# Supplementary material for: Integrative modeling reveals the principles of multi-scale chromatin boundary formation in human nuclear organization
Source: Genome Biol. 2015 May 27;16(1):110. doi: 10.1186/s13059-015-0661-x (PMC4443654; doi:10.1186/s13059-015-0661-x)
Supplement: Additional file 3 — cellTypeFeatureSets. Archive containing comma-separated value (CSV) files of binned input features and compartment eigenvectors used for modeling, for each of the three cell types used in this study. [file 13059_2015_661_MOESM3_ESM.zip]

Archive with 4 entries (3 files):
- csv/
- csv/gm12878_1Mbfeatureset.csv
- csv/h1hesc_1Mbfeatureset.csv
- csv/k562_1Mbfeatureset.csv
