# Supplementary material for: Integrative modeling reveals the principles of multi-scale chromatin boundary formation in human nuclear organization
Source: Genome Biol. 2015 May 27;16(1):110. doi: 10.1186/s13059-015-0661-x (PMC4443654; doi:10.1186/s13059-015-0661-x)
Supplement: Additional file 3 — cellTypeFeatureSets. Archive containing comma-separated value (CSV) files of binned input features and compartment eigenvectors used for modeling, for each of the three cell types used in this study. [file 13059_2015_661_MOESM3_ESM.zip › csv/gm12878_1Mbfeatureset.csv]

	eigen	Atf3	Cebp	Chd1	Chd2	Cmyc	Ctcf	Egr1	Ezh2	Gabp	Jund	Max	H2az	H3k27ac	H3k27me3	H3k36me3	H3k4me1	H3k4me2	H3k4me3	H3k79me2	H3k9ac	H3k9me3	H4k20me1	Mxi1	Nrsf	P300	Pol2	Rad21	Six5	Sp1	Taf1	Tbp	Yy1	Znf143	gc	Dnase
chr1-1000000	19.0531892401943	0.777907	0.790203	0.721074	0.883798	1.17747	0.911296	1.42035	0.471624	1.55417	0.201217	0.444846	0.713157	1.41129	0.507416	1.19502	1.28745	1.64105	1.01679	2.10088	1.5569	0.553831	1.21605	0.748343	1.36358	0.954656	1.40535	0.682016	0.815391	1.00409	0.771218	0.467653	0.247501	0.527856	0.568915	1.67369
chr1-2000000	16.7882994667331	0.679113	0.590759	0.668671	0.7955	1.12869	0.7304	1.27332	0.40311	1.57686	0.199007	0.461596	0.461114	0.950535	0.531956	0.529715	0.797684	1.02838	0.646209	0.653436	0.969439	0.773096	1.04593	0.669556	1.35263	0.900201	1.0462	0.631204	0.592968	0.853735	0.639905	0.45071	0.19788	0.550912	0.553133	1.08152
chr1-3000000	13.8269131608567	0.676736	0.536189	0.574731	0.647912	0.996735	0.70137	1.10664	0.378457	1.37453	0.196943	0.453892	0.401868	0.677234	0.528088	0.637634	0.682897	0.747254	0.522009	0.617146	0.707057	0.511719	0.986113	0.555781	1.19845	0.847894	0.763974	0.586759	0.587313	0.769685	0.57621	0.377204	0.211462	0.534769	0.484134	0.931199
chr1-4000000	10.7283238142201	0.725457	0.49716	0.623594	0.612425	0.900846	0.570537	0.944558	0.491224	1.18116	0.408077	0.572497	0.339129	0.236877	0.718809	0.37088	0.409892	0.289975	0.428594	0.127951	0.406258	0.824661	0.846554	0.618859	1.09172	1.02099	0.462146	0.649281	0.599812	0.787326	0.656537	0.517636	0.508154	0.596237	0.482201	0.490507
chr1-5000000	11.6249732226801	0.799197	0.495356	0.617934	0.599004	0.903707	0.626561	0.928879	0.516886	1.11	0.419595	0.608862	0.333267	0.233421	0.754033	0.462109	0.370529	0.254209	0.420791	0.133465	0.436519	0.651134	0.892647	0.611897	1.06546	1.00511	0.50327	0.621729	0.618768	0.776208	0.650915	0.530722	0.530721	0.613809	0.469288	0.502056
chr1-6000000	16.1884604431267	0.873453	0.720508	0.751665	0.842912	1.10269	1.00668	1.28568	0.611172	1.33002	0.389742	0.633852	0.711779	1.055	0.610998	1.26329	1.00472	1.2687	0.896122	1.38896	1.25044	0.464183	1.23994	0.740776	1.26943	1.02437	1.08626	0.765491	0.757391	0.966801	0.819107	0.548843	0.416144	0.628164	0.51752	1.39567
chr1-7000000	15.968969758434	0.843309	0.563384	0.623296	0.592566	0.943938	0.724762	0.997148	0.667367	1.17252	0.47042	0.706627	0.54385	0.330927	1.103	0.402567	0.548558	0.421329	0.482603	0.195101	0.539383	0.63595	1.02468	0.582157	1.1423	0.992923	0.552742	0.675735	0.666711	0.829919	0.680479	0.516649	0.527254	0.599663	0.479461	0.595781
chr1-8000000	16.4611739032509	0.808182	0.79965	0.719136	0.701762	0.813544	0.834738	0.931915	0.672665	0.876119	0.544162	0.613779	0.823813	1.43744	0.537143	1.11276	1.36732	1.28211	0.966184	1.65316	1.08977	0.658033	0.936614	0.671149	0.887001	0.911644	1.01769	0.745841	0.821116	0.882317	0.837496	0.678683	0.543304	0.511365	0.444356	1.53545
chr1-9000000	15.8950537797185	0.791048	0.944629	0.746824	0.80634	1.05761	1.04318	1.19784	0.5965	1.16367	0.357373	0.576577	0.855773	1.47254	0.600918	1.10699	1.55241	1.53967	0.978401	1.67353	1.28672	0.595306	1.0795	0.736517	1.06024	0.974098	1.14029	0.840883	0.748315	0.974688	0.842637	0.610752	0.433663	0.557864	0.50197	1.72155
chr1-10000000	16.8161326567274	0.867114	0.696038	0.646055	0.64622	0.876013	0.777647	1.02352	0.607789	1.077	0.468906	0.61322	0.66129	0.848552	0.594171	1.16316	0.853648	0.809049	0.67092	0.841066	0.86602	0.476224	0.971184	0.637881	1.0324	0.953348	0.746327	0.672299	0.800082	0.853121	0.778923	0.562979	0.492463	0.536799	0.478274	1.0299
chr1-11000000	17.8287189328533	0.843902	0.718383	0.691609	0.712903	1.0299	0.878495	1.14478	0.602705	1.23731	0.361016	0.608474	0.717693	0.985938	0.774122	1.2	0.948804	1.01416	0.808064	0.699297	1.08945	0.499009	1.07711	0.6657	1.32772	1.02475	1.01591	0.741175	0.775748	0.916128	0.800889	0.542167	0.455509	0.594885	0.500043	1.33769
chr1-12000000	16.9436032144423	0.752885	0.659933	0.657885	0.679545	0.867901	0.742529	0.969237	0.548209	0.95673	0.452839	0.603052	0.466974	1.28494	0.606782	1.30793	1.16432	0.968843	0.71278	0.985043	0.96934	0.611681	0.962894	0.637509	0.910086	0.958574	0.94807	0.703472	0.696438	0.83991	0.74822	0.579333	0.515464	0.537439	0.469178	1.35529
chr1-13000000	9.18715103904491	0.171894	0.139121	0.137419	0.121262	0.207084	0.173565	0.218696	0.15632	0.261465	0.112309	0.148274	0.121335	0.0679929	0.261015	0.0930601	0.12017	0.0811106	0.106144	0.0398844	0.115477	0.138404	0.220367	0.12132	0.239905	0.269097	0.118353	0.148916	0.170467	0.208552	0.173893	0.115897	0.136569	0.137615	0.370922	0.144851
chr1-14000000	11.6629050404997	0.789237	0.642297	0.671988	0.629667	0.786006	0.695331	0.861437	0.646365	0.871662	0.577166	0.663437	0.542255	0.684232	0.831764	0.633006	0.68733	0.633529	0.659019	0.893968	0.641981	0.811925	0.802394	0.640785	0.865184	0.9703	0.642251	0.727182	0.712879	0.8848	0.792268	0.663476	0.722544	0.608986	0.431262	0.837024
chr1-15000000	13.915638696506	0.861526	0.724076	0.707052	0.757515	0.991103	0.848714	1.10287	0.651378	1.13144	0.434167	0.687436	0.770442	0.717929	0.836146	0.730067	0.951092	0.856695	0.68872	0.605118	0.790794	0.679367	1.00574	0.692687	1.06554	1.0203	0.728419	0.765042	0.734428	0.9377	0.788153	0.609712	0.577054	0.653591	0.48383	1.16699
chr1-16000000	16.5026737228976	0.786849	0.725194	0.678211	0.718624	0.968881	0.835185	1.06904	0.581257	1.08012	0.370331	0.567655	0.737329	1.17231	0.639682	1.05363	1.12598	1.22993	0.849157	1.72572	1.11554	0.466763	1.0987	0.654473	0.989744	0.906693	1.0464	0.789458	0.732121	0.867822	0.790551	0.580676	0.41828	0.520172	0.496197	1.73127
chr1-17000000	17.044753370549	0.801637	0.582246	0.587907	0.601632	0.903253	0.844581	1.00006	0.596383	1.15536	0.314409	0.546485	0.580684	0.454686	0.897717	0.564264	0.736407	0.615644	0.512054	0.378129	0.660598	0.50593	1.05385	0.560249	1.00228	0.928412	0.674737	0.693017	0.638665	0.855411	0.679294	0.488813	0.383862	0.54361	0.481437	0.977793
chr1-18000000	16.1217973075556	0.956962	0.580836	0.639845	0.627008	0.964714	0.735515	1.04531	0.743838	1.2335	0.434932	0.712419	0.385217	0.293878	1.25608	0.364005	0.484309	0.305661	0.420713	0.149386	0.500741	0.622111	1.19464	0.607707	1.24411	1.08482	0.546933	0.701475	0.670422	0.816218	0.713805	0.526902	0.552141	0.696251	0.491613	0.604343
chr1-19000000	16.5481240043928	0.811849	0.74392	0.740206	0.762373	1.00379	0.853049	1.11731	0.630096	1.17935	0.425021	0.645681	0.55187	1.12948	0.740463	1.54686	1.0077	1.08673	0.852017	1.8077	1.1202	0.554203	1.32162	0.700214	1.0523	1.01548	0.988623	0.7541	0.737474	0.881092	0.817017	0.605591	0.517794	0.567131	0.487321	1.18333
chr1-20000000	16.9753307089125	0.841328	0.700142	0.63551	0.625999	0.942218	0.884933	1.00855	0.739293	1.10114	0.451649	0.687286	0.670616	0.501863	1.0437	0.689255	0.793564	0.657148	0.611705	0.343232	0.72839	0.718388	0.980315	0.591614	1.05389	0.98875	0.671649	0.763162	0.757442	0.857015	0.75314	0.548617	0.607056	0.598515	0.473806	0.887407
chr1-21000000	17.5909029089006	0.801899	0.687511	0.65418	0.643589	0.848439	0.854092	0.931192	0.648573	0.955762	0.53172	0.586774	0.571761	0.694279	0.689673	1.25869	0.851692	0.805429	0.645484	0.786903	0.740259	0.501539	1.01655	0.653379	0.992408	0.891052	0.801354	0.719445	0.765325	0.799451	0.744214	0.60099	0.508394	0.543735	0.460534	0.984891
chr1-22000000	14.9916341254964	0.837627	0.708438	0.684343	0.671268	0.957093	0.750397	1.07851	0.657089	1.17113	0.440149	0.624037	0.583497	1.0168	0.848203	0.997299	0.961636	0.750941	0.650776	1.32959	0.857777	0.577199	1.16295	0.641866	1.13814	0.958106	0.853351	0.726809	0.773397	0.861788	0.758312	0.571433	0.465547	0.618443	0.491468	1.22437
chr1-23000000	15.3387680327267	0.853011	0.782888	0.688597	0.687766	0.925047	0.845553	1.04321	0.687715	1.03224	0.428957	0.603917	0.817689	1.0315	0.815854	0.881469	1.25749	1.09214	0.828942	1.05126	0.993685	0.556296	0.997199	0.633088	0.999869	0.969714	0.764331	0.76413	0.808371	0.876664	0.803092	0.599779	0.535654	0.550525	0.472911	1.2472
chr1-24000000	13.8316551502477	0.801677	0.843126	0.696507	0.67817	0.884626	0.883729	1.01168	0.723369	0.982138	0.473436	0.611452	0.793495	1.45758	0.899961	1.03131	1.22538	1.3524	1.08562	1.35918	1.37874	0.624129	0.989662	0.648042	0.959522	0.926034	0.92694	0.763662	0.79965	0.86818	0.862584	0.624328	0.524125	0.522671	0.464707	1.61551
chr1-25000000	12.863164069713	0.719899	0.881096	0.723517	0.812446	0.887064	0.846101	1.03353	0.624557	0.95423	0.439759	0.613118	0.691692	1.7019	0.681914	0.978873	1.56874	1.47662	0.993261	1.79893	1.29528	0.668548	1.01464	0.710376	0.914503	0.878491	1.25525	0.773069	0.724591	0.925765	0.803146	0.655519	0.493563	0.558463	0.474254	2.00768
chr1-26000000	16.1107419664907	0.868564	0.728602	0.699662	0.769107	0.999267	0.993845	1.10339	0.694882	1.10104	0.414798	0.603863	1.00266	1.25741	0.885146	0.9611	1.16558	1.36574	0.967872	0.817541	1.37326	0.463017	1.01872	0.695465	1.09943	0.964989	1.00049	0.763322	0.807703	0.914538	0.838548	0.606516	0.482725	0.549997	0.487044	1.53351
chr1-27000000	15.5831187434942	0.838833	0.843245	0.770258	0.8773	0.999465	1.05551	1.16529	0.588209	1.09457	0.339757	0.570469	1.00675	2.16534	0.505807	1.28804	1.68031	1.87184	1.1557	2.07033	1.67023	0.459916	0.972397	0.762242	1.01365	0.955125	1.28437	0.835821	0.811359	1.05375	0.875168	0.682921	0.428905	0.534362	0.495588	2.17827
chr1-28000000	15.8512133271236	0.747762	0.78061	0.690792	0.685826	0.847222	0.764665	0.922579	0.608274	0.891642	0.518299	0.58845	0.930463	1.81044	0.407658	1.54202	1.37013	1.46343	1.15942	1.6701	1.58419	0.527169	0.743217	0.664948	0.882258	0.921308	1.26274	0.698283	0.84022	0.924794	0.893527	0.677009	0.543007	0.503705	0.452362	2.35862
chr1-29000000	15.1882474276553	0.763323	0.543367	0.562003	0.541975	0.788781	0.706889	0.834176	0.577548	0.917124	0.426528	0.52336	0.522346	0.517904	0.69334	0.854466	0.566712	0.622834	0.5824	0.920652	0.734199	0.399563	0.938949	0.548423	0.862908	0.843862	0.659907	0.608797	0.649817	0.711462	0.647179	0.491138	0.451971	0.470143	0.410058	0.792094
chr1-30000000	16.0453145959793	0.776951	0.607257	0.609212	0.577893	0.924523	0.642827	0.975124	0.632996	1.13241	0.408497	0.609683	0.445135	0.243486	1.11377	0.345402	0.480839	0.287198	0.406055	0.14197	0.468687	0.573429	1.01484	0.569023	1.10768	0.961213	0.501901	0.645129	0.668384	0.760847	0.665118	0.504522	0.527167	0.576155	0.464344	0.531884
chr1-31000000	17.0702037516746	0.826839	0.698958	0.718025	0.751069	0.971516	0.783624	0.977901	0.677456	1.02567	0.461694	0.613673	0.593284	1.12604	0.855644	1.02235	0.978019	0.935181	0.758228	1.5447	0.99253	0.602865	1.11671	0.691936	1.04711	0.948816	0.899167	0.74475	0.764236	0.862622	0.786625	0.65033	0.557066	0.613839	0.469672	1.43169
chr1-32000000	17.4480407064537	0.809042	0.817715	0.769375	0.81136	0.990172	0.945153	1.11672	0.673066	1.06613	0.429065	0.592257	0.981037	1.66084	0.676638	1.22505	1.43686	1.62191	1.13545	2.00339	1.43391	0.582105	1.00119	0.729367	1.03636	0.939984	1.12652	0.827691	0.805496	0.943342	0.846664	0.664751	0.490013	0.53047	0.482056	1.94503
chr1-33000000	16.6403436303105	0.828003	0.765344	0.702224	0.735654	0.912774	0.893845	1.01412	0.69961	0.980899	0.473716	0.612442	0.776365	1.29315	0.743978	1.19637	1.15668	1.24066	0.976409	1.26397	1.17151	0.645212	0.953388	0.681382	0.984237	0.906552	0.950633	0.747202	0.786085	0.9222	0.835265	0.638728	0.548103	0.547423	0.467666	1.44681
chr1-34000000	14.6685423401322	0.816078	0.616645	0.660085	0.621817	0.824072	0.693733	0.874577	0.735717	0.949605	0.539695	0.676582	0.504956	0.348707	1.20681	0.391595	0.494025	0.341215	0.475282	0.152244	0.494021	0.690329	0.920423	0.642679	0.96494	0.965702	0.514836	0.702816	0.673667	0.779124	0.700687	0.598752	0.662663	0.621508	0.446014	0.612437
chr1-35000000	15.3631283796694	0.795365	0.644035	0.639542	0.574478	0.797716	0.773951	0.852044	0.670467	0.836121	0.589217	0.639867	0.666762	0.709347	0.723298	1.02242	0.70988	0.700693	0.723535	0.883848	0.827413	0.74654	0.830619	0.61443	0.913917	0.876682	0.729493	0.689054	0.761865	0.778665	0.757577	0.621318	0.600975	0.55582	0.433097	0.899003
chr1-36000000	16.8677042145278	0.810987	0.713798	0.73157	0.764722	0.876449	0.873253	0.997454	0.626103	0.991782	0.495339	0.601337	0.952259	1.44435	0.533046	1.45357	1.12557	1.38641	1.03015	1.67362	1.39053	0.457532	0.918949	0.725084	0.932415	0.912511	1.02094	0.732285	0.855323	0.85773	0.823902	0.670048	0.547271	0.529487	0.460455	1.5183
chr1-37000000	19.1517134006558	0.854995	0.634342	0.654116	0.64774	1.00558	0.765222	1.04714	0.726818	1.17891	0.45527	0.695794	0.45815	0.481852	1.25943	0.444353	0.541724	0.446784	0.509727	0.34752	0.693835	0.537219	1.15565	0.617626	1.26721	1.01528	0.661307	0.743005	0.699002	0.81328	0.701951	0.56584	0.573117	0.62921	0.480215	0.74967
chr1-38000000	16.6493236917556	0.819785	0.710284	0.718355	0.726984	0.971086	0.805313	1.00117	0.715591	1.06541	0.512495	0.673359	0.85643	1.03793	0.865007	1.07298	0.976793	1.01319	0.859901	0.867121	1.06319	0.730197	0.887516	0.723702	1.07019	0.943247	0.7958	0.788089	0.812499	0.886136	0.817167	0.657175	0.594485	0.581966	0.466472	1.31406
chr1-39000000	14.2374529688799	0.830014	0.67205	0.665322	0.602922	0.794075	0.715556	0.857337	0.64205	0.848771	0.554551	0.621001	0.652664	0.942445	0.657794	1.3831	0.970413	0.978365	0.816099	1.35894	0.848509	0.531032	0.898315	0.617405	0.859458	0.918099	0.776276	0.702881	0.780374	0.814995	0.767952	0.600933	0.601636	0.522679	0.444043	1.13863
chr1-40000000	13.3450362568686	0.759553	0.805824	0.718576	0.696417	0.866465	0.901762	0.944564	0.674825	0.901795	0.520806	0.59043	0.983262	1.59929	0.560913	1.32227	1.31592	1.55596	1.2212	2.11963	1.31265	0.893503	0.808463	0.693443	0.862813	0.887154	1.00085	0.751936	0.818638	0.887377	0.843639	0.682198	0.543002	0.523017	0.4495	1.6293
chr1-41000000	13.649701709679	0.815124	0.748764	0.720577	0.728728	0.910655	0.900734	0.983808	0.704298	0.976303	0.506512	0.648264	0.748999	0.860215	0.761891	1.04552	0.950738	0.936967	0.756448	1.12439	0.834919	0.765683	0.891361	0.678846	0.979207	0.897308	0.723344	0.761704	0.772819	0.844254	0.769101	0.599746	0.569748	0.570176	0.46445	1.08121
chr1-42000000	13.9948642720842	0.734121	0.864237	0.719079	0.734029	0.825033	0.782689	0.913197	0.741321	0.843658	0.622823	0.727278	0.873271	1.09968	0.624007	0.88811	1.38678	1.09065	0.856031	1.33902	0.890481	0.935799	0.783723	0.70058	0.899549	0.850849	0.722051	0.761135	0.77288	0.842051	0.769826	0.689789	0.680717	0.588469	0.434464	1.32721
chr1-43000000	15.1640172802015	0.836209	0.682876	0.705458	0.736367	0.905212	0.762064	0.93827	0.636423	0.98594	0.532463	0.623195	0.813168	0.995714	0.709279	1.06639	0.935085	1.11486	0.989438	1.36116	1.10296	0.696354	0.853983	0.746026	0.88207	0.895263	0.929025	0.719485	0.76766	0.852439	0.795393	0.640176	0.581037	0.544454	0.454821	1.32965
chr1-44000000	16.520545413769	0.888642	0.70602	0.681427	0.692201	0.968926	0.800866	1.01483	0.690754	1.07095	0.483595	0.641904	0.775171	0.860424	0.763402	1.09988	0.879793	0.922722	0.760193	0.688632	0.953609	0.524813	0.938008	0.679724	1.01735	0.932195	0.80134	0.757413	0.828079	0.844971	0.779887	0.594886	0.569965	0.560493	0.469327	1.11952
chr1-45000000	14.8874139516172	0.779733	0.738026	0.655684	0.676852	0.869677	0.865769	0.923165	0.644259	0.884926	0.497616	0.56498	1.02008	1.25278	0.592327	0.935505	1.09816	1.25853	0.95571	0.765156	1.24992	0.52581	0.713138	0.675421	0.860383	0.881362	1.01224	0.725488	0.826167	0.857402	0.823296	0.647206	0.557976	0.514274	0.451592	1.75598
chr1-46000000	12.8983511104517	0.791758	0.739599	0.707986	0.674764	0.849153	0.864604	0.923214	0.696099	0.894481	0.55532	0.625372	0.849113	1.29339	0.565217	1.40255	1.043	1.18104	1.01552	1.81433	1.22795	0.589221	0.888829	0.674246	0.869741	0.899621	1.0259	0.715928	0.83878	0.830305	0.811982	0.657705	0.585897	0.532509	0.451369	1.52869
chr1-47000000	6.57959045561813	0.747196	0.545425	0.574636	0.548847	0.781978	0.787493	0.796312	0.706071	0.842136	0.473617	0.564748	0.60038	0.540105	0.830947	0.905042	0.586259	0.660529	0.635556	0.608257	0.753934	0.482143	0.821051	0.563154	0.826817	0.867171	0.631005	0.623215	0.713108	0.753582	0.695573	0.535653	0.589758	0.520232	0.438481	0.802078
chr1-48000000	-4.73517131655279	0.828811	0.58057	0.593454	0.551713	0.815656	0.718533	0.844002	0.696147	0.92164	0.511279	0.641766	0.47362	0.224671	1.0759	0.348879	0.380479	0.274361	0.417712	0.135122	0.464691	0.476033	0.895522	0.597931	0.911766	0.921753	0.483085	0.634524	0.697137	0.739912	0.675355	0.556203	0.634853	0.579183	0.442325	0.546307
chr1-49000000	-12.8410833766327	0.731277	0.575504	0.621202	0.560523	0.644618	0.629776	0.667747	0.632077	0.677708	0.614442	0.60679	0.395042	0.21374	0.831353	0.401021	0.388852	0.2622	0.461862	0.133037	0.409776	0.52205	0.672468	0.651883	0.739983	0.874471	0.448552	0.618487	0.714307	0.725971	0.662331	0.660629	0.719407	0.562881	0.399961	0.492953
chr1-50000000	-12.0020306073433	0.695106	0.528503	0.578423	0.497728	0.628612	0.618947	0.626461	0.648889	0.631906	0.634999	0.571545	0.394637	0.2301	0.713557	0.487878	0.375133	0.292209	0.458057	0.135269	0.381179	0.587824	0.612246	0.601638	0.750351	0.818683	0.456263	0.576032	0.685141	0.676017	0.640346	0.602854	0.663038	0.540634	0.39493	0.456792
chr1-51000000	3.09117617118004	0.709857	0.64664	0.635753	0.552407	0.622751	0.77886	0.68407	0.748043	0.618931	0.73114	0.646448	0.767203	1.18329	0.523635	1.21578	0.985806	0.962773	0.9212	1.69929	0.929639	0.873613	0.672736	0.621384	0.681855	0.761891	0.63465	0.621819	0.792182	0.735945	0.7586	0.64545	0.652618	0.489781	0.39765	0.868703
chr1-52000000	11.448900581564	0.793267	0.67071	0.642246	0.594429	0.72026	0.711508	0.772115	0.690736	0.714764	0.669044	0.634088	0.735085	0.941948	0.534082	1.33566	0.905916	0.907832	0.903715	1.16889	0.908121	0.574326	0.766668	0.62897	0.761683	0.823304	0.81753	0.63177	0.842855	0.776262	0.780287	0.648746	0.637126	0.507775	0.413492	1.0875
chr1-53000000	14.2005809551814	0.840439	0.66761	0.682417	0.710923	0.888284	0.754549	0.979283	0.634645	1.00867	0.491622	0.619405	0.810408	0.743868	0.706407	0.943232	0.775994	0.820175	0.71755	0.697172	0.915993	0.539816	0.84317	0.695017	0.958521	0.918607	0.770848	0.738669	0.779477	0.838845	0.787772	0.62729	0.529771	0.547112	0.461702	1.01197
chr1-54000000	11.8132272759216	0.866863	0.695168	0.691392	0.705882	0.948441	0.758927	1.04933	0.623939	1.09684	0.471706	0.634687	0.687703	0.796381	0.698016	1.21928	0.820262	0.790213	0.697139	0.948479	0.850737	0.485936	1.01642	0.672128	0.990626	0.945408	0.778414	0.754205	0.768904	0.839099	0.774751	0.591802	0.555458	0.588408	0.47356	0.998948
chr1-55000000	3.24818882762929	0.809136	0.725104	0.651674	0.626172	0.851567	0.768888	0.92493	0.669893	0.980146	0.515927	0.657611	0.720777	0.506298	0.82271	0.971839	0.709898	0.667576	0.665687	0.62022	0.708996	0.582897	0.893526	0.631249	0.92729	0.913351	0.667858	0.714429	0.75653	0.801608	0.745176	0.591761	0.63523	0.579921	0.451045	0.856658
chr1-56000000	-7.54898813526068	0.830102	0.728012	0.640074	0.613917	0.734482	0.60808	0.743492	0.70564	0.710386	0.728276	0.722152	0.502374	0.284419	0.97397	0.435504	0.532349	0.367777	0.526425	0.192351	0.448554	0.688784	0.728787	0.623705	0.752325	0.848991	0.542919	0.658339	0.733802	0.786784	0.715172	0.670922	0.929884	0.642368	0.403637	0.688703
chr1-57000000	-11.5723615329622	0.911929	0.616775	0.628572	0.585284	0.694055	0.656698	0.741535	0.702723	0.727115	0.704326	0.63572	0.50727	0.238538	1.0343	0.409549	0.414788	0.302697	0.478303	0.146629	0.448345	0.501039	0.733643	0.626081	0.766471	0.861325	0.507071	0.646606	0.73613	0.755423	0.711013	0.658732	0.82132	0.63717	0.404398	0.537324
chr1-58000000	-11.2344569011268	0.846385	0.633218	0.651792	0.621807	0.710949	0.630924	0.720357	0.662813	0.737497	0.62769	0.61183	0.472361	0.271128	0.902489	0.48824	0.437602	0.293498	0.468699	0.16737	0.455168	0.518006	0.738824	0.664721	0.835338	0.864979	0.487799	0.663491	0.733544	0.780128	0.715468	0.691329	0.795843	0.609666	0.409237	0.55093
chr1-59000000	-3.71607333041657	0.779078	0.845362	0.655706	0.654226	0.727283	0.707795	0.817038	0.740233	0.713028	0.634864	0.679833	0.929557	0.721963	0.623418	0.65611	0.957656	0.824868	0.7332	0.356729	0.723992	0.785455	0.595442	0.62735	0.786394	0.804727	0.642365	0.728988	0.787757	0.811681	0.792223	0.667533	0.728322	0.565863	0.414909	1.05623
chr1-60000000	-9.7295728502212	0.77514	0.597795	0.602701	0.537221	0.620683	0.660818	0.616021	0.679382	0.592069	0.713628	0.632022	0.546681	0.300073	0.728873	0.490849	0.451398	0.33982	0.497436	0.169023	0.449968	0.532218	0.587066	0.613366	0.654252	0.76419	0.491986	0.605662	0.743592	0.697863	0.673025	0.648089	0.72879	0.545044	0.384905	0.559875
chr1-61000000	-13.603860354827	0.93158	0.53848	0.611301	0.552664	0.686699	0.645408	0.689644	0.768865	0.678381	0.698303	0.638383	0.492171	0.236407	1.09136	0.395402	0.439441	0.335852	0.509933	0.143955	0.442767	0.51337	0.742466	0.610407	0.739601	0.872828	0.491022	0.627394	0.757261	0.737872	0.702043	0.633281	0.722808	0.570558	0.397585	0.524685
chr1-62000000	-8.23863242037215	0.868277	0.646233	0.606422	0.519566	0.678693	0.735885	0.743881	0.644685	0.776278	0.629155	0.613237	0.556073	0.4651	0.64384	0.791954	0.492403	0.411476	0.559488	0.420673	0.66011	0.478173	0.720516	0.58957	0.797729	0.864769	0.574349	0.601662	0.764915	0.749722	0.722376	0.600895	0.645288	0.537517	0.416299	0.683694
chr1-63000000	-5.5473431719808	0.865673	0.648987	0.596303	0.517734	0.605829	0.677977	0.653008	0.784915	0.635683	0.75303	0.656237	0.675944	0.457054	0.821922	0.781562	0.542395	0.526991	0.633587	0.422958	0.600114	0.645367	0.611191	0.619533	0.694847	0.767934	0.548416	0.617706	0.79391	0.693666	0.70718	0.644021	0.725406	0.554737	0.389097	0.643745
chr1-64000000	-7.24176631637415	0.9795	0.715232	0.617561	0.567505	0.70056	0.684008	0.746544	0.752025	0.728042	0.649725	0.629653	0.550798	0.320993	1.04171	0.568812	0.483043	0.393658	0.521161	0.262187	0.523412	0.498337	0.777554	0.627881	0.783896	0.830759	0.536175	0.652672	0.754715	0.726412	0.714373	0.623819	0.758967	0.584768	0.410554	0.589032
chr1-65000000	-9.7007991682056	0.882839	0.655576	0.645049	0.595085	0.714366	0.696264	0.767939	0.767817	0.729655	0.649708	0.610598	0.609536	0.5319	0.929429	0.739506	0.818511	0.769741	0.718793	0.933567	0.666596	0.558739	0.92719	0.661783	0.823845	0.855943	0.700667	0.663947	0.817473	0.740447	0.757843	0.628908	0.643766	0.536204	0.407677	0.752602
chr1-66000000	-11.2184617345766	0.718305	0.694782	0.608973	0.526083	0.571635	0.648555	0.596913	0.750582	0.542787	0.753428	0.623957	0.70332	0.900444	0.840406	0.438422	0.764146	0.685339	0.665513	0.421386	0.633149	0.580758	0.557944	0.578718	0.646927	0.778419	0.530149	0.618499	0.750999	0.710376	0.687894	0.664072	0.782182	0.532163	0.377587	0.920814
chr1-67000000	-9.77165671394827	0.770043	0.709739	0.644575	0.591325	0.614093	0.707553	0.676881	0.767985	0.611464	0.68179	0.601507	0.768291	0.67734	0.844788	0.794431	0.761039	0.680441	0.760544	0.782072	0.731903	0.689377	0.635127	0.650201	0.693076	0.775301	0.634968	0.657442	0.811825	0.740824	0.751	0.687823	0.708871	0.539734	0.389603	0.982325
chr1-68000000	-12.7295440038231	0.823415	0.625616	0.658904	0.612902	0.697975	0.705453	0.725	0.77242	0.711135	0.688455	0.639126	0.725212	0.356246	1.03846	0.415109	0.550764	0.458992	0.573498	0.2469	0.584021	0.499494	0.724748	0.655615	0.775115	0.850286	0.517381	0.675583	0.776871	0.777224	0.727328	0.686582	0.758751	0.584984	0.404482	0.718773
chr1-69000000	-16.336868318435	0.757711	0.572092	0.593224	0.512184	0.529282	0.542888	0.551344	0.599045	0.516674	0.683439	0.535356	0.431622	0.213852	0.528616	0.369424	0.324217	0.209703	0.448692	0.133256	0.359701	0.564204	0.496281	0.64168	0.642064	0.744489	0.455842	0.553817	0.701831	0.672513	0.626534	0.665105	0.714156	0.533252	0.371276	0.439512
chr1-70000000	-16.0233358846873	0.776486	0.602548	0.588821	0.515913	0.546125	0.628714	0.572174	0.722649	0.515185	0.795529	0.584396	0.580611	0.425532	0.656831	0.76361	0.496036	0.463506	0.612085	0.736757	0.605371	0.425944	0.597587	0.614715	0.626497	0.715923	0.553624	0.564815	0.811371	0.632006	0.667559	0.653737	0.688596	0.522113	0.365388	0.625884
chr1-71000000	-16.0721671510841	0.78608	0.58016	0.585996	0.481507	0.571381	0.612633	0.574756	0.699115	0.54306	0.725058	0.58597	0.444797	0.26624	0.738052	0.460044	0.372572	0.265933	0.481803	0.245773	0.461842	0.450681	0.63495	0.600776	0.639329	0.759439	0.499328	0.563273	0.75655	0.641647	0.651238	0.640108	0.760159	0.536409	0.372573	0.518732
chr1-72000000	-16.4171760858041	0.762711	0.586987	0.551627	0.470577	0.486144	0.541841	0.488023	0.691282	0.420824	0.814984	0.56135	0.497408	0.207556	0.648882	0.349051	0.35901	0.224003	0.425008	0.136569	0.390482	0.397131	0.521886	0.602658	0.553064	0.652884	0.456002	0.529324	0.721653	0.570523	0.581601	0.647047	0.676991	0.517793	0.349062	0.408846
chr1-73000000	-15.6903566992041	0.755484	0.55632	0.542265	0.455797	0.501841	0.539241	0.487819	0.652457	0.437994	0.76058	0.522001	0.435237	0.193994	0.515218	0.36511	0.319216	0.195216	0.428486	0.136014	0.373808	0.468975	0.498816	0.620681	0.564606	0.658103	0.460053	0.516512	0.695774	0.567226	0.555174	0.638484	0.663351	0.503506	0.349743	0.399564
chr1-74000000	-17.3797591108273	0.722898	0.61142	0.585219	0.493376	0.533349	0.578782	0.520239	0.700643	0.47653	0.785817	0.573488	0.523944	0.241222	0.705141	0.372449	0.375198	0.268857	0.461756	0.151475	0.416051	0.423404	0.563087	0.631367	0.615647	0.700672	0.482389	0.556029	0.75182	0.622394	0.624546	0.678728	0.719124	0.546293	0.356822	0.465187
chr1-75000000	-16.6581524193603	0.774324	0.632474	0.566063	0.47912	0.571348	0.639489	0.57547	0.750562	0.532896	0.775164	0.626508	0.550954	0.380857	0.778628	0.56392	0.524883	0.414255	0.571413	0.286187	0.486336	0.601865	0.595298	0.590151	0.640526	0.750483	0.488055	0.570359	0.756885	0.679866	0.669496	0.624021	0.724844	0.536981	0.372938	0.571975
chr1-76000000	-15.6910922643216	0.822026	0.722901	0.610056	0.5299	0.624405	0.627389	0.661526	0.691291	0.610244	0.726293	0.621609	0.571018	0.475068	0.775141	0.525018	0.461035	0.443522	0.630722	0.417766	0.611127	0.516269	0.635121	0.607382	0.72789	0.788808	0.589513	0.617367	0.771222	0.709926	0.715064	0.674495	0.788455	0.559447	0.385082	0.659242
chr1-77000000	-14.9590698213628	0.839762	0.643352	0.610039	0.540771	0.601758	0.617921	0.647633	0.748243	0.621806	0.728921	0.645303	0.541019	0.258453	0.941213	0.46763	0.435914	0.339808	0.538147	0.185893	0.476321	0.571304	0.694498	0.632126	0.725025	0.79626	0.488279	0.613342	0.76865	0.688879	0.669423	0.649238	0.785495	0.576442	0.384947	0.532617
chr1-78000000	-12.6141175426527	0.758276	0.725361	0.607534	0.522433	0.623717	0.674904	0.653967	0.729163	0.602557	0.753713	0.618525	0.694378	0.72082	0.645703	1.04526	0.672154	0.738806	0.802624	1.17344	0.758671	0.602332	0.680565	0.58875	0.703369	0.759447	0.675321	0.59099	0.805771	0.680216	0.731363	0.64801	0.717593	0.517997	0.386428	0.844395
chr1-79000000	-16.1202510996058	0.758187	0.678368	0.591881	0.480004	0.537426	0.649585	0.543607	0.794231	0.477871	0.851435	0.627196	0.644325	0.530392	0.841392	0.511213	0.57006	0.519519	0.695985	0.604406	0.570411	0.618997	0.567611	0.603401	0.613697	0.699487	0.549445	0.587082	0.775867	0.637109	0.648644	0.672748	0.717489	0.525722	0.358592	0.601005
chr1-80000000	-17.0678006143891	0.729069	0.583603	0.523604	0.427041	0.497424	0.558946	0.499727	0.701169	0.454558	0.805047	0.554009	0.485432	0.210088	0.642267	0.36249	0.356503	0.233583	0.437953	0.139348	0.391012	0.467583	0.525429	0.58869	0.568335	0.666553	0.457588	0.533957	0.725187	0.588295	0.575191	0.601175	0.680866	0.514594	0.353428	0.413984
chr1-81000000	-16.4551401911459	0.861493	0.619739	0.58232	0.477737	0.544824	0.596664	0.543596	0.748165	0.47929	0.803477	0.613112	0.541176	0.261376	0.799886	0.379602	0.419352	0.279137	0.478833	0.152656	0.408546	0.473604	0.563541	0.606152	0.596209	0.705729	0.478443	0.570723	0.746714	0.616522	0.630572	0.652769	0.741029	0.563377	0.360031	0.450407
chr1-82000000	-15.8156722894747	0.886342	0.644281	0.62195	0.568589	0.56384	0.583241	0.566381	0.730733	0.513319	0.777663	0.58752	0.556526	0.251793	0.820757	0.369713	0.413899	0.291362	0.464753	0.146193	0.435228	0.446561	0.591595	0.650348	0.645905	0.73272	0.473908	0.591287	0.771931	0.666119	0.657124	0.701168	0.814629	0.599489	0.368016	0.521472
chr1-83000000	-14.8413386468531	0.647907	0.555572	0.504194	0.428082	0.468777	0.48834	0.473229	0.592607	0.415305	0.623087	0.474605	0.4985	0.348292	0.534754	0.326351	0.417687	0.290288	0.424357	0.132368	0.352461	0.452023	0.435892	0.522127	0.53076	0.624858	0.41461	0.474456	0.638875	0.586655	0.549536	0.579454	0.615774	0.449062	0.364036	0.471086
chr1-84000000	-8.70413178036629	0.79936	0.68832	0.651469	0.553251	0.588887	0.674094	0.650305	0.787277	0.590946	0.823881	0.656056	0.845406	0.453279	0.782296	0.526544	0.579715	0.555826	0.701537	0.383115	0.617652	0.710711	0.564804	0.665008	0.671469	0.755095	0.529433	0.635306	0.812231	0.697371	0.725487	0.685771	0.751956	0.543946	0.377918	0.624105
chr1-85000000	-5.26183579067326	0.829032	0.816067	0.694682	0.627517	0.682656	0.824703	0.783008	0.79563	0.691402	0.70717	0.650568	0.946479	0.924319	0.811325	0.810751	0.812063	0.977763	0.892282	0.924875	0.860344	0.71254	0.694954	0.682603	0.753113	0.798796	0.652012	0.704456	0.836759	0.783403	0.784922	0.72031	0.703963	0.543698	0.399552	1.01992
chr1-86000000	-10.9869562189463	0.767666	0.665937	0.559953	0.461476	0.580511	0.720913	0.593214	0.776865	0.550139	0.756251	0.616203	0.842401	0.451651	0.740166	0.791322	0.555946	0.495117	0.630043	0.368908	0.513181	0.705375	0.53878	0.546828	0.637107	0.716788	0.504294	0.571834	0.754871	0.628536	0.667353	0.564046	0.666659	0.508761	0.377571	0.571189
chr1-87000000	-12.8783313763145	0.777039	0.731602	0.65409	0.596608	0.651895	0.691924	0.707925	0.74172	0.645121	0.734136	0.650873	0.700581	0.687348	0.752925	0.827569	0.803027	0.757159	0.806777	1.18461	0.682614	0.944044	0.667523	0.640652	0.716799	0.798995	0.625133	0.662057	0.793121	0.778705	0.748947	0.667106	0.732826	0.546769	0.394708	0.967269
chr1-88000000	-11.0871050985398	0.831568	0.653252	0.64379	0.586406	0.626048	0.628758	0.623296	0.755262	0.596591	0.752576	0.647612	0.538438	0.249215	1.01631	0.388123	0.440488	0.292455	0.492545	0.151687	0.45034	0.570636	0.639663	0.658405	0.68567	0.807912	0.481002	0.6315	0.788169	0.704359	0.694912	0.695844	0.775224	0.584238	0.377171	0.52534
chr1-89000000	-8.79017695633769	0.738986	0.69307	0.624835	0.554807	0.617133	0.729899	0.625162	0.762725	0.588018	0.764991	0.639417	0.698178	0.662239	0.722816	1.03048	0.69688	0.741227	0.830428	0.866421	0.695811	0.918938	0.640449	0.618809	0.671267	0.748619	0.647336	0.637435	0.773858	0.749346	0.726517	0.667531	0.743506	0.520752	0.386802	0.831729
chr1-90000000	-10.0652411608325	0.833111	0.726009	0.695723	0.663426	0.680367	0.704485	0.693509	0.756034	0.624385	0.755795	0.685314	0.75122	0.663488	0.726604	0.779301	0.883337	0.781146	0.76388	0.716859	0.692298	0.657769	0.645258	0.675333	0.723674	0.7972	0.592789	0.679404	0.806824	0.744467	0.731329	0.759139	0.869882	0.600141	0.392425	0.920399
chr1-91000000	-11.5881376478866	0.835845	0.616366	0.603334	0.529308	0.621177	0.666931	0.638186	0.747846	0.62542	0.650958	0.603201	0.59813	0.412071	0.841465	0.633579	0.503077	0.463634	0.58106	0.797133	0.533037	0.751787	0.657649	0.580577	0.717489	0.794285	0.532834	0.613961	0.744752	0.688321	0.690864	0.633929	0.688856	0.528397	0.392492	1.97596
chr1-92000000	-4.31515016575856	0.731264	0.720598	0.623927	0.547687	0.685322	0.640714	0.74383	0.676061	0.703962	0.65913	0.56502	0.861398	0.545559	0.625674	0.705174	0.798445	0.713127	0.650852	0.355155	0.640217	0.601837	0.567484	0.585715	0.751489	0.827024	0.559551	0.638714	0.770224	0.718912	0.723574	0.596646	0.618821	0.494584	0.40808	0.746085
chr1-93000000	2.65241905693332	0.768016	0.721424	0.614915	0.531917	0.585644	0.758206	0.664716	0.744015	0.606354	0.750545	0.614913	0.729474	1.05356	0.581126	1.1274	0.870118	0.973358	0.968407	1.59468	0.925427	0.783455	0.646242	0.597436	0.704078	0.755204	0.687384	0.604225	0.830444	0.699873	0.740548	0.646306	0.664478	0.505777	0.388838	1.01293
chr1-94000000	-2.54869808105104	0.810108	0.750655	0.629441	0.584598	0.720963	0.75054	0.802987	0.749458	0.775863	0.601602	0.619235	0.646823	0.451682	1.01583	0.62612	0.778941	0.691469	0.666027	0.35442	0.650513	0.611999	0.841181	0.635032	0.815467	0.829665	0.530681	0.688792	0.795171	0.754591	0.74234	0.631634	0.652625	0.561928	0.418095	0.745265
chr1-95000000	-13.7494733343588	0.898172	0.651044	0.610006	0.550597	0.674679	0.669581	0.773497	0.689573	0.743192	0.629286	0.640675	0.682703	0.321434	0.84716	0.489984	0.505376	0.468387	0.549919	0.229461	0.548058	0.53445	0.667002	0.622052	0.805198	0.851898	0.491071	0.633824	0.782336	0.734936	0.720425	0.611711	0.685977	0.552647	0.408688	0.605145
chr1-96000000	-17.4556392635088	0.797052	0.619982	0.599938	0.51615	0.554706	0.531321	0.581216	0.565136	0.530228	0.701875	0.554039	0.392758	0.19968	0.496864	0.376568	0.321417	0.220927	0.466786	0.123464	0.346366	0.632203	0.471763	0.666028	0.649607	0.773072	0.463877	0.552399	0.701145	0.676046	0.629095	0.664925	0.697534	0.549858	0.371977	0.422831
chr1-97000000	-13.9979636761853	0.772486	0.66345	0.617365	0.54583	0.574268	0.637904	0.562812	0.724817	0.512395	0.820934	0.625632	0.542124	0.306211	0.545323	0.658489	0.457453	0.326235	0.515022	0.355114	0.434653	0.672344	0.503764	0.638227	0.616636	0.684917	0.532599	0.574591	0.748687	0.645457	0.665951	0.67686	0.797447	0.569382	0.366373	0.549299
chr1-98000000	-15.8332068962894	0.779822	0.676529	0.619477	0.530304	0.522722	0.621336	0.540595	0.774043	0.46782	0.858915	0.628431	0.653725	0.3186	0.6635	0.497863	0.450194	0.348962	0.52242	0.236167	0.458168	0.555117	0.525064	0.652606	0.637417	0.675196	0.495298	0.574493	0.793291	0.612432	0.652183	0.710799	0.74327	0.577079	0.352919	0.512381
chr1-99000000	-16.6969831705037	0.759744	0.615148	0.592899	0.522479	0.569083	0.612574	0.563188	0.706756	0.521228	0.73966	0.566248	0.519901	0.225674	0.801267	0.366662	0.373522	0.259371	0.447339	0.139524	0.411033	0.454206	0.571267	0.61512	0.64007	0.73542	0.456544	0.581896	0.758354	0.651494	0.63176	0.665681	0.708925	0.554419	0.369112	0.487735
chr1-100000000	-7.6420755081608	0.772516	0.709756	0.670465	0.575783	0.64202	0.70359	0.67466	0.763743	0.615577	0.805064	0.663251	0.804479	0.956239	0.546805	1.32941	0.828209	0.893501	0.904005	1.10257	0.858358	0.662937	0.626117	0.644806	0.699908	0.756759	0.744499	0.623779	0.862027	0.714402	0.765776	0.710319	0.72599	0.552013	0.384278	0.946553
chr1-101000000	-10.5299421077392	0.709663	0.881578	0.655334	0.563106	0.58308	0.749597	0.667268	0.82356	0.564968	0.783533	0.669285	1.05059	1.56774	0.662232	0.890047	1.12445	0.971916	0.928106	0.804904	0.917831	1.06286	0.488159	0.604942	0.690934	0.759455	0.646946	0.684209	0.823144	0.73905	0.767753	0.701996	0.781124	0.533523	0.382957	1.37112
chr1-102000000	-15.3164509647232	0.771141	0.61224	0.559396	0.466894	0.518437	0.594242	0.514944	0.734609	0.450648	0.803288	0.563678	0.538799	0.214895	0.795162	0.362796	0.359874	0.225834	0.441032	0.144757	0.417356	0.411685	0.563244	0.599248	0.595429	0.688694	0.457391	0.556965	0.765861	0.583845	0.60354	0.635294	0.728596	0.534599	0.350853	0.453695
chr1-103000000	-16.6888245568663	0.563903	0.439432	0.422202	0.366326	0.38823	0.426563	0.38828	0.530769	0.338617	0.61254	0.424692	0.39711	0.156846	0.468462	0.270278	0.251116	0.160834	0.324179	0.10606	0.310204	0.289566	0.409848	0.497625	0.436357	0.509204	0.363266	0.412366	0.574098	0.43741	0.440245	0.522271	0.501242	0.401995	0.330294	0.321316
chr1-104000000	-17.3504560413705	0.627171	0.508185	0.477642	0.412633	0.421045	0.488837	0.426599	0.57975	0.374585	0.673714	0.450874	0.450461	0.250465	0.515395	0.40529	0.340369	0.262758	0.416672	0.19849	0.373478	0.400046	0.432728	0.513025	0.49431	0.551717	0.396575	0.460955	0.606022	0.512627	0.499464	0.551065	0.570589	0.441768	0.351573	0.375661
chr1-105000000	-17.0224809308391	0.694988	0.596437	0.55127	0.459388	0.466857	0.54851	0.493692	0.665854	0.437662	0.752895	0.506726	0.55192	0.243853	0.567553	0.340399	0.392635	0.237502	0.438805	0.139817	0.380437	0.487576	0.465921	0.61997	0.558241	0.63241	0.457054	0.526949	0.717261	0.581621	0.565064	0.654334	0.649356	0.510116	0.345639	0.431933
chr1-106000000	-17.1888103533661	0.72171	0.547364	0.567477	0.45497	0.497323	0.546456	0.499375	0.644977	0.438499	0.789991	0.528135	0.4571	0.203017	0.522613	0.352396	0.334688	0.19918	0.417884	0.132651	0.359274	0.454938	0.497269	0.620196	0.559041	0.658431	0.454749	0.525193	0.699904	0.563069	0.555037	0.661105	0.648822	0.502103	0.347466	0.386204
chr1-107000000	-17.3358848855084	0.811758	0.678186	0.618644	0.536032	0.586357	0.61186	0.597646	0.735624	0.541618	0.770094	0.624474	0.57504	0.343051	0.791101	0.400504	0.474682	0.382382	0.535628	0.188926	0.445624	0.518235	0.561636	0.625855	0.669297	0.738448	0.516215	0.612098	0.809712	0.690163	0.691854	0.685705	0.773239	0.559549	0.36527	0.553026
chr1-108000000	-10.6715746693211	0.636772	0.630781	0.524611	0.464092	0.542028	0.560536	0.575406	0.680365	0.514007	0.625358	0.528705	0.585337	0.369598	0.815784	0.437514	0.680402	0.532376	0.542006	0.298042	0.419524	0.578369	0.546465	0.486493	0.602123	0.674946	0.454786	0.53205	0.629373	0.598165	0.588521	0.54123	0.665071	0.46102	0.389752	0.566652
chr1-109000000	9.52371470499427	0.780407	0.621069	0.651701	0.617502	0.768398	0.800632	0.813677	0.692035	0.798381	0.587679	0.604633	0.879231	0.742872	0.650062	1.06296	0.787047	0.925128	0.892359	0.879447	0.936774	0.573346	0.765668	0.653897	0.799359	0.831248	0.766788	0.654129	0.800039	0.804356	0.774628	0.653011	0.59257	0.508727	0.426751	1.08731
chr1-110000000	18.0790889436922	0.793657	0.764688	0.726595	0.805489	0.967772	1.02771	1.02741	0.744262	1.00642	0.443498	0.622682	1.07429	0.916363	0.813686	0.943932	1.06797	1.20791	0.927931	1.13814	1.14209	0.5391	0.9164	0.733096	1.02759	0.883156	0.839846	0.816715	0.791282	0.860781	0.803713	0.671712	0.536219	0.545871	0.470404	1.41332
chr1-111000000	18.0331555273623	0.702521	0.778826	0.685364	0.640835	0.75106	0.882443	0.788662	0.818756	0.741314	0.677411	0.714443	0.887402	1.85515	0.788055	0.902029	1.12492	1.36274	1.19438	1.64871	1.31002	0.917312	0.711573	0.64416	0.833881	0.849819	0.995145	0.732176	0.77916	0.800629	0.809592	0.686147	0.744096	0.530972	0.412394	1.63351
chr1-112000000	15.5777428442607	0.799947	0.725454	0.657561	0.652436	0.811998	0.73131	0.879544	0.741187	0.866954	0.603875	0.679076	0.690687	0.985892	0.994523	0.754023	0.905232	0.857835	0.766369	1.19764	0.795578	0.681701	0.896053	0.62825	0.965957	0.897175	0.67426	0.720889	0.755308	0.77931	0.753686	0.620513	0.676471	0.561214	0.433342	1.09733
chr1-113000000	11.4932222887808	0.846541	0.629035	0.62371	0.584312	0.730969	0.757289	0.807024	0.687866	0.762916	0.686151	0.623808	0.681914	0.792477	0.767231	1.00364	0.813918	0.935172	0.838829	1.10645	0.909158	0.583026	0.832219	0.626407	0.790791	0.872698	0.724567	0.66888	0.78542	0.780775	0.749575	0.608951	0.598009	0.535768	0.427321	0.987279
chr1-114000000	6.45656211727268	0.822118	0.610311	0.642759	0.565511	0.717739	0.677306	0.723912	0.712217	0.721723	0.689695	0.662239	0.64745	0.753687	0.769506	1.04645	0.729595	0.736639	0.765328	0.923215	0.727953	0.706024	0.703078	0.61845	0.771203	0.818191	0.640303	0.638551	0.7715	0.728497	0.738429	0.633047	0.681914	0.544314	0.408191	0.919919
chr1-115000000	-1.30276489592277	0.766023	0.57539	0.615517	0.567422	0.681586	0.658423	0.690771	0.713768	0.710887	0.674361	0.657996	0.56941	0.465823	0.972432	0.68603	0.530261	0.553114	0.692751	0.843875	0.681945	0.56688	0.796489	0.626847	0.734114	0.838711	0.612222	0.625224	0.783186	0.72109	0.716906	0.638897	0.677067	0.543299	0.399831	0.736954
chr1-116000000	2.30955334665568	0.817467	0.615603	0.681515	0.629894	0.754919	0.720145	0.804151	0.736286	0.797151	0.63449	0.651194	0.701511	0.549912	1.0384	0.587829	0.645721	0.613898	0.631676	0.468187	0.696922	0.591483	0.776711	0.667302	0.81144	0.903195	0.590351	0.708852	0.755122	0.773547	0.750472	0.663242	0.734939	0.564924	0.417606	0.79713
chr1-117000000	6.25268228148623	0.77852	0.791726	0.711383	0.690661	0.776165	0.759228	0.901524	0.742595	0.781095	0.605116	0.670501	0.811837	1.27495	0.847934	0.854214	1.01663	0.973294	0.860123	1.10839	0.925413	0.812574	0.732197	0.654082	0.841811	0.894049	0.770482	0.734898	0.769494	0.848121	0.795894	0.736523	0.731347	0.569536	0.426198	1.34597
chr1-118000000	-6.25300648750917	0.765133	0.532791	0.618959	0.551826	0.682927	0.654245	0.657836	0.708549	0.671699	0.701961	0.672267	0.497039	0.321068	0.901789	0.679947	0.57042	0.4586	0.587352	0.287553	0.49844	0.596423	0.721686	0.622605	0.695187	0.826193	0.543952	0.644548	0.740482	0.736595	0.697184	0.651877	0.716281	0.566801	0.391719	0.645929
chr1-119000000	-10.2454862890431	0.763424	0.562266	0.608849	0.551074	0.631159	0.624313	0.620866	0.675581	0.622088	0.689414	0.645525	0.510406	0.392572	0.714244	0.510719	0.518757	0.413724	0.527036	0.244071	0.469372	0.602155	0.595311	0.609747	0.678107	0.802423	0.49443	0.627756	0.711159	0.714425	0.678671	0.656311	0.740473	0.589772	0.394212	0.677877
chr1-120000000	-7.45928321477752	0.497811	0.396014	0.385246	0.351543	0.497115	0.585798	0.494175	0.510165	0.541395	0.424009	0.471274	0.363489	0.232927	0.784349	0.356077	0.518853	0.436411	0.422003	0.176277	0.372697	0.369763	0.580868	0.36043	0.518116	0.631974	0.331476	0.468279	0.508457	0.552314	0.476567	0.378904	0.511273	0.375995	0.371	0.493257
chr1-144000000	7.83338831328084	0.212232	0.172849	0.169069	0.150131	0.209409	0.198352	0.204144	0.201901	0.198018	0.187242	0.182385	0.247075	0.194785	0.206092	0.24012	0.229982	0.255762	0.24016	0.136809	0.212401	0.155794	0.211377	0.149689	0.195961	0.26122	0.190181	0.208606	0.226943	0.243094	0.218661	0.168174	0.20446	0.144748	0.290052	0.463697
chr1-145000000	8.77640735917664	0.491172	0.49589	0.451485	0.434639	0.492063	0.511743	0.528885	0.503391	0.490415	0.399164	0.424355	0.641377	0.686939	0.506909	0.665516	0.679082	0.866071	0.718887	0.52115	0.781403	0.365209	0.511465	0.442378	0.513783	0.559981	0.580017	0.47704	0.55595	0.564408	0.562188	0.499812	0.434544	0.345695	0.403752	1.18798
chr1-146000000	10.462549746926	0.409263	0.305826	0.304325	0.272514	0.359633	0.390063	0.358864	0.366363	0.371645	0.359931	0.317785	0.351722	0.254712	0.443388	0.413779	0.26407	0.313371	0.373344	0.259501	0.349953	0.356481	0.335744	0.294287	0.383613	0.462776	0.331624	0.340922	0.391474	0.435793	0.390952	0.312429	0.386602	0.285826	0.371804	0.394361
chr1-147000000	9.07028654946642	0.475688	0.356378	0.352623	0.313704	0.39761	0.407809	0.432203	0.4026	0.449883	0.308496	0.328037	0.400649	0.207011	0.574028	0.3007	0.329277	0.398589	0.384173	0.148978	0.36636	0.301148	0.408461	0.331825	0.434128	0.501476	0.345368	0.357416	0.434987	0.453088	0.421358	0.358514	0.349978	0.300154	0.422509	0.45007
chr1-149000000	14.1987145821404	0.302244	0.33724	0.323656	0.285485	0.396213	0.375384	0.424078	0.352546	0.4655	0.263973	0.283352	0.360459	0.481271	0.438073	0.36309	0.408548	0.552094	0.490971	0.370255	0.51295	0.286513	0.404565	0.283169	0.423244	0.545155	0.533879	0.338698	0.409293	0.507522	0.411778	0.354108	0.319945	0.256058	0.403997	0.868806
chr1-150000000	17.6276144702245	0.80351	0.798799	0.706504	0.685613	0.709943	0.805644	0.872411	0.631836	0.83162	0.558316	0.57593	0.877985	1.74357	0.418196	1.55211	1.02922	1.33248	1.14605	1.66478	1.53405	0.513252	0.734808	0.676205	0.824909	0.854726	1.0927	0.685028	0.855216	0.890901	0.898154	0.702581	0.544374	0.497838	0.438066	1.73738
chr1-151000000	17.8310887598277	0.801317	0.831306	0.688152	0.750216	0.826287	0.867547	0.955772	0.668392	0.942909	0.478007	0.58848	0.958359	1.24111	0.68978	1.1977	0.946583	1.26254	1.05027	1.31884	1.36063	0.497783	0.881325	0.665575	0.92746	0.873172	0.925238	0.70818	0.866378	0.891696	0.855989	0.653379	0.54899	0.525993	0.456599	1.49465
chr1-152000000	16.482746548534	0.605259	0.593353	0.575577	0.518368	0.682302	0.81213	0.699198	0.726356	0.739687	0.54867	0.572477	0.569417	0.309221	1.13567	0.355516	0.536448	0.398175	0.489023	0.14948	0.47603	0.590457	0.699612	0.558133	0.714999	0.813119	0.45702	0.616804	0.687605	0.682627	0.639048	0.57914	0.628262	0.529375	0.414099	0.595216
chr1-153000000	18.3998826514504	0.781927	0.816717	0.715133	0.74409	0.882283	0.893445	0.951612	0.682028	0.941462	0.467709	0.618773	0.848566	1.35262	0.826619	0.963684	1.08103	1.20229	0.970419	1.36984	1.28011	0.565855	0.857055	0.69148	0.940197	0.887445	1.00855	0.751837	0.79513	0.887667	0.808869	0.68894	0.586241	0.569113	0.455255	1.73134
chr1-154000000	17.6708081984718	0.800564	0.963177	0.781983	0.805451	0.932274	0.934857	1.10098	0.622667	1.01885	0.477351	0.618995	0.824298	1.77197	0.576457	1.36206	1.49165	1.70034	1.20098	1.93864	1.54961	0.528649	0.998321	0.757807	1.01015	0.938857	1.18898	0.771466	0.829633	0.976742	0.858536	0.692601	0.531563	0.566395	0.470134	2.03167
chr1-155000000	17.6743464005672	0.784205	0.85782	0.729724	0.764261	0.891587	0.967589	1.01621	0.605987	0.986472	0.441553	0.569724	0.930857	1.57094	0.460146	1.71663	1.23213	1.69814	1.25407	2.30317	1.62037	0.521336	0.933809	0.737974	0.942644	0.88395	1.2906	0.749289	0.842559	0.892975	0.836041	0.653755	0.513193	0.52763	0.469545	1.98893
chr1-156000000	18.194022191769	0.885138	0.921956	0.78952	0.958292	1.07663	1.19764	1.20613	0.78107	1.17637	0.332951	0.604774	0.971406	1.77208	0.822049	1.29794	1.38796	1.93145	1.27277	1.72539	1.72252	0.454905	1.05588	0.818805	1.13312	0.937408	1.24401	0.892963	0.859405	0.989974	0.867611	0.698812	0.473468	0.619822	0.504268	2.60005
chr1-157000000	15.2082392712271	0.794593	0.773126	0.683891	0.650705	0.749662	0.867336	0.80486	0.862135	0.784631	0.646789	0.687441	0.631861	0.485509	1.31629	0.459055	1.00209	0.753709	0.69239	0.307088	0.62169	0.789221	0.853041	0.658192	0.804807	0.847891	0.578444	0.786857	0.740574	0.826853	0.732306	0.668439	0.749627	0.573071	0.423084	0.925474
chr1-158000000	2.31779108330053	0.727817	0.642276	0.618846	0.539363	0.606474	0.706486	0.627131	0.729336	0.611963	0.717622	0.627829	0.547779	0.546552	0.98882	0.467661	0.590063	0.552395	0.657452	0.486166	0.58966	0.685811	0.653162	0.606693	0.671172	0.754999	0.50649	0.611724	0.742833	0.673498	0.669691	0.656109	0.741197	0.542459	0.389084	0.642079
chr1-159000000	5.55217321941372	0.737831	0.659243	0.635177	0.598747	0.694217	0.797588	0.727921	0.73576	0.720068	0.639816	0.614936	0.556328	0.573987	1.0101	0.533207	0.68113	0.607354	0.614571	0.398192	0.614994	0.544451	0.749042	0.635366	0.802597	0.830516	0.601638	0.678328	0.716158	0.740343	0.692991	0.638973	0.686103	0.55593	0.41069	0.825894
chr1-160000000	14.7502515819995	0.744607	1.03095	0.791006	0.838997	0.788643	0.964581	0.920704	0.730669	0.819035	0.531787	0.620474	1.05292	2.49464	0.615925	1.25984	1.52459	1.76951	1.35075	2.02102	1.53272	0.8605	0.757896	0.745209	0.862456	0.8734	1.42579	0.810493	0.828526	0.937483	0.861914	0.757711	0.606825	0.537889	0.441275	2.23661
chr1-161000000	11.1093157763028	0.675721	0.77068	0.644214	0.652502	0.732956	0.774658	0.818507	0.639294	0.775221	0.531384	0.579445	0.937469	1.5164	0.499801	1.15359	1.16402	1.48609	1.14567	1.09996	1.31355	0.516233	0.650225	0.621399	0.762249	0.773692	0.900635	0.653334	0.767149	0.795896	0.770193	0.692981	0.588788	0.46472	0.445826	1.82224
chr1-162000000	-1.60770445050661	0.829022	0.615907	0.631201	0.55766	0.711241	0.680724	0.743252	0.752633	0.728411	0.688292	0.688099	0.675424	0.433667	1.02058	0.637349	0.621294	0.522995	0.606023	0.364276	0.581115	0.582738	0.730934	0.601862	0.756057	0.843667	0.570632	0.679797	0.770128	0.736224	0.716462	0.627022	0.714783	0.561165	0.410917	0.711629
chr1-163000000	-12.0818550208457	0.830253	0.592758	0.59131	0.521663	0.587825	0.629093	0.586999	0.672777	0.565514	0.734662	0.608327	0.462954	0.257128	0.69298	0.523145	0.389448	0.282933	0.509353	0.210143	0.414667	0.545665	0.580371	0.622864	0.656983	0.777661	0.475667	0.586617	0.731305	0.671621	0.651084	0.655116	0.701801	0.576589	0.376093	0.500433
chr1-164000000	-13.0685338125424	0.877771	0.529975	0.60503	0.535459	0.633392	0.552439	0.6368	0.587018	0.635091	0.649201	0.568047	0.407897	0.202788	0.67384	0.384422	0.337868	0.227679	0.446051	0.126059	0.386553	0.534271	0.597224	0.644452	0.715631	0.847209	0.43985	0.596882	0.690983	0.690939	0.644216	0.644933	0.685327	0.564029	0.394336	0.451449
chr1-165000000	-10.6529230472815	0.840053	0.638226	0.640112	0.602743	0.766023	0.828675	0.81635	0.742878	0.819037	0.607354	0.658904	0.624422	0.591176	1.01453	0.71246	0.720859	0.639612	0.69499	0.905029	0.713888	0.532941	0.904592	0.616324	0.879276	0.92316	0.57741	0.701073	0.763846	0.779213	0.757383	0.614229	0.683208	0.588907	0.421932	0.877878
chr1-166000000	-4.52553571977754	0.758499	0.580477	0.603519	0.553259	0.672674	0.627744	0.712677	0.641207	0.696449	0.649281	0.641044	0.615024	0.391041	0.775251	0.502584	0.559268	0.498489	0.570366	0.301744	0.544086	0.568616	0.659738	0.593468	0.781002	0.851308	0.523298	0.60142	0.717174	0.715865	0.687903	0.612595	0.703129	0.561445	0.401974	0.667185
chr1-167000000	3.62485406167276	0.825097	0.713747	0.706484	0.676917	0.752294	0.855128	0.822092	0.763371	0.74989	0.681134	0.695855	1.04255	1.40595	0.648115	1.19589	1.20357	1.27037	1.03107	1.71905	1.08252	0.821409	0.745474	0.683342	0.799074	0.84292	0.797295	0.722538	0.832628	0.812547	0.816479	0.703697	0.673862	0.545341	0.418088	1.32598
chr1-168000000	3.23581129499514	0.802697	0.654557	0.685706	0.669247	0.71771	0.708683	0.736326	0.723077	0.680738	0.678282	0.668282	0.728478	0.476806	0.850107	0.671719	0.644158	0.529909	0.615493	0.397936	0.564675	0.748119	0.692106	0.685484	0.74635	0.825047	0.568679	0.692194	0.791362	0.769337	0.757322	0.723834	0.795351	0.590642	0.405309	0.879965
chr1-169000000	-4.1982418826443	0.726318	0.634795	0.650457	0.593549	0.603137	0.709806	0.648644	0.778867	0.587919	0.876125	0.713391	0.9315	0.7654	0.648179	0.910589	0.828669	0.831745	0.810531	0.564376	0.72162	0.760052	0.563279	0.650418	0.670028	0.752584	0.650433	0.65743	0.82917	0.730781	0.730551	0.703608	0.789197	0.574025	0.380362	1.04731
chr1-170000000	-10.7752762867495	0.779812	0.606655	0.657695	0.602592	0.614302	0.615871	0.579927	0.748325	0.558801	0.797954	0.654003	0.652562	0.379189	0.835471	0.495011	0.493645	0.41174	0.582961	0.320219	0.502197	0.676082	0.548172	0.670635	0.666418	0.769259	0.535937	0.626492	0.77375	0.726911	0.673494	0.772333	0.812582	0.609147	0.378515	0.708013
chr1-171000000	-4.72218903146636	0.817189	0.584105	0.647763	0.577457	0.6742	0.698342	0.672565	0.715841	0.670431	0.722253	0.659797	0.654667	0.447099	0.848156	0.816149	0.593479	0.518296	0.62861	0.764592	0.594263	0.598303	0.757037	0.640413	0.727764	0.841014	0.623737	0.632718	0.783723	0.742036	0.713373	0.688628	0.732945	0.575997	0.397487	0.793595
chr1-172000000	4.37104968877611	0.751298	0.614152	0.648623	0.581256	0.626126	0.704126	0.617668	0.851929	0.563359	0.859214	0.727038	0.805249	1.07539	0.978005	0.570252	0.885597	0.729116	0.755621	0.44324	0.658372	1.00312	0.592251	0.618226	0.63473	0.778691	0.574485	0.673584	0.791735	0.776654	0.731237	0.698884	0.820594	0.553499	0.381497	1.0666
chr1-173000000	7.21955642668899	0.759916	0.685345	0.646537	0.565057	0.660209	0.66185	0.691081	0.728776	0.636161	0.726775	0.647406	0.680618	0.938582	0.673336	1.07477	0.849989	0.896933	0.890682	0.872876	0.827027	0.875077	0.651214	0.613297	0.699548	0.810808	0.752396	0.62671	0.802155	0.774659	0.762074	0.666021	0.725867	0.498906	0.395673	1.09742
chr1-174000000	7.75486482181102	0.700316	0.745996	0.619635	0.528712	0.548293	0.711851	0.645115	0.754621	0.54935	0.728464	0.593102	0.568268	0.949707	0.456386	1.4449	0.965572	0.849932	0.87295	1.46984	0.717542	0.973938	0.6983	0.598516	0.654438	0.713126	0.629828	0.601218	0.814624	0.66474	0.7207	0.650245	0.612172	0.459444	0.383066	0.857787
chr1-175000000	0.66117122954817	0.791709	0.688833	0.656451	0.578479	0.809965	0.763894	0.837841	0.751653	0.847327	0.628189	0.731443	0.634403	0.447959	1.06872	0.627546	0.721459	0.536878	0.584978	0.3012	0.561124	0.651533	0.824334	0.608952	0.906148	0.917276	0.569955	0.697108	0.759509	0.766848	0.732443	0.613349	0.737934	0.583096	0.428835	0.728263
chr1-176000000	-10.2099692797395	0.788677	0.554811	0.603041	0.534271	0.635958	0.679377	0.645319	0.69667	0.64538	0.714152	0.641648	0.476175	0.326068	0.885943	0.640127	0.43388	0.348539	0.550699	0.562507	0.520012	0.585142	0.74823	0.607744	0.712588	0.833689	0.533213	0.61861	0.749678	0.70007	0.690137	0.629273	0.717474	0.547439	0.39241	0.579384
chr1-177000000	-12.4203153395546	0.797018	0.586916	0.624471	0.591712	0.688682	0.633705	0.700599	0.659627	0.714152	0.62018	0.605507	0.467182	0.209906	0.902266	0.382398	0.38605	0.263984	0.447193	0.143638	0.437424	0.515804	0.708011	0.651463	0.786179	0.86926	0.480867	0.646273	0.721931	0.724256	0.67573	0.647524	0.737723	0.589659	0.407004	0.52966
chr1-178000000	-6.72008372717031	0.842222	0.583801	0.598949	0.553591	0.682071	0.756364	0.674932	0.722238	0.677857	0.749017	0.672957	0.683377	0.433103	0.851913	0.476785	0.708349	0.607228	0.629052	0.266691	0.581067	0.633335	0.661436	0.614677	0.712114	0.8257	0.52533	0.665486	0.777341	0.743088	0.700597	0.622569	0.675908	0.536075	0.39864	0.677787
chr1-179000000	1.47137852376466	0.734244	0.616871	0.632027	0.597381	0.690008	0.71658	0.704427	0.69332	0.69557	0.669423	0.62399	0.7191	0.796164	0.648913	1.00752	0.727775	0.748164	0.765095	0.940062	0.792587	0.637084	0.683158	0.636095	0.754748	0.826938	0.64048	0.624566	0.7937	0.731831	0.724916	0.655369	0.651575	0.526551	0.408026	0.889893
chr1-180000000	2.66326944476192	0.822904	0.625182	0.654471	0.600837	0.73063	0.759003	0.783017	0.74224	0.74277	0.732755	0.676982	0.644972	0.60462	0.576665	1.20432	0.732528	0.718194	0.708676	0.851283	0.653389	0.854946	0.724887	0.62835	0.771752	0.80308	0.742748	0.673573	0.790896	0.716759	0.724815	0.642428	0.675984	0.572165	0.411509	0.843623
chr1-181000000	2.70089664416023	0.77405	0.859017	0.705441	0.711026	0.840315	0.774346	0.908772	0.761264	0.808624	0.606538	0.731543	0.801487	1.06714	0.851121	0.787207	1.07367	0.916485	0.790094	0.666586	0.837182	0.827979	0.763544	0.681472	0.898055	0.87492	0.847568	0.740218	0.773775	0.864361	0.798805	0.674443	0.764437	0.597426	0.433382	1.32529
chr1-182000000	5.65276532843399	0.805496	0.758037	0.693074	0.665181	0.778574	0.803826	0.822022	0.774284	0.753619	0.652831	0.6966	0.818236	0.616134	0.97833	0.682974	0.857263	0.793077	0.763732	0.523751	0.715755	0.672391	0.747831	0.684883	0.814854	0.857616	0.650802	0.72923	0.814794	0.792192	0.779979	0.718375	0.742138	0.592075	0.419301	1.02198
chr1-183000000	3.91444005224739	0.807379	0.879596	0.689363	0.667298	0.723655	0.758568	0.824896	0.785306	0.723329	0.709093	0.740649	0.858138	1.46021	0.760293	1.16804	1.21388	1.09704	0.951173	1.46767	0.906899	0.795149	0.72336	0.64795	0.823866	0.84747	0.759081	0.709533	0.826001	0.814283	0.806743	0.707576	0.793757	0.580731	0.411391	1.37294
chr1-184000000	-3.84574329914487	0.785758	0.713581	0.644014	0.581644	0.660128	0.674032	0.725565	0.84123	0.67447	0.709932	0.673368	0.768253	0.607314	0.999158	0.755827	0.872715	0.718444	0.729553	0.489576	0.632148	0.788091	0.677727	0.602255	0.726742	0.814469	0.512454	0.698316	0.800108	0.735867	0.731375	0.647888	0.716948	0.53761	0.398936	0.768368
chr1-185000000	-11.7250320932239	0.803774	0.597105	0.647247	0.575344	0.615049	0.648124	0.62785	0.745552	0.55621	0.757713	0.614463	0.6405	0.421468	0.716968	0.614424	0.51545	0.473592	0.620094	0.449343	0.56498	0.668639	0.58188	0.676506	0.678448	0.754221	0.541127	0.604119	0.826497	0.694113	0.703465	0.71092	0.764906	0.553159	0.377092	0.705278
chr1-186000000	-16.801585412837	0.738484	0.641615	0.61564	0.532192	0.559646	0.710901	0.58909	0.794468	0.507761	0.818825	0.622496	0.663053	0.391205	0.797681	0.767944	0.645993	0.482109	0.626365	0.383464	0.515605	0.644792	0.588225	0.628826	0.637801	0.728611	0.502985	0.618426	0.81253	0.65857	0.682676	0.68912	0.709637	0.537938	0.367066	0.690841
chr1-187000000	-17.6546066989366	0.743051	0.649838	0.584416	0.489706	0.525137	0.561226	0.548769	0.690592	0.457324	0.822868	0.584743	0.614099	0.274249	0.530551	0.416247	0.408629	0.273932	0.489911	0.208365	0.386538	0.669173	0.470601	0.618165	0.62054	0.680197	0.460421	0.571649	0.735365	0.629221	0.62914	0.685291	0.735102	0.555702	0.357133	0.498147
chr1-188000000	-17.1760126246042	0.72504	0.587673	0.554059	0.448131	0.50321	0.53986	0.523171	0.656963	0.419626	0.813329	0.566738	0.476414	0.188915	0.486027	0.367656	0.32624	0.192284	0.434844	0.141963	0.357492	0.531134	0.471914	0.609064	0.58266	0.652279	0.456204	0.529359	0.728407	0.559431	0.567305	0.651644	0.68223	0.514311	0.342571	0.413463
chr1-189000000	-16.5029480330287	0.714898	0.522622	0.524616	0.428775	0.445219	0.519537	0.472305	0.646396	0.401495	0.80131	0.535362	0.465946	0.193097	0.486199	0.341015	0.31426	0.175079	0.410087	0.137964	0.347913	0.454716	0.463133	0.590777	0.514687	0.628886	0.436877	0.494037	0.678339	0.528668	0.542218	0.625815	0.619551	0.477921	0.33983	0.377732
chr1-190000000	-14.7375819648013	0.744168	0.577093	0.572165	0.464671	0.473258	0.569943	0.5099	0.71288	0.409998	0.819398	0.56188	0.532314	0.208194	0.573091	0.348773	0.34939	0.21845	0.4324	0.144401	0.386244	0.451806	0.501611	0.638932	0.552378	0.637411	0.470474	0.526688	0.751557	0.555147	0.575381	0.686929	0.635125	0.518056	0.336441	0.412517
chr1-191000000	-15.2444195197006	0.693124	0.527735	0.576911	0.482181	0.488439	0.551411	0.511066	0.716869	0.437135	0.848696	0.584445	0.586609	0.227584	0.608509	0.357549	0.374779	0.228403	0.432852	0.146676	0.378374	0.450505	0.504746	0.634442	0.580119	0.673116	0.46188	0.548208	0.773802	0.590575	0.580775	0.689651	0.688146	0.521659	0.343076	0.463033
chr1-192000000	-14.1390302705134	0.755683	0.637472	0.685107	0.568888	0.573016	0.644619	0.567086	0.823194	0.501584	0.859622	0.674813	0.675261	0.566102	0.815161	0.473667	0.597701	0.484342	0.591283	0.291797	0.55046	0.530899	0.58101	0.657896	0.629167	0.755418	0.69241	0.60451	0.809744	0.685033	0.671651	0.75572	0.761337	0.546507	0.362486	0.940914
chr1-193000000	-15.354122961136	0.734158	0.615401	0.607191	0.517842	0.586388	0.671586	0.579749	0.78287	0.506067	0.855796	0.658893	0.59363	0.535113	0.758271	0.797134	0.599093	0.578138	0.711124	0.86202	0.626132	0.669719	0.653041	0.635493	0.61838	0.729589	0.558694	0.582781	0.782098	0.652582	0.671124	0.669635	0.718057	0.539516	0.364908	0.700131
chr1-194000000	-16.3929558365562	0.70469	0.55897	0.574061	0.466307	0.497272	0.58001	0.520661	0.702946	0.444272	0.767867	0.560453	0.56361	0.227035	0.610454	0.358528	0.388241	0.23585	0.443694	0.14658	0.372522	0.464379	0.49458	0.627053	0.59987	0.653225	0.464101	0.538691	0.758023	0.564516	0.56506	0.663428	0.658226	0.492472	0.344261	0.439794
chr1-195000000	-16.829213586602	0.707031	0.549337	0.550808	0.445585	0.471036	0.555029	0.510691	0.700227	0.431731	0.838444	0.580918	0.483533	0.216681	0.598912	0.351781	0.357681	0.215464	0.431675	0.142504	0.364736	0.466781	0.521144	0.616101	0.580834	0.652852	0.452386	0.53967	0.735713	0.585359	0.561815	0.634724	0.645735	0.514895	0.34207	0.426716
chr1-196000000	-16.7548435485044	0.760311	0.503489	0.526074	0.434208	0.474949	0.569092	0.472302	0.673799	0.411828	0.744101	0.550696	0.514547	0.210252	0.621843	0.334014	0.340089	0.213431	0.395484	0.138551	0.378235	0.373581	0.520913	0.586193	0.531644	0.641231	0.425702	0.514343	0.703126	0.551527	0.544529	0.604524	0.633513	0.478818	0.349261	0.412531
chr1-197000000	-12.1472326610208	0.773505	0.578923	0.60599	0.520205	0.572479	0.660698	0.584445	0.816611	0.509535	0.811121	0.599857	0.741216	0.389011	0.737458	0.644893	0.506081	0.481673	0.617345	0.394891	0.565086	0.542718	0.592794	0.640868	0.618878	0.702682	0.518816	0.589298	0.818652	0.61299	0.65072	0.682151	0.678156	0.53467	0.36289	0.559853
chr1-198000000	-10.7681626447285	0.703322	0.754035	0.683761	0.585466	0.56173	0.685915	0.597358	0.880151	0.482911	0.922113	0.693642	0.947658	0.927315	0.67863	0.814449	0.936357	0.906272	0.889417	1.03581	0.677229	0.98055	0.53256	0.659068	0.617316	0.693624	0.627138	0.643483	0.832849	0.689598	0.717058	0.752295	0.789363	0.582442	0.358997	0.983035
chr1-199000000	-11.6460649835065	0.754205	0.710715	0.601349	0.519776	0.60362	0.630117	0.600228	0.819609	0.544353	0.846198	0.660613	0.68677	0.371192	0.899699	0.405556	0.557764	0.349685	0.528581	0.17656	0.424686	0.809515	0.590962	0.600895	0.642828	0.758279	0.482804	0.61654	0.782737	0.70532	0.700467	0.65489	0.804126	0.53752	0.372443	0.684605
chr1-200000000	6.78512105708831	0.802457	0.821623	0.679665	0.682795	0.752989	0.76466	0.845179	0.778922	0.758658	0.690362	0.665045	0.996921	1.05305	0.714595	0.909433	1.19093	1.11858	0.866779	0.693514	0.886494	0.632013	0.666486	0.651287	0.812458	0.841109	0.737776	0.721001	0.8178	0.837327	0.777764	0.682623	0.623272	0.545396	0.421856	1.23269
chr1-201000000	16.7362737039739	0.904833	0.702861	0.711691	0.751438	1.02041	0.993051	1.0503	0.761499	1.14625	0.451337	0.685744	0.713705	0.546472	1.12958	0.733395	0.858906	0.808118	0.654539	0.573268	0.826724	0.477153	1.10273	0.683861	1.0833	0.982159	0.751257	0.805736	0.739102	0.841056	0.766911	0.5971	0.554136	0.629465	0.487769	0.999508
chr1-202000000	19.0912002439692	0.805831	0.689739	0.701196	0.761717	0.873144	0.872207	0.954458	0.747922	0.927826	0.574076	0.656993	0.691651	0.692977	0.903152	0.908642	0.91397	0.9515	0.790836	0.645002	0.897859	0.476129	1.06315	0.714633	0.968338	0.895858	0.84285	0.732671	0.814636	0.836455	0.79465	0.67045	0.61451	0.598526	0.455461	1.12675
chr1-203000000	19.9824995526165	0.829483	0.722552	0.692856	0.713687	0.890494	0.893445	0.972338	0.727585	1.00113	0.484804	0.644899	0.780963	0.969185	1.02782	0.688427	0.944803	0.871393	0.705922	0.602217	0.92231	0.565232	0.922044	0.669198	0.950812	0.942633	0.825598	0.785495	0.760312	0.859952	0.789128	0.633143	0.573291	0.583295	0.464077	1.29072
chr1-204000000	18.9158903944412	0.942159	0.695468	0.695893	0.705853	1.00767	0.89272	1.05409	0.781005	1.13359	0.456798	0.692332	0.610247	0.695668	1.26707	0.694082	0.808998	0.744427	0.694963	0.607634	0.811258	0.541446	1.13239	0.656335	1.09451	1.02104	0.739578	0.757241	0.740276	0.854001	0.76938	0.608198	0.615407	0.609525	0.477656	1.11777
chr1-205000000	16.3121571482927	0.808532	0.74305	0.675887	0.749348	0.845309	0.888952	0.979914	0.738805	0.938602	0.44494	0.611184	0.651416	0.666058	1.0592	0.695419	0.95142	0.903646	0.711012	0.670773	0.801062	0.556423	1.03815	0.648941	0.948565	0.855675	0.7251	0.751375	0.727517	0.851882	0.750494	0.602085	0.527866	0.550504	0.434364	1.14899
chr1-206000000	15.6850116857073	0.448515	0.576386	0.468055	0.50638	0.5529	0.622477	0.667111	0.46138	0.581166	0.31348	0.433488	0.530477	1.32688	0.397491	0.759929	1.27245	1.19766	0.757492	1.14057	0.882279	0.372727	0.632953	0.463376	0.572073	0.608485	0.586239	0.538198	0.521543	0.615978	0.543767	0.444516	0.376444	0.329124	0.348339	1.40839
chr1-207000000	13.4430410476512	0.699522	0.670515	0.68253	0.680654	0.706309	0.838843	0.733746	0.737686	0.654576	0.644847	0.631272	0.841882	0.997183	0.741285	0.767798	0.989581	1.05986	0.892912	0.778684	0.882001	0.756002	0.650596	0.65478	0.72489	0.794241	0.882985	0.662283	0.761223	0.797107	0.737687	0.690276	0.69459	0.501681	0.406088	1.32017
chr1-208000000	3.58746903326335	0.82402	0.625908	0.675926	0.626824	0.807155	0.78632	0.843675	0.8686	0.854433	0.629165	0.735084	0.678128	0.390551	1.3311	0.45275	0.692631	0.543019	0.565567	0.271809	0.598652	0.635232	0.895516	0.648569	0.855326	0.920832	0.555866	0.732882	0.779872	0.794901	0.764387	0.635562	0.673142	0.584489	0.43182	0.764736
chr1-209000000	-3.74010345563339	0.817872	0.711572	0.652771	0.643061	0.726897	0.83379	0.784944	0.792789	0.771699	0.610351	0.662801	0.700953	0.448886	1.14997	0.458915	0.759246	0.614645	0.636405	0.238113	0.574316	0.726044	0.756094	0.64835	0.832908	0.893115	0.599642	0.714887	0.764057	0.796281	0.750687	0.678563	0.719546	0.602913	0.420552	0.822044
chr1-210000000	-2.90715065285419	0.8119	0.639737	0.621004	0.590102	0.751371	0.714187	0.747884	0.762052	0.738215	0.673075	0.652603	0.512442	0.303787	0.971618	0.496974	0.502401	0.392073	0.511086	0.204998	0.533745	0.514737	0.831627	0.634249	0.876528	0.896933	0.64887	0.665647	0.747147	0.759828	0.709596	0.639638	0.754757	0.624925	0.411359	0.768472
chr1-211000000	3.57761680871049	0.723147	0.602411	0.628203	0.594519	0.748459	0.714867	0.759762	0.653516	0.743915	0.608008	0.622803	0.722924	0.67731	0.675117	0.835266	0.760208	0.740281	0.702605	0.725161	0.741285	0.560931	0.683781	0.623466	0.783	0.837067	0.675697	0.66922	0.751252	0.764085	0.719911	0.617586	0.646252	0.516461	0.418297	0.878152
chr1-212000000	6.78282738110828	0.762735	0.765322	0.691864	0.673314	0.765085	0.784848	0.86194	0.70071	0.773414	0.584351	0.641227	1.02848	1.19077	0.514893	1.20582	1.17856	1.22174	0.978365	1.21652	0.976612	0.783047	0.663953	0.6612	0.813319	0.848117	0.806086	0.736441	0.823446	0.821464	0.780894	0.69371	0.630596	0.529742	0.426893	1.42334
chr1-213000000	-6.79325976589028	0.78587	0.658455	0.616607	0.564284	0.71453	0.643497	0.756732	0.708833	0.737982	0.706082	0.691429	0.631134	0.710581	0.740451	0.812906	0.733222	0.660965	0.680865	0.610966	0.685863	0.639251	0.693582	0.604199	0.784442	0.875198	0.647071	0.637872	0.801806	0.757905	0.73032	0.613637	0.751155	0.57094	0.412866	0.900169
chr1-214000000	-16.0328805443659	0.904636	0.629043	0.662228	0.618945	0.744107	0.683424	0.748651	0.77161	0.732573	0.684886	0.658138	0.692098	0.334749	0.983453	0.63212	0.490843	0.43869	0.558371	0.32749	0.551945	0.515312	0.753085	0.668026	0.804358	0.883867	0.538618	0.670765	0.792247	0.750681	0.726897	0.675813	0.768324	0.624689	0.406566	0.64436
chr1-215000000	-15.9273544779054	0.779922	0.598008	0.595202	0.516545	0.595161	0.601836	0.594298	0.735593	0.536923	0.776442	0.631686	0.606479	0.313243	0.764573	0.454476	0.418498	0.332414	0.496557	0.229148	0.475352	0.482954	0.602919	0.625069	0.651953	0.776973	0.468596	0.590646	0.763284	0.666818	0.642694	0.670936	0.765938	0.55282	0.372266	0.51053
chr1-216000000	-16.0783268407595	0.814964	0.600774	0.578658	0.489255	0.585608	0.628575	0.552933	0.747988	0.503905	0.781435	0.624515	0.577368	0.220186	0.826009	0.377474	0.383457	0.267511	0.456783	0.149108	0.449361	0.372742	0.616283	0.614575	0.62053	0.741877	0.486679	0.594034	0.754095	0.628196	0.63183	0.656083	0.72616	0.563987	0.363051	0.469788
chr1-217000000	-15.6948316729511	0.773618	0.629669	0.590344	0.484301	0.592099	0.597283	0.630172	0.768268	0.585809	0.772539	0.624664	0.496478	0.29138	0.822941	0.515092	0.448558	0.315706	0.495971	0.231163	0.458322	0.506535	0.671697	0.599727	0.676554	0.78832	0.488846	0.591228	0.778238	0.661941	0.674543	0.630787	0.721687	0.54416	0.377555	0.488004
chr1-218000000	-13.2662695623879	0.797008	0.580596	0.581906	0.493811	0.636314	0.621467	0.655937	0.729339	0.62886	0.721849	0.60948	0.569193	0.250962	0.862009	0.456137	0.416721	0.354477	0.503029	0.240101	0.480149	0.409982	0.682101	0.626609	0.697431	0.825595	0.488293	0.5943	0.77978	0.694638	0.667019	0.631933	0.700132	0.563879	0.385535	0.493552
chr1-219000000	-12.5005206505169	0.738473	0.60407	0.646453	0.59729	0.620246	0.644777	0.624011	0.776947	0.568371	0.766041	0.646775	0.64718	0.482804	0.84952	0.486303	0.610455	0.482702	0.600392	0.30905	0.518723	0.674905	0.591821	0.654927	0.675837	0.796937	0.549912	0.664434	0.804725	0.720452	0.721309	0.722081	0.754246	0.551191	0.377551	0.67602
chr1-220000000	-13.6094005592814	0.782208	0.622433	0.637481	0.594324	0.656675	0.771738	0.712326	0.740012	0.669611	0.69506	0.662619	0.667087	0.552611	0.814884	1.09588	0.598573	0.595544	0.68578	0.727561	0.63635	0.64926	0.716424	0.648607	0.72884	0.809537	0.627391	0.645825	0.786723	0.771069	0.720254	0.699142	0.718263	0.575428	0.400435	0.780175
chr1-221000000	-10.6037951343038	0.75958	0.712538	0.667981	0.610162	0.682394	0.697291	0.692842	0.816078	0.636271	0.767142	0.673924	0.788769	0.815795	0.851522	0.548013	0.80659	0.715282	0.738825	0.637788	0.610797	0.952306	0.604131	0.616186	0.709466	0.82619	0.596622	0.691827	0.784596	0.797303	0.75884	0.689523	0.864654	0.570654	0.389738	1.17672
chr1-222000000	-8.44265509530149	0.716132	0.65266	0.605694	0.562325	0.67625	0.682006	0.69277	0.715656	0.684079	0.689407	0.647766	0.807817	0.505032	0.711169	0.694359	0.669665	0.568481	0.675069	0.348561	0.632755	0.731042	0.607588	0.59214	0.724562	0.829994	0.555819	0.644482	0.745937	0.74911	0.736415	0.627441	0.731541	0.537746	0.406775	0.879603
chr1-223000000	-6.93495505093831	0.800628	0.567617	0.603466	0.618356	0.793548	0.713057	0.785553	0.660077	0.823154	0.536616	0.614011	0.49089	0.292135	0.997032	0.435582	0.514418	0.405891	0.459393	0.18043	0.490523	0.558672	0.847495	0.618253	0.811612	0.857247	0.521131	0.679154	0.679591	0.743908	0.664042	0.582251	0.691674	0.588422	0.416849	0.649674
chr1-224000000	-6.53738074559188	0.724059	0.637685	0.602164	0.560578	0.714744	0.629773	0.746523	0.618606	0.757989	0.566213	0.602502	0.687812	0.696549	0.675632	0.938768	0.830894	0.78606	0.728934	0.705301	0.732796	0.597308	0.705853	0.568874	0.76008	0.814748	0.678615	0.633426	0.754372	0.762656	0.715907	0.577327	0.612357	0.489788	0.42743	1.07108
chr1-225000000	-5.64136539451865	0.802238	0.548242	0.593531	0.5286	0.683746	0.688935	0.675975	0.691004	0.681653	0.657162	0.623784	0.654206	0.429916	0.79786	0.509084	0.521595	0.510715	0.577616	0.455631	0.631672	0.581533	0.643828	0.595637	0.706547	0.843104	0.55002	0.632363	0.763464	0.72015	0.668388	0.614563	0.685189	0.532357	0.401168	0.662046
chr1-226000000	5.14511483208322	0.843055	0.841969	0.736783	0.756263	0.965011	0.898031	1.11057	0.672815	1.03044	0.443057	0.626889	1.03586	1.38197	0.65497	1.17444	1.41428	1.48034	1.046	1.35725	1.30585	0.556049	0.914342	0.713872	0.975313	0.950933	0.968006	0.79471	0.775015	0.891751	0.848124	0.654751	0.515784	0.53266	0.467329	1.42256
chr1-227000000	2.49431226049751	0.783942	0.563809	0.612753	0.59328	0.762479	0.652123	0.807729	0.675859	0.802045	0.630972	0.609753	0.642551	0.468154	0.765128	0.623717	0.631095	0.586398	0.615645	0.400326	0.606301	1.00973	0.678216	0.627406	0.818251	0.876283	0.656106	0.63329	0.73169	0.759337	0.701588	0.591154	0.607449	0.539449	0.4231	0.770796
chr1-228000000	2.23465495448784	0.829678	0.588936	0.647246	0.695156	0.951748	0.726555	1.05679	0.617085	1.17912	0.404196	0.551579	0.608741	0.646861	0.861826	0.523041	0.664662	0.855641	0.740368	0.913451	0.961623	0.690986	1.0098	0.657916	1.05608	0.921614	0.819038	0.671474	0.668468	0.824682	0.694892	0.563343	0.467342	0.578466	0.500766	1.0981
chr1-229000000	10.2628680496022	0.840867	0.637982	0.634563	0.602146	0.859385	0.685759	0.894114	0.730443	0.941436	0.589202	0.687293	0.589896	0.489035	1.01848	0.906734	0.743918	0.678298	0.691526	0.636654	0.691091	0.696266	0.985856	0.634347	0.924315	0.950235	0.621749	0.698699	0.762713	0.801543	0.776502	0.572285	0.652375	0.552991	0.440307	0.817324
chr1-230000000	11.3398844713381	0.852547	0.648743	0.661104	0.66881	0.857693	0.688126	0.927901	0.715774	0.978355	0.554959	0.678433	0.564766	0.530817	0.949548	0.734401	0.770506	0.620751	0.612116	0.662892	0.629739	0.636201	0.977993	0.659304	0.975021	0.975182	0.67349	0.711635	0.74678	0.835429	0.76875	0.614595	0.633914	0.582988	0.445584	0.877104
chr1-231000000	4.7445637652614	0.794972	0.655806	0.644577	0.621968	0.78028	0.727195	0.838239	0.712553	0.828432	0.625639	0.664568	0.677266	0.524185	0.826073	0.933807	0.641434	0.767207	0.796191	0.858477	0.730978	0.663105	0.851	0.647418	0.887892	0.890951	0.668874	0.684369	0.824325	0.769031	0.765787	0.628323	0.678871	0.567916	0.423873	0.826323
chr1-232000000	-4.0328207789792	0.945168	0.608134	0.598541	0.55222	0.74644	0.611888	0.771784	0.713082	0.807815	0.636088	0.68295	0.52136	0.260382	1.04984	0.398091	0.452897	0.355126	0.503464	0.16385	0.4787	0.566794	0.787255	0.599404	0.854194	0.924297	0.493162	0.630367	0.738092	0.759599	0.717038	0.589337	0.709345	0.572307	0.416348	0.53706
chr1-233000000	-1.04177097698327	0.844492	0.702971	0.709724	0.657265	0.7188	0.679937	0.779188	0.728692	0.739612	0.698796	0.679138	0.753958	0.539546	0.692503	0.687159	0.710329	0.618564	0.640961	0.351846	0.590586	0.886587	0.646842	0.671173	0.797936	0.855956	0.587959	0.691085	0.747491	0.791584	0.754317	0.714982	0.787049	0.608355	0.406617	0.855951
chr1-234000000	10.6791885617789	0.747624	0.795025	0.738223	0.707316	0.79956	0.728836	0.878557	0.744103	0.802505	0.60926	0.666357	0.910826	1.19359	0.849785	0.646387	1.02973	1.01528	0.86644	0.599751	0.960552	0.820855	0.664127	0.685273	0.841474	0.880609	0.727168	0.737262	0.782871	0.852782	0.814371	0.747559	0.710285	0.545848	0.429106	1.39653
chr1-235000000	12.051515553868	0.745644	0.770903	0.648628	0.644364	0.728961	0.733297	0.835967	0.671513	0.761833	0.610489	0.609644	0.762909	1.71875	0.47744	1.20828	1.27023	1.05236	0.849098	1.28124	1.06867	0.650056	0.722206	0.634499	0.83484	0.837493	0.810422	0.681604	0.802897	0.831159	0.78092	0.682898	0.567419	0.504882	0.406264	1.85088
chr1-236000000	-3.08983798807308	0.764248	0.790194	0.672917	0.662703	0.791687	0.728034	0.869853	0.71352	0.814734	0.618988	0.694923	0.904249	1.12297	0.684568	1.11069	1.08288	1.0702	0.910075	0.986324	0.933975	0.736776	0.732418	0.657304	0.85225	0.914925	0.754756	0.713337	0.814817	0.884935	0.801469	0.667127	0.665515	0.555433	0.429946	1.39355
chr1-237000000	-15.2347034466083	0.824459	0.573978	0.592567	0.508491	0.646782	0.613974	0.651966	0.677978	0.662344	0.720176	0.621212	0.483291	0.244807	0.741621	0.551848	0.362371	0.240939	0.440509	0.159239	0.406645	0.460547	0.683194	0.607974	0.71928	0.829938	0.492026	0.598517	0.737878	0.684097	0.653803	0.6155	0.704651	0.556451	0.393258	0.524509
chr1-238000000	-16.3984941178496	0.815877	0.592294	0.582191	0.522239	0.609554	0.579589	0.602591	0.601872	0.562036	0.760478	0.637133	0.459794	0.250281	0.466282	0.412625	0.373685	0.249319	0.514764	0.151697	0.352761	0.906959	0.47238	0.622349	0.680173	0.779253	0.504396	0.595369	0.694503	0.704057	0.633836	0.660741	0.829418	0.589628	0.376128	0.518903
chr1-239000000	-16.3877214861963	0.795086	0.544917	0.582625	0.508152	0.589587	0.554243	0.587998	0.585642	0.537642	0.714037	0.570928	0.385273	0.197292	0.442689	0.395004	0.321162	0.196779	0.467016	0.129997	0.338551	0.737234	0.486572	0.641898	0.664599	0.785601	0.473647	0.545892	0.662201	0.645767	0.615052	0.65973	0.693702	0.555546	0.374148	0.408567
chr1-240000000	-16.5176407873638	0.780618	0.553147	0.572292	0.508911	0.637303	0.654329	0.668203	0.57692	0.679645	0.640661	0.609286	0.442376	0.210784	0.519759	0.401962	0.325525	0.231586	0.453805	0.126397	0.381385	0.595497	0.582741	0.623844	0.767269	0.858064	0.475685	0.596078	0.705877	0.725	0.646461	0.629964	0.693842	0.573887	0.401745	0.463127
chr1-241000000	-15.5794924839954	0.810397	0.579778	0.6084	0.510022	0.648719	0.625709	0.652482	0.723495	0.641664	0.700213	0.628711	0.666315	0.397331	0.742461	0.566915	0.488804	0.445516	0.58164	0.271499	0.528595	0.519653	0.645133	0.612091	0.748038	0.836049	0.50411	0.620554	0.779301	0.697077	0.694472	0.642178	0.70702	0.548882	0.390642	0.590273
chr1-242000000	-15.0996178719202	0.745784	0.553816	0.539585	0.461097	0.67899	0.606431	0.675354	0.625303	0.713443	0.590887	0.566002	0.644024	0.280501	0.711257	0.454075	0.449761	0.353371	0.479173	0.183908	0.453777	0.478761	0.617822	0.539367	0.744878	0.854338	0.467495	0.573598	0.720976	0.69252	0.648696	0.536223	0.659234	0.509811	0.409312	0.546928
chr1-243000000	-10.4942858697182	0.670362	0.575862	0.540153	0.466519	0.575975	0.55564	0.586196	0.622711	0.558494	0.666834	0.564183	0.464003	0.50578	0.479083	0.887812	0.603606	0.483978	0.569168	0.541082	0.484794	0.709862	0.572355	0.542459	0.657485	0.694091	0.526828	0.526789	0.715119	0.63	0.610672	0.561325	0.610906	0.458452	0.392308	0.646807
chr1-244000000	1.12267262070943	0.855617	0.616651	0.659624	0.607009	0.814696	0.682153	0.82758	0.75323	0.836973	0.640889	0.676578	0.730069	0.674478	0.988326	0.610261	0.694518	0.726471	0.753194	0.539097	0.759943	0.781803	0.811364	0.641626	0.883674	0.91261	0.645813	0.663006	0.784587	0.800429	0.761463	0.645652	0.655658	0.545816	0.423725	0.893541
chr1-245000000	3.41463767870712	0.825417	0.653521	0.636677	0.576488	0.851664	0.649503	0.898108	0.693321	0.89813	0.59955	0.69222	0.698139	0.618154	0.873961	0.573528	0.652482	0.634358	0.67936	0.543779	0.744198	0.630184	0.799583	0.598151	0.906871	0.947236	0.658396	0.673121	0.760314	0.794356	0.76102	0.591317	0.648916	0.549426	0.438585	0.757228
chr1-246000000	-0.605978706409752	0.789964	0.629771	0.653802	0.597702	0.730632	0.710907	0.783432	0.676297	0.753839	0.717669	0.684752	0.617098	0.682295	0.43243	0.990972	0.769081	0.659972	0.684146	0.712434	0.638022	0.822643	0.691809	0.64149	0.778812	0.83738	0.61868	0.672552	0.784193	0.769064	0.747936	0.630521	0.702153	0.561028	0.416345	0.838426
chr1-247000000	-12.4165206520914	0.756541	0.663368	0.624914	0.605086	0.725493	0.651444	0.741201	0.657783	0.752301	0.647321	0.60566	0.523816	0.434058	0.638867	0.926909	0.609595	0.564784	0.691246	0.634604	0.593423	1.37503	0.635799	0.637429	0.788885	0.844241	0.650059	0.633612	0.771965	0.791191	0.711785	0.626788	0.679304	0.551571	0.4128	0.874149
chr1-248000000	-14.9743180615951	0.462393	0.492388	0.429677	0.379065	0.457222	0.438085	0.440514	0.499994	0.421399	0.502382	0.465063	0.493218	0.386215	0.445821	0.331681	0.403854	0.301716	0.399022	0.243177	0.351193	0.625508	0.373544	0.426187	0.481304	0.568588	0.382747	0.459654	0.528202	0.525301	0.478538	0.471104	0.581478	0.378935	0.347289	0.527611
chr2-0	-8.06924201051546	0.861595	0.636155	0.634565	0.620173	0.82849	0.641586	0.88465	0.630375	0.946656	0.546683	0.619588	0.594748	0.380378	0.769536	0.508863	0.580313	0.544024	0.585069	0.334488	0.592509	0.802122	0.762171	0.643618	0.923525	0.888095	0.559754	0.640648	0.688841	0.778918	0.689367	0.564688	0.577137	0.574105	0.436266	0.66671
chr2-1000000	-10.3420187006737	0.839339	0.532425	0.575444	0.550873	0.806803	0.616388	0.901082	0.493899	1.06178	0.433335	0.543904	0.402511	0.209829	0.610515	0.363797	0.375237	0.244802	0.410719	0.133049	0.395623	0.777567	0.703295	0.594401	0.974297	0.886288	0.451763	0.582687	0.626171	0.724288	0.627565	0.49423	0.509087	0.555262	0.467577	0.453271
chr2-2000000	-10.4798236490923	0.778031	0.623127	0.64027	0.608654	0.823517	0.57984	0.884222	0.575721	0.995267	0.529359	0.61919	0.499709	0.230435	0.710022	0.3777	0.430705	0.287625	0.455349	0.14211	0.408307	0.693717	0.747764	0.662224	0.991923	0.872392	0.487771	0.629935	0.714381	0.744322	0.668595	0.591033	0.623093	0.592772	0.443486	0.52788
chr2-3000000	-9.12454415782765	0.758713	0.771028	0.663477	0.672607	0.892472	0.663731	0.983214	0.548827	1.05283	0.442283	0.612176	0.564354	0.722312	0.611624	1.04711	0.714915	0.615559	0.628233	0.721502	0.736322	0.722208	0.857598	0.666001	0.970313	0.881576	0.739069	0.656185	0.737893	0.808707	0.745066	0.552071	0.520378	0.527548	0.443628	0.958068
chr2-4000000	-16.6576054729087	0.774915	0.569474	0.621174	0.534041	0.63951	0.550497	0.661966	0.567952	0.650795	0.666412	0.582214	0.419334	0.200028	0.518442	0.381558	0.325993	0.205311	0.450387	0.129234	0.366572	0.624052	0.549001	0.674435	0.728282	0.813018	0.478452	0.570552	0.707068	0.678199	0.635523	0.646179	0.70012	0.55683	0.386735	0.447465
chr2-5000000	-16.5544328772452	0.730511	0.52381	0.550788	0.48451	0.607942	0.501399	0.630491	0.547629	0.66874	0.589135	0.534364	0.423013	0.187104	0.554367	0.358877	0.316939	0.218709	0.413358	0.120078	0.351442	0.557165	0.538197	0.585115	0.69275	0.750312	0.41952	0.527048	0.636193	0.632689	0.601267	0.552174	0.628193	0.505865	0.360785	0.410215
chr2-6000000	-9.58982186497108	0.800745	0.691842	0.662289	0.563515	0.712865	0.645865	0.748179	0.705121	0.737189	0.632317	0.651416	0.83621	0.433999	0.780797	0.455155	0.558591	0.403767	0.54158	0.168405	0.481341	0.917562	0.571037	0.656262	0.765379	0.83085	0.518462	0.696594	0.768316	0.727375	0.739968	0.629735	0.723344	0.577663	0.400366	0.646293
chr2-7000000	2.06219006195575	0.849115	0.708632	0.700055	0.669008	0.807557	0.765122	0.798732	0.79101	0.806298	0.867602	0.858623	0.740573	0.474781	0.98148	0.494027	0.819937	0.643781	0.659904	0.243482	0.558422	1.16362	0.694778	0.672105	0.838007	0.912433	0.650548	0.72063	0.763629	0.943685	0.795357	0.667153	0.965977	0.683397	0.411368	0.927276
chr2-8000000	11.9686623296898	0.812002	0.935542	0.749746	0.797449	0.91052	0.713492	0.97413	0.783498	0.887142	0.702538	0.847393	0.789938	0.884172	0.85011	0.65383	1.346	0.986873	0.794384	0.404453	0.76206	1.26373	0.778948	0.714742	0.931265	0.928251	0.863846	0.802693	0.780057	0.987876	0.827662	0.740123	0.867806	0.657848	0.438733	1.82004
chr2-9000000	18.4019223834076	0.826859	0.769445	0.709127	0.700889	0.867285	0.762955	0.931864	0.697149	0.955618	0.611973	0.720994	0.776841	0.797275	0.858013	0.914561	0.997261	0.986848	0.807024	0.967415	0.858435	0.670204	0.858021	0.677306	0.917888	0.906787	0.756405	0.761113	0.764102	0.890632	0.79667	0.653858	0.665618	0.588941	0.447306	1.16216
chr2-10000000	21.0301040627972	0.827027	0.77943	0.729788	0.734265	1.01238	0.788745	1.11816	0.632729	1.15002	0.450133	0.602245	0.659434	0.77933	0.725766	1.03353	0.875518	0.93889	0.77181	0.815455	0.986689	0.548369	1.04967	0.737229	1.09631	0.929484	0.914403	0.764582	0.810196	0.884226	0.796833	0.59248	0.536065	0.581606	0.480557	1.11448
chr2-11000000	17.1237429140963	0.830321	0.76926	0.692485	0.640431	0.8978	0.821886	0.967261	0.730726	0.981459	0.582515	0.704015	0.602018	0.558183	0.978082	0.800157	0.80945	0.756737	0.677933	0.638224	0.682635	0.821081	0.99163	0.642452	0.988155	0.912067	0.693914	0.730191	0.77271	0.82001	0.76195	0.595153	0.643347	0.581197	0.452094	0.872562
chr2-12000000	1.60577439934194	0.770081	0.681858	0.680366	0.613266	0.746532	0.674761	0.779722	0.766707	0.725347	0.710322	0.750932	0.661041	0.623993	0.723682	0.783446	0.965801	0.735551	0.722613	0.640649	0.559937	1.09637	0.698023	0.634437	0.766684	0.884275	0.8325	0.698505	0.759569	0.839427	0.783087	0.626368	0.84803	0.56827	0.410123	1.13575
chr2-13000000	-11.6495851587917	0.710011	0.724877	0.62492	0.541021	0.577275	0.620683	0.581315	0.778388	0.493238	0.866216	0.660448	0.870749	0.392526	0.665367	0.412812	0.497458	0.365351	0.551068	0.185899	0.420524	0.988329	0.484912	0.629771	0.639472	0.711753	0.488938	0.611145	0.801576	0.714591	0.695148	0.684047	0.825282	0.595438	0.359448	0.657949
chr2-14000000	-14.6804548476062	0.773163	0.688975	0.623178	0.547742	0.622478	0.559376	0.615028	0.687576	0.531453	0.791099	0.657471	0.509357	0.246601	0.654011	0.387257	0.388418	0.243116	0.472039	0.142642	0.375633	0.664267	0.533682	0.618808	0.674823	0.732417	0.478621	0.611685	0.770372	0.692256	0.66953	0.667683	0.873134	0.616928	0.373617	0.523339
chr2-15000000	-11.2042186177902	0.808315	0.651907	0.657838	0.563264	0.717339	0.674276	0.779596	0.689176	0.806714	0.692003	0.695567	0.485393	0.385377	0.759945	0.978044	0.500171	0.37023	0.534474	0.326697	0.541073	0.556397	0.774446	0.620259	0.822975	0.850585	0.568889	0.633329	0.787553	0.744283	0.745471	0.613451	0.753336	0.585147	0.414704	0.627807
chr2-16000000	-7.91904607729647	0.824681	0.669211	0.630373	0.590297	0.747008	0.629793	0.822091	0.699231	0.832699	0.546623	0.609227	0.466536	0.241108	1.0779	0.376647	0.47772	0.33981	0.453138	0.149464	0.471673	0.5006	0.872857	0.634917	0.877742	0.857844	0.506283	0.65822	0.709071	0.73417	0.675873	0.580987	0.681225	0.567337	0.410951	0.571962
chr2-17000000	-9.89862346416239	0.804775	0.677677	0.640214	0.543854	0.639414	0.669618	0.64336	0.779379	0.607614	0.775433	0.684467	0.614938	0.460306	0.873851	0.701993	0.549108	0.460655	0.571944	0.391274	0.543588	0.485213	0.685739	0.626238	0.709212	0.787073	0.533014	0.608099	0.820895	0.726612	0.701466	0.652258	0.808496	0.582116	0.382073	0.658893
chr2-18000000	-9.21216030092296	0.775524	0.654019	0.602802	0.505245	0.65937	0.687693	0.671127	0.75427	0.657691	0.687701	0.648469	0.564373	0.275217	0.979053	0.41217	0.403765	0.313979	0.479468	0.188709	0.516274	0.465742	0.746585	0.598366	0.726813	0.820471	0.504038	0.61414	0.777072	0.691297	0.691998	0.597346	0.755118	0.559227	0.394245	0.56297
chr2-19000000	-0.787595366279309	0.75019	0.664258	0.609564	0.523303	0.654021	0.61548	0.721999	0.720128	0.709588	0.646608	0.639237	0.460906	0.257204	0.978615	0.381193	0.422395	0.343087	0.484765	0.169072	0.495659	0.461394	0.785578	0.598946	0.785002	0.821858	0.493896	0.608528	0.731211	0.693268	0.678897	0.599522	0.738544	0.554851	0.405723	0.54717
chr2-20000000	5.05073963359227	0.785482	0.886625	0.735054	0.762037	0.859456	0.850038	0.957601	0.738288	0.920333	0.55458	0.644429	0.891648	0.996871	0.769468	1.04606	1.13592	1.05595	0.839365	1.18716	0.965148	0.75728	0.869586	0.712438	0.893625	0.821202	0.792928	0.782272	0.791983	0.828485	0.794637	0.68467	0.583668	0.560506	0.448733	1.20895
chr2-21000000	-13.3174445957931	0.783423	0.619468	0.603255	0.521064	0.647497	0.613913	0.681983	0.666927	0.669791	0.639008	0.585458	0.509941	0.240544	0.82992	0.386561	0.355977	0.246245	0.449749	0.196119	0.4436	0.487275	0.670637	0.608969	0.767103	0.813333	0.495741	0.604899	0.758654	0.691487	0.676838	0.605478	0.73145	0.565622	0.387354	0.511304
chr2-22000000	-16.5415795584743	0.795533	0.601126	0.589011	0.502605	0.580216	0.571515	0.574347	0.646833	0.529924	0.766046	0.597508	0.441411	0.208169	0.6054	0.371223	0.335488	0.21848	0.459713	0.141753	0.373054	0.53389	0.546436	0.613812	0.662183	0.752199	0.479779	0.56612	0.759486	0.648182	0.641191	0.645305	0.729301	0.558447	0.369474	0.45636
chr2-23000000	-2.05329586390928	0.816203	0.797599	0.682723	0.605765	0.827269	0.699281	0.938154	0.645641	0.948129	0.540076	0.640534	0.500086	0.392177	0.833664	0.744338	0.593695	0.445516	0.491377	0.375971	0.541996	0.48354	0.988338	0.623532	0.981412	0.879847	0.699154	0.677958	0.754921	0.740171	0.731734	0.579879	0.658711	0.589127	0.445097	0.694088
chr2-24000000	16.5940226150673	0.751721	0.740409	0.664413	0.575317	0.653376	0.714277	0.734822	0.691593	0.698942	0.690252	0.618006	0.750733	1.22951	0.431375	1.39346	0.961106	1.03938	0.92939	1.61541	0.968675	0.756113	0.679445	0.648516	0.727368	0.774955	0.761878	0.644529	0.844263	0.752357	0.782966	0.649657	0.642999	0.50453	0.405026	1.10942
chr2-25000000	19.6645486830561	0.816675	0.981795	0.734516	0.738138	0.853042	0.842991	1.05321	0.654411	0.954241	0.501426	0.624887	0.928158	1.42592	0.55206	1.12962	1.44024	1.27729	0.870561	0.867702	1.09767	0.654326	0.772384	0.686522	0.950569	0.874469	0.892888	0.737072	0.807013	0.881463	0.821392	0.654064	0.548773	0.524815	0.460776	1.55136
chr2-26000000	20.2727846402087	0.843045	0.728271	0.671672	0.621091	0.841003	0.784353	0.95003	0.681553	0.985274	0.523584	0.604256	0.729057	0.755754	0.775572	1.06826	0.821387	0.823266	0.762676	1.38349	0.864551	0.592311	1.00813	0.64971	0.992205	0.891365	0.753856	0.682147	0.845939	0.800186	0.772918	0.582766	0.527459	0.539858	0.460035	1.02441
chr2-27000000	19.8407065839845	0.835477	0.777747	0.701567	0.715257	0.934316	0.900097	1.00256	0.717841	1.06345	0.454576	0.607573	0.933346	1.10377	0.790658	1.259	0.856726	1.23035	1.07014	1.25718	1.40164	0.510489	0.942387	0.718707	0.996542	0.900023	1.11254	0.73933	0.903435	0.869721	0.852486	0.648944	0.529991	0.549382	0.467412	1.53404
chr2-28000000	19.9156982121889	0.808809	0.787969	0.700389	0.609495	0.774495	0.662046	0.876001	0.678331	0.855177	0.620311	0.652589	0.677079	0.458002	0.654099	0.72353	0.679261	0.559534	0.580528	0.599908	0.64123	0.57516	0.800331	0.647645	0.839482	0.837433	0.623612	0.703549	0.822312	0.763891	0.758717	0.632177	0.670972	0.567266	0.429794	0.790296
chr2-29000000	18.3603042270233	0.798043	0.779201	0.681177	0.606514	0.816558	0.678112	0.876307	0.704888	0.87051	0.654023	0.721558	0.608212	0.470535	0.947804	0.807261	0.692332	0.572199	0.628332	0.551223	0.647876	0.607263	0.85695	0.654709	0.914072	0.903954	0.643718	0.687237	0.794101	0.762642	0.759919	0.642419	0.718312	0.58523	0.432669	0.829248
chr2-30000000	16.6966928623549	0.785615	0.790874	0.695868	0.6593	0.80552	0.767362	0.871175	0.74399	0.823924	0.593316	0.68203	0.736794	0.686694	0.93707	0.620492	0.837545	0.689156	0.658371	0.452567	0.666361	0.788529	0.774111	0.670906	0.903649	0.861649	0.622929	0.745193	0.798674	0.783557	0.775038	0.666139	0.707437	0.579628	0.428463	0.899714
chr2-31000000	14.1216875780651	0.77059	0.696581	0.637271	0.560605	0.77775	0.676008	0.815866	0.751003	0.837223	0.585485	0.639585	0.504796	0.271051	1.13607	0.400823	0.580186	0.392136	0.495553	0.165793	0.491974	0.624273	0.862178	0.601876	0.842092	0.889298	0.561441	0.662908	0.759531	0.740968	0.706574	0.577789	0.745549	0.578719	0.427299	0.617509
chr2-32000000	11.4892784651799	0.734819	0.71657	0.64976	0.545295	0.608052	0.638371	0.709032	0.653824	0.649393	0.731711	0.596219	0.549137	0.905231	0.374626	1.75489	0.735007	0.692109	0.768556	1.72929	0.776889	0.618751	0.742705	0.647577	0.718154	0.754875	0.748662	0.575905	0.869935	0.729552	0.766021	0.637567	0.59965	0.504765	0.396672	0.928245
chr2-33000000	1.12854730230398	0.778442	0.700802	0.653687	0.564837	0.670028	0.667842	0.730504	0.730494	0.687484	0.715257	0.653353	0.592739	0.821603	0.925834	0.746464	0.676681	0.65459	0.69599	0.702193	0.654838	0.681616	0.698867	0.632547	0.764737	0.848597	0.638628	0.641728	0.803883	0.758416	0.755739	0.647865	0.725286	0.550227	0.404616	0.781625
chr2-34000000	-15.1142265623587	0.732709	0.585626	0.637852	0.559615	0.578484	0.554455	0.559118	0.597748	0.543333	0.693145	0.580033	0.446387	0.235618	0.535294	0.384032	0.361811	0.239902	0.473202	0.148149	0.349149	0.650074	0.494831	0.680004	0.680453	0.768946	0.506953	0.586926	0.704302	0.676152	0.622274	0.677367	0.740937	0.580861	0.379558	0.514178
chr2-35000000	-17.4145314378509	0.730839	0.545427	0.554292	0.462792	0.494871	0.55743	0.499582	0.610101	0.446371	0.707317	0.528527	0.411317	0.203092	0.480493	0.357703	0.309185	0.184416	0.43505	0.126107	0.342479	0.535081	0.445314	0.626187	0.564239	0.671414	0.454515	0.52019	0.70763	0.588552	0.576434	0.661611	0.653247	0.524815	0.353929	0.393807
chr2-36000000	-11.660762326137	0.860891	0.703252	0.629213	0.533137	0.648566	0.623558	0.666938	0.718225	0.630055	0.68452	0.619636	0.61138	0.295677	0.799685	0.508013	0.480738	0.382716	0.518481	0.214703	0.445561	0.569939	0.612051	0.615013	0.715081	0.780941	0.484025	0.63103	0.796573	0.674508	0.701427	0.626047	0.753435	0.558262	0.389456	0.590634
chr2-37000000	9.57607464525633	0.802519	0.88928	0.715298	0.655218	0.664281	0.707581	0.764077	0.773542	0.65134	0.730187	0.668162	0.903095	1.41524	0.630097	1.35127	1.08248	1.15381	0.997547	1.37162	1.02046	0.842795	0.694067	0.697799	0.765617	0.769099	0.818551	0.647247	0.861527	0.800445	0.796591	0.741522	0.72741	0.552678	0.397984	1.44388
chr2-38000000	16.2056523856421	0.790906	0.976707	0.713982	0.657721	0.71899	0.764916	0.848882	0.752569	0.73699	0.657937	0.670667	0.908095	1.03908	0.674862	0.764037	1.18837	1.03938	0.890887	0.805214	0.852958	0.996349	0.643634	0.661775	0.8278	0.831306	0.682761	0.739147	0.866219	0.89192	0.821752	0.678459	0.688511	0.555829	0.421939	1.21053
chr2-39000000	4.03848786437609	0.836255	0.649319	0.636808	0.540754	0.620981	0.664072	0.686854	0.725603	0.666944	0.734827	0.653593	0.622755	0.558764	0.698935	0.959559	0.752031	0.655387	0.689053	0.602984	0.64646	0.616093	0.678104	0.620652	0.731546	0.789536	0.596765	0.619962	0.852412	0.729754	0.748291	0.620538	0.662346	0.533718	0.39818	0.729963
chr2-40000000	-12.9657338870617	0.798457	0.649721	0.622557	0.514949	0.609722	0.620733	0.59943	0.714176	0.55463	0.709176	0.606375	0.576194	0.251842	0.841572	0.385557	0.41332	0.339458	0.511774	0.221287	0.458694	0.45832	0.621458	0.62823	0.682515	0.764093	0.484078	0.587312	0.789766	0.663854	0.672117	0.654729	0.741893	0.551434	0.37512	0.489623
chr2-41000000	-13.478223610453	0.764606	0.63241	0.583669	0.477883	0.550392	0.583608	0.54995	0.717909	0.504349	0.770202	0.594342	0.583348	0.247489	0.736863	0.369076	0.404193	0.263768	0.458309	0.149269	0.415788	0.483056	0.541552	0.621083	0.61474	0.722896	0.47122	0.550842	0.791496	0.621476	0.615167	0.637178	0.70455	0.520641	0.363877	0.479303
chr2-42000000	7.28210924986321	0.863772	0.878882	0.679562	0.60004	0.752191	0.767504	0.862075	0.733952	0.79936	0.616572	0.623874	0.794071	0.854087	0.751496	1.04787	1.06732	0.926057	0.759581	1.0498	0.784923	0.680094	0.810516	0.634341	0.899788	0.845788	0.710756	0.710055	0.827581	0.792322	0.79607	0.621842	0.618137	0.549016	0.429822	1.03101
chr2-43000000	19.2988747545653	0.81388	0.825022	0.720058	0.720697	0.865888	0.814493	0.902673	0.699293	0.863199	0.57534	0.611883	0.899147	1.49453	0.685686	0.866154	1.25608	1.02696	0.784135	0.561896	1.05824	0.683807	0.692024	0.698453	0.875723	0.858608	0.782815	0.77039	0.831138	0.831443	0.789687	0.680214	0.588371	0.550079	0.44489	1.31512
chr2-44000000	20.2210777982829	0.862504	0.741993	0.673636	0.606738	0.64578	0.740982	0.708466	0.743436	0.647987	0.785908	0.667126	0.718328	0.648573	0.557906	1.06409	0.775717	0.676289	0.724579	0.911283	0.709647	0.654869	0.667293	0.655225	0.723146	0.77399	0.637147	0.642888	0.839676	0.779234	0.743169	0.695542	0.717788	0.56238	0.397079	0.899322
chr2-45000000	19.5990967250042	0.883138	0.788773	0.702253	0.642806	0.749719	0.737148	0.85748	0.891117	0.846926	0.674306	0.722173	0.687211	0.585934	0.993171	0.781982	0.845529	0.776858	0.701343	0.664551	0.661468	0.765999	0.866971	0.664106	0.847924	0.881419	0.618076	0.706009	0.81371	0.75848	0.756582	0.656273	0.739927	0.583632	0.429815	0.847421
chr2-46000000	20.0732672405167	0.800962	0.922624	0.759049	0.785695	0.837422	0.781815	0.922291	0.753211	0.818608	0.596538	0.701821	0.740607	1.02583	0.70742	0.917329	1.1778	1.00546	0.781099	0.875818	0.822971	0.726726	0.864622	0.72499	0.872599	0.836459	0.832625	0.801328	0.847595	0.855583	0.809127	0.710499	0.729366	0.590519	0.432928	1.31472
chr2-47000000	19.2005416981587	0.852982	0.864609	0.711515	0.691004	0.898145	0.786448	1.00762	0.674094	0.987498	0.494708	0.641269	0.757479	0.961268	0.798053	0.994837	1.11233	0.937997	0.758133	0.732419	0.891093	0.679284	0.949451	0.662107	1.00423	0.937015	0.796679	0.743532	0.798665	0.869521	0.809534	0.602883	0.620074	0.544628	0.462385	1.27459
chr2-48000000	4.64681141225471	0.791289	0.719209	0.662939	0.552175	0.682475	0.682942	0.738799	0.713375	0.6782	0.680376	0.64289	0.746609	0.809699	0.698367	1.02408	0.768234	0.767298	0.776276	1.52133	0.735344	0.803262	0.714409	0.626355	0.762542	0.822965	0.688027	0.620158	0.823942	0.771613	0.759643	0.621621	0.727662	0.529463	0.402824	0.964732
chr2-49000000	-13.560305061586	0.794421	0.631595	0.601547	0.50578	0.593795	0.604755	0.600177	0.674793	0.573167	0.678014	0.564793	0.507142	0.222851	0.786188	0.382401	0.371572	0.238781	0.450152	0.138749	0.423532	0.423739	0.638299	0.62479	0.673506	0.804822	0.457351	0.587827	0.754841	0.679085	0.659129	0.637467	0.768148	0.554525	0.382662	0.499262
chr2-50000000	-16.8957093600528	0.898523	0.62464	0.608957	0.496946	0.542017	0.64225	0.551907	0.72282	0.504992	0.787077	0.62692	0.56428	0.220863	0.770394	0.372915	0.359099	0.229432	0.44421	0.140494	0.430662	0.375474	0.57662	0.658236	0.646593	0.715506	0.489023	0.570165	0.810158	0.640487	0.637624	0.67521	0.738391	0.570505	0.360538	0.446711
chr2-51000000	-16.5331384213702	0.813314	0.566836	0.597237	0.494167	0.495082	0.540624	0.505225	0.629533	0.435427	0.768251	0.531934	0.426807	0.200581	0.476244	0.386938	0.321718	0.19101	0.446627	0.142306	0.358398	0.608742	0.437994	0.65739	0.58737	0.678799	0.460511	0.522887	0.717975	0.607904	0.578746	0.680978	0.68512	0.539741	0.352268	0.386168
chr2-52000000	-14.8540560785205	0.794915	0.53203	0.565369	0.463674	0.498482	0.513308	0.498805	0.600013	0.45564	0.708015	0.506092	0.393477	0.196001	0.431539	0.361883	0.312202	0.19034	0.447281	0.130918	0.325754	0.651176	0.442525	0.642634	0.57552	0.691514	0.438438	0.507683	0.675625	0.615322	0.575939	0.646313	0.66293	0.509415	0.359407	0.369051
chr2-53000000	-9.44879343732795	0.815635	0.655336	0.620942	0.515589	0.592944	0.5873	0.600081	0.675465	0.561922	0.765113	0.634691	0.538806	0.318006	0.643782	0.540338	0.432227	0.313193	0.518197	0.261158	0.45285	0.535323	0.561693	0.646147	0.678212	0.752917	0.508792	0.579745	0.779831	0.685707	0.673608	0.650489	0.767208	0.555803	0.375505	0.50762
chr2-54000000	6.96008088306111	0.778746	0.832455	0.699384	0.619623	0.715546	0.694656	0.759598	0.758866	0.724354	0.751175	0.695473	0.711249	1.28106	0.738154	1.15409	0.948563	0.998372	0.884426	1.49389	0.969062	0.618586	0.728889	0.683199	0.790035	0.822076	0.853203	0.678767	0.85418	0.778158	0.787604	0.690287	0.712929	0.577664	0.406297	1.22019
chr2-55000000	6.63238457317008	0.774809	0.759399	0.666851	0.600784	0.652056	0.716304	0.729575	0.734436	0.683845	0.71408	0.607424	0.84244	0.848881	0.624957	1.20632	0.831296	0.915163	0.938217	1.37005	0.922069	0.607245	0.670386	0.672939	0.758504	0.771499	0.716901	0.616322	0.870191	0.736173	0.779268	0.664682	0.632121	0.507931	0.398519	0.995717
chr2-56000000	-12.5916630611827	0.805122	0.62903	0.597756	0.503811	0.596548	0.596707	0.614217	0.687283	0.57726	0.694954	0.587358	0.501176	0.218967	0.784892	0.367038	0.380926	0.25399	0.445501	0.142787	0.40019	0.440345	0.583953	0.595606	0.679181	0.766916	0.455748	0.577795	0.784717	0.685734	0.648798	0.624306	0.757158	0.560122	0.380177	0.488509
chr2-57000000	-14.9396864555602	0.717682	0.650553	0.592417	0.474163	0.513861	0.589913	0.527375	0.656698	0.455529	0.767325	0.549749	0.463556	0.224628	0.5674	0.375906	0.370144	0.229901	0.435666	0.151255	0.39729	0.457522	0.53638	0.623075	0.601455	0.680783	0.468514	0.554092	0.75557	0.593887	0.60517	0.661448	0.731845	0.535404	0.356026	0.476872
chr2-58000000	-10.6441930018644	0.849004	0.711126	0.637299	0.525872	0.55484	0.647528	0.57518	0.823893	0.497156	0.94237	0.683841	0.864936	0.773273	0.755037	0.787353	0.654274	0.6113	0.720536	0.662473	0.628691	0.8927	0.51863	0.629453	0.6349	0.704006	0.569659	0.597042	0.829418	0.653506	0.693675	0.715934	0.793165	0.559527	0.362232	0.764005
chr2-59000000	-12.8810424936473	0.827625	0.634248	0.612734	0.500244	0.594028	0.634518	0.615419	0.729232	0.571331	0.720493	0.608886	0.499647	0.229694	0.907809	0.393612	0.377782	0.260088	0.459999	0.151454	0.428551	0.469972	0.647926	0.621436	0.699433	0.777485	0.467826	0.578551	0.789694	0.669338	0.679036	0.625968	0.722184	0.551843	0.37724	0.484438
chr2-60000000	-1.58306507351995	0.797769	0.771876	0.656223	0.562774	0.709612	0.718147	0.80303	0.737355	0.788185	0.592406	0.672636	0.869657	1.02554	0.902266	0.599932	1.04454	0.909275	0.77383	0.815379	0.823463	0.648433	0.690809	0.616439	0.812986	0.870194	0.554524	0.70933	0.815129	0.757415	0.786284	0.599892	0.659773	0.516679	0.422174	0.840838
chr2-61000000	14.8351780577784	0.766281	0.890436	0.721601	0.633468	0.686593	0.721955	0.813128	0.697288	0.722434	0.68266	0.611269	0.795339	1.24563	0.438866	1.65594	1.06002	1.04179	0.97798	1.84053	1.05907	0.732413	0.740584	0.681673	0.802763	0.806916	0.923284	0.651591	0.867867	0.808328	0.810036	0.68421	0.603344	0.506522	0.410325	1.3255
chr2-62000000	13.5898169473866	0.768466	0.917491	0.691002	0.623163	0.715639	0.702097	0.815027	0.696423	0.700619	0.588466	0.623007	1.01323	1.80586	0.487707	0.880977	1.30508	1.1262	0.945172	1.59357	1.11	0.953667	0.61663	0.643372	0.79548	0.821043	0.814093	0.723498	0.82714	0.843683	0.804394	0.655645	0.632307	0.502928	0.419516	1.5143
chr2-63000000	10.5250789381569	0.856251	0.674639	0.640174	0.544417	0.573708	0.676049	0.603561	0.761211	0.557914	0.787391	0.625222	0.570878	0.423412	0.540719	0.756189	0.545452	0.482537	0.612007	0.427225	0.49268	0.956994	0.509735	0.650929	0.613198	0.707249	0.565807	0.599567	0.822459	0.681544	0.70649	0.660571	0.746855	0.548635	0.374977	0.629756
chr2-64000000	15.6321851185775	0.831037	0.965584	0.760643	0.69647	0.715268	0.759807	0.811668	0.778966	0.675723	0.701417	0.630358	1.04663	1.92296	0.556295	1.13429	1.45589	1.55781	1.21417	2.35574	1.23921	0.821817	0.649398	0.72165	0.793272	0.775505	0.869411	0.704318	0.891923	0.818055	0.836935	0.742329	0.678933	0.526775	0.405922	1.54475
chr2-65000000	10.8439640371186	0.77802	0.99316	0.72173	0.70032	0.784449	0.824491	0.969672	0.702149	0.835973	0.546514	0.630835	0.866942	1.38732	0.682715	0.973128	1.33154	1.3606	1.01262	1.45485	1.07832	0.777529	0.852572	0.692873	0.895204	0.905689	0.874259	0.785143	0.842568	0.858832	0.854994	0.652756	0.633894	0.520442	0.437997	1.54863
chr2-66000000	-7.45413851951716	0.860564	0.589517	0.606874	0.517012	0.622276	0.569701	0.69226	0.718003	0.663696	0.643131	0.586254	0.465404	0.208718	0.91427	0.373331	0.36451	0.262126	0.448056	0.130703	0.410985	0.459925	0.679568	0.619139	0.728975	0.854277	0.469109	0.585456	0.761794	0.689663	0.662342	0.604998	0.695884	0.550947	0.396887	0.45587
chr2-67000000	-6.63946762171932	0.837716	0.609406	0.618196	0.523154	0.631375	0.588502	0.634439	0.68904	0.589337	0.731175	0.594761	0.503056	0.239205	0.81458	0.426816	0.367314	0.259584	0.469965	0.17422	0.442296	0.454551	0.644004	0.643275	0.689117	0.80128	0.502555	0.598392	0.764127	0.692451	0.665417	0.644885	0.753062	0.569452	0.381571	0.473757
chr2-68000000	6.40478657620909	0.761825	0.747933	0.671754	0.579253	0.676186	0.815512	0.718855	0.812419	0.655872	0.700316	0.651363	0.832127	1.21305	0.897864	0.771404	1.10218	1.1416	1.02537	1.51684	0.965408	0.694138	0.721292	0.663471	0.728833	0.793236	0.721907	0.674834	0.82281	0.73075	0.762219	0.684716	0.685612	0.528362	0.396641	1.17226
chr2-69000000	15.9231236700781	0.810826	0.759288	0.678282	0.585161	0.712184	0.773321	0.821652	0.81416	0.778629	0.655087	0.668996	0.706198	0.795399	1.05436	0.985425	0.909838	0.814787	0.771636	0.877009	0.78741	0.677091	0.878954	0.647844	0.809157	0.857534	0.646026	0.712092	0.838998	0.767824	0.78351	0.654226	0.684824	0.542357	0.416833	0.935881
chr2-70000000	15.9554928781118	0.84034	0.773433	0.723229	0.692469	0.838101	0.742048	0.89071	0.727782	0.880044	0.560938	0.665769	0.816801	1.62566	0.848285	1.08899	0.94603	1.11123	0.912097	0.97161	1.29819	0.506521	0.77252	0.687376	0.869006	0.886119	0.97327	0.706961	0.830685	0.846453	0.854353	0.704584	0.619378	0.553919	0.437674	1.63682
chr2-71000000	4.65628393943497	0.829196	0.690432	0.656864	0.62246	0.83337	0.911869	0.892342	0.756	0.952832	0.507819	0.606157	0.715091	0.651114	0.965978	0.823112	0.636621	0.724805	0.704011	0.702995	0.808465	0.542894	0.933234	0.65063	0.953587	0.878331	0.685013	0.694909	0.754543	0.787767	0.730931	0.588392	0.573129	0.559971	0.45159	0.877993
chr2-72000000	1.23278166116844	0.816061	0.572801	0.607692	0.542189	0.670257	0.648476	0.713811	0.668214	0.737151	0.664708	0.610153	0.378242	0.234025	0.781154	0.411043	0.369595	0.252944	0.421248	0.165942	0.433267	0.52124	0.730996	0.63356	0.790318	0.82811	0.494595	0.576418	0.758969	0.703548	0.6609	0.594021	0.629086	0.547406	0.407479	0.469815
chr2-73000000	14.5889769734745	0.820219	0.729998	0.663874	0.664263	0.847603	0.822053	0.894546	0.756541	0.908596	0.570045	0.628522	0.679003	0.495297	0.811002	0.896126	0.667502	0.768911	0.708592	0.565258	0.774881	0.639889	0.874845	0.665345	0.951599	0.857802	0.726172	0.693008	0.786446	0.815148	0.744111	0.586313	0.610066	0.565804	0.441886	0.901385
chr2-74000000	17.1671017444023	0.792337	0.918031	0.765979	0.831902	0.860118	0.901942	1.00441	0.697296	0.961715	0.498497	0.608912	1.13243	1.73749	0.5814	1.3657	1.37503	1.84519	1.32612	2.2019	1.58991	0.576014	0.883504	0.781788	0.908008	0.851837	1.1342	0.78111	0.859356	0.874035	0.873032	0.721763	0.56824	0.531176	0.454374	1.94824
chr2-75000000	3.76723782726544	0.771733	0.870731	0.695106	0.663134	0.740023	0.809582	0.792071	0.758001	0.699112	0.718359	0.709172	0.901233	0.760071	0.700793	0.885122	0.839668	0.795502	0.765548	0.737697	0.722336	0.940807	0.689505	0.709497	0.795363	0.797552	0.735228	0.709685	0.827124	0.807037	0.787213	0.685259	0.788679	0.579109	0.407516	1.03806
chr2-76000000	-13.9449249108291	0.775562	0.590528	0.611977	0.502551	0.554801	0.591752	0.54443	0.662642	0.49505	0.816495	0.63602	0.655248	0.305392	0.592831	0.393408	0.466637	0.313501	0.502674	0.153002	0.401606	0.700068	0.453415	0.62669	0.614861	0.730862	0.475005	0.574889	0.743218	0.681325	0.645071	0.65354	0.747803	0.555739	0.365778	0.514821
chr2-77000000	-19.035397488188	0.795921	0.520284	0.571666	0.464495	0.477367	0.513546	0.477878	0.60263	0.423328	0.769278	0.534815	0.419886	0.200775	0.46907	0.357128	0.31384	0.195542	0.440795	0.123041	0.325849	0.540169	0.416428	0.668994	0.56293	0.63446	0.446888	0.50457	0.688166	0.583732	0.555606	0.668392	0.65959	0.504402	0.349748	0.366486
chr2-78000000	-16.1083156117099	0.754964	0.504216	0.573957	0.499785	0.472247	0.534172	0.500969	0.603417	0.438672	0.774831	0.526619	0.41479	0.203499	0.468156	0.368233	0.31565	0.197102	0.444614	0.126962	0.338024	0.588848	0.425119	0.677675	0.558151	0.657169	0.44865	0.532425	0.689795	0.603942	0.566697	0.690356	0.676075	0.541496	0.349347	0.388694
chr2-79000000	-13.1537226817019	0.814553	0.57555	0.588997	0.488508	0.598922	0.58764	0.60123	0.611552	0.549413	0.770565	0.659452	0.483183	0.221755	0.600694	0.389904	0.369426	0.257566	0.466434	0.136497	0.378084	0.564859	0.53054	0.609727	0.698627	0.76817	0.460283	0.592412	0.704855	0.692025	0.639152	0.629603	0.755329	0.582072	0.381098	0.488927
chr2-80000000	-13.7752386226314	0.840579	0.662303	0.691557	0.602915	0.654111	0.656316	0.658043	0.68088	0.614708	0.719236	0.648262	0.755647	0.446989	0.682589	0.514125	0.555482	0.430676	0.577132	0.265668	0.463253	0.668236	0.54839	0.673262	0.720216	0.801223	0.547741	0.654412	0.791637	0.759928	0.733256	0.716411	0.858022	0.625337	0.389643	0.655909
chr2-81000000	-15.072831067213	0.787468	0.543494	0.625217	0.53884	0.544594	0.543268	0.518961	0.609468	0.461392	0.758809	0.553669	0.415848	0.199025	0.493096	0.395934	0.325762	0.204192	0.482767	0.130182	0.338984	0.646288	0.430728	0.677675	0.594917	0.712377	0.448476	0.574716	0.703591	0.656092	0.608715	0.714636	0.764453	0.582858	0.358719	0.437742
chr2-82000000	-16.8374595583654	0.767492	0.520828	0.597478	0.507302	0.508343	0.530518	0.502318	0.604484	0.447039	0.801388	0.536504	0.392666	0.203023	0.461967	0.374086	0.317214	0.190461	0.461994	0.133467	0.335432	0.613741	0.4406	0.675859	0.571083	0.681838	0.45314	0.54588	0.684674	0.625434	0.595837	0.689886	0.679057	0.535514	0.350801	0.375587
chr2-83000000	-16.4166597419569	0.767071	0.520468	0.589227	0.490728	0.527587	0.52655	0.506428	0.603743	0.463554	0.741654	0.549726	0.39865	0.202329	0.464892	0.368111	0.31051	0.19395	0.458356	0.126696	0.349926	0.570309	0.428004	0.660764	0.585985	0.69468	0.450525	0.51513	0.670224	0.618117	0.588169	0.673815	0.67864	0.535629	0.354828	0.388523
chr2-84000000	-9.51019440098678	0.794304	0.591392	0.618072	0.49813	0.616006	0.616779	0.624433	0.661409	0.593987	0.701202	0.608811	0.470677	0.23908	0.835286	0.457672	0.377758	0.278246	0.468313	0.224392	0.452314	0.470758	0.642124	0.619882	0.680467	0.792718	0.465614	0.601127	0.781674	0.685857	0.670245	0.618571	0.756266	0.562224	0.384176	0.50542
chr2-85000000	12.9392312534863	0.900586	0.856607	0.76655	0.77505	0.909329	0.901873	1.00536	0.69602	0.993458	0.479869	0.619074	0.858616	1.3492	0.865967	0.913389	1.03349	1.2611	1.0044	1.4616	1.36879	0.575389	0.953848	0.742651	0.972903	0.924309	1.03589	0.744937	0.852285	0.901519	0.867784	0.691463	0.572273	0.574592	0.46504	1.7332
chr2-86000000	18.4954023793436	0.740806	0.80943	0.751159	0.732521	0.780761	0.7534	0.846466	0.687973	0.801425	0.57635	0.644829	0.813664	0.912394	0.670453	1.32061	0.944938	0.89401	0.851454	0.98672	0.879403	0.878465	0.770352	0.724934	0.811192	0.831546	0.812231	0.746397	0.830988	0.852808	0.803249	0.687393	0.656976	0.574328	0.430526	1.25075
chr2-87000000	13.3721841225247	0.218758	0.193528	0.166788	0.133308	0.240364	0.215822	0.261844	0.224235	0.294216	0.125482	0.158739	0.138115	0.15216	0.328626	0.158332	0.251801	0.194209	0.193983	0.14694	0.184888	0.244777	0.308359	0.145871	0.293992	0.322237	0.162166	0.170274	0.234245	0.296351	0.221409	0.139794	0.162005	0.134083	0.417019	0.197213
chr2-88000000	4.58031413494038	0.654351	0.503366	0.484863	0.45032	0.560254	0.545207	0.596821	0.507081	0.627752	0.413274	0.432048	0.449253	0.460785	0.630603	0.503406	0.472684	0.493412	0.517394	0.54429	0.529146	0.422471	0.573287	0.474666	0.637606	0.67275	0.506381	0.521264	0.611103	0.616624	0.55238	0.473058	0.465463	0.425922	0.415337	0.767242
chr2-89000000	2.91175187986502	0.335374	0.207713	0.20865	0.174373	0.26247	0.337679	0.238007	0.242996	0.283706	0.279353	0.253592	0.244582	0.37801	0.27163	0.267289	0.270772	0.247999	0.278753	0.175502	0.271585	0.255253	0.23097	0.189818	0.288222	0.385129	0.214828	0.299057	0.298715	0.342999	0.278911	0.217449	0.32574	0.191275	0.323223	0.702996
chr2-96000000	17.8566701880421	0.465549	0.607461	0.499248	0.536075	0.621707	0.624691	0.690978	0.461447	0.702503	0.337353	0.397326	0.583354	0.935349	0.4989	0.680393	0.723953	0.840822	0.664461	0.711857	0.848547	0.384438	0.564815	0.496626	0.64944	0.656187	0.788599	0.538406	0.577967	0.657948	0.555479	0.459975	0.402091	0.384921	0.444098	1.15647
chr2-97000000	21.4540343259299	0.618456	0.675453	0.585428	0.609562	0.741867	0.708406	0.841904	0.487012	0.822075	0.334271	0.466728	0.711669	0.83622	0.490272	0.920627	0.844528	0.967125	0.728966	0.814152	0.923463	0.462145	0.678298	0.558078	0.775984	0.743165	0.835334	0.631412	0.661453	0.77094	0.65256	0.493977	0.448405	0.456157	0.456669	1.17242
chr2-98000000	19.6970926059789	0.626327	0.640184	0.544084	0.515282	0.629483	0.598905	0.678183	0.572616	0.649271	0.5038	0.531482	0.527556	0.700551	0.641347	0.759401	0.725661	0.705795	0.656607	0.850415	0.644584	0.719245	0.639574	0.536566	0.691178	0.684187	0.586226	0.590153	0.673846	0.664495	0.639142	0.548448	0.535527	0.44912	0.420247	0.863581
chr2-99000000	19.7823708315344	0.737241	0.859711	0.686736	0.683625	0.758581	0.766448	0.863443	0.695606	0.79495	0.58619	0.627494	0.717105	1.31645	0.671346	1.09866	1.11544	1.00888	0.875306	1.28263	1.02133	0.739352	0.76817	0.671556	0.811944	0.818392	0.808902	0.682412	0.827246	0.8032	0.798093	0.66151	0.662094	0.538211	0.422435	1.37535
chr2-100000000	13.9801759768468	0.794339	0.756522	0.639815	0.543797	0.70437	0.723656	0.801714	0.748896	0.745952	0.597641	0.606864	0.520645	0.407723	1.05324	0.789765	0.673913	0.499515	0.587638	0.546672	0.543045	0.709298	0.911194	0.617129	0.787774	0.829342	0.524416	0.653416	0.857711	0.707235	0.793821	0.592829	0.641212	0.516571	0.418923	0.560818
chr2-101000000	10.1912041980794	0.807053	0.707601	0.664233	0.622996	0.825904	0.732683	0.886757	0.679624	0.947707	0.541299	0.647254	0.701721	0.640642	0.951021	0.678735	0.783577	0.728107	0.695651	0.540068	0.738118	0.775607	0.834723	0.649117	0.939391	0.933971	0.684838	0.702962	0.776948	0.857391	0.793104	0.615055	0.619647	0.572754	0.443587	0.936863
chr2-102000000	7.27273297506996	0.877078	0.674153	0.707782	0.70966	0.788375	0.722188	0.837839	0.781212	0.824039	0.705089	0.745362	0.645215	0.482683	1.04626	0.48496	0.778668	0.619613	0.64764	0.328119	0.57451	1.09121	0.765907	0.677237	0.867855	0.930676	0.641049	0.753632	0.770596	0.906521	0.767174	0.708271	0.837092	0.729773	0.423453	1.06511
chr2-103000000	-10.8353703970711	0.773534	0.632183	0.616272	0.522564	0.623515	0.701032	0.665277	0.698474	0.627568	0.724702	0.66666	0.551834	0.359294	0.793705	0.503673	0.537961	0.393132	0.548673	0.214372	0.475919	0.620034	0.643789	0.627452	0.714036	0.79277	0.526941	0.616335	0.782454	0.693173	0.687986	0.638163	0.775529	0.592773	0.38477	0.584304
chr2-104000000	-16.5165015296404	0.815566	0.556116	0.599829	0.498774	0.556768	0.561851	0.559504	0.659796	0.535597	0.738227	0.566277	0.431196	0.208034	0.558912	0.392357	0.333721	0.201973	0.458529	0.135875	0.383784	0.524216	0.527332	0.681659	0.651229	0.749398	0.465056	0.545936	0.722845	0.651333	0.614419	0.677103	0.681254	0.530329	0.361137	0.406857
chr2-105000000	-9.47131820681893	0.847588	0.670715	0.644704	0.58531	0.750309	0.700137	0.799865	0.751633	0.797299	0.639245	0.634094	0.61793	0.465175	0.910048	0.726684	0.601189	0.592469	0.646393	0.56786	0.628968	0.589841	0.7904	0.65209	0.829652	0.847361	0.578902	0.632293	0.772427	0.74997	0.731062	0.6146	0.667003	0.57471	0.417687	0.65625
chr2-106000000	-0.977716929387209	0.80353	0.800176	0.640197	0.570734	0.765136	0.670428	0.89922	0.675928	0.875237	0.536197	0.643313	0.62811	0.793095	0.884844	0.709903	0.877426	0.731023	0.654871	0.935763	0.696986	0.712638	0.833816	0.593976	0.893694	0.901929	0.56682	0.691003	0.744547	0.783286	0.763675	0.572242	0.63086	0.542543	0.435461	0.789354
chr2-107000000	-12.7544300927947	0.73649	0.55052	0.561275	0.487862	0.603212	0.571419	0.646859	0.543261	0.64874	0.552708	0.526626	0.425282	0.188765	0.638025	0.360228	0.322441	0.222282	0.400161	0.118546	0.364746	0.478247	0.58494	0.586921	0.705172	0.784939	0.425554	0.545955	0.684743	0.671244	0.617988	0.556199	0.637706	0.524929	0.401406	0.41698
chr2-108000000	-9.8490602458947	0.745439	0.548296	0.55801	0.483566	0.587176	0.56607	0.593326	0.586425	0.591784	0.631491	0.540692	0.458801	0.201612	0.669563	0.357816	0.34501	0.213848	0.416895	0.128549	0.376576	0.505973	0.551384	0.58544	0.665272	0.75978	0.438672	0.553639	0.680648	0.632937	0.605184	0.613137	0.686498	0.525154	0.387158	0.442748
chr2-109000000	10.4163900329606	0.722081	0.836897	0.671619	0.660823	0.783969	0.682962	0.87708	0.648347	0.853806	0.495672	0.583837	0.594001	0.717496	0.714519	0.868148	0.952012	0.818701	0.708723	0.920092	0.69023	0.699981	0.889321	0.671445	0.858532	0.847338	0.703421	0.6695	0.730167	0.800683	0.743955	0.625166	0.596933	0.537151	0.435788	1.03601
chr2-110000000	11.6372879330991	0.382597	0.492356	0.333406	0.329663	0.44428	0.358633	0.503499	0.338648	0.500158	0.268359	0.326662	0.42921	0.36379	0.435264	0.298933	0.462048	0.34996	0.318492	0.283373	0.33133	0.358177	0.403608	0.316334	0.510241	0.446372	0.341957	0.382052	0.379892	0.432177	0.382256	0.272053	0.313729	0.298929	0.382562	0.477049
chr2-111000000	15.5052194083642	0.566703	0.586146	0.489311	0.522331	0.533023	0.468249	0.557012	0.560449	0.514789	0.438356	0.482535	0.386801	0.39506	0.767697	0.465272	0.727282	0.553464	0.496238	0.362165	0.433797	0.763867	0.620965	0.491856	0.574071	0.564488	0.46032	0.484979	0.49368	0.650052	0.533859	0.462885	0.455385	0.389614	0.431204	0.896337
chr2-112000000	18.5813920329861	0.540531	0.462475	0.423291	0.401144	0.523032	0.483885	0.591341	0.502265	0.579807	0.392832	0.425123	0.406501	0.348358	0.637715	0.638597	0.521822	0.413224	0.445672	0.292109	0.441005	0.616422	0.590623	0.421373	0.578907	0.63757	0.414257	0.455046	0.536344	0.584456	0.507083	0.403286	0.429936	0.369885	0.434692	0.556875
chr2-113000000	20.9687491453511	0.705007	0.784708	0.677079	0.658241	0.76197	0.782151	0.841441	0.636024	0.779067	0.500182	0.585756	0.929955	0.899792	0.653428	0.859569	0.971335	0.973692	0.816689	0.739929	0.919866	0.599437	0.690613	0.668176	0.786699	0.793528	0.804026	0.698674	0.790754	0.776865	0.763437	0.646153	0.605972	0.505116	0.433289	1.17044
chr2-114000000	7.96427493209098	0.619256	0.635658	0.533952	0.471187	0.620771	0.669907	0.672266	0.614944	0.632336	0.507169	0.508377	0.536182	0.64019	0.651207	0.771752	0.603825	0.646766	0.656757	0.943372	0.653182	0.511061	0.689508	0.527352	0.686807	0.741247	0.633534	0.567288	0.687624	0.689086	0.654919	0.526176	0.565873	0.44901	0.417397	0.917163
chr2-115000000	-13.0208249551746	0.847007	0.584986	0.603122	0.51638	0.587945	0.570053	0.594624	0.631352	0.562455	0.667392	0.578166	0.465774	0.210906	0.634361	0.377711	0.324146	0.207845	0.440626	0.134254	0.380103	0.475515	0.549235	0.642042	0.687757	0.776994	0.465108	0.563706	0.722297	0.673851	0.644522	0.654186	0.706706	0.557873	0.376254	0.441019
chr2-116000000	-18.2401689357194	0.782088	0.525966	0.5736	0.487076	0.529567	0.513343	0.511303	0.581865	0.472429	0.690218	0.519446	0.370496	0.199173	0.424971	0.37525	0.302565	0.193099	0.47104	0.122415	0.326952	0.69988	0.419249	0.646639	0.572297	0.696964	0.440915	0.515532	0.658635	0.601403	0.590815	0.661752	0.669299	0.511971	0.360467	0.372107
chr2-117000000	-17.6291009472233	0.755328	0.539065	0.580801	0.481179	0.518552	0.506035	0.537019	0.562943	0.490852	0.638576	0.516836	0.355316	0.197192	0.418117	0.376334	0.305347	0.184234	0.466515	0.118934	0.320521	0.729662	0.426279	0.654825	0.599147	0.727486	0.42416	0.530194	0.668854	0.630404	0.600049	0.656199	0.671916	0.511777	0.364403	0.3845
chr2-118000000	-9.92182866492822	0.791327	0.650127	0.637563	0.587561	0.667511	0.668852	0.678435	0.632092	0.679522	0.621757	0.590185	0.581842	0.374641	0.659692	0.740879	0.502088	0.505969	0.610608	0.40306	0.568132	0.562945	0.627433	0.664736	0.749043	0.795683	0.581184	0.639671	0.752652	0.73769	0.696065	0.656293	0.700162	0.549473	0.400636	0.737076
chr2-119000000	2.8393634807996	0.898332	0.627646	0.655307	0.580673	0.786174	0.687957	0.865057	0.760844	0.906276	0.539349	0.632916	0.520906	0.252289	1.13546	0.375222	0.450575	0.333184	0.464836	0.165391	0.508275	0.524513	0.86654	0.636947	0.980891	0.927673	0.511403	0.678264	0.728152	0.768127	0.706259	0.576967	0.658231	0.58177	0.43596	0.563232
chr2-120000000	14.7148792463256	0.877147	0.729094	0.661028	0.638801	0.770105	0.742824	0.785106	0.717031	0.781994	0.66993	0.64855	0.696334	0.701274	0.698395	0.826796	0.771771	0.724937	0.736624	0.724901	0.74047	0.867635	0.717115	0.643431	0.815643	0.813083	0.681048	0.709739	0.795754	0.770238	0.748511	0.642324	0.642518	0.556158	0.418624	0.957501
chr2-121000000	15.7382399965951	0.955253	0.691362	0.658212	0.630366	1.02906	0.769876	1.13368	0.721812	1.31103	0.361925	0.597982	0.531573	0.348435	1.25065	0.420166	0.544406	0.417834	0.451782	0.268506	0.566647	0.521192	1.18658	0.60359	1.17718	0.994567	0.581917	0.673338	0.729989	0.78432	0.708525	0.498564	0.462215	0.613251	0.504072	0.677627
chr2-122000000	-1.77701498304533	0.79101	0.757777	0.687468	0.647532	0.814698	0.696569	0.88169	0.648531	0.86327	0.574891	0.660402	0.60046	0.740227	0.768228	1.07526	0.721742	0.641186	0.703353	1.26982	0.767577	0.632561	0.893208	0.681585	0.897182	0.903126	0.705775	0.676111	0.784779	0.801126	0.776448	0.632822	0.704591	0.599228	0.435097	0.973131
chr2-123000000	-15.552147098187	0.817306	0.848723	0.716397	0.647714	0.628584	0.565016	0.6515	0.637719	0.550142	0.741488	0.600935	0.557576	0.282125	0.561055	0.411811	0.419577	0.298311	0.523363	0.144244	0.37345	0.780198	0.490037	0.704487	0.723929	0.751906	0.520976	0.638924	0.779747	0.71028	0.690648	0.79622	0.972354	0.690061	0.370707	0.651008
chr2-124000000	-17.0024733379662	0.757835	0.564935	0.607846	0.5094	0.558816	0.54071	0.567336	0.576549	0.506897	0.677714	0.523175	0.383934	0.202764	0.458834	0.384172	0.303815	0.196207	0.475825	0.124262	0.335037	0.679521	0.460778	0.65746	0.652845	0.739969	0.458981	0.563504	0.678232	0.653672	0.613087	0.656486	0.739502	0.557023	0.366515	0.413065
chr2-125000000	-17.295884655118	0.800149	0.709238	0.632084	0.553902	0.589018	0.571119	0.675427	0.611995	0.606848	0.648398	0.556061	0.618553	0.238096	0.551656	0.407938	0.370857	0.269255	0.49143	0.138867	0.367461	0.67588	0.495325	0.677061	0.727561	0.798868	0.451475	0.592469	0.742935	0.683669	0.690197	0.670559	0.718435	0.556374	0.381498	0.455002
chr2-126000000	-15.0542887597326	0.688081	0.747336	0.631699	0.514842	0.560286	0.581037	0.609616	0.669022	0.539166	0.671612	0.554655	0.906645	0.344256	0.512933	0.435417	0.474746	0.344871	0.549908	0.153279	0.381115	0.861419	0.423855	0.647662	0.652064	0.725437	0.434772	0.582314	0.729688	0.657062	0.667631	0.648249	0.697652	0.514048	0.370258	0.494387
chr2-127000000	2.07217714736792	0.805169	0.693811	0.678916	0.672799	0.817436	0.720595	0.879733	0.685271	0.935687	0.548224	0.599835	0.664098	0.461682	0.906876	0.470933	0.613423	0.553847	0.559966	0.335422	0.621405	0.650701	0.800176	0.68679	0.903436	0.881759	0.572968	0.722858	0.730821	0.776067	0.728872	0.624664	0.595439	0.565496	0.438916	0.713272
chr2-128000000	16.4576810206659	0.804327	0.806284	0.671158	0.632324	0.825123	0.718072	0.920723	0.629043	0.944193	0.533456	0.606781	0.637683	0.857143	0.584768	1.61025	0.865615	0.873877	0.817324	1.38301	0.891137	0.659281	0.963501	0.655298	0.905141	0.876496	0.848733	0.680614	0.852423	0.821051	0.819276	0.609749	0.564375	0.52973	0.447043	1.1747
chr2-129000000	10.3920602841518	0.794566	0.703219	0.657294	0.59745	0.845498	0.635479	0.903517	0.629106	0.999898	0.484385	0.595692	0.66462	0.289563	0.904527	0.42297	0.609749	0.448852	0.482782	0.233409	0.509577	0.671781	0.848011	0.627738	0.956633	0.873389	0.520721	0.653551	0.725848	0.736261	0.69048	0.55409	0.562131	0.52986	0.453113	0.58753
chr2-130000000	1.2445114157624	0.647542	0.546347	0.542067	0.494938	0.700258	0.573578	0.729387	0.573921	0.827067	0.461585	0.511041	0.495176	0.309943	0.839589	0.412452	0.474743	0.377115	0.458995	0.249084	0.492233	0.558829	0.67568	0.54506	0.779636	0.79251	0.488203	0.550336	0.619398	0.68693	0.610503	0.489008	0.509704	0.450459	0.436601	0.548688
chr2-131000000	6.00645715692516	0.53298	0.455393	0.42428	0.417871	0.602222	0.499308	0.634313	0.453877	0.688402	0.294761	0.368189	0.508516	0.446383	0.613543	0.545612	0.519632	0.553901	0.484463	0.541109	0.591306	0.364235	0.66466	0.434374	0.676376	0.610864	0.516728	0.469257	0.502084	0.574149	0.504028	0.401221	0.341406	0.366808	0.45565	0.694536
chr2-132000000	-5.08324302570028	0.40498	0.407968	0.33773	0.294449	0.449013	0.464464	0.449968	0.442935	0.53519	0.344936	0.333768	0.404829	0.586476	0.462829	0.434321	0.501392	0.488002	0.46858	0.426697	0.49105	0.454406	0.397725	0.339346	0.535521	0.6711	0.449935	0.417487	0.509529	0.587506	0.468841	0.33525	0.398489	0.275557	0.409991	0.683908
chr2-133000000	-12.3749235601373	0.864106	0.620668	0.645905	0.597455	0.734891	0.571149	0.712257	0.622064	0.765604	0.589789	0.606065	0.44633	0.203226	0.730406	0.388121	0.36503	0.248086	0.461425	0.141366	0.407726	0.61506	0.664242	0.65355	0.857208	0.893646	0.507866	0.658802	0.737559	0.761833	0.726902	0.672182	0.760536	0.628896	0.407546	1.8092
chr2-134000000	-2.75507026210074	0.781947	0.705754	0.643419	0.594386	0.702767	0.663984	0.76469	0.701683	0.725228	0.63765	0.628106	0.545203	0.556936	0.899991	0.564468	0.789295	0.581332	0.609305	1.12955	0.559857	0.649248	0.821934	0.624014	0.774281	0.837258	0.570954	0.660815	0.764941	0.728989	0.711294	0.6416	0.729494	0.590586	0.411132	0.800422
chr2-135000000	11.9317580928479	0.781821	0.812377	0.66827	0.600536	0.701771	0.725595	0.793571	0.718666	0.745037	0.659926	0.668039	0.555122	1.0952	0.661091	1.28379	1.07553	0.832777	0.789696	1.28023	0.748492	0.831273	0.787974	0.637008	0.819945	0.854118	0.773185	0.689007	0.827908	0.801191	0.779577	0.639204	0.69648	0.53122	0.415924	0.990063
chr2-136000000	10.4933720858731	0.770317	0.875609	0.709397	0.695248	0.653693	0.697814	0.76374	0.751106	0.668854	0.741623	0.681998	0.633709	0.738064	0.633693	1.28184	0.819189	0.740861	0.787548	0.925026	0.726533	0.918326	0.716707	0.685435	0.769742	0.793741	0.749935	0.66805	0.833488	0.801247	0.771113	0.730413	0.774377	0.569999	0.402261	1.23459
chr2-137000000	-8.09172090533999	0.804751	0.757282	0.639131	0.589464	0.685983	0.623165	0.719288	0.74208	0.654552	0.684349	0.644906	0.568269	0.269483	0.98459	0.391999	0.502275	0.346555	0.497627	0.154362	0.455489	0.546861	0.716064	0.623657	0.821299	0.836447	0.509116	0.660143	0.774999	0.744987	0.7006	0.665838	0.83866	0.605947	0.395813	0.697266
chr2-138000000	-14.8548415456354	0.794989	0.596666	0.609424	0.515623	0.604286	0.58824	0.604765	0.685005	0.558645	0.727981	0.634227	0.48491	0.235691	0.719188	0.380072	0.373504	0.247688	0.44535	0.140906	0.400384	0.50012	0.603618	0.625674	0.663854	0.766224	0.480293	0.618724	0.768227	0.695512	0.655305	0.653188	0.826346	0.589657	0.375674	0.510174
chr2-139000000	-15.3045635742416	0.813088	0.659765	0.642098	0.536576	0.601876	0.62293	0.605999	0.723602	0.56094	0.763222	0.620387	0.551788	0.428232	0.670607	0.593883	0.5104	0.414957	0.588125	0.601304	0.518343	0.691781	0.598406	0.66217	0.670846	0.749556	0.556668	0.612181	0.801524	0.66977	0.687309	0.667185	0.748346	0.554147	0.372184	0.620061
chr2-140000000	-16.9350917507421	0.804394	0.592582	0.570964	0.468691	0.527188	0.544311	0.53179	0.645399	0.474337	0.777698	0.567228	0.460546	0.199786	0.539114	0.382014	0.328945	0.196769	0.442459	0.138623	0.370039	0.506311	0.512951	0.645207	0.615736	0.713054	0.459746	0.543329	0.754118	0.62122	0.602751	0.64546	0.694343	0.521547	0.35952	0.424307
chr2-141000000	-16.2323542968827	0.776231	0.625436	0.588579	0.468385	0.482664	0.57043	0.523945	0.713976	0.442536	0.808022	0.565416	0.575205	0.220836	0.676745	0.35571	0.368188	0.225065	0.446338	0.148782	0.404973	0.426602	0.532478	0.628394	0.5892	0.661008	0.471571	0.547408	0.797055	0.596829	0.602146	0.659948	0.684939	0.531452	0.346464	0.417795
chr2-142000000	-17.1147162029043	0.7977	0.663906	0.604144	0.479671	0.493423	0.596001	0.537711	0.778374	0.459071	0.823089	0.560885	0.580592	0.239592	0.798575	0.370032	0.394374	0.268741	0.457843	0.165043	0.434048	0.387273	0.560264	0.65885	0.600248	0.678381	0.450376	0.555043	0.845317	0.595985	0.630413	0.675532	0.699651	0.535474	0.349372	0.427464
chr2-143000000	-9.03990561472454	0.738177	0.747101	0.606239	0.503064	0.558559	0.675239	0.583313	0.776589	0.508001	0.787672	0.617241	0.720636	0.639888	0.708859	0.771608	0.645941	0.585245	0.67036	0.690205	0.580591	0.610867	0.600666	0.617328	0.63182	0.696226	0.55559	0.598753	0.818195	0.645268	0.694231	0.656445	0.745906	0.55744	0.364627	0.702114
chr2-144000000	2.73840755421999	0.801657	0.720071	0.664839	0.557235	0.563685	0.673588	0.611781	0.811984	0.526629	0.860872	0.679118	0.529379	0.450766	0.541163	1.00428	0.635543	0.428241	0.561864	0.407174	0.449343	0.733681	0.620362	0.636723	0.627499	0.695621	0.611751	0.616152	0.832507	0.662584	0.728795	0.683992	0.830089	0.574118	0.369983	0.646968
chr2-145000000	-5.24728520630885	0.846579	0.640086	0.663305	0.56603	0.608224	0.615715	0.64325	0.858357	0.557084	0.811306	0.658731	0.583941	0.366912	1.10389	0.438386	0.596264	0.483868	0.617051	0.306457	0.476474	0.720392	0.667337	0.674257	0.660911	0.779981	0.510089	0.59716	0.819442	0.705154	0.706646	0.68518	0.782523	0.563789	0.372636	0.601581
chr2-146000000	-15.9429996437781	0.780487	0.608026	0.62885	0.513291	0.532228	0.583592	0.562713	0.780352	0.473726	0.827433	0.594524	0.514366	0.239109	0.849641	0.375702	0.427885	0.279009	0.472165	0.150113	0.414505	0.515113	0.561927	0.655048	0.600187	0.713569	0.466891	0.576262	0.81429	0.626388	0.646611	0.699333	0.733596	0.548383	0.353317	0.477884
chr2-147000000	-14.8221309787455	0.805702	0.66648	0.609323	0.505162	0.523594	0.592274	0.554652	0.756256	0.483782	0.787831	0.60811	0.710751	0.303482	0.71954	0.393841	0.450273	0.29181	0.484732	0.16734	0.418397	0.690819	0.513184	0.6187	0.606636	0.706776	0.47087	0.589047	0.785285	0.646303	0.641601	0.656608	0.771043	0.56648	0.361614	0.524608
chr2-148000000	-1.63187907428123	0.766986	0.742691	0.656827	0.568992	0.553818	0.647052	0.610131	0.81423	0.545676	0.862768	0.721157	0.799496	0.51962	0.694534	0.73099	0.675962	0.557884	0.712575	0.742868	0.52009	1.20585	0.531567	0.630401	0.641564	0.707575	0.553552	0.61848	0.795292	0.725308	0.751632	0.678291	0.762815	0.579029	0.374783	0.819631
chr2-149000000	2.75081313663339	0.728988	0.587297	0.585538	0.506213	0.615624	0.647429	0.651122	0.709904	0.597279	0.666366	0.583787	0.672262	0.519694	0.633833	0.710142	0.706142	0.583862	0.590177	0.763131	0.526425	0.840609	0.629186	0.556955	0.667897	0.727022	0.57031	0.590169	0.746774	0.648407	0.683641	0.570714	0.61456	0.474429	0.357359	0.700005
chr2-150000000	-9.44650478347175	0.806758	0.54054	0.595477	0.509814	0.626815	0.619546	0.61524	0.710362	0.579975	0.738088	0.653574	0.609917	0.281026	0.779067	0.465616	0.462329	0.358701	0.52074	0.238186	0.437862	0.609695	0.585455	0.592432	0.669435	0.805712	0.489248	0.598948	0.776204	0.698719	0.685483	0.620392	0.748126	0.531882	0.384329	0.598354
chr2-151000000	-9.87076283145047	0.874365	0.591044	0.617961	0.539398	0.65586	0.610498	0.655298	0.723069	0.611745	0.757658	0.654322	0.58381	0.247466	0.856594	0.38644	0.417695	0.274411	0.484906	0.150328	0.4107	0.616588	0.627691	0.636313	0.724465	0.844271	0.495567	0.615833	0.815412	0.712128	0.676778	0.651887	0.767222	0.569893	0.383431	0.536394
chr2-152000000	6.89216537368691	0.799723	0.709173	0.637947	0.528734	0.648085	0.69452	0.705375	0.724096	0.638114	0.67859	0.605379	0.78654	0.676433	0.71581	0.901794	0.789463	0.690024	0.700902	0.72346	0.677574	0.621001	0.643622	0.589853	0.707674	0.773821	0.593354	0.620866	0.817441	0.688461	0.74262	0.618349	0.664786	0.490793	0.39879	0.782603
chr2-153000000	-0.83034937082801	0.825787	0.660059	0.671974	0.579229	0.662106	0.709942	0.661752	0.725341	0.632571	0.794723	0.706181	0.740259	0.639619	0.685004	0.808381	0.701479	0.65325	0.705423	0.97398	0.659596	0.628832	0.684534	0.658325	0.742061	0.828146	0.614893	0.641269	0.832647	0.747716	0.739092	0.670414	0.745627	0.579923	0.390803	0.832269
chr2-154000000	-16.9626255030656	0.7904	0.556166	0.584501	0.460996	0.55662	0.554601	0.542638	0.653389	0.505454	0.696195	0.567805	0.467388	0.203587	0.566502	0.367304	0.326006	0.22511	0.435167	0.141604	0.365286	0.496622	0.539696	0.617196	0.615116	0.731136	0.447129	0.541664	0.750475	0.627748	0.601689	0.616277	0.678533	0.505778	0.365722	0.431437
chr2-155000000	-15.9436046934861	0.782462	0.585821	0.631025	0.549642	0.540763	0.579773	0.510919	0.78245	0.451964	0.81882	0.599843	0.590585	0.226534	0.785874	0.366351	0.393042	0.248934	0.45664	0.153357	0.411106	0.486345	0.562314	0.667494	0.593448	0.682895	0.4842	0.57279	0.794671	0.611727	0.622247	0.699197	0.7311	0.566005	0.351719	0.49744
chr2-156000000	-12.8874781358174	0.769055	0.592027	0.585541	0.479551	0.496336	0.616523	0.507472	0.782026	0.440566	0.840432	0.582542	0.657048	0.262476	0.74263	0.362385	0.435414	0.275958	0.468162	0.161728	0.422856	0.501998	0.547425	0.628956	0.575238	0.68072	0.464935	0.576923	0.790149	0.607232	0.610552	0.673275	0.743531	0.53488	0.347435	0.494378
chr2-157000000	-9.91379389138273	0.78808	0.648048	0.633078	0.547678	0.581255	0.635607	0.615815	0.833939	0.526493	0.812211	0.639753	0.649993	0.590043	0.892841	0.567662	0.706882	0.620139	0.673637	0.39251	0.63088	0.577263	0.618143	0.636081	0.659219	0.760231	0.549861	0.583388	0.820186	0.663253	0.690105	0.702039	0.764225	0.521715	0.372723	0.740358
chr2-158000000	-9.37896590464803	0.814985	0.606393	0.659472	0.57319	0.640102	0.717175	0.654241	0.805028	0.600156	0.757054	0.645932	0.658031	0.684995	0.950398	0.539504	0.65105	0.580709	0.712753	0.56874	0.634811	0.744338	0.667212	0.643156	0.7199	0.828598	0.620349	0.652592	0.829539	0.735076	0.717866	0.693693	0.753888	0.54329	0.387136	0.879231
chr2-159000000	1.92103412950648	0.80523	0.597717	0.604853	0.512103	0.673502	0.66244	0.710575	0.692437	0.69158	0.673268	0.645718	0.607866	0.299213	0.838437	0.53233	0.507405	0.394673	0.503705	0.2898	0.472133	0.52266	0.668612	0.602134	0.756227	0.835069	0.505228	0.609352	0.78333	0.718164	0.690655	0.588982	0.697127	0.527016	0.403359	0.590668
chr2-160000000	4.49604294309233	0.782244	0.746277	0.688979	0.608967	0.637825	0.708864	0.694621	0.77751	0.609321	0.780358	0.681392	0.790976	0.943451	0.581767	1.21163	0.791291	0.74605	0.792787	0.997783	0.781259	0.799142	0.648635	0.664419	0.707444	0.749275	0.720474	0.64831	0.845028	0.715896	0.750293	0.718714	0.735835	0.544904	0.386328	0.935159
chr2-161000000	-3.83838153198503	0.835833	0.670231	0.605094	0.508937	0.634046	0.659911	0.664901	0.778733	0.622321	0.756304	0.688273	0.645075	0.3802	0.972275	0.386399	0.548269	0.458659	0.569722	0.263381	0.495436	0.600946	0.659245	0.580857	0.716968	0.810964	0.479679	0.612399	0.807566	0.715586	0.701168	0.609709	0.800887	0.557163	0.3893	0.686489
chr2-162000000	-12.7545300813589	0.78043	0.680221	0.627773	0.524516	0.596232	0.672619	0.587341	0.855561	0.54539	0.790729	0.616401	0.683238	0.664724	0.767652	0.847855	0.702743	0.750772	0.760985	1.02903	0.666826	0.727783	0.637751	0.622495	0.656781	0.726927	0.611345	0.586376	0.815395	0.679476	0.676229	0.665897	0.740524	0.536704	0.367404	0.782651
chr2-163000000	-18.0674519821188	0.793321	0.662389	0.627085	0.527796	0.558558	0.656043	0.562231	0.779226	0.471896	0.848671	0.638794	0.665888	0.451673	0.778529	0.566845	0.447174	0.436352	0.607099	0.451098	0.567932	0.441048	0.607183	0.662573	0.654533	0.709489	0.555231	0.589935	0.851662	0.632478	0.650097	0.696753	0.727028	0.576877	0.356085	0.578577
chr2-164000000	-17.2768458881724	0.836014	0.620872	0.587861	0.476182	0.561579	0.633049	0.555392	0.77678	0.49092	0.815593	0.64463	0.563908	0.227635	0.841991	0.377144	0.375229	0.258775	0.451703	0.158657	0.411124	0.445016	0.606401	0.613319	0.632199	0.734978	0.486344	0.577229	0.816335	0.640587	0.653948	0.643043	0.767903	0.556648	0.361193	0.482363
chr2-165000000	-16.9211562754589	0.841226	0.602951	0.579002	0.469955	0.5566	0.653128	0.578146	0.770098	0.509004	0.809955	0.627063	0.493319	0.221907	0.905595	0.373035	0.367464	0.246943	0.43763	0.146932	0.410072	0.444083	0.667969	0.627665	0.633807	0.748959	0.478343	0.562648	0.810198	0.623813	0.624321	0.629858	0.728897	0.550984	0.364637	0.437006
chr2-166000000	-15.965535835191	0.890001	0.593623	0.600385	0.515152	0.578929	0.664341	0.564898	0.773569	0.502689	0.778378	0.639088	0.601671	0.306125	0.809168	0.52779	0.458932	0.355151	0.508093	0.208574	0.493218	0.45861	0.610019	0.643882	0.65118	0.721699	0.510326	0.580047	0.813983	0.64348	0.637939	0.67119	0.774921	0.583374	0.364101	0.549024
chr2-167000000	-17.1333917155076	0.779053	0.526024	0.563195	0.48678	0.517637	0.565779	0.515392	0.677871	0.443945	0.738373	0.551692	0.475824	0.20749	0.571888	0.359733	0.333593	0.211121	0.420908	0.141133	0.377394	0.464222	0.537238	0.632169	0.588711	0.704935	0.456011	0.537891	0.742117	0.589944	0.579148	0.632133	0.682234	0.523978	0.356554	0.418599
chr2-168000000	-14.6059676757948	0.937305	0.559498	0.582189	0.475942	0.629377	0.600741	0.622755	0.736119	0.574529	0.744899	0.622834	0.533178	0.223165	0.868721	0.370515	0.383642	0.268657	0.456555	0.149332	0.418455	0.441987	0.653209	0.596368	0.684806	0.788425	0.493606	0.582921	0.778648	0.647423	0.663914	0.610476	0.725662	0.550192	0.378165	0.49205
chr2-169000000	-5.9432232632435	0.841846	0.647213	0.630991	0.52397	0.648831	0.744431	0.707981	0.814583	0.664079	0.788244	0.725432	0.694558	0.824713	0.888892	0.849224	0.982552	0.804597	0.781047	1.32156	0.632253	1.00777	0.738518	0.57674	0.732069	0.838302	0.588668	0.668816	0.854708	0.757058	0.755713	0.625512	0.782793	0.533959	0.395112	0.869473
chr2-170000000	11.3940360206223	0.80588	0.549507	0.620834	0.546568	0.636063	0.67199	0.676305	0.726706	0.629873	0.742326	0.630146	0.689785	0.463231	0.6791	1.01478	0.544464	0.607536	0.688429	0.754067	0.640013	0.633203	0.633595	0.627019	0.691487	0.77296	0.622683	0.621624	0.832583	0.680952	0.697423	0.631945	0.725909	0.532512	0.389872	0.684913
chr2-171000000	20.4875549437326	0.850954	0.661929	0.695436	0.644969	0.716166	0.758806	0.752128	0.80947	0.699019	0.711077	0.681886	0.723584	0.625499	0.764104	1.05178	0.881107	0.764998	0.726152	1.47784	0.644868	0.824102	0.830276	0.684706	0.795888	0.843839	0.746226	0.690639	0.846135	0.800745	0.784519	0.692391	0.726577	0.559953	0.406811	0.983156
chr2-172000000	20.2357799425164	0.786576	0.744339	0.692983	0.630708	0.676192	0.764908	0.73664	0.819173	0.674946	0.667653	0.601618	1.01534	1.60852	0.555137	1.30775	1.12915	1.22999	1.03666	1.63554	1.06671	0.955252	0.603234	0.681147	0.741994	0.799432	0.719582	0.674045	0.857037	0.760735	0.791617	0.700497	0.637552	0.496093	0.404148	1.21734
chr2-173000000	20.0369426547484	0.875282	0.615665	0.664765	0.578056	0.726107	0.72732	0.791997	0.790614	0.764473	0.662734	0.673558	0.5577	0.407848	1.09462	0.685347	0.592545	0.513257	0.622268	0.472353	0.587307	0.796372	0.79736	0.663597	0.787247	0.881451	0.638295	0.656348	0.816588	0.758564	0.750809	0.641709	0.701742	0.589055	0.414184	0.622482
chr2-174000000	18.4615066313513	0.843915	0.657349	0.656985	0.578237	0.701645	0.673117	0.792151	0.748549	0.73962	0.685501	0.690868	0.719669	0.608605	0.852797	0.802224	0.793874	0.672269	0.702936	0.881051	0.653943	0.815373	0.716741	0.634858	0.771203	0.871859	0.592182	0.673703	0.84508	0.767291	0.769855	0.626122	0.709738	0.552541	0.406504	0.811676
chr2-175000000	14.9250246171943	0.874409	0.676078	0.684158	0.611702	0.672277	0.769718	0.725446	0.861366	0.678518	0.715689	0.639959	0.710554	0.908263	0.849997	1.07442	0.825879	0.885262	0.796429	1.10805	0.797722	0.668912	0.775626	0.68069	0.734322	0.799837	0.690451	0.676793	0.818329	0.750393	0.754993	0.693511	0.667727	0.538353	0.398232	0.900538
chr2-176000000	9.49277862940145	0.843576	0.569418	0.614831	0.532939	0.648685	0.683637	0.67753	0.845199	0.63798	0.68845	0.620064	0.563191	0.381185	1.03872	0.563139	0.461206	0.428196	0.591678	0.556534	0.557725	0.62736	0.698843	0.615722	0.722046	0.829164	0.540294	0.625323	0.790886	0.702117	0.68545	0.616826	0.700351	0.536342	0.39743	0.612062
chr2-177000000	11.6656677372014	0.876553	0.685474	0.653664	0.600557	0.698193	0.690686	0.729976	0.894121	0.671831	0.762839	0.675445	0.810878	0.391572	1.07486	0.489922	0.597877	0.499419	0.593782	0.318251	0.496978	0.704115	0.62778	0.6346	0.737578	0.825448	0.514791	0.663445	0.814845	0.716009	0.734858	0.654159	0.786123	0.581302	0.396525	0.673188
chr2-178000000	12.6084798299331	0.789118	0.646273	0.680242	0.59179	0.675924	0.782155	0.686211	0.774867	0.622055	0.759669	0.651689	0.8817	0.802259	0.74948	0.772586	0.693816	0.740542	0.782456	0.958535	0.856811	0.591655	0.654418	0.677013	0.707273	0.784715	0.658878	0.666084	0.844382	0.718179	0.746069	0.697564	0.758127	0.571516	0.391274	0.903809
chr2-179000000	2.9814388578682	0.764013	0.680754	0.67859	0.59075	0.63525	0.729815	0.68613	0.771885	0.59285	0.799143	0.68684	0.864401	0.72451	0.636209	0.937997	0.690283	0.744715	0.752901	0.4627	0.69963	0.630695	0.580532	0.67195	0.686708	0.763214	0.645909	0.63238	0.826314	0.721087	0.752253	0.704814	0.798709	0.557032	0.384768	0.857891
chr2-180000000	-10.3171969935553	0.827405	0.636518	0.614044	0.513941	0.603425	0.662427	0.608763	0.77102	0.541722	0.760765	0.643032	0.654169	0.355729	0.810244	0.595993	0.474097	0.408266	0.565791	0.422084	0.517198	0.562754	0.604126	0.633896	0.639134	0.748395	0.500523	0.601716	0.839117	0.641249	0.667898	0.656558	0.752955	0.553674	0.371633	0.555556
chr2-181000000	-8.4474484958962	0.771748	0.623267	0.606021	0.501039	0.573103	0.613055	0.567883	0.778689	0.495514	0.796991	0.591821	0.613928	0.347599	0.748712	0.434256	0.480106	0.353649	0.517041	0.273846	0.465333	0.550983	0.560456	0.637192	0.625643	0.729362	0.485695	0.577509	0.828599	0.640107	0.657045	0.658737	0.782695	0.533456	0.36074	0.542929
chr2-182000000	-2.87410977363137	0.728718	0.761198	0.650869	0.565779	0.576095	0.726338	0.613122	0.887513	0.534518	0.812975	0.626287	0.822357	0.898213	0.923569	0.810527	0.843501	0.747466	0.772153	0.588198	0.679466	0.761634	0.590395	0.656886	0.682803	0.706993	0.561544	0.641756	0.841772	0.663111	0.708524	0.699705	0.740691	0.532973	0.36847	0.786027
chr2-183000000	-8.40693408534511	0.824945	0.563987	0.574733	0.473274	0.583931	0.649271	0.592697	0.788384	0.5508	0.805289	0.638715	0.727087	0.344053	0.862027	0.567455	0.527554	0.461845	0.591176	0.288571	0.505705	0.510383	0.599825	0.593845	0.648566	0.749391	0.492674	0.559161	0.810664	0.63105	0.669005	0.62575	0.73025	0.53513	0.37227	0.567147
chr2-184000000	-10.9389635776521	0.757639	0.603352	0.55877	0.444717	0.54083	0.567022	0.552567	0.709374	0.497146	0.751888	0.573823	0.552296	0.310019	0.604382	0.515084	0.458107	0.296412	0.467603	0.21628	0.407469	0.582612	0.53232	0.574166	0.618053	0.719676	0.476469	0.567439	0.792699	0.614815	0.618329	0.608715	0.704155	0.488154	0.36526	0.491393
chr2-185000000	-15.385409252234	0.754415	0.60394	0.59317	0.476294	0.499597	0.563157	0.51628	0.7642	0.425237	0.84324	0.549565	0.652978	0.238513	0.5996	0.386212	0.407807	0.261713	0.464322	0.171202	0.392753	0.52099	0.487406	0.64143	0.564257	0.649823	0.468935	0.545334	0.78305	0.549007	0.592574	0.699427	0.663312	0.531501	0.339833	0.453759
chr2-186000000	-14.0260281552964	0.774441	0.595509	0.595863	0.491958	0.488696	0.585316	0.523527	0.719452	0.438647	0.787746	0.556867	0.451622	0.222319	0.549322	0.401389	0.367023	0.225387	0.438316	0.173659	0.38494	0.511083	0.517911	0.664783	0.571616	0.658959	0.489325	0.55076	0.805458	0.582561	0.606072	0.681763	0.683355	0.501956	0.34584	0.437444
chr2-187000000	-13.2785958401682	0.789466	0.625158	0.639156	0.557869	0.588894	0.627851	0.59619	0.773879	0.536719	0.809944	0.655942	0.646615	0.443476	0.604347	0.747045	0.551353	0.492668	0.647802	0.575303	0.534443	0.766401	0.559687	0.658811	0.644393	0.730076	0.557576	0.593496	0.829326	0.655153	0.696114	0.692688	0.778364	0.556207	0.368963	0.652455
chr2-188000000	-16.7818780537261	0.849206	0.626219	0.617953	0.503245	0.523155	0.604321	0.52549	0.767169	0.465279	0.822209	0.594077	0.736883	0.277138	0.726993	0.385032	0.469912	0.332928	0.493099	0.166378	0.422232	0.55281	0.512583	0.650848	0.5917	0.667513	0.475154	0.562605	0.791247	0.607361	0.608548	0.705717	0.714147	0.541072	0.35523	0.518136
chr2-189000000	-15.5097064053299	0.884531	0.642487	0.593429	0.491046	0.519259	0.6086	0.535154	0.745898	0.451151	0.793897	0.552952	0.560129	0.226569	0.696821	0.363359	0.369101	0.229222	0.4316	0.148335	0.420852	0.425761	0.566585	0.652792	0.609066	0.678898	0.475595	0.566629	0.801596	0.583698	0.612824	0.688218	0.685994	0.553726	0.352617	0.464921
chr2-190000000	1.29531344447679	0.77595	0.711047	0.627328	0.531289	0.56942	0.708181	0.599658	0.751014	0.549139	0.783187	0.634451	0.811408	0.552848	0.676865	0.800695	0.565293	0.539013	0.677626	0.54047	0.65771	0.654747	0.536524	0.638408	0.631953	0.70521	0.600533	0.590708	0.843767	0.663804	0.703396	0.667018	0.763322	0.545059	0.370654	0.730028
chr2-191000000	13.55894479319	0.750714	0.949928	0.731629	0.678061	0.629306	0.745086	0.767116	0.801237	0.602585	0.76708	0.666995	0.976712	1.35328	0.569838	1.33142	1.11475	1.21681	1.06938	1.3492	1.0398	0.835704	0.651645	0.708944	0.738741	0.734502	0.920055	0.676379	0.877623	0.797031	0.825049	0.758951	0.763174	0.552448	0.391067	1.26753
chr2-192000000	0.395434894452587	0.824064	0.788906	0.636537	0.547896	0.630591	0.735356	0.682917	0.872216	0.613598	0.796604	0.724556	0.806241	0.462711	1.07816	0.452906	0.71021	0.552605	0.632106	0.256309	0.5458	0.691263	0.640234	0.603611	0.733457	0.769739	0.577863	0.677968	0.843318	0.741975	0.752038	0.65836	0.874085	0.604376	0.388465	0.849386
chr2-193000000	-12.337958340705	0.726186	0.608135	0.563578	0.446073	0.473491	0.559227	0.490781	0.743207	0.428463	0.773612	0.55159	0.5556	0.187669	0.670244	0.332075	0.345981	0.215846	0.404272	0.145942	0.418009	0.35074	0.58334	0.617914	0.56314	0.621416	0.470072	0.529987	0.789875	0.555084	0.572881	0.642481	0.661142	0.509126	0.346303	0.422764
chr2-194000000	-15.6100642143468	0.736147	0.60999	0.572561	0.460496	0.433698	0.533966	0.489207	0.708956	0.403838	0.767262	0.500067	0.590627	0.232883	0.529302	0.342519	0.358221	0.226715	0.407385	0.149262	0.404313	0.404408	0.499073	0.636809	0.53766	0.609013	0.446818	0.522144	0.761064	0.547191	0.539127	0.649402	0.641306	0.516179	0.340407	0.425634
chr2-195000000	-14.5968101420904	0.725765	0.66527	0.570176	0.475146	0.486013	0.564769	0.50348	0.717651	0.408079	0.815639	0.549951	0.632885	0.226776	0.588297	0.34931	0.379703	0.240227	0.432819	0.148393	0.392041	0.439407	0.501747	0.597933	0.560998	0.614759	0.470805	0.54766	0.768331	0.573568	0.570426	0.651563	0.801673	0.55573	0.342764	0.469242
chr2-196000000	-4.41308468893513	0.782674	0.685065	0.62962	0.533038	0.587888	0.630908	0.602444	0.736936	0.551739	0.794399	0.647086	0.842042	0.548311	0.635236	0.467787	0.597878	0.490553	0.587555	0.265721	0.550887	0.771761	0.525359	0.617636	0.662485	0.73411	0.564172	0.626678	0.785031	0.695254	0.681622	0.668198	0.8548	0.574614	0.376884	0.897475
chr2-197000000	9.42719665037058	0.709756	0.998098	0.686678	0.575021	0.600455	0.712253	0.700041	0.800824	0.588117	0.720709	0.6032	0.88249	1.33741	0.566142	1.5612	1.06289	0.955423	0.91749	1.17579	0.82398	1.04528	0.558979	0.623374	0.72055	0.724566	0.821579	0.660446	0.894468	0.716903	0.773974	0.689844	0.727872	0.532374	0.386778	1.20773
chr2-198000000	2.06000058494184	0.732378	0.935407	0.709745	0.648776	0.632585	0.738961	0.703439	0.772443	0.641076	0.687262	0.602036	1.00302	1.6875	0.665148	1.0419	1.17254	1.30043	1.12539	2.52733	1.1255	0.866833	0.70504	0.698611	0.739632	0.731982	0.762048	0.65367	0.824758	0.805226	0.801337	0.72586	0.69371	0.528716	0.398312	1.48493
chr2-199000000	-13.7846906789963	0.787103	0.665125	0.623589	0.547771	0.534604	0.607464	0.56354	0.805414	0.512355	0.779688	0.616588	0.488854	0.23207	0.988069	0.376385	0.403769	0.271047	0.464056	0.151668	0.410087	0.538379	0.655984	0.669127	0.626053	0.727967	0.477791	0.603636	0.80198	0.679071	0.656467	0.688395	0.812293	0.55468	0.363475	0.481207
chr2-200000000	-7.61195388020171	0.88523	0.683712	0.606355	0.538127	0.64378	0.665079	0.686937	0.762577	0.667016	0.755804	0.643449	0.615848	0.336461	0.921244	0.528787	0.449481	0.422177	0.568585	0.391248	0.563202	0.60005	0.683916	0.620075	0.755343	0.810477	0.539604	0.638339	0.821598	0.741356	0.708793	0.625528	0.772062	0.593324	0.392518	0.62134
chr2-201000000	9.86948897158816	0.833682	0.837657	0.685183	0.6549	0.695149	0.755674	0.777793	0.734725	0.736014	0.640881	0.611843	0.854795	1.28485	0.724853	1.13773	0.773122	1.02457	1.02283	1.30572	1.17474	0.649605	0.677523	0.649509	0.787709	0.818126	0.816295	0.658135	0.835347	0.810606	0.809583	0.706863	0.688206	0.544281	0.408018	1.30608
chr2-202000000	17.5741603737544	0.830004	0.841679	0.674051	0.614936	0.680211	0.739397	0.747887	0.765571	0.717445	0.629037	0.649572	0.757555	0.504709	0.857997	0.812185	0.782274	0.698878	0.696267	0.448767	0.629801	0.70566	0.730228	0.665872	0.7715	0.793533	0.676382	0.691162	0.80377	0.769577	0.751844	0.655047	0.751299	0.566897	0.41371	0.926994
chr2-203000000	18.56763704235	0.775626	0.849036	0.635097	0.54347	0.661834	0.676202	0.722536	0.663647	0.678514	0.672326	0.598192	0.726714	0.80816	0.41306	1.14954	0.76864	0.771541	0.799688	1.12842	0.8425	0.671324	0.677354	0.641339	0.745622	0.776588	0.751873	0.602364	0.828103	0.741967	0.752785	0.622174	0.636088	0.502714	0.40795	0.969765
chr2-204000000	9.55146909857265	0.783835	0.78496	0.640829	0.54992	0.655351	0.68559	0.724779	0.796049	0.691587	0.714626	0.641267	0.486448	0.378268	1.07479	0.748345	0.642479	0.465127	0.582413	0.375785	0.514308	0.720935	0.790046	0.617889	0.76789	0.80871	0.563552	0.618875	0.818104	0.757529	0.730847	0.612022	0.697364	0.541403	0.404545	0.698139
chr2-205000000	-6.54650258467882	0.867009	0.637697	0.621194	0.522837	0.617298	0.633968	0.63861	0.749989	0.602117	0.695918	0.628517	0.512288	0.204565	0.961451	0.391907	0.350989	0.242736	0.440115	0.149027	0.431422	0.45885	0.687169	0.621054	0.688717	0.774352	0.481911	0.587538	0.765835	0.693715	0.680664	0.644121	0.770372	0.579409	0.382461	0.477555
chr2-206000000	-6.98606384394882	0.935361	0.769649	0.663298	0.574851	0.69049	0.703543	0.773042	0.765644	0.746008	0.647905	0.645672	0.573044	0.430111	1.05608	0.642408	0.555496	0.42138	0.529985	0.42329	0.592247	0.550182	0.80929	0.646277	0.809764	0.834889	0.587498	0.661635	0.797122	0.760577	0.749271	0.620061	0.748147	0.590879	0.410786	0.650929
chr2-207000000	8.14249397154788	0.84051	0.860864	0.634792	0.575762	0.632434	0.667414	0.712547	0.764803	0.656181	0.654338	0.623538	0.678924	0.475285	0.888903	0.737852	0.656643	0.561445	0.666653	0.544889	0.616363	0.748178	0.687535	0.623059	0.786144	0.763671	0.590416	0.629721	0.82815	0.726507	0.737092	0.633273	0.759555	0.553939	0.400184	0.701612
chr2-208000000	8.33415962571001	0.837762	0.934329	0.715116	0.676236	0.705324	0.754245	0.808408	0.71546	0.719628	0.61314	0.640928	0.950227	0.913637	0.599116	0.795349	0.965512	0.975155	0.832615	0.827583	0.888005	0.646524	0.655874	0.691986	0.828353	0.792715	0.731055	0.708265	0.844031	0.801472	0.818248	0.738007	0.695704	0.551955	0.415802	1.15899
chr2-209000000	-7.23049588662825	0.801118	0.656368	0.578657	0.477635	0.525721	0.610398	0.57595	0.677108	0.544237	0.682004	0.552582	0.518221	0.367595	0.693472	0.646704	0.460639	0.383547	0.524836	0.291709	0.454815	0.495096	0.603108	0.585817	0.649749	0.733746	0.493485	0.55351	0.75421	0.651354	0.635381	0.606167	0.670866	0.51296	0.378678	0.585707
chr2-210000000	-13.1860029848978	0.843903	0.674061	0.584034	0.471493	0.537148	0.632784	0.565979	0.747403	0.517687	0.741445	0.567493	0.535031	0.282077	0.809899	0.477161	0.428228	0.339341	0.506042	0.317378	0.475609	0.454849	0.631988	0.616335	0.654418	0.692628	0.51452	0.559632	0.777042	0.635961	0.629851	0.619509	0.677545	0.530002	0.367352	0.499968
chr2-211000000	-15.6192590884218	0.810413	0.672333	0.606792	0.515074	0.539699	0.657776	0.543436	0.729958	0.496306	0.785106	0.61011	0.604126	0.292065	0.72846	0.482551	0.393117	0.303699	0.48853	0.217972	0.47284	0.434999	0.589444	0.643205	0.628186	0.701484	0.510137	0.564475	0.798915	0.64765	0.64568	0.669678	0.7442	0.553202	0.364606	0.541847
chr2-212000000	-15.3766423362612	0.76721	0.713506	0.605257	0.495164	0.483171	0.617518	0.529711	0.751744	0.451799	0.789211	0.557023	0.612322	0.234134	0.71786	0.358306	0.40662	0.260772	0.449295	0.157763	0.419513	0.423955	0.568095	0.666881	0.615559	0.656998	0.453978	0.546051	0.788338	0.59902	0.608575	0.677501	0.686099	0.543108	0.353755	0.444393
chr2-213000000	-7.93365165665585	0.743389	0.837651	0.670496	0.551804	0.520982	0.645946	0.550498	0.841519	0.461114	0.835896	0.621806	0.658435	0.723752	0.67631	0.861271	0.67526	0.555148	0.666606	1.27305	0.563968	0.79548	0.57762	0.665107	0.610567	0.658846	0.763633	0.583603	0.814731	0.634691	0.672994	0.722946	0.751792	0.561033	0.355057	0.829169
chr2-214000000	-9.63043151299028	0.704334	0.810861	0.68031	0.542133	0.522628	0.642935	0.560298	0.798775	0.485851	0.803789	0.597613	0.968474	0.991923	0.601211	0.511377	0.60838	0.599951	0.748017	0.636684	0.713048	0.892836	0.453916	0.66363	0.617727	0.675743	0.558659	0.594073	0.761581	0.661293	0.682758	0.707384	0.755642	0.533067	0.36051	0.837285
chr2-215000000	-8.45225336216854	0.756259	0.752793	0.646228	0.544482	0.55605	0.630562	0.585998	0.764769	0.527565	0.784676	0.636887	0.74051	0.567873	0.640471	0.739524	0.555091	0.41669	0.587399	0.607796	0.52122	0.852517	0.53364	0.638317	0.664013	0.72	0.540567	0.617623	0.81122	0.687445	0.697922	0.688564	0.781914	0.541582	0.370143	0.687953
chr2-216000000	4.86692638607814	0.792184	0.85019	0.692999	0.620572	0.659796	0.747825	0.72703	0.758671	0.660939	0.772685	0.699717	0.911229	1.03493	0.752615	0.85874	0.894828	0.855189	0.803137	0.916589	0.799108	0.81698	0.617881	0.658359	0.747114	0.795101	0.654863	0.674462	0.833013	0.7896	0.773517	0.694782	0.85441	0.601413	0.401901	1.15819
chr2-217000000	13.0944081457087	0.8529	0.850256	0.702727	0.662048	0.800248	0.751758	0.910005	0.779761	0.898975	0.594784	0.684567	0.652159	0.589701	1.09738	0.909427	0.728763	0.550585	0.60891	0.480854	0.630783	0.786833	0.87696	0.655951	0.961737	0.8942	0.655253	0.713258	0.820477	0.83506	0.801627	0.640148	0.724445	0.596629	0.441945	0.832895
chr2-218000000	17.1920486031768	0.806258	0.834876	0.643582	0.603519	0.804039	0.811822	0.904394	0.801385	0.933653	0.576817	0.699644	0.603208	0.489263	1.20079	0.428873	0.736494	0.504529	0.544992	0.193018	0.565922	0.878768	0.929987	0.606289	0.910495	0.866956	0.549859	0.724953	0.777818	0.788298	0.763518	0.584392	0.697985	0.592077	0.447284	0.761839
chr2-219000000	20.8011819290156	0.817703	0.937124	0.707418	0.747849	0.89051	0.977522	1.0566	0.796075	1.03132	0.479958	0.607533	0.820736	1.36064	0.786352	1.29335	1.10088	1.35328	1.00346	1.23364	1.2916	0.55228	0.946242	0.685798	1.07408	0.887717	1.07795	0.73356	0.834952	0.880739	0.807467	0.608982	0.557591	0.568466	0.47055	1.52537
chr2-220000000	8.44815764659135	0.892215	0.770971	0.685522	0.714484	0.914702	0.915677	1.01308	0.764672	1.10354	0.440554	0.620105	0.760641	0.634742	1.05105	0.668046	0.645583	0.871293	0.752903	0.434213	0.909847	0.533495	1.0154	0.681944	1.13898	0.914389	0.866816	0.721133	0.765101	0.855056	0.749879	0.581056	0.585401	0.617743	0.472393	1.14164
chr2-221000000	-11.0453010067068	0.828648	0.672302	0.64009	0.547718	0.592191	0.608462	0.649471	0.704744	0.640371	0.7096	0.610995	0.633638	0.275822	0.785722	0.408817	0.467799	0.317147	0.493919	0.151283	0.418095	0.598723	0.596995	0.64176	0.715807	0.804221	0.481582	0.628636	0.787997	0.748407	0.699023	0.650907	0.836748	0.598832	0.386702	0.514118
chr2-222000000	-9.10658589249023	0.871129	0.672487	0.648353	0.569712	0.627092	0.643213	0.657518	0.778872	0.64336	0.731318	0.654071	0.649026	0.253051	0.969743	0.4106	0.488464	0.382086	0.538187	0.169248	0.460623	0.564421	0.685175	0.635501	0.713884	0.816004	0.482864	0.630353	0.772365	0.727765	0.697638	0.657318	0.825228	0.591291	0.387991	0.541857
chr2-223000000	-7.22653790881338	0.85152	0.838561	0.661794	0.593216	0.695665	0.754603	0.760615	0.834487	0.704167	0.6993	0.67126	0.803134	0.653164	0.890753	0.924317	0.769961	0.768348	0.744827	0.879793	0.707238	0.753638	0.7448	0.657725	0.773294	0.803963	0.658577	0.666383	0.805479	0.736856	0.771388	0.646965	0.740703	0.587341	0.405584	0.85358
chr2-224000000	1.74633097215738	0.802293	0.739189	0.631748	0.552935	0.685016	0.664388	0.714964	0.743765	0.721349	0.684398	0.660095	0.589084	0.50865	0.908014	0.645581	0.680423	0.579065	0.642059	0.549932	0.60407	0.622407	0.805061	0.626675	0.756624	0.819114	0.589577	0.642683	0.787533	0.758387	0.721361	0.611017	0.727388	0.555936	0.403977	0.708849
chr2-225000000	2.97155678405689	0.750756	0.856179	0.669725	0.595313	0.635927	0.743704	0.719998	0.792216	0.676283	0.72323	0.65724	0.666225	1.02186	0.805208	1.2722	0.946044	0.931532	0.870964	1.74581	0.754663	0.817208	0.788559	0.636791	0.741837	0.818469	0.72405	0.66798	0.807096	0.799057	0.760255	0.647442	0.727477	0.553633	0.399567	1.02861
chr2-226000000	-9.62003913464163	0.780341	0.646044	0.611593	0.514519	0.56614	0.622712	0.585192	0.73524	0.546509	0.739215	0.609302	0.54364	0.24136	0.829701	0.370316	0.393503	0.249892	0.448085	0.156422	0.422836	0.446871	0.638399	0.648861	0.690081	0.745448	0.488201	0.585933	0.783894	0.674459	0.648552	0.665256	0.744236	0.563985	0.369411	0.500409
chr2-227000000	-9.32421918181609	0.782947	0.885743	0.650929	0.566708	0.634058	0.678374	0.74342	0.727315	0.647574	0.661045	0.635154	0.656443	0.610411	0.738822	0.669034	0.59429	0.582432	0.624522	0.398541	0.624105	0.573256	0.681146	0.654151	0.777227	0.788214	0.540289	0.655869	0.821791	0.718803	0.735822	0.629526	0.75932	0.572441	0.391919	0.690545
chr2-228000000	-7.09698921992568	0.757013	0.906087	0.637614	0.550145	0.659092	0.753219	0.77352	0.713696	0.689491	0.653369	0.605831	0.764968	0.631278	0.686031	0.745589	0.748482	0.629351	0.654117	0.90426	0.628939	0.619441	0.681854	0.612249	0.794644	0.792166	0.585308	0.655098	0.827135	0.747797	0.737752	0.637868	0.709768	0.556271	0.403612	0.826103
chr2-229000000	-11.7404522700446	0.751679	0.637625	0.598809	0.495188	0.575123	0.54707	0.601418	0.641746	0.570815	0.719813	0.567002	0.525208	0.230974	0.624738	0.369601	0.372636	0.261072	0.452858	0.146931	0.382632	0.576784	0.54061	0.62317	0.665982	0.745842	0.453852	0.577841	0.73838	0.687753	0.642361	0.619972	0.72923	0.543542	0.377522	0.499809
chr2-230000000	-2.30403960821573	0.79175	0.764543	0.631387	0.549426	0.683729	0.678387	0.768874	0.708758	0.747041	0.612676	0.596013	0.562724	0.48587	0.803117	0.830529	0.584743	0.474689	0.566616	0.795076	0.571584	0.559407	0.793813	0.622192	0.821145	0.809947	0.57607	0.611581	0.769073	0.734749	0.744546	0.593383	0.694	0.549048	0.406805	0.843487
chr2-231000000	18.5304897969032	0.714921	1.20882	0.756421	0.757068	0.812142	0.855422	0.946475	0.727793	0.794378	0.589986	0.618119	0.81266	2.63772	0.513817	1.71021	1.70164	1.76137	1.29569	2.1583	1.54189	1.11871	0.769388	0.702131	0.870734	0.848434	1.10622	0.790843	0.851766	0.892172	0.890338	0.742085	0.658332	0.542282	0.431422	2.05737
chr2-232000000	20.4961078089618	0.830078	1.01701	0.749202	0.80668	0.889721	0.951472	1.01163	0.604649	0.958107	0.456612	0.589399	0.980957	1.52837	0.516781	0.913506	1.12271	1.23182	0.883139	0.912975	1.46213	0.544742	0.761822	0.722372	0.923319	0.845928	1.06197	0.762031	0.818525	0.903869	0.866353	0.669846	0.53026	0.548923	0.462026	1.74158
chr2-233000000	20.5649887543233	0.83706	0.866775	0.660178	0.658658	0.848622	0.869516	0.992551	0.655168	1.04473	0.487042	0.584724	0.541964	1.21277	0.712999	1.26172	0.958901	0.865985	0.702167	1.17972	0.936085	0.548989	1.00083	0.633979	0.974416	0.855416	0.855711	0.667005	0.771051	0.793542	0.756751	0.567815	0.534859	0.555636	0.473004	1.10426
chr2-234000000	16.1678165520294	0.703184	0.773326	0.650225	0.592383	0.763381	0.691551	0.875659	0.62904	0.88386	0.520432	0.582884	0.643745	0.817689	0.738474	1.25054	0.904969	0.729441	0.69437	0.752768	0.73148	0.67896	0.805949	0.605906	0.849512	0.823613	0.781743	0.655757	0.727689	0.777651	0.736249	0.562032	0.611361	0.505271	0.418147	0.873385
chr2-235000000	9.59344905910426	0.853656	0.556364	0.627765	0.582628	0.790293	0.639682	0.845275	0.625607	0.975026	0.497188	0.614916	0.518798	0.339953	0.944238	0.376075	0.50754	0.371915	0.464202	0.159443	0.468197	0.628849	0.833605	0.624589	0.934191	0.936242	0.503967	0.635181	0.684091	0.81259	0.679589	0.557303	0.627946	0.570637	0.447245	0.625333
chr2-236000000	9.91462334417376	0.881185	0.544499	0.631511	0.561546	0.839295	0.632536	0.924592	0.631987	1.07408	0.503738	0.655277	0.406395	0.246686	1.0064	0.385701	0.433103	0.283184	0.42049	0.150231	0.453034	0.633798	0.98413	0.613545	0.999871	0.969844	0.504642	0.634324	0.682409	0.807282	0.691386	0.527169	0.55689	0.598259	0.460476	0.515768
chr2-237000000	11.7591764893546	0.859083	0.735492	0.684188	0.669538	0.846361	0.70416	0.936513	0.733383	1.03893	0.521472	0.633754	0.514358	0.480176	1.1872	0.414915	0.629953	0.530896	0.559959	0.28945	0.580922	0.768688	0.972131	0.693244	0.962203	0.916471	0.654083	0.713973	0.708708	0.819489	0.745372	0.614832	0.605057	0.606025	0.455199	0.762957
chr2-238000000	15.5358447426213	0.852918	0.792254	0.732596	0.738187	0.896373	0.788229	0.981691	0.700628	1.04747	0.512206	0.651076	0.67672	0.670323	0.924372	0.821767	0.847556	0.765227	0.687088	0.730959	0.78615	0.710305	0.922728	0.716438	1.00301	0.910498	0.681134	0.756407	0.751373	0.891528	0.780073	0.609247	0.606866	0.59175	0.458415	1.00882
chr2-239000000	16.0541043485364	0.808092	0.670729	0.646302	0.653074	0.965756	0.740594	1.03666	0.582479	1.17519	0.422846	0.552473	0.493395	0.387443	0.799554	0.693321	0.542594	0.537643	0.526693	0.428446	0.647721	0.727828	0.996329	0.630614	1.05753	0.928744	0.712569	0.652705	0.712657	0.810081	0.719374	0.517186	0.49084	0.585465	0.470526	0.739438
chr2-240000000	15.6910573146171	0.778119	0.681396	0.651148	0.692284	0.996988	0.652086	1.10298	0.573903	1.30391	0.388907	0.582258	0.38746	0.31586	0.850503	0.621172	0.651317	0.462126	0.489642	0.318952	0.547777	0.736034	1.28864	0.647097	1.12279	0.885593	0.70335	0.66456	0.660763	0.858795	0.692245	0.522013	0.458307	0.578263	0.4866	0.755998
chr2-241000000	18.6727215210864	0.762936	0.716665	0.653261	0.671963	1.00665	0.774133	1.1603	0.600455	1.40856	0.314573	0.543073	0.519357	0.592617	0.890254	0.506139	0.727307	0.719931	0.567929	0.401618	0.75547	0.818358	1.10184	0.629369	1.22269	0.864285	0.749222	0.705754	0.690816	0.808612	0.67675	0.484389	0.378988	0.607064	0.531426	0.873815
chr2-242000000	16.6465811395557	0.752715	1.00685	0.780855	0.90292	1.09594	0.768229	1.25582	0.543644	1.25934	0.370239	0.573007	0.697829	1.53222	0.470993	1.53621	1.16032	1.39975	1.00698	1.83881	1.33561	0.756037	1.08989	0.817772	1.15103	0.882676	1.22278	0.729847	0.845082	0.977943	0.85291	0.636345	0.426329	0.555762	0.50787	1.61529
chr3-0	-12.6028956666094	0.710502	0.572042	0.534212	0.468531	0.557022	0.597286	0.539313	0.696499	0.488071	0.798388	0.64108	0.585358	0.275915	0.667067	0.370812	0.426602	0.304074	0.470554	0.157402	0.407456	0.508677	0.528151	0.539519	0.611492	0.709294	0.452275	0.566031	0.676478	0.655304	0.593226	0.606256	0.839128	0.58186	0.346943	0.614308
chr3-1000000	-12.931683380081	0.759899	0.560381	0.560778	0.492492	0.559873	0.53123	0.547171	0.617044	0.498269	0.784104	0.590644	0.437058	0.216049	0.501678	0.371937	0.330431	0.21555	0.461125	0.130227	0.357926	0.567728	0.485796	0.600983	0.621041	0.757014	0.469096	0.549092	0.69662	0.64926	0.612049	0.636872	0.737356	0.534994	0.366078	0.434449
chr3-2000000	-10.7317263572258	0.775848	0.693844	0.60021	0.495644	0.63239	0.613662	0.60105	0.759318	0.536348	0.81476	0.660541	0.814729	0.34089	0.762731	0.430703	0.560779	0.405436	0.546757	0.163941	0.418085	0.8482	0.507303	0.586431	0.695298	0.710599	0.492853	0.63079	0.799828	0.682903	0.719354	0.651225	0.735945	0.518198	0.376935	0.55746
chr3-3000000	-10.4930129448649	0.794471	0.659661	0.62288	0.550559	0.658993	0.625403	0.670857	0.72788	0.652974	0.745048	0.675125	0.588186	0.364345	0.854541	0.538014	0.547293	0.459085	0.575688	0.284764	0.54139	0.588229	0.641139	0.608139	0.735947	0.836218	0.552183	0.631418	0.775606	0.738239	0.704604	0.642247	0.78378	0.578708	0.394239	0.615677
chr3-4000000	-4.53904688329986	0.745807	0.749504	0.669357	0.62187	0.726621	0.657092	0.770741	0.688451	0.69415	0.68284	0.669593	0.542609	0.825597	0.588579	1.02221	0.845455	0.674547	0.671261	0.530148	0.678488	0.652428	0.752604	0.63811	0.776918	0.862576	0.868973	0.692981	0.803655	0.800969	0.778101	0.694616	0.793247	0.582102	0.408256	1.18985
chr3-5000000	-4.74378964903078	0.724752	0.727102	0.729374	0.694247	0.726995	0.707989	0.801339	0.707752	0.704342	0.6178	0.610956	0.696156	0.977908	0.721436	0.630706	0.9047	0.829202	0.794765	0.962767	0.783692	0.814846	0.622426	0.686401	0.784487	0.869793	0.728955	0.723684	0.801202	0.822945	0.802508	0.746404	0.759237	0.579478	0.407686	1.21104
chr3-6000000	-12.5097253677418	0.76834	0.706606	0.630914	0.548496	0.595903	0.583498	0.626416	0.645162	0.522673	0.807738	0.654182	0.687277	0.341753	0.490802	0.419643	0.46988	0.330202	0.557486	0.147465	0.366663	1.02263	0.394961	0.618939	0.704709	0.752225	0.494673	0.612879	0.735757	0.743643	0.708767	0.696466	0.916244	0.604477	0.37339	0.626628
chr3-7000000	-13.2230538646054	0.807421	0.616575	0.657679	0.606659	0.639473	0.573166	0.631643	0.613027	0.571645	0.751556	0.637876	0.456305	0.220968	0.529584	0.41097	0.3572	0.231244	0.502573	0.139184	0.372715	0.735281	0.496643	0.700255	0.70897	0.832105	0.485917	0.623082	0.74202	0.726625	0.679735	0.73762	0.839179	0.623777	0.381053	0.510006
chr3-8000000	-2.55899133404018	0.811635	0.648352	0.646786	0.6272	0.774277	0.684544	0.776583	0.647136	0.752199	0.592482	0.657109	0.546558	0.330475	0.738479	0.601427	0.488493	0.395392	0.497297	0.266199	0.485728	0.563765	0.728711	0.642565	0.800441	0.871258	0.553351	0.667167	0.747322	0.771921	0.71174	0.632104	0.743297	0.604888	0.418322	0.649687
chr3-9000000	14.4549811152306	0.845945	0.737212	0.723963	0.731155	0.880534	0.778849	0.991628	0.651934	0.99228	0.488564	0.598668	0.740222	0.948109	0.758834	1.24377	0.864378	1.00987	0.914183	1.33024	1.14911	0.573088	1.01078	0.668515	1.00821	0.937637	0.970646	0.723523	0.816532	0.858503	0.820899	0.627712	0.562503	0.541243	0.46062	1.3299
chr3-10000000	18.0616539848224	0.813364	0.721934	0.663672	0.668938	0.969995	0.778911	1.05138	0.658295	1.12741	0.450153	0.709693	0.626004	0.754329	0.926937	0.964812	0.803454	0.760835	0.712101	0.805717	0.863726	0.601407	1.049	0.645164	1.17989	1.00561	0.821022	0.761928	0.746875	0.858901	0.782326	0.569686	0.572408	0.615902	0.477105	1.13101
chr3-11000000	15.8991349512172	0.792944	0.667677	0.648441	0.604443	0.816025	0.696881	0.908641	0.626097	0.945726	0.516349	0.651795	0.531318	0.604352	0.701897	1.07799	0.623746	0.586017	0.630537	0.96017	0.694028	0.594353	0.949574	0.625165	0.937476	0.947797	0.69583	0.654254	0.745354	0.803013	0.755815	0.583117	0.620304	0.568209	0.448029	0.769371
chr3-12000000	16.1642073708606	0.792815	0.679616	0.659382	0.615272	0.847558	0.770131	0.892293	0.705883	0.905937	0.561477	0.636972	0.672324	0.671435	0.905783	0.885577	0.849507	0.766247	0.724945	1.0806	0.77641	0.549541	0.946979	0.63802	0.921319	0.923852	0.765407	0.714966	0.794395	0.779952	0.769982	0.610502	0.641905	0.557527	0.442599	0.946765
chr3-13000000	17.744255326637	0.811189	0.728582	0.714212	0.771119	1.13692	0.817377	1.21099	0.64144	1.32475	0.352274	0.676437	0.610139	1.02411	0.942705	0.82809	0.963327	0.916991	0.665383	1.03549	0.978086	0.674775	1.14661	0.708915	1.21636	1.02999	0.897929	0.76691	0.728394	0.889133	0.731312	0.546655	0.480699	0.626951	0.509658	1.1273
chr3-14000000	18.1412961721637	0.844658	0.689621	0.685897	0.685787	0.98468	0.802518	1.01414	0.695123	1.07748	0.452468	0.622584	0.666725	0.822083	0.933366	0.896455	0.917856	0.866184	0.74308	0.74259	0.879502	0.64841	0.986245	0.649738	1.03517	0.955167	0.761408	0.737796	0.807468	0.828103	0.782858	0.595109	0.550085	0.564711	0.470275	1.07884
chr3-15000000	16.4696644328338	0.752038	0.780225	0.682215	0.656783	0.767614	0.763079	0.811706	0.695175	0.737919	0.670864	0.663855	0.771185	1.24542	0.47909	1.50527	1.26802	1.15633	0.9699	1.4124	0.922368	0.825888	0.728388	0.659645	0.802068	0.841211	0.878839	0.713702	0.838121	0.824732	0.7827	0.666428	0.677948	0.544335	0.419067	1.44609
chr3-16000000	9.90977127800864	0.809195	0.923722	0.731596	0.708998	0.750688	0.762535	0.853957	0.776949	0.736489	0.69417	0.717534	0.840362	1.4997	0.758268	1.03313	1.26042	1.11578	0.940264	1.91087	0.93821	0.942443	0.764183	0.679906	0.83061	0.887059	0.905454	0.728796	0.835297	0.857115	0.838176	0.742541	0.739731	0.568385	0.41459	1.49505
chr3-17000000	2.739801645499	0.739793	0.729777	0.669623	0.601729	0.634501	0.685679	0.680058	0.766735	0.577719	0.814171	0.667966	0.555851	0.72961	0.506116	1.15033	0.8141	0.600007	0.677815	1.09337	0.606548	1.0076	0.673175	0.650629	0.675329	0.750426	0.695797	0.639158	0.814121	0.726696	0.733156	0.675005	0.748317	0.551146	0.383028	0.90665
chr3-18000000	-7.10311147684197	0.813597	0.6324	0.621968	0.55899	0.612443	0.65691	0.627599	0.817198	0.564012	0.754831	0.635526	0.516993	0.263526	0.956746	0.443798	0.472978	0.348553	0.505297	0.185613	0.442368	0.558525	0.68402	0.642662	0.661086	0.795646	0.502729	0.617417	0.812885	0.688276	0.705232	0.695694	0.779404	0.572573	0.373464	0.554963
chr3-19000000	-10.4362743079672	0.743225	0.570084	0.579711	0.477933	0.55238	0.630529	0.559004	0.720705	0.527457	0.698321	0.572441	0.832345	0.40889	0.619607	0.439439	0.536479	0.434783	0.572996	0.280367	0.473807	0.795826	0.479363	0.568335	0.621554	0.727897	0.452723	0.577873	0.757768	0.63283	0.660527	0.600112	0.669464	0.468177	0.374026	0.56159
chr3-20000000	-12.6808537087849	0.766063	0.576522	0.585868	0.503695	0.618467	0.594512	0.60997	0.647525	0.557013	0.729332	0.62239	0.512679	0.383365	0.528745	0.608607	0.454667	0.37225	0.527383	0.314859	0.494345	0.523077	0.584941	0.608444	0.665174	0.798518	0.548251	0.593056	0.763117	0.700799	0.6665	0.641347	0.726563	0.532978	0.378424	0.626408
chr3-21000000	-14.0412241038915	0.767375	0.554191	0.570338	0.494005	0.549041	0.577146	0.539607	0.654933	0.484522	0.763886	0.598426	0.436044	0.206583	0.565798	0.361449	0.326176	0.197822	0.440104	0.141178	0.363212	0.50213	0.51773	0.607842	0.6198	0.745608	0.47356	0.554129	0.730515	0.634044	0.611637	0.664529	0.736609	0.550871	0.365488	0.438683
chr3-22000000	-11.2350606570465	0.740295	0.593251	0.564545	0.479601	0.569734	0.571811	0.53246	0.681015	0.504265	0.758757	0.58388	0.500423	0.21081	0.72365	0.368499	0.342357	0.225998	0.426276	0.138627	0.391334	0.419891	0.577069	0.583031	0.616268	0.735089	0.458729	0.553288	0.751508	0.619125	0.618758	0.645989	0.765883	0.543406	0.367384	0.466606
chr3-23000000	-1.62454317952751	0.775043	0.902924	0.711216	0.660889	0.677174	0.663448	0.776896	0.763104	0.656326	0.722715	0.660639	0.724043	0.8986	0.59084	0.857694	1.13294	1.01916	0.899426	1.75655	0.762954	0.926161	0.786005	0.677597	0.765397	0.792219	0.674368	0.668112	0.845072	0.759106	0.779899	0.684503	0.732995	0.540702	0.399509	1.12916
chr3-24000000	-6.17599617343616	0.833689	0.567913	0.596232	0.506738	0.650183	0.65379	0.661948	0.756832	0.627295	0.76309	0.661981	0.517953	0.227137	0.948477	0.412596	0.400527	0.269856	0.453747	0.146269	0.435258	0.445784	0.693066	0.601259	0.736436	0.839334	0.495596	0.614277	0.787376	0.670705	0.685181	0.614681	0.749577	0.584722	0.385335	0.525187
chr3-25000000	-9.04848018927423	0.823318	0.646896	0.65177	0.568553	0.652981	0.68931	0.681035	0.735295	0.623312	0.75626	0.646025	0.608235	0.435348	0.803552	0.703583	0.503177	0.474533	0.623876	0.48727	0.592299	0.561614	0.685371	0.65301	0.721681	0.809925	0.596172	0.61579	0.796021	0.708053	0.718491	0.669744	0.767781	0.57969	0.387421	0.679575
chr3-26000000	-10.4367374365752	0.747674	0.576969	0.577258	0.494387	0.579762	0.524361	0.568472	0.573842	0.534041	0.632546	0.570264	0.403636	0.196349	0.526801	0.37532	0.307521	0.200553	0.437063	0.129785	0.365484	0.521802	0.514558	0.615198	0.660595	0.769079	0.461926	0.539335	0.720053	0.671316	0.632117	0.628796	0.743629	0.5254	0.380924	0.461453
chr3-27000000	-11.5932558091595	0.827137	0.693802	0.694998	0.637768	0.665091	0.68345	0.679446	0.732184	0.655706	0.678342	0.624901	0.729903	0.385741	0.742337	0.585936	0.569923	0.480059	0.574309	0.362967	0.515993	0.621497	0.608874	0.708477	0.736306	0.821564	0.532278	0.655613	0.792133	0.750084	0.717393	0.749573	0.772117	0.618605	0.39412	0.657569
chr3-28000000	-12.2491468555524	0.78576	0.614731	0.659344	0.596518	0.630104	0.61942	0.589251	0.728526	0.548757	0.783329	0.654704	0.638317	0.363093	0.676726	0.527599	0.497714	0.413246	0.570911	0.361567	0.480874	0.647729	0.563918	0.646635	0.662546	0.768319	0.544825	0.61546	0.797901	0.700884	0.677538	0.737922	0.859561	0.638762	0.373853	0.671946
chr3-29000000	-13.4041850522141	0.787821	0.685033	0.641898	0.569645	0.590094	0.613224	0.566608	0.846202	0.492472	1.00539	0.767782	0.787212	0.359471	0.773181	0.472153	0.646693	0.51926	0.622373	0.373406	0.454048	0.997488	0.544232	0.645663	0.638816	0.731504	0.529423	0.597235	0.791676	0.725504	0.724305	0.716907	0.772191	0.597726	0.363987	0.656414
chr3-30000000	-7.77516607283356	0.836893	0.652069	0.634358	0.55862	0.621186	0.650823	0.636589	0.790592	0.579832	0.799693	0.664092	0.513469	0.242372	1.02627	0.383269	0.518038	0.361845	0.526747	0.1617	0.412696	0.637365	0.657007	0.64172	0.679621	0.798972	0.482717	0.636987	0.825426	0.702952	0.703896	0.672836	0.800959	0.57734	0.380484	0.535555
chr3-31000000	1.34832675021811	0.809227	0.779569	0.725931	0.666726	0.6796	0.68317	0.749652	0.790127	0.676976	0.685794	0.659667	0.896322	0.701123	0.777794	0.703723	0.870921	0.650174	0.743485	0.990586	0.595046	1.1983	0.655418	0.682633	0.769917	0.831668	0.617227	0.706537	0.841892	0.812705	0.802076	0.73689	0.776128	0.568573	0.401697	0.9229
chr3-32000000	7.33984587072178	0.885758	0.715421	0.621201	0.574141	0.772208	0.760488	0.845993	0.73686	0.841508	0.571737	0.61008	0.65293	0.463482	0.926452	0.736999	0.849344	0.812822	0.708748	0.46804	0.644032	0.619525	0.839541	0.596138	0.853993	0.911249	0.595299	0.692775	0.802797	0.809656	0.752375	0.590802	0.67098	0.519942	0.432519	0.852348
chr3-33000000	4.79283499662527	0.772354	0.628976	0.642136	0.539894	0.678828	0.71587	0.716568	0.721137	0.690289	0.699822	0.635323	0.734503	0.633912	0.632419	1.18999	0.749914	0.719543	0.740891	0.847508	0.723141	0.687447	0.695601	0.620056	0.737387	0.801538	0.641621	0.641633	0.792551	0.718004	0.726282	0.627494	0.660663	0.512083	0.40144	0.844739
chr3-34000000	-9.6081375726983	0.750244	0.587814	0.606433	0.534134	0.619475	0.604024	0.60134	0.685015	0.582163	0.701326	0.610439	0.675418	0.289071	0.64751	0.387282	0.538264	0.360338	0.508689	0.161017	0.413828	0.68029	0.542515	0.608901	0.701545	0.803135	0.461252	0.618107	0.754967	0.72332	0.682934	0.632034	0.765508	0.542257	0.383963	0.643934
chr3-35000000	-13.5848783095298	0.720006	0.587198	0.583491	0.48977	0.547484	0.544083	0.555365	0.696264	0.492434	0.745936	0.589472	0.503638	0.216562	0.659382	0.362576	0.367478	0.235594	0.44248	0.141064	0.37832	0.499373	0.526623	0.637319	0.608403	0.725678	0.464028	0.554036	0.748187	0.623224	0.628892	0.664489	0.704526	0.521492	0.360941	0.431057
chr3-36000000	-3.5817144003433	0.779488	0.594523	0.602803	0.543266	0.684027	0.646568	0.665127	0.694343	0.661537	0.693773	0.62303	0.512497	0.265683	0.870827	0.461895	0.477245	0.352929	0.499144	0.164318	0.464334	0.55624	0.723412	0.617302	0.738473	0.84542	0.513287	0.631347	0.742244	0.707453	0.683806	0.623716	0.738555	0.562861	0.394097	0.603312
chr3-37000000	10.9068486351532	0.786168	0.65833	0.675169	0.626934	0.766047	0.650301	0.818647	0.717436	0.815826	0.646067	0.677604	0.533276	0.57856	0.871702	1.16526	0.636859	0.560387	0.671825	0.739617	0.689636	0.610755	0.830483	0.668722	0.868884	0.883041	0.690724	0.673384	0.800701	0.765813	0.749817	0.651859	0.712924	0.568034	0.422875	0.881378
chr3-38000000	11.953513424198	0.78393	0.641114	0.652446	0.642092	0.870789	0.827371	0.931319	0.672621	0.940508	0.562137	0.649424	0.6692	0.598482	0.845083	0.855995	0.677902	0.698037	0.66161	0.663629	0.766208	0.582762	0.900625	0.656172	0.967292	0.903297	0.734551	0.727407	0.735578	0.774781	0.734554	0.608625	0.626298	0.558692	0.446812	0.976663
chr3-39000000	8.26979428128041	0.784083	0.654589	0.634891	0.591266	0.738018	0.770423	0.794645	0.716526	0.731332	0.64302	0.676041	0.711435	0.723031	0.874881	0.595932	0.801348	0.761591	0.717874	0.499415	0.774769	0.586443	0.73467	0.62484	0.772809	0.847868	0.661579	0.68006	0.764277	0.781879	0.743175	0.636092	0.703207	0.562114	0.416413	1.12947
chr3-40000000	6.73965564486794	0.799076	0.584431	0.607959	0.548989	0.762123	0.688472	0.765542	0.690176	0.76962	0.637622	0.670708	0.57536	0.365611	0.934515	0.513187	0.532794	0.484074	0.592043	0.277247	0.608201	0.634172	0.711532	0.58419	0.785166	0.89631	0.579848	0.664435	0.76597	0.76034	0.734003	0.590561	0.757376	0.54611	0.414856	0.710055
chr3-41000000	11.4043779728117	0.790849	0.601791	0.599035	0.519085	0.643076	0.604305	0.691297	0.659504	0.706082	0.700773	0.66012	0.492363	0.379828	0.672241	0.607488	0.568464	0.409362	0.543666	0.525456	0.473753	0.670868	0.665725	0.574311	0.727468	0.839867	0.512812	0.623734	0.753132	0.71942	0.715296	0.600092	0.697793	0.520782	0.400692	0.596052
chr3-42000000	14.9064302212003	0.821024	0.729019	0.712222	0.689325	0.838561	0.843849	0.953055	0.678817	0.93069	0.534951	0.629827	0.771009	1.16983	0.735865	1.0081	1.18142	1.09574	0.882963	1.56864	0.967223	0.697143	0.875565	0.674232	0.983202	0.925598	0.767557	0.740086	0.764713	0.844636	0.793865	0.609528	0.594914	0.535732	0.447351	1.25154
chr3-43000000	17.0696498164718	0.843496	0.56992	0.642708	0.598872	0.776788	0.701676	0.812918	0.701738	0.844453	0.635153	0.674703	0.554719	0.321761	0.991006	0.54191	0.581944	0.519422	0.573298	0.334971	0.527233	0.711746	0.821253	0.626855	0.834992	0.897729	0.557033	0.66585	0.767285	0.765745	0.71164	0.627489	0.733107	0.614138	0.424086	0.692865
chr3-44000000	17.4805993117057	0.790371	0.686833	0.706157	0.691135	0.769626	0.678226	0.851499	0.690693	0.842535	0.626252	0.6521	0.738833	0.777883	0.705864	1.17301	0.75367	0.825991	0.860798	0.874622	0.810359	1.10171	0.712898	0.701062	0.865532	0.879576	0.808732	0.666739	0.804704	0.79846	0.816607	0.677435	0.673302	0.55852	0.4256	0.920319
chr3-45000000	18.4404625894669	0.807688	0.807449	0.773934	0.784506	0.861227	0.801668	0.964662	0.746602	0.924489	0.547396	0.669811	0.565664	0.873359	0.894583	1.34956	1.10747	0.983397	0.823048	1.04874	0.860308	0.692794	1.04846	0.755033	0.91504	0.923086	0.821501	0.813552	0.793617	0.865678	0.80532	0.699772	0.700431	0.595101	0.444255	1.19326
chr3-46000000	17.2489650228878	0.775751	0.79164	0.70353	0.714948	0.878932	0.892875	0.921601	0.781774	0.925881	0.513192	0.627678	0.761788	1.01468	1.01017	0.616579	1.42208	0.971528	0.727258	0.584991	0.736289	1.00368	0.832027	0.65386	0.887787	0.897185	0.653829	0.81765	0.771785	0.824267	0.757349	0.633652	0.609027	0.51517	0.452365	1.26151
chr3-47000000	16.2348075701383	0.793615	0.767816	0.71541	0.704091	0.866859	0.800749	0.96737	0.585575	0.937781	0.503556	0.590058	0.631472	1.38133	0.390606	2.08187	1.09486	1.11195	0.932786	2.30122	1.16891	0.553167	1.04217	0.708245	0.91105	0.898954	1.11139	0.716921	0.830428	0.838875	0.807566	0.633059	0.518321	0.519411	0.454404	1.44568
chr3-48000000	16.6983643109005	0.766094	0.905234	0.714774	0.729509	0.891625	0.879393	1.00032	0.570629	1.05138	0.427808	0.560433	0.855945	1.15811	0.489148	1.37798	1.11071	1.31836	0.992786	1.78519	1.30042	0.509524	1.00987	0.715271	1.01596	0.851203	1.15941	0.693829	0.785254	0.874951	0.807371	0.597854	0.475176	0.514511	0.476658	1.54551
chr3-49000000	17.9255814023622	0.763803	1.03327	0.696858	0.825883	1.00394	0.813974	1.1512	0.510338	1.20991	0.353907	0.554919	0.850885	1.46862	0.483308	1.48986	1.02676	1.41196	1.08751	1.86047	1.60595	0.479667	1.04597	0.732614	1.10972	0.903907	1.39226	0.726926	0.785671	0.947246	0.845979	0.588888	0.449133	0.532611	0.497381	1.9136
chr3-50000000	16.7778552372733	0.876115	0.845632	0.691395	0.711162	0.98368	0.956229	1.06385	0.656575	1.19471	0.394958	0.56954	0.707151	0.82616	0.865017	0.925929	0.799494	1.07993	0.792892	0.87852	1.16748	0.475486	1.12173	0.672221	1.1229	0.86481	0.95753	0.736407	0.785746	0.834292	0.742663	0.54874	0.467261	0.576838	0.490973	1.35881
chr3-51000000	17.1562955980416	0.763116	0.721575	0.590213	0.553355	0.750758	0.711357	0.821665	0.580543	0.860522	0.509246	0.549894	0.504641	0.559873	0.762543	0.940955	0.540031	0.56777	0.611784	0.605023	0.795189	0.524959	0.817799	0.588052	0.870742	0.862431	0.677747	0.619836	0.73133	0.790589	0.719392	0.525657	0.603133	0.508025	0.436404	0.878949
chr3-52000000	18.3324573643049	0.792844	1.09073	0.779757	0.855738	1.04685	0.95125	1.20662	0.572332	1.20638	0.414045	0.577409	0.85722	1.45571	0.443887	1.69159	1.24848	1.46894	1.07285	1.38313	1.49718	0.484037	0.981475	0.774112	1.09644	0.861588	1.18621	0.827063	0.773114	0.893853	0.842488	0.640487	0.45542	0.552253	0.498582	1.62348
chr3-53000000	17.4445445102393	0.820114	0.886929	0.720862	0.751559	0.855355	0.802505	0.95371	0.667661	0.961365	0.553364	0.660744	0.84447	1.07141	0.755535	1.03943	1.04341	1.04822	0.848581	1.16421	1.04179	0.557201	0.865256	0.705422	0.914287	0.852572	0.867943	0.749537	0.783542	0.851657	0.800378	0.663505	0.63899	0.594158	0.448402	1.21929
chr3-54000000	10.0400278484378	0.890819	0.587705	0.611413	0.555162	0.756299	0.614781	0.795785	0.670571	0.851169	0.579765	0.639172	0.452064	0.208593	1.04845	0.390412	0.368353	0.249791	0.441345	0.130798	0.447856	0.49577	0.82649	0.592468	0.919495	0.901303	0.495053	0.6347	0.676595	0.757048	0.696969	0.581784	0.706485	0.606686	0.425481	0.489853
chr3-55000000	7.62532007509219	0.872297	0.692413	0.626059	0.565209	0.704216	0.646652	0.759906	0.729495	0.78438	0.677091	0.721152	0.704066	0.375084	1.05403	0.405266	0.69889	0.549607	0.568022	0.183448	0.520141	0.596947	0.747281	0.589421	0.79498	0.867607	0.498219	0.668292	0.724268	0.785427	0.727881	0.594117	0.775334	0.608653	0.415527	0.69522
chr3-56000000	15.2401252571821	0.84206	0.893151	0.65137	0.578455	0.674726	0.718	0.766352	0.752578	0.697888	0.672421	0.621953	0.586792	0.624178	0.958083	0.78751	0.819301	0.710132	0.709818	0.527222	0.63843	0.587264	0.755255	0.632189	0.787995	0.832025	0.645882	0.642722	0.766595	0.792144	0.746872	0.648189	0.763315	0.563765	0.404243	0.860607
chr3-57000000	16.7463588532606	0.817738	0.867505	0.650727	0.598656	0.680755	0.715187	0.805925	0.692574	0.763161	0.626865	0.597273	0.726049	0.74627	0.718237	1.00663	0.756544	0.830392	0.796211	1.09941	0.861309	0.521155	0.740751	0.619986	0.80294	0.798891	0.684295	0.643527	0.835648	0.756722	0.756707	0.622829	0.629525	0.537637	0.417583	0.963152
chr3-58000000	12.2481289313249	0.803863	0.90778	0.678682	0.701528	0.792113	0.85311	0.866697	0.660989	0.848113	0.554021	0.618582	0.668758	0.599063	0.708015	0.805414	0.951393	0.772515	0.660327	0.481197	0.678785	0.611519	0.825328	0.680252	0.886585	0.829623	0.762746	0.728386	0.754214	0.814458	0.746953	0.648832	0.690648	0.595179	0.438475	1.1418
chr3-59000000	-2.51112397627287	0.77922	0.851759	0.640944	0.58221	0.686478	0.669066	0.733271	0.785241	0.680031	0.695606	0.669156	0.690839	0.528494	1.01531	0.441522	0.743694	0.507518	0.598035	0.183868	0.518316	0.911822	0.649596	0.602552	0.740638	0.816895	0.503472	0.680365	0.745147	0.76743	0.74948	0.641225	0.915487	0.576636	0.400318	0.773448
chr3-60000000	-8.65729503145427	0.877054	0.727228	0.622853	0.564851	0.619904	0.592924	0.684255	0.690354	0.62427	0.757821	0.653413	0.342741	0.265095	0.598907	0.482971	0.443103	0.282069	0.511001	0.197128	0.390377	0.784475	0.606859	0.628065	0.727496	0.816907	0.548946	0.62335	0.724763	0.760338	0.723607	0.653848	0.862249	0.609563	0.38497	0.54462
chr3-61000000	-8.00780512210906	0.922984	0.721978	0.681453	0.65951	0.694057	0.616504	0.677796	0.700883	0.686918	0.669249	0.624787	0.566907	0.359002	0.878864	0.496067	0.563964	0.445725	0.550152	0.264488	0.462367	0.629477	0.643804	0.673096	0.747621	0.834936	0.538636	0.656831	0.750072	0.74958	0.713942	0.749255	0.829688	0.645878	0.401747	0.72327
chr3-62000000	-9.00915232308923	1.00938	0.646574	0.657239	0.611092	0.681024	0.645098	0.702381	0.71893	0.706126	0.65852	0.629252	0.517491	0.237192	0.992719	0.40342	0.395942	0.279692	0.474431	0.14046	0.46093	0.455677	0.730654	0.664498	0.823738	0.852192	0.503134	0.642565	0.734841	0.735605	0.720998	0.660617	0.820084	0.659557	0.401184	0.530087
chr3-63000000	-8.14176969051939	0.878984	0.686495	0.612288	0.542178	0.615668	0.629206	0.666855	0.644136	0.628584	0.649353	0.603095	0.499851	0.509881	0.703578	0.741684	0.566593	0.47034	0.574817	0.683557	0.572125	0.469838	0.703695	0.621126	0.764821	0.796397	0.552816	0.611801	0.730201	0.72503	0.700004	0.636618	0.746407	0.566668	0.393011	0.619174
chr3-64000000	-10.191060953407	0.974573	0.788644	0.643627	0.621836	0.684279	0.692349	0.784605	0.681637	0.727905	0.626313	0.61644	0.603719	0.273839	0.8496	0.450227	0.472946	0.380641	0.556761	0.21818	0.488386	0.608209	0.675156	0.658659	0.819154	0.841077	0.497101	0.663365	0.749873	0.788663	0.735057	0.664871	0.78217	0.621828	0.407347	0.581321
chr3-65000000	-11.5760302812019	0.969328	0.595272	0.579699	0.515773	0.635737	0.620173	0.703683	0.604517	0.681195	0.61099	0.597334	0.445498	0.227192	0.7312	0.400199	0.386045	0.26254	0.471911	0.134693	0.406562	0.514711	0.619722	0.604051	0.764836	0.852209	0.479136	0.607686	0.708634	0.731737	0.68919	0.611922	0.745626	0.604764	0.400234	0.481675
chr3-66000000	-7.53237985127695	0.799525	0.716186	0.563161	0.524798	0.62578	0.610668	0.690413	0.63329	0.706487	0.551915	0.562836	0.501317	0.38765	0.828571	0.557778	0.579398	0.47191	0.533735	0.364672	0.490904	0.587096	0.69495	0.55168	0.737081	0.77857	0.470068	0.587904	0.707931	0.698596	0.673865	0.546815	0.6321	0.526074	0.37352	0.649698
chr3-67000000	-7.61344326282461	0.782057	0.712235	0.604268	0.518602	0.593925	0.672964	0.649002	0.719204	0.607104	0.69656	0.641796	0.531336	0.504816	0.778318	0.785218	0.59416	0.512972	0.627543	0.454469	0.529994	0.66596	0.706092	0.581236	0.696416	0.783493	0.532873	0.624672	0.778033	0.698046	0.719319	0.619253	0.793238	0.558419	0.387435	0.625681
chr3-68000000	-6.6589169550121	0.821504	0.628745	0.571255	0.487197	0.618868	0.582803	0.625436	0.632452	0.605084	0.660215	0.590643	0.427794	0.209299	0.764474	0.379068	0.328715	0.218972	0.436927	0.127879	0.401931	0.446428	0.617166	0.589602	0.723273	0.80485	0.465436	0.575915	0.728572	0.698957	0.655049	0.589631	0.773739	0.569887	0.38596	0.471257
chr3-69000000	-6.02965122176267	0.818746	0.817695	0.604599	0.559062	0.69757	0.703358	0.736812	0.726451	0.682386	0.737595	0.679977	0.6969	0.550648	0.871297	0.675513	0.662378	0.659245	0.69012	0.549108	0.651306	0.530632	0.671774	0.608322	0.780673	0.816613	0.615199	0.663274	0.795199	0.783298	0.756328	0.623505	0.822708	0.628379	0.401051	0.855876
chr3-70000000	-8.03564836377435	0.816849	0.646748	0.583961	0.490193	0.578767	0.637325	0.614441	0.681723	0.570552	0.721198	0.586724	0.504319	0.230631	0.816666	0.386551	0.38577	0.252988	0.45795	0.135757	0.409768	0.500398	0.60091	0.597868	0.665758	0.785583	0.478266	0.568248	0.757019	0.673226	0.660595	0.628414	0.768832	0.564137	0.376929	0.478658
chr3-71000000	1.8279429543853	0.955155	0.771719	0.630582	0.552434	0.721215	0.709574	0.810736	0.8766	0.791837	0.659113	0.649419	0.54286	0.319923	1.34413	0.418208	0.645945	0.527243	0.591274	0.165053	0.472092	0.66477	0.801618	0.586329	0.841753	0.898253	0.521551	0.686067	0.787465	0.802547	0.776879	0.595259	0.721141	0.601858	0.41498	0.647124
chr3-72000000	8.47723749291518	0.774997	1.04855	0.686303	0.657924	0.769764	0.690048	0.956656	0.724283	0.86424	0.547354	0.659647	0.765158	0.825717	0.684403	0.719919	1.3495	1.04672	0.804131	0.671475	0.724442	0.867836	0.803117	0.637202	0.919574	0.876739	0.62873	0.806458	0.799086	0.84499	0.805992	0.63008	0.669886	0.564605	0.442333	1.21319
chr3-73000000	-5.63676580439663	0.851708	0.753152	0.592058	0.53985	0.690236	0.657394	0.761771	0.664441	0.730818	0.669745	0.63295	0.602605	0.390425	0.870613	0.539717	0.583276	0.436962	0.552059	0.738862	0.520053	0.541942	0.746167	0.574064	0.795857	0.874176	0.571099	0.643776	0.789294	0.742392	0.733702	0.568418	0.751158	0.568255	0.409036	0.691449
chr3-74000000	-11.9104799643957	0.768218	0.589613	0.578706	0.499712	0.552092	0.5589	0.571354	0.591182	0.519989	0.724145	0.566955	0.418185	0.196026	0.532379	0.396957	0.321932	0.20264	0.458532	0.134043	0.342703	0.535403	0.495062	0.621789	0.633742	0.737041	0.457212	0.541987	0.6814	0.63277	0.613414	0.650744	0.721816	0.542958	0.370232	0.424093
chr3-75000000	-11.5574140261352	0.633591	0.52877	0.49541	0.451714	0.576389	0.517019	0.561683	0.447998	0.654227	0.517285	0.46202	0.389581	0.25756	0.459626	0.385158	0.327675	0.26254	0.45755	0.14518	0.354221	0.756891	0.438457	0.517989	0.668754	0.831556	0.454716	0.583877	0.634723	0.756311	0.609466	0.507341	0.616773	0.51362	0.409534	0.72666
chr3-76000000	-13.2989406260983	0.825824	0.868738	0.587989	0.519636	0.518198	0.57217	0.591659	0.609936	0.470059	0.731499	0.516401	0.436681	0.24311	0.490137	0.39579	0.364701	0.229644	0.499941	0.139208	0.36229	0.672608	0.413508	0.688582	0.663358	0.669207	0.45119	0.53741	0.723771	0.611592	0.634004	0.697418	0.699672	0.544076	0.356015	0.396204
chr3-77000000	-13.605555545895	0.838918	0.596042	0.575598	0.495153	0.531364	0.565008	0.555268	0.619717	0.488092	0.769305	0.569078	0.438893	0.198625	0.514434	0.383139	0.33358	0.205887	0.4742	0.125452	0.359584	0.604212	0.469735	0.641611	0.615408	0.706592	0.472701	0.543978	0.668281	0.63808	0.631764	0.644998	0.704188	0.566508	0.360364	0.416126
chr3-78000000	-11.7027585156768	0.86633	0.611783	0.622506	0.545818	0.518166	0.564278	0.540351	0.638808	0.485655	0.862096	0.662792	0.479833	0.327376	0.546582	0.450749	0.446998	0.300441	0.522374	0.314364	0.391653	0.779235	0.44994	0.676916	0.637249	0.690282	0.498506	0.575975	0.72106	0.709214	0.634879	0.68515	0.770294	0.609485	0.362132	0.584144
chr3-79000000	-11.7010750415113	0.85033	0.603026	0.618336	0.496713	0.49388	0.586073	0.523852	0.648743	0.446478	0.842051	0.592967	0.477647	0.225412	0.551689	0.369732	0.346214	0.244159	0.482256	0.224575	0.379293	0.551761	0.45847	0.667302	0.589183	0.661174	0.490738	0.558519	0.709083	0.63535	0.609817	0.6984	0.745779	0.58709	0.350385	0.448708
chr3-80000000	-13.4742324716548	0.73604	0.548349	0.526198	0.449324	0.457999	0.52837	0.49723	0.602805	0.434162	0.743897	0.534675	0.419287	0.196732	0.474059	0.366861	0.316407	0.198885	0.440404	0.129193	0.338247	0.550138	0.443958	0.61005	0.569529	0.633856	0.449384	0.52076	0.680027	0.569529	0.557478	0.62791	0.657471	0.520592	0.347421	0.397542
chr3-81000000	-11.3932103682613	0.759446	0.765042	0.640047	0.563314	0.530728	0.658889	0.571005	0.729341	0.473797	0.791771	0.636018	0.721774	0.457279	0.549051	0.68795	0.508701	0.372362	0.575523	0.383762	0.465706	0.847697	0.474935	0.660182	0.623404	0.689751	0.564394	0.59772	0.771947	0.660401	0.690841	0.71477	0.770429	0.589631	0.360142	0.640005
chr3-82000000	-9.88982006807659	0.75982	0.719396	0.59492	0.50297	0.496562	0.577084	0.541316	0.684253	0.453495	0.716907	0.549722	0.654566	0.233349	0.587948	0.392349	0.392446	0.269286	0.480121	0.151569	0.378896	0.670499	0.444166	0.64264	0.606627	0.657903	0.460381	0.541237	0.743278	0.600636	0.631059	0.669959	0.745498	0.539639	0.353767	0.463668
chr3-83000000	-13.3500066952299	0.748777	0.568972	0.546228	0.462415	0.472912	0.546866	0.498672	0.634222	0.411272	0.807608	0.544569	0.472603	0.201183	0.492878	0.361264	0.318941	0.194134	0.442534	0.130326	0.352309	0.54911	0.445797	0.631129	0.555802	0.632678	0.451928	0.526194	0.687912	0.560537	0.555339	0.650865	0.685455	0.527435	0.339203	0.398617
chr3-84000000	-13.2394342909006	0.758843	0.544697	0.559168	0.468225	0.465713	0.534761	0.496415	0.611403	0.4411	0.71998	0.50728	0.413732	0.203791	0.455331	0.355876	0.313338	0.179436	0.4334	0.125219	0.341915	0.556568	0.456846	0.630397	0.565851	0.634623	0.437574	0.526384	0.659657	0.585271	0.566757	0.655959	0.653847	0.521231	0.34716	0.380176
chr3-85000000	-12.8513176733194	0.780683	0.579292	0.553145	0.471828	0.450357	0.581596	0.487862	0.694599	0.419578	0.796736	0.540307	0.507055	0.210511	0.565389	0.342111	0.338984	0.218917	0.425663	0.14165	0.384025	0.417492	0.471524	0.624251	0.556257	0.600906	0.4624	0.531221	0.724485	0.567731	0.561459	0.649451	0.65124	0.521984	0.340432	0.379176
chr3-86000000	-13.3637016738709	0.81156	0.591753	0.550369	0.460309	0.485306	0.544363	0.518204	0.62875	0.469755	0.765161	0.546447	0.461757	0.19297	0.520205	0.350333	0.321492	0.194431	0.420598	0.134494	0.352838	0.459571	0.488	0.606363	0.593772	0.664221	0.45035	0.515267	0.71837	0.613501	0.579509	0.647808	0.674695	0.520122	0.352006	0.41285
chr3-87000000	-9.91106628744992	0.752763	0.606105	0.556978	0.470239	0.528156	0.643928	0.550642	0.72367	0.499421	0.771643	0.561246	0.558142	0.240449	0.751785	0.413747	0.375323	0.310604	0.493054	0.196845	0.463838	0.49956	0.569597	0.592311	0.619059	0.699166	0.474071	0.553429	0.753743	0.627811	0.61163	0.62029	0.704557	0.528684	0.361417	0.464987
chr3-88000000	-8.68804046262185	0.753042	0.654642	0.5763	0.496717	0.521382	0.587766	0.532288	0.679151	0.490358	0.76932	0.573755	0.598332	0.383696	0.579936	0.57385	0.433277	0.415584	0.599374	0.64118	0.534355	0.554932	0.550785	0.613846	0.595982	0.663991	0.532458	0.564823	0.74196	0.630004	0.613094	0.641114	0.71451	0.532536	0.3593	0.559499
chr3-89000000	-12.7677952845472	0.766962	0.572403	0.580556	0.501299	0.488108	0.550036	0.506492	0.60596	0.462638	0.756604	0.531684	0.427007	0.199156	0.49522	0.369269	0.33142	0.220103	0.447994	0.129887	0.359249	0.534565	0.454812	0.658772	0.560945	0.649374	0.446303	0.523114	0.670581	0.5877	0.55643	0.68036	0.677267	0.5435	0.352914	0.387049
chr3-90000000	-11.3610299154862	0.305043	0.248063	0.238516	0.210834	0.252924	0.258338	0.203779	0.206811	0.250402	0.365888	0.272756	0.135941	0.100251	0.175049	0.195188	0.129942	0.0833789	0.224018	0.0468872	0.152996	0.343906	0.171871	0.257061	0.272266	0.374356	0.199235	0.334711	0.313193	0.341294	0.293122	0.270142	0.469518	0.241843	0.185356	0.401669
chr3-93000000	-6.88111602414301	0.33723	0.309023	0.278416	0.258555	0.269042	0.318177	0.27995	0.298996	0.271954	0.333668	0.271553	0.294085	0.296525	0.260372	0.384772	0.228838	0.226773	0.320215	0.21581	0.306939	0.276676	0.252322	0.286183	0.31616	0.348357	0.239115	0.285446	0.362184	0.336638	0.326574	0.306313	0.335199	0.250017	0.187312	0.328363
chr3-94000000	-11.4773779038923	0.751206	0.57679	0.582596	0.491351	0.506848	0.53817	0.506345	0.623029	0.452604	0.797319	0.558805	0.434498	0.200937	0.522705	0.364955	0.324276	0.192555	0.447371	0.133623	0.361849	0.536748	0.452003	0.628951	0.586892	0.677916	0.456379	0.543435	0.719055	0.63331	0.592779	0.667857	0.745084	0.556574	0.353715	0.423613
chr3-95000000	-12.0480503422915	0.724364	0.556974	0.565214	0.490803	0.464071	0.528567	0.485055	0.626771	0.434867	0.787301	0.526813	0.470902	0.211384	0.483507	0.365503	0.356485	0.22581	0.452012	0.12928	0.338096	0.638042	0.40975	0.638317	0.555251	0.606609	0.465896	0.514032	0.673706	0.584868	0.561794	0.690753	0.676323	0.553969	0.344295	0.461821
chr3-96000000	-11.2389156453872	0.743868	0.585462	0.548182	0.476002	0.501324	0.557166	0.523211	0.637708	0.469452	0.726778	0.520519	0.442195	0.191149	0.513262	0.36011	0.31812	0.215838	0.435526	0.131993	0.357998	0.519979	0.462387	0.622779	0.578678	0.672887	0.45469	0.531803	0.705314	0.606011	0.594003	0.628339	0.665073	0.510458	0.354636	0.449228
chr3-97000000	-6.51491621140737	0.780984	0.689297	0.595862	0.52021	0.566711	0.662665	0.554869	0.736609	0.513121	0.802915	0.644456	0.763912	0.346666	0.683089	0.592299	0.496017	0.447844	0.58928	0.32783	0.523123	0.546406	0.536431	0.63097	0.610027	0.676922	0.552679	0.585493	0.778487	0.656882	0.660558	0.66005	0.732918	0.559781	0.363904	0.568609
chr3-98000000	-5.1006459874429	0.722486	0.955152	0.707372	0.605373	0.585209	0.69571	0.637521	0.780207	0.524195	0.764304	0.646045	0.8811	1.55278	0.653307	0.642647	0.790794	0.97453	0.978044	1.28446	1.06294	0.879104	0.507899	0.655982	0.69521	0.723062	0.828468	0.64297	0.830335	0.750865	0.766373	0.761142	0.749011	0.554311	0.377922	1.33168
chr3-99000000	-2.45996263286354	0.784159	0.914881	0.649874	0.571365	0.571172	0.705658	0.662264	0.757781	0.563692	0.670778	0.570548	0.811526	0.5617	0.658322	0.632076	0.752393	0.586349	0.665132	0.563051	0.565977	0.713857	0.589551	0.62884	0.70495	0.731283	0.510487	0.644066	0.826024	0.67973	0.725423	0.692651	0.731621	0.531373	0.384403	0.808404
chr3-100000000	1.02182434343453	0.782875	0.738129	0.619407	0.551432	0.604952	0.662875	0.627344	0.711631	0.588005	0.778505	0.668364	0.741217	0.512398	0.676762	0.810507	0.569012	0.565415	0.673195	0.640351	0.601088	0.72347	0.588531	0.61562	0.676159	0.738769	0.593119	0.611509	0.794488	0.713333	0.713257	0.650423	0.78095	0.564752	0.383708	0.788
chr3-101000000	-4.93613595428583	0.715786	0.8889	0.624155	0.595807	0.619616	0.702924	0.666075	0.723937	0.649145	0.767114	0.651684	0.794937	0.954494	0.538399	0.933592	0.959455	0.974516	0.973577	1.03715	0.846758	1.02489	0.585857	0.613803	0.696262	0.759824	0.787662	0.648737	0.819072	0.799923	0.767041	0.670543	0.737387	0.542858	0.392193	1.43159
chr3-102000000	-8.94616803542975	0.751487	0.660178	0.576234	0.490038	0.520274	0.578074	0.548821	0.722903	0.48708	0.846067	0.579188	0.552824	0.22992	0.763514	0.377823	0.385602	0.249761	0.450052	0.146418	0.410779	0.474547	0.559988	0.61007	0.614021	0.695057	0.485799	0.572696	0.771484	0.62285	0.629329	0.622353	0.753764	0.553313	0.358919	0.484083
chr3-103000000	-12.5865444657158	0.771034	0.612415	0.554998	0.445605	0.475068	0.60386	0.511611	0.689317	0.435213	0.78918	0.5409	0.515208	0.21948	0.605166	0.355559	0.333439	0.211157	0.420117	0.144638	0.394552	0.42168	0.501087	0.61157	0.576051	0.651332	0.463235	0.533413	0.741967	0.571123	0.561082	0.645503	0.659914	0.512151	0.345171	0.410386
chr3-104000000	-10.4737059099227	0.800545	0.708367	0.591906	0.479712	0.505575	0.592859	0.539508	0.712862	0.474736	0.833502	0.59333	0.637946	0.408961	0.592747	0.471048	0.430213	0.34022	0.526825	0.199669	0.430762	0.727276	0.43904	0.623734	0.58874	0.685928	0.490438	0.555065	0.769906	0.614918	0.637064	0.653737	0.747738	0.541648	0.353659	0.512371
chr3-105000000	-4.65707443709651	0.702124	0.922495	0.667349	0.586846	0.530892	0.67925	0.599432	0.83118	0.48385	0.8552	0.645939	0.913219	1.15261	0.452239	1.15489	0.774004	0.730793	0.896244	1.12299	0.752271	1.40093	0.466553	0.656028	0.639982	0.66774	0.683037	0.617232	0.807914	0.683216	0.731574	0.701438	0.766526	0.54971	0.363352	0.967101
chr3-106000000	-3.74368384613441	0.806025	0.770152	0.60248	0.49997	0.560546	0.640296	0.585876	0.735461	0.529908	0.775377	0.613741	0.819512	0.422601	0.647284	0.433418	0.508877	0.351569	0.543674	0.193843	0.434334	0.893147	0.473604	0.590382	0.627753	0.715107	0.457028	0.585895	0.762582	0.655049	0.657561	0.61339	0.777263	0.537812	0.370609	0.609239
chr3-107000000	-2.16713771566613	0.759613	0.818959	0.646166	0.579514	0.621464	0.73781	0.673415	0.812265	0.599738	0.791037	0.679037	0.731442	0.789615	0.75265	0.915446	0.806469	0.834859	0.824915	0.990251	0.761483	0.714933	0.689564	0.628767	0.689031	0.740828	0.654625	0.65874	0.811758	0.721672	0.748841	0.630196	0.804991	0.585765	0.386891	0.872006
chr3-108000000	-7.43242487983182	0.769084	0.710915	0.606132	0.521251	0.579343	0.661978	0.595164	0.725176	0.565493	0.750607	0.637072	0.685794	0.341458	0.74073	0.572951	0.542567	0.397575	0.564392	0.264099	0.479709	0.611396	0.551347	0.612322	0.660906	0.735936	0.500002	0.617462	0.769559	0.68779	0.679657	0.639423	0.755202	0.549537	0.38139	0.625007
chr3-109000000	-13.9425961182819	0.784255	0.55345	0.551077	0.467441	0.539911	0.515449	0.526672	0.533011	0.522507	0.619231	0.483111	0.375014	0.193146	0.422962	0.358077	0.298531	0.187546	0.434667	0.121143	0.320207	0.604339	0.421247	0.610282	0.623356	0.719358	0.446275	0.504982	0.65785	0.647012	0.582765	0.632275	0.643289	0.498532	0.374086	0.401003
chr3-110000000	-14.24266340899	0.886578	0.621902	0.577882	0.512114	0.53591	0.548937	0.547633	0.639607	0.510208	0.721475	0.56426	0.447919	0.220319	0.623204	0.370664	0.353597	0.238499	0.453989	0.143759	0.362421	0.518905	0.52327	0.648571	0.6313	0.72554	0.451334	0.537709	0.736165	0.630773	0.624897	0.653197	0.698441	0.543426	0.365788	0.443939
chr3-111000000	-4.74027572972682	0.772913	0.77441	0.662817	0.593566	0.599952	0.703436	0.640938	0.736147	0.587672	0.688406	0.595251	0.729756	0.852281	0.853637	0.477091	0.705291	0.704824	0.711875	0.439963	0.7213	0.659908	0.594522	0.629699	0.701333	0.750459	0.632731	0.642916	0.764471	0.717548	0.713493	0.707812	0.758676	0.552419	0.387169	0.977538
chr3-112000000	12.8103630372479	0.776544	0.964121	0.695754	0.623606	0.638076	0.741054	0.69806	0.814704	0.614217	0.694476	0.636342	0.981512	1.15641	0.809878	0.862419	1.11981	1.10104	1.00047	1.08687	0.831362	1.06159	0.584467	0.656947	0.712475	0.726059	0.697531	0.677177	0.809151	0.754764	0.757937	0.726136	0.73309	0.521109	0.395986	1.09952
chr3-113000000	14.2939400804861	0.76129	0.859306	0.640899	0.570288	0.631136	0.769197	0.707647	0.750109	0.665746	0.718483	0.632158	0.69721	0.782766	0.643279	1.21585	0.708613	0.767896	0.85442	0.942882	0.797059	0.776534	0.694335	0.641196	0.740668	0.761219	0.685231	0.63744	0.80404	0.740308	0.741627	0.6435	0.711601	0.544462	0.397439	0.95345
chr3-114000000	2.62456718531561	0.759579	0.861156	0.675354	0.597829	0.530987	0.728579	0.593994	0.822572	0.489242	0.878969	0.67817	0.731704	0.725471	0.570329	0.650568	0.828152	0.709218	0.736649	0.475518	0.631793	0.719998	0.569528	0.682164	0.622876	0.672371	0.573939	0.635317	0.819558	0.731257	0.718623	0.726396	0.77668	0.537565	0.36522	0.812532
chr3-115000000	-6.96397946722738	0.832927	0.74357	0.643993	0.578029	0.596607	0.699383	0.623781	0.78536	0.580532	0.760429	0.634058	0.644507	0.300867	0.997779	0.401602	0.510433	0.412538	0.557632	0.16113	0.490048	0.527334	0.606814	0.648457	0.71342	0.750809	0.4816	0.615261	0.793618	0.68004	0.69726	0.694002	0.815682	0.597231	0.380372	0.554608
chr3-116000000	-11.2604125471256	0.825564	0.757341	0.66334	0.568405	0.557046	0.64038	0.57111	0.764279	0.511541	0.725391	0.583431	0.614525	0.259553	0.846329	0.406131	0.437359	0.313039	0.49675	0.174693	0.43144	0.4993	0.581766	0.664011	0.656169	0.717513	0.46589	0.593016	0.760715	0.660352	0.655956	0.736963	0.813974	0.586053	0.370192	0.491113
chr3-117000000	-10.0231821156198	0.815242	0.669015	0.608624	0.536494	0.57001	0.620856	0.572812	0.764361	0.524872	0.785077	0.616218	0.525218	0.229898	0.853537	0.395101	0.392764	0.261162	0.475462	0.150794	0.415004	0.506674	0.57846	0.631406	0.654257	0.719232	0.500262	0.593116	0.762714	0.66052	0.659546	0.686831	0.788506	0.593503	0.366026	0.494717
chr3-118000000	-2.09492689217808	0.741434	0.786034	0.628832	0.556231	0.598796	0.709428	0.631928	0.72536	0.573556	0.672654	0.578456	0.714808	0.426146	0.649268	0.712945	0.589782	0.456623	0.586563	0.365943	0.498511	0.867337	0.540625	0.61262	0.674913	0.731052	0.600376	0.617277	0.77753	0.693715	0.699823	0.663723	0.7212	0.567943	0.386468	0.740236
chr3-119000000	4.98250273861428	0.764709	1.06294	0.724906	0.670896	0.690609	0.761355	0.80285	0.765517	0.679211	0.692146	0.652727	0.967663	1.72585	0.497021	1.45061	1.1949	1.31206	1.13835	2.456	1.24953	1.01802	0.736027	0.683655	0.794136	0.782925	0.902958	0.68587	0.859548	0.818665	0.855249	0.744341	0.690387	0.543712	0.406382	1.62225
chr3-120000000	3.33091065715452	0.817516	0.664546	0.572085	0.486587	0.580427	0.620382	0.600648	0.677523	0.58236	0.64953	0.558914	0.602395	0.433036	0.724823	0.573492	0.499574	0.487229	0.611327	0.521253	0.536247	0.641015	0.5732	0.571482	0.665616	0.737578	0.52586	0.566032	0.738293	0.674658	0.665815	0.584929	0.706605	0.511935	0.387314	0.707615
chr3-121000000	11.0170039288128	0.688163	0.921615	0.647362	0.571098	0.599484	0.651767	0.671225	0.719508	0.604879	0.72071	0.643526	0.782197	1.40804	0.493763	1.52494	1.10265	1.15619	1.0369	1.37218	0.938936	0.951102	0.593207	0.623835	0.685355	0.731948	0.79744	0.615129	0.790902	0.778271	0.731848	0.695945	0.745542	0.533006	0.393714	1.40196
chr3-122000000	17.7367095844478	0.819556	0.96742	0.717245	0.688578	0.752266	0.760668	0.85314	0.758616	0.784046	0.645382	0.666299	0.843566	1.08716	0.579047	1.42199	1.01917	1.06491	0.921131	1.21064	0.950288	0.73739	0.776371	0.699154	0.861352	0.802324	0.897198	0.705242	0.828884	0.797919	0.795296	0.694939	0.699434	0.599572	0.421883	1.34795
chr3-123000000	17.9364459106707	0.855105	0.744688	0.660805	0.619467	0.796868	0.796405	0.895221	0.768489	0.969824	0.534211	0.6488	0.645835	0.421356	1.13206	0.620933	0.637138	0.51025	0.567404	0.301726	0.628296	0.600786	0.921438	0.650812	0.978422	0.874691	0.560546	0.704927	0.78873	0.783783	0.749307	0.603937	0.649336	0.611439	0.44527	0.703661
chr3-124000000	17.7596075259747	0.838772	0.950696	0.706499	0.678776	0.783078	0.768361	0.893311	0.76539	0.839263	0.617537	0.723019	0.844833	1.03296	0.874702	0.915226	1.19248	0.969234	0.800202	0.772053	0.846873	0.699061	0.758329	0.648406	0.835911	0.874403	0.64342	0.743451	0.795414	0.828792	0.797842	0.640618	0.678314	0.578243	0.435326	1.07455
chr3-125000000	18.3996289917126	0.70826	0.699899	0.556275	0.525241	0.699738	0.6593	0.767967	0.594703	0.836681	0.510775	0.535839	0.546956	0.553978	0.641355	0.855118	0.577841	0.583266	0.625241	1.03408	0.647586	0.70329	0.728427	0.535995	0.805036	0.813385	0.573148	0.587945	0.725914	0.762128	0.677348	0.499848	0.550511	0.497317	0.436999	0.804133
chr3-126000000	18.1210747283712	0.830553	0.828539	0.686245	0.737432	0.963332	0.702623	1.08464	0.64557	1.20119	0.431552	0.581028	0.560657	0.41451	0.904314	0.627102	0.712422	0.541872	0.512255	0.310441	0.605008	0.646918	1.09534	0.664949	1.14123	0.854298	0.648889	0.72245	0.700194	0.818858	0.717468	0.566518	0.493022	0.61849	0.486105	0.756958
chr3-127000000	19.0435407082983	0.816682	1.01585	0.723244	0.761456	0.95315	0.829121	1.06705	0.684995	1.06658	0.451005	0.619234	0.80483	1.23883	0.797022	1.0919	1.01283	1.07679	0.861715	1.13199	1.13994	0.705024	0.954937	0.701001	1.06665	0.865913	0.893277	0.798991	0.782324	0.852251	0.803148	0.628314	0.580784	0.585694	0.465677	1.27024
chr3-128000000	18.9617393399541	0.822911	0.842467	0.669884	0.666893	0.938548	0.808494	1.08491	0.642869	1.16863	0.37082	0.59737	0.721583	0.908372	0.695653	1.16301	0.890962	1.01438	0.848718	1.39057	1.12565	0.553869	1.13583	0.659634	1.04042	0.906432	0.927594	0.699841	0.753053	0.824173	0.798627	0.540953	0.493378	0.549058	0.48786	1.24958
chr3-129000000	16.3490353475903	0.741537	0.753382	0.581973	0.592212	0.774932	0.724843	0.851367	0.591241	0.914092	0.418548	0.525912	0.647993	0.548199	0.623114	0.702562	0.732393	0.692597	0.612128	0.503467	0.681131	0.527562	0.779646	0.570513	0.865641	0.814015	0.6316	0.624928	0.715346	0.765079	0.68556	0.526121	0.517082	0.495418	0.460824	0.906993
chr3-130000000	10.8963227374661	0.763223	0.694382	0.622697	0.522283	0.635966	0.636083	0.638643	0.722461	0.609435	0.767887	0.653945	0.609685	0.488564	0.77381	0.795147	0.591712	0.556673	0.675556	0.756861	0.608884	0.648541	0.642587	0.593644	0.668281	0.776313	0.577789	0.615821	0.799976	0.701327	0.710978	0.634546	0.778233	0.566517	0.384732	0.728163
chr3-131000000	11.0179923863427	0.805462	0.719103	0.619853	0.546296	0.642332	0.665483	0.641492	0.73054	0.624347	0.696177	0.655952	0.595775	0.334471	0.898099	0.534953	0.56955	0.411165	0.550344	0.27158	0.481566	0.59497	0.622614	0.582746	0.695189	0.763349	0.520756	0.624986	0.751528	0.695586	0.72106	0.647283	0.792988	0.572106	0.391858	0.658723
chr3-132000000	12.8732338901806	0.778237	0.689522	0.588412	0.52173	0.589474	0.660121	0.616836	0.717242	0.604841	0.719835	0.653881	0.601746	0.415034	0.795926	0.863045	0.5612	0.465789	0.598501	0.398653	0.552947	0.566706	0.603951	0.591302	0.652296	0.755085	0.530166	0.597126	0.759224	0.7011	0.707329	0.627764	0.724428	0.531073	0.388476	0.635112
chr3-133000000	12.5070941427962	0.779756	0.802257	0.639997	0.587298	0.774838	0.739681	0.865579	0.719767	0.859232	0.580083	0.614721	0.709725	0.822385	0.926481	0.818494	0.92457	0.826971	0.769322	0.658964	0.770715	0.667078	0.841949	0.601212	0.827344	0.834768	0.669439	0.694262	0.767942	0.781681	0.767675	0.585018	0.626124	0.52256	0.433216	1.07321
chr3-134000000	8.52662245322195	0.813167	0.729906	0.691361	0.675532	0.864741	0.744662	0.858547	0.735515	0.932966	0.628321	0.794534	0.577632	0.739288	0.945804	0.878189	0.921491	0.653302	0.636224	0.960479	0.702376	0.75011	0.975624	0.654749	0.966261	0.89697	0.834186	0.717752	0.714985	0.870359	0.753773	0.609559	0.728409	0.63904	0.44275	1.04795
chr3-135000000	6.70070780946638	0.772746	0.624272	0.601113	0.532402	0.686548	0.624328	0.702088	0.663609	0.715986	0.63785	0.64001	0.517792	0.448611	0.93963	0.492265	0.487514	0.428481	0.575098	0.801912	0.603156	0.639512	0.808137	0.58567	0.758097	0.82421	0.559758	0.615122	0.710843	0.742679	0.702496	0.581592	0.742975	0.56076	0.408419	0.659592
chr3-136000000	1.76862636484481	0.737962	0.818073	0.636064	0.554384	0.618354	0.706238	0.691634	0.664707	0.64649	0.663879	0.581284	0.756257	0.762278	0.487253	1.12863	0.783992	0.627725	0.676884	1.44634	0.638035	0.973688	0.616879	0.590218	0.733457	0.745995	0.635936	0.626314	0.784752	0.708493	0.737414	0.622378	0.62949	0.501008	0.403047	0.799623
chr3-137000000	4.15838554923144	0.748892	0.737986	0.599935	0.524434	0.616763	0.651064	0.670576	0.726031	0.632458	0.670213	0.605078	0.735859	0.517389	0.792626	0.598612	0.640067	0.500469	0.600576	0.403169	0.547696	0.793579	0.597655	0.578304	0.712397	0.77402	0.501905	0.616725	0.732341	0.716325	0.702678	0.618183	0.713806	0.529165	0.398454	0.685649
chr3-138000000	8.04953341976152	0.783365	0.616581	0.591917	0.537485	0.752738	0.714664	0.800361	0.728217	0.848693	0.593008	0.629166	0.587519	0.414239	0.873724	0.658093	0.625361	0.516674	0.554588	0.359307	0.561846	0.720818	0.818292	0.571883	0.839507	0.873666	0.540001	0.64788	0.753125	0.777561	0.703363	0.550402	0.618345	0.548815	0.430885	0.65953
chr3-139000000	5.33988551591302	0.835376	0.641789	0.619541	0.573229	0.778891	0.68673	0.810264	0.713093	0.845555	0.60741	0.664682	0.538197	0.312374	1.06187	0.536585	0.467874	0.371695	0.532909	0.304175	0.575627	0.541407	0.890938	0.605016	0.908958	0.899868	0.560743	0.685212	0.732288	0.75738	0.715268	0.58172	0.717531	0.601427	0.423022	0.622887
chr3-140000000	10.1935508511887	0.832702	0.668691	0.634269	0.595395	0.74868	0.687955	0.783893	0.709981	0.822463	0.619868	0.678071	0.564	0.306099	1.07186	0.444926	0.504105	0.409547	0.539423	0.348787	0.536408	0.609404	0.802245	0.621934	0.81569	0.878808	0.527799	0.686486	0.739731	0.775411	0.728402	0.620257	0.766451	0.599777	0.421625	0.691829
chr3-141000000	14.4069514218671	0.779789	0.73992	0.668157	0.59516	0.684408	0.779048	0.783693	0.696512	0.721566	0.646377	0.627077	0.935057	1.18065	0.535792	1.08763	0.908711	0.934056	0.853485	1.20579	0.95535	0.706698	0.643318	0.649281	0.767528	0.82481	0.755788	0.673854	0.825629	0.76581	0.781225	0.67217	0.649982	0.536614	0.412962	1.1209
chr3-142000000	11.6682736337162	0.801041	0.686343	0.636603	0.572934	0.65754	0.700212	0.699175	0.786582	0.6371	0.771737	0.671847	0.826216	0.733254	0.709021	1.12721	0.746848	0.734679	0.78499	0.728892	0.771594	0.731865	0.626647	0.633276	0.705943	0.755774	0.664732	0.624678	0.822777	0.753589	0.735019	0.674734	0.707285	0.552652	0.392882	0.892899
chr3-143000000	2.68858206315371	0.722263	0.79251	0.632195	0.534047	0.634712	0.698934	0.68439	0.760765	0.576379	0.798835	0.706941	0.900038	0.755507	0.500971	0.674054	0.821529	0.681454	0.75952	0.655094	0.640662	0.922643	0.510366	0.594713	0.685976	0.747856	0.583575	0.658576	0.809874	0.715782	0.750358	0.625482	0.756506	0.521053	0.384087	0.806035
chr3-144000000	-10.0294560224256	0.750327	0.681907	0.580422	0.480742	0.503332	0.581385	0.541114	0.76632	0.465002	0.861154	0.61449	0.686394	0.26308	0.615089	0.389689	0.433911	0.288345	0.480576	0.170167	0.404183	0.693751	0.494212	0.612912	0.59396	0.672784	0.465589	0.560826	0.794837	0.616711	0.624595	0.639251	0.681848	0.52072	0.351757	0.487602
chr3-145000000	-12.4228328953196	0.802453	0.604826	0.577981	0.4764	0.526623	0.574943	0.537588	0.691714	0.466236	0.776432	0.57084	0.547639	0.216793	0.626158	0.357438	0.344126	0.231398	0.42096	0.144532	0.395223	0.452856	0.527939	0.629444	0.597958	0.669537	0.446623	0.556897	0.755709	0.611275	0.602622	0.657152	0.688461	0.545548	0.353674	0.448852
chr3-146000000	-13.6619189676907	0.782797	0.597035	0.570368	0.458573	0.514574	0.582585	0.536692	0.704548	0.476356	0.793508	0.582725	0.550226	0.24054	0.671527	0.415749	0.385216	0.313151	0.491487	0.217977	0.432835	0.430931	0.551287	0.592608	0.599639	0.697484	0.478737	0.546459	0.785754	0.60919	0.600858	0.624387	0.671417	0.519443	0.357492	0.473426
chr3-147000000	-14.4206351375205	0.848274	0.62578	0.608915	0.522348	0.544968	0.597362	0.579573	0.815989	0.518199	0.834722	0.6224	0.651159	0.231314	0.763986	0.384931	0.385004	0.262797	0.47362	0.149919	0.409464	0.615112	0.543826	0.643753	0.642644	0.718804	0.485929	0.577799	0.759608	0.651169	0.631024	0.665236	0.760526	0.586422	0.362445	0.486614
chr3-148000000	-6.31282344822701	0.828288	0.673848	0.589661	0.506535	0.570977	0.669165	0.593225	0.769602	0.537572	0.824737	0.635277	0.719417	0.45623	0.767596	0.682667	0.597917	0.505981	0.599873	0.315493	0.524281	0.619218	0.587579	0.588616	0.650732	0.738801	0.513644	0.599691	0.782113	0.665674	0.665822	0.629339	0.718399	0.537196	0.374482	0.654435
chr3-149000000	7.00715479606171	0.854856	0.806782	0.675421	0.62516	0.688054	0.807653	0.712821	0.785473	0.653799	0.774051	0.734936	0.882927	0.617892	0.811168	0.731193	0.827433	0.743216	0.724152	0.68677	0.666235	0.839673	0.65885	0.642701	0.761241	0.78803	0.626088	0.709365	0.802035	0.794022	0.760743	0.689007	0.808779	0.614223	0.396665	0.952946
chr3-150000000	2.16398819498512	0.830419	0.739871	0.688428	0.603021	0.702483	0.782871	0.739618	0.814898	0.689037	0.754593	0.685248	0.815163	0.851274	0.93494	0.753445	0.80519	0.952602	0.946521	1.36302	0.903595	0.728796	0.732395	0.650273	0.76553	0.819817	0.71391	0.689762	0.834239	0.75735	0.79048	0.684108	0.721993	0.553285	0.400573	0.985147
chr3-151000000	1.6643047649276	0.765685	0.696407	0.627964	0.509224	0.558707	0.699351	0.605741	0.826667	0.53124	0.7892	0.63471	0.891983	0.65306	0.851759	0.451165	0.680156	0.680651	0.730179	0.588281	0.647576	0.720699	0.537653	0.598173	0.651787	0.725877	0.49551	0.614866	0.802979	0.674773	0.699065	0.661302	0.75482	0.539848	0.370081	0.757341
chr3-152000000	-2.08500356057134	0.706855	0.711341	0.654757	0.548448	0.570031	0.674278	0.627043	0.810658	0.549283	0.775483	0.595196	1.00626	0.907014	0.639356	0.853869	0.917165	0.800581	0.816384	1.61388	0.637839	1.1252	0.548258	0.617894	0.672521	0.733831	0.610341	0.631613	0.79932	0.716146	0.725479	0.700487	0.635868	0.481675	0.378601	0.987852
chr3-153000000	-10.7938485000945	0.743349	0.595704	0.56124	0.483476	0.542076	0.623928	0.573019	0.730895	0.541313	0.729684	0.601094	0.605625	0.257436	0.781578	0.444229	0.434148	0.3044	0.469185	0.158374	0.42799	0.512453	0.584689	0.577924	0.632233	0.745227	0.458037	0.584818	0.772997	0.644271	0.635387	0.621072	0.73018	0.531642	0.373963	0.495955
chr3-154000000	-9.34619598364472	0.772875	0.578833	0.566895	0.477738	0.542735	0.554244	0.561109	0.695348	0.534265	0.776108	0.573548	0.451743	0.240075	0.752387	0.468405	0.374374	0.271774	0.45405	0.248558	0.404589	0.457523	0.62774	0.593422	0.656101	0.750156	0.463113	0.549083	0.763567	0.656278	0.638703	0.625861	0.702187	0.519538	0.371352	0.462303
chr3-155000000	-3.39908804469118	0.841092	0.638667	0.60067	0.504084	0.637674	0.694858	0.679514	0.72441	0.671848	0.677105	0.625783	0.621322	0.412435	0.899974	0.607463	0.533554	0.505293	0.618476	0.617451	0.632139	0.528573	0.699926	0.586129	0.740789	0.824177	0.54788	0.615037	0.782185	0.703767	0.694582	0.605235	0.715922	0.517759	0.39894	0.687057
chr3-156000000	0.303044772456356	0.784568	0.807721	0.717988	0.694243	0.679968	0.778017	0.736849	0.798228	0.656362	0.711165	0.68426	1.04284	1.10122	0.725565	0.747728	1.02104	1.02617	0.986566	1.01343	0.956344	0.792525	0.638325	0.731921	0.740653	0.787977	0.79958	0.724242	0.833434	0.8024	0.81288	0.759371	0.719513	0.542399	0.39449	1.28799
chr3-157000000	-6.94332210356599	0.782865	0.629837	0.608338	0.505968	0.60407	0.649613	0.612087	0.767655	0.585594	0.714869	0.64317	0.568691	0.282335	0.838696	0.545942	0.426198	0.39409	0.543163	0.302571	0.474697	0.639398	0.625084	0.616324	0.69035	0.771639	0.4859	0.593721	0.747655	0.660547	0.653457	0.630029	0.759551	0.567295	0.380803	0.54993
chr3-158000000	-9.69719732782842	0.747185	0.665422	0.593904	0.504509	0.605282	0.717061	0.647916	0.715456	0.601247	0.767785	0.626294	0.63921	0.425937	0.718571	0.730289	0.550027	0.462274	0.576848	0.320156	0.553747	0.587467	0.62077	0.605974	0.698083	0.747968	0.552516	0.600087	0.76898	0.661824	0.692739	0.634371	0.697756	0.541119	0.384528	0.601183
chr3-159000000	-3.19051901725137	0.757702	0.728619	0.602414	0.500369	0.671349	0.692796	0.703784	0.754251	0.684739	0.692737	0.645171	0.791589	0.48018	0.848341	0.447628	0.698177	0.562651	0.5759	0.206326	0.550993	0.56358	0.645066	0.561546	0.751703	0.810587	0.494365	0.633627	0.741053	0.720998	0.680608	0.589025	0.771354	0.517949	0.402073	0.708474
chr3-160000000	-4.98067785690837	0.807745	0.684212	0.648492	0.575116	0.619987	0.694724	0.646265	0.760025	0.59139	0.807193	0.64295	0.686807	0.603277	0.784836	0.874194	0.607473	0.660092	0.77394	1.07125	0.760674	0.676608	0.648031	0.635474	0.705217	0.776528	0.657163	0.628159	0.84981	0.728849	0.728011	0.678189	0.737462	0.564872	0.382674	0.790617
chr3-161000000	-14.231134426106	0.82351	0.647048	0.600417	0.515443	0.569832	0.619805	0.568426	0.709989	0.516852	0.82074	0.62961	0.546653	0.23565	0.684711	0.392089	0.422462	0.273905	0.476932	0.151165	0.401932	0.65087	0.530518	0.623222	0.654972	0.750284	0.495865	0.599141	0.754198	0.677133	0.662946	0.670489	0.846047	0.599583	0.365107	0.51498
chr3-162000000	-13.8638651932028	0.665632	0.511698	0.52102	0.42469	0.430531	0.484693	0.46183	0.582567	0.415794	0.690234	0.481579	0.434172	0.1891	0.416861	0.335245	0.302966	0.190125	0.410526	0.122444	0.311376	0.538106	0.404778	0.585056	0.516533	0.604993	0.401831	0.481481	0.618955	0.550243	0.518681	0.612862	0.597322	0.454905	0.347466	0.370317
chr3-163000000	-11.957690163479	0.709585	0.555024	0.545639	0.449355	0.473415	0.530826	0.515753	0.62784	0.449356	0.752281	0.516631	0.43305	0.207847	0.457157	0.357403	0.330213	0.188525	0.44217	0.137895	0.34417	0.62631	0.435655	0.622023	0.568456	0.664366	0.451792	0.524801	0.675791	0.579164	0.552785	0.646624	0.68978	0.517823	0.348137	0.406602
chr3-164000000	-14.0384963603503	0.717532	0.633726	0.568859	0.456247	0.474153	0.572257	0.518639	0.672453	0.422814	0.83661	0.551418	0.48408	0.201868	0.506715	0.361662	0.330169	0.200996	0.437558	0.138204	0.355366	0.535518	0.472501	0.626763	0.583034	0.643405	0.464618	0.533583	0.709928	0.562002	0.560858	0.659863	0.686068	0.5295	0.343736	0.397597
chr3-165000000	-14.293267982844	0.722728	0.583274	0.599333	0.509938	0.491536	0.531516	0.501923	0.644685	0.42629	0.805076	0.558845	0.547059	0.223025	0.472501	0.36083	0.334152	0.226669	0.433186	0.14083	0.34483	0.546664	0.430481	0.666456	0.568814	0.646578	0.440541	0.533464	0.710913	0.578204	0.57509	0.730463	0.714366	0.527027	0.348009	0.410474
chr3-166000000	-12.6871513298279	0.740726	0.574617	0.561521	0.459322	0.50281	0.514022	0.509209	0.599165	0.461837	0.730305	0.521834	0.427965	0.182845	0.460792	0.353045	0.310296	0.181495	0.422422	0.131003	0.331187	0.55302	0.463974	0.611356	0.58818	0.687877	0.459987	0.530138	0.713162	0.596206	0.56526	0.627843	0.686544	0.513275	0.355054	0.412653
chr3-167000000	-11.0344891398733	0.831848	0.683316	0.594331	0.513643	0.584672	0.70544	0.594379	0.78611	0.52356	0.837137	0.641818	0.729931	0.422301	0.742679	0.622528	0.576749	0.552467	0.66816	0.679225	0.562221	0.56946	0.609043	0.616067	0.648094	0.72548	0.54222	0.609362	0.822151	0.675077	0.677987	0.643419	0.736682	0.559773	0.367004	0.726347
chr3-168000000	-8.17297913501949	0.906355	0.66505	0.578245	0.497957	0.554145	0.622465	0.549482	0.781593	0.501627	0.875364	0.672412	0.686699	0.268355	0.783163	0.444227	0.45543	0.305145	0.48682	0.208128	0.436271	0.519483	0.57322	0.590593	0.618641	0.700077	0.486353	0.576377	0.80403	0.667674	0.67498	0.642722	0.746043	0.58073	0.360163	0.519867
chr3-169000000	2.23111848290854	0.776776	0.789457	0.641035	0.554332	0.644387	0.717078	0.713899	0.84761	0.628031	0.708227	0.630603	0.864594	1.31586	0.880383	0.953053	0.955638	0.974595	0.906678	1.08091	0.946947	0.660717	0.65457	0.612896	0.717595	0.801751	0.665138	0.626618	0.856931	0.709708	0.745754	0.650113	0.664134	0.517376	0.394151	0.930927
chr3-170000000	14.5551878797626	0.798036	0.756813	0.662142	0.571303	0.661264	0.737531	0.752609	0.81209	0.680164	0.736588	0.665619	0.565077	0.879214	1.03628	1.05924	0.872528	0.714473	0.730124	0.893503	0.646426	0.812418	0.7423	0.610626	0.791795	0.827619	0.640624	0.645531	0.807934	0.741998	0.742874	0.648358	0.743524	0.520516	0.405409	0.918277
chr3-171000000	13.6738723453741	0.775336	0.888935	0.736254	0.671719	0.653034	0.730364	0.738795	0.827243	0.613233	0.833354	0.749382	0.930925	1.62927	0.72214	1.12235	1.49706	1.24695	1.03406	2.94079	0.911513	0.98448	0.746062	0.679494	0.746262	0.787583	0.887189	0.70509	0.855552	0.814242	0.796604	0.755876	0.785691	0.596393	0.396324	1.50418
chr3-172000000	-0.904272502225835	0.78896	0.691158	0.593834	0.522169	0.648137	0.77432	0.658654	0.761524	0.600314	0.763562	0.650017	0.714843	0.460882	0.769694	0.934807	0.603788	0.477481	0.597983	0.371612	0.56767	0.606828	0.669134	0.594193	0.73066	0.78619	0.645179	0.660716	0.807754	0.716638	0.699822	0.637867	0.739915	0.561637	0.387352	0.809108
chr3-173000000	-15.0666272819248	0.885109	0.620762	0.592441	0.508611	0.517919	0.584575	0.53335	0.734225	0.477207	0.824341	0.574284	0.538518	0.20666	0.660225	0.382331	0.350512	0.215148	0.442329	0.150123	0.40101	0.452229	0.527623	0.659726	0.605549	0.687028	0.472882	0.553246	0.763714	0.604766	0.616129	0.674758	0.704608	0.567112	0.355286	0.443308
chr3-174000000	-14.5746660743485	0.808417	0.69819	0.599947	0.510956	0.544369	0.550475	0.554654	0.697962	0.465156	0.831758	0.606973	0.504966	0.277174	0.572043	0.438438	0.370251	0.277773	0.511406	0.302729	0.403053	0.533811	0.50547	0.638671	0.620507	0.688642	0.606255	0.542098	0.734523	0.632168	0.635026	0.672861	0.744518	0.572098	0.355005	0.527498
chr3-175000000	-12.1691042578502	0.776265	0.66477	0.571497	0.483187	0.519699	0.558107	0.53419	0.708639	0.447081	0.835969	0.609794	0.532647	0.235865	0.600586	0.37709	0.396589	0.253059	0.479876	0.155349	0.373271	0.604079	0.488126	0.627679	0.607092	0.667822	0.482243	0.563975	0.740493	0.628871	0.60993	0.669855	0.737385	0.562816	0.353425	0.477133
chr3-176000000	-8.59361591767521	0.812498	0.647921	0.580134	0.512342	0.600418	0.623764	0.619679	0.69168	0.576801	0.737956	0.610151	0.540077	0.475042	0.646797	0.665296	0.571997	0.426514	0.571631	1.12439	0.511112	0.663605	0.657563	0.585217	0.672701	0.78043	0.535422	0.600903	0.760751	0.690257	0.681073	0.628594	0.70117	0.53557	0.383048	0.630328
chr3-177000000	-1.31008583561806	0.781575	0.662439	0.579777	0.482215	0.60817	0.588123	0.661037	0.765661	0.608473	0.781906	0.655372	0.642243	0.378327	0.964366	0.389557	0.67669	0.466226	0.545385	0.179674	0.466478	0.678526	0.586977	0.564361	0.693898	0.800911	0.496627	0.614615	0.790635	0.714993	0.704822	0.598405	0.731598	0.527296	0.388327	0.64987
chr3-178000000	3.40922021011548	0.683767	0.947659	0.683474	0.614485	0.592239	0.675607	0.655614	0.811671	0.547083	0.659647	0.577678	1.07761	1.17499	0.58306	0.852948	1.03955	0.926464	0.896633	1.11202	0.775524	1.16248	0.501614	0.66883	0.70619	0.705255	0.632121	0.648801	0.834091	0.690001	0.759287	0.727793	0.674607	0.495102	0.381542	0.955983
chr3-179000000	2.20994367255841	0.799272	0.732123	0.655397	0.576064	0.662857	0.696888	0.702387	0.726099	0.649684	0.777217	0.673611	0.940507	0.688157	0.540781	1.05677	0.690314	0.726196	0.792523	0.795343	0.746776	0.773909	0.60159	0.625551	0.74101	0.795099	0.692743	0.643094	0.82833	0.778995	0.755663	0.668757	0.789426	0.549791	0.394307	0.924264
chr3-180000000	-6.47529239388665	0.777641	0.643733	0.604273	0.511525	0.570765	0.634783	0.582197	0.751184	0.551925	0.758787	0.583506	0.736929	0.391826	0.686598	0.646473	0.512379	0.450158	0.623677	0.626431	0.541109	0.663171	0.591699	0.597587	0.639082	0.747423	0.552995	0.581597	0.777264	0.681752	0.670006	0.64815	0.757659	0.526825	0.375656	0.608074
chr3-181000000	-7.52732476938864	0.847517	0.731036	0.59523	0.506539	0.593186	0.629963	0.665789	0.82101	0.607463	0.674843	0.571399	0.629989	0.293471	0.964215	0.387974	0.510325	0.378024	0.500408	0.147841	0.467593	0.466568	0.641534	0.598823	0.726905	0.783823	0.46656	0.596837	0.778903	0.66812	0.691999	0.610858	0.682463	0.535935	0.384788	0.510199
chr3-182000000	8.4383614456109	0.809694	0.718314	0.660595	0.589584	0.679586	0.71075	0.720494	0.801726	0.646456	0.730871	0.648416	0.68861	0.691258	0.834345	1.02753	0.717251	0.676036	0.727345	0.801897	0.732176	0.702205	0.701219	0.660486	0.71744	0.788884	0.678544	0.674788	0.795912	0.73482	0.743455	0.670355	0.735647	0.571012	0.395614	0.846635
chr3-183000000	18.9956222167764	0.786843	0.862738	0.721565	0.73316	0.825161	0.806471	0.963648	0.705717	0.922647	0.541596	0.613516	0.800592	0.690093	0.765056	1.09308	0.849515	1.01192	0.885178	0.847624	0.947977	0.584746	0.933747	0.733557	0.997458	0.888863	0.951784	0.703685	0.827265	0.860974	0.795966	0.673641	0.632671	0.589616	0.448168	1.20594
chr3-184000000	18.8141753883402	0.891524	0.709025	0.632031	0.612315	0.825466	0.852321	0.885501	0.772617	0.941383	0.552434	0.632737	0.666436	0.453826	0.948591	0.857617	0.617869	0.627077	0.638951	0.459246	0.739571	0.534467	0.910774	0.606806	0.888219	0.867794	0.654142	0.706407	0.781887	0.786667	0.739414	0.573815	0.613913	0.581682	0.449033	0.82932
chr3-185000000	17.2332860320236	0.828475	0.815217	0.66607	0.600214	0.721735	0.795958	0.840926	0.741977	0.798092	0.591738	0.631754	0.790701	0.797038	0.805811	0.838452	0.915642	0.922523	0.845337	0.790079	0.845645	0.604335	0.783376	0.630324	0.830907	0.840107	0.684911	0.685094	0.818985	0.807464	0.776515	0.628503	0.632209	0.515617	0.428428	1.05829
chr3-186000000	14.2635153788356	0.805233	0.882205	0.699394	0.661256	0.796419	0.741828	0.882397	0.755892	0.816465	0.548325	0.636299	0.814041	1.28223	0.926267	0.908672	1.14243	1.17648	1.01109	1.27502	1.09904	0.78457	0.82791	0.636022	0.897786	0.901055	0.919708	0.736341	0.794344	0.833409	0.810656	0.663054	0.665469	0.527469	0.432976	1.32838
chr3-187000000	7.8193843488288	0.8672	0.738989	0.639007	0.56252	0.716735	0.700159	0.794555	0.852204	0.774532	0.635163	0.690123	0.497293	0.289297	1.40424	0.396867	0.566943	0.469142	0.569294	0.177332	0.496256	0.657532	0.929838	0.603326	0.832657	0.896513	0.505061	0.682417	0.763035	0.762169	0.728781	0.598545	0.800117	0.572349	0.414991	0.621256
chr3-188000000	5.74967308383106	0.79191	0.673675	0.597649	0.512252	0.64438	0.64856	0.661402	0.833862	0.627684	0.748331	0.676653	0.426915	0.242815	1.26552	0.379289	0.482117	0.321144	0.51954	0.161316	0.415761	0.68936	0.772639	0.581038	0.700373	0.810433	0.4758	0.631452	0.785962	0.705191	0.707266	0.6221	0.786333	0.555804	0.389959	0.542701
chr3-189000000	-0.679005665797431	0.743549	1.15038	0.654472	0.56811	0.580911	0.694711	0.687294	0.864859	0.516572	0.72747	0.600068	1.106	0.826451	0.746423	0.702422	1.06554	0.847886	0.813446	0.623351	0.591443	1.1172	0.492426	0.601976	0.709169	0.69768	0.559322	0.667149	0.84878	0.665025	0.732003	0.699554	0.723308	0.517486	0.376931	0.831062
chr3-190000000	-8.64103873697549	0.786618	0.744977	0.610905	0.516957	0.584528	0.668202	0.610606	0.813365	0.522653	0.793535	0.635085	0.610978	0.285559	0.950628	0.391319	0.516665	0.406436	0.541276	0.170341	0.450317	0.592682	0.636511	0.622576	0.654734	0.74296	0.508979	0.598132	0.819842	0.660259	0.668882	0.690998	0.765241	0.565615	0.368387	0.586213
chr3-191000000	-8.45609738335787	0.78911	0.657679	0.610395	0.512203	0.577252	0.630375	0.557299	0.801844	0.511095	0.870178	0.648908	0.747478	0.419075	0.877851	0.509737	0.624213	0.520094	0.600134	0.384878	0.50079	0.671059	0.5761	0.599975	0.633807	0.728878	0.505002	0.587657	0.784214	0.674838	0.667601	0.648215	0.767253	0.559706	0.368734	0.613587
chr3-192000000	-0.495084504431576	0.807615	0.736584	0.605637	0.539081	0.605814	0.662616	0.650935	0.796073	0.596459	0.734542	0.655493	0.608886	0.655688	0.976275	0.470756	0.669367	0.528556	0.56981	0.648617	0.573521	0.540294	0.662218	0.607162	0.719197	0.78173	0.522503	0.626483	0.793156	0.717417	0.686482	0.648844	0.726907	0.546734	0.388438	0.738151
chr3-193000000	13.4996708051467	0.88445	0.703462	0.638536	0.601181	0.796797	0.676551	0.892225	0.78367	0.84969	0.605292	0.684511	0.645814	0.424234	1.05098	0.662176	0.73377	0.617761	0.607333	0.357026	0.596415	0.699804	0.849217	0.626837	0.873639	0.904234	0.589521	0.702647	0.785791	0.766325	0.756677	0.597436	0.664751	0.550143	0.427618	0.823235
chr3-194000000	18.0636500919406	0.800653	0.832657	0.703363	0.670934	0.906344	0.819999	1.03963	0.702689	1.04696	0.458176	0.609895	0.864059	1.00046	0.848054	0.833515	1.08326	1.01184	0.790054	0.765622	0.949471	0.694347	0.853872	0.650241	0.980115	0.924063	0.729915	0.799218	0.789529	0.862759	0.792045	0.594229	0.527473	0.533892	0.465603	1.12544
chr3-195000000	18.2568465189273	0.659641	0.704421	0.638006	0.629386	0.80833	0.694722	0.890723	0.534946	0.9002	0.43076	0.506915	0.727125	1.1571	0.473891	1.08547	0.993846	1.00004	0.79506	1.29217	0.953491	0.582756	0.759015	0.618345	0.870704	0.834067	0.852581	0.628846	0.725787	0.80818	0.710667	0.560575	0.46202	0.452303	0.467146	1.21197
chr3-196000000	17.9689001044997	0.764534	0.860748	0.721037	0.682872	0.786102	0.820034	0.92055	0.661546	0.820425	0.606055	0.602248	0.825201	1.66083	0.413497	1.63121	1.07733	1.28363	1.11829	2.63383	1.47823	0.959774	0.827101	0.714897	0.834225	0.82565	1.07073	0.699991	0.829897	0.835165	0.841443	0.705422	0.555738	0.519149	0.429716	1.55633
chr3-197000000	17.1996215901034	0.659751	0.72998	0.551622	0.532633	0.67911	0.619469	0.769636	0.55637	0.710387	0.456576	0.512256	0.672882	1.16019	0.580459	0.99152	0.834318	0.91099	0.796992	1.16873	0.945353	0.623329	0.658184	0.53692	0.737909	0.738739	0.700475	0.58346	0.684661	0.730204	0.694682	0.54061	0.50927	0.444959	0.42888	1.14885
chr4-0	2.55915175913378	0.799801	0.736676	0.639883	0.703755	0.880907	0.647609	1.04018	0.496094	1.14285	0.40994	0.49708	0.469563	0.707284	0.452172	1.13277	0.630662	0.799067	0.829948	0.973996	0.840453	1.99726	0.749175	0.642252	1.06553	0.890954	0.980018	0.649297	0.666446	0.836112	0.726527	0.532274	0.444801	0.529424	0.476007	1.14591
chr4-1000000	10.3420893645313	0.757628	0.740008	0.674373	0.761363	1.08606	0.809439	1.26915	0.47695	1.40153	0.270923	0.485275	0.587995	0.979939	0.503511	1.21351	0.879193	1.04122	0.792407	1.47594	1.08077	0.836677	1.02462	0.681062	1.25508	0.884167	1.06407	0.691069	0.668877	0.851702	0.719158	0.455118	0.313669	0.550768	0.515657	1.19048
chr4-2000000	11.5891378514585	0.787518	0.913213	0.716747	0.809421	1.02246	0.739041	1.15708	0.575789	1.1899	0.400739	0.563262	0.646244	1.291	0.570774	1.36843	1.33887	1.41813	0.987707	2.10233	1.19734	0.652796	1.17194	0.73867	1.09077	0.921198	1.14249	0.73982	0.808477	0.941548	0.815293	0.564625	0.434428	0.559174	0.491295	1.59582
chr4-3000000	9.53022135360842	0.777941	0.729273	0.647993	0.685786	0.99772	0.710795	1.12522	0.539127	1.31195	0.335819	0.540238	0.518642	0.81672	0.733864	0.951195	0.760984	0.708607	0.588226	0.579236	0.741962	0.664934	1.04474	0.623769	1.21611	0.938277	0.786854	0.657856	0.708559	0.853732	0.713112	0.496499	0.395243	0.549617	0.51658	1.05137
chr4-4000000	-2.028892547468	0.789563	0.63421	0.58968	0.562215	0.786529	0.68948	0.868197	0.601437	0.996803	0.466288	0.59309	0.471835	0.555516	0.672699	0.796001	0.655125	0.659624	0.627821	0.60743	0.659416	0.662723	0.835535	0.559433	0.888446	0.955273	0.579776	0.631097	0.688386	0.821033	0.718966	0.500632	0.581696	0.528715	0.457646	0.748915
chr4-5000000	-3.44008135770307	0.782316	0.717075	0.620412	0.612761	0.829078	0.609194	0.93833	0.587509	0.988085	0.478257	0.619498	0.446973	0.36725	0.767975	0.632352	0.54735	0.406462	0.5127	0.245665	0.472371	0.819322	0.775145	0.615107	1.06472	0.942511	0.572544	0.641481	0.664323	0.790634	0.700474	0.549039	0.599667	0.597934	0.448741	0.58357
chr4-6000000	3.43510154230233	0.822496	0.839705	0.72562	0.796313	1.01562	0.853905	1.17045	0.643082	1.26119	0.378443	0.596045	0.703839	0.929877	0.788285	0.949551	1.08922	1.05968	0.823637	0.870239	0.999176	0.756029	1.11308	0.71108	1.22809	0.925904	0.765445	0.7885	0.737893	0.895428	0.800712	0.596714	0.477875	0.606111	0.498609	1.11677
chr4-7000000	4.1205817915708	0.828883	0.675441	0.659356	0.663929	1.06384	0.72585	1.13593	0.58084	1.3756	0.338946	0.58577	0.506985	0.412335	0.970269	0.503516	0.65124	0.568353	0.53018	0.319541	0.615189	0.668123	1.05642	0.626066	1.23868	0.994754	0.592162	0.692338	0.667591	0.860951	0.703436	0.48784	0.424203	0.637723	0.516283	0.732856
chr4-8000000	-1.3221418855834	0.790258	0.640482	0.600155	0.661386	1.0121	0.692724	1.11844	0.482799	1.34829	0.310089	0.562107	0.43508	0.531121	0.720409	0.600152	0.650907	0.607437	0.533335	0.383991	0.665763	0.640667	0.968684	0.613805	1.28378	0.9379	0.695653	0.639367	0.625133	0.823522	0.641881	0.43587	0.357085	0.586861	0.518414	0.820575
chr4-9000000	-5.30180708304623	0.378757	0.359459	0.32374	0.301417	0.449208	0.376911	0.474452	0.284837	0.602109	0.26255	0.322542	0.278939	0.19842	0.406033	0.215762	0.29366	0.209459	0.26519	0.0784694	0.250485	0.411331	0.39582	0.308864	0.570562	0.698024	0.270567	0.390423	0.431392	0.611901	0.451786	0.294852	0.391658	0.314006	0.432163	0.417081
chr4-10000000	-3.69575849030694	0.773789	0.849667	0.681152	0.65389	0.787552	0.738614	0.862457	0.675782	0.81262	0.654189	0.738774	0.781731	0.840448	0.728765	0.780746	0.871188	0.686563	0.705472	0.548547	0.677583	0.905128	0.741773	0.642268	0.865896	0.874038	0.700311	0.782483	0.748571	0.857762	0.797988	0.651555	0.80319	0.580794	0.426932	1.13093
chr4-11000000	-10.5777168919171	0.764278	0.632139	0.64372	0.599256	0.612077	0.604219	0.653828	0.634911	0.626245	0.684781	0.638622	0.572477	0.307698	0.613249	0.42259	0.503532	0.382982	0.542138	0.18892	0.414419	0.704267	0.513113	0.659516	0.714005	0.787957	0.456585	0.636448	0.703517	0.733153	0.677177	0.67311	0.766262	0.550981	0.389819	0.530559
chr4-12000000	-12.6242162570843	0.78953	0.562235	0.570855	0.513745	0.578642	0.570301	0.564205	0.579979	0.532471	0.658353	0.528096	0.368937	0.210101	0.49881	0.406236	0.338915	0.212667	0.470884	0.122547	0.341885	0.691565	0.465538	0.641821	0.642952	0.770043	0.447874	0.550681	0.698359	0.669652	0.62588	0.641446	0.704427	0.538943	0.372947	0.410341
chr4-13000000	-9.52210455914489	0.821844	0.668208	0.636871	0.592001	0.676914	0.63293	0.705084	0.671047	0.685303	0.668844	0.614942	0.467297	0.376822	0.633532	0.684956	0.476421	0.442062	0.596534	0.334195	0.478454	0.773207	0.603238	0.650098	0.759093	0.85358	0.552102	0.631443	0.736344	0.738565	0.715024	0.65934	0.771444	0.572385	0.398207	0.609292
chr4-14000000	-10.3130282973745	0.772391	0.709963	0.617564	0.553968	0.635227	0.583303	0.668132	0.631661	0.595583	0.683237	0.647155	0.581647	0.341778	0.570902	0.414096	0.545138	0.366931	0.548269	0.159558	0.39087	0.884412	0.482998	0.617018	0.722293	0.805157	0.47009	0.639308	0.725116	0.721914	0.66988	0.64498	0.830113	0.586168	0.388842	0.637962
chr4-15000000	-5.39120966056012	0.809695	0.733977	0.659357	0.626483	0.688213	0.698229	0.744875	0.685204	0.699958	0.716466	0.663591	0.661084	0.573021	0.74462	0.727718	0.669832	0.655115	0.752333	0.683232	0.700071	0.715224	0.667004	0.646118	0.780626	0.81055	0.639005	0.660387	0.762352	0.78197	0.757973	0.658721	0.769419	0.592773	0.402412	0.808568
chr4-16000000	-5.41566413587148	0.929292	0.634439	0.622723	0.547519	0.691554	0.654821	0.742187	0.651682	0.714297	0.664749	0.638396	0.515197	0.288463	0.75959	0.508531	0.417809	0.350719	0.514262	0.232641	0.502071	0.537625	0.689205	0.628143	0.78826	0.867184	0.499564	0.631119	0.725466	0.733273	0.684734	0.620983	0.735242	0.599726	0.405904	0.540462
chr4-17000000	-6.03104492487691	0.795468	0.664872	0.621092	0.583633	0.683402	0.699437	0.727217	0.662303	0.732511	0.675814	0.6477	0.656481	0.530642	0.660355	0.908641	0.576455	0.577164	0.701043	0.735624	0.657915	0.70501	0.702634	0.652227	0.788937	0.84597	0.670724	0.669031	0.759128	0.772783	0.734697	0.640932	0.716066	0.582745	0.407891	0.821923
chr4-18000000	-9.06846498642517	0.723516	0.623028	0.606533	0.538805	0.602666	0.584778	0.596681	0.640283	0.561687	0.724788	0.629647	0.575482	0.276133	0.600975	0.41314	0.450633	0.341773	0.550206	0.273748	0.425446	0.744001	0.505071	0.647785	0.650669	0.779258	0.476561	0.583035	0.762884	0.688451	0.663876	0.660139	0.754869	0.558565	0.376609	0.559999
chr4-19000000	-14.5012812849989	0.750541	0.552138	0.568021	0.504159	0.537468	0.529113	0.523652	0.573509	0.495551	0.703188	0.525654	0.392074	0.217849	0.427708	0.393429	0.31614	0.198235	0.492101	0.131143	0.32505	0.733662	0.42292	0.639559	0.612199	0.739226	0.446258	0.536685	0.689639	0.641813	0.596833	0.658246	0.710813	0.532582	0.364087	0.379993
chr4-20000000	-13.5166478664165	0.793339	0.588401	0.565064	0.491593	0.567699	0.625536	0.584861	0.658296	0.532069	0.704737	0.564293	0.55928	0.226056	0.622558	0.431045	0.361092	0.263434	0.489564	0.15825	0.41194	0.565302	0.50895	0.611459	0.673349	0.74599	0.463709	0.582735	0.712646	0.675962	0.652605	0.619554	0.701835	0.560508	0.371393	0.437189
chr4-21000000	-13.0538131453749	0.778241	0.564335	0.583807	0.517039	0.57535	0.570833	0.576215	0.574213	0.542634	0.655645	0.558547	0.417832	0.220249	0.493861	0.395866	0.320978	0.208157	0.477641	0.126537	0.347074	0.606748	0.480773	0.648448	0.662409	0.764777	0.44293	0.58064	0.694354	0.658871	0.620472	0.658592	0.702232	0.559989	0.376066	0.424438
chr4-22000000	-12.995932123588	0.810031	0.575654	0.666827	0.618807	0.632857	0.568729	0.587755	0.549553	0.575372	0.684513	0.543289	0.393986	0.22107	0.456768	0.397082	0.342277	0.229235	0.476527	0.14901	0.341913	0.709889	0.478927	0.715435	0.67253	0.79139	0.50656	0.621774	0.672504	0.714882	0.644858	0.763752	0.871459	0.643444	0.385435	0.548571
chr4-23000000	-12.2260501961978	0.843874	0.604416	0.608717	0.554943	0.586138	0.580237	0.598757	0.609967	0.549591	0.734362	0.575658	0.495252	0.234764	0.520414	0.391435	0.356815	0.236803	0.502966	0.136741	0.354612	0.639701	0.473411	0.670758	0.661659	0.755456	0.471811	0.594012	0.712152	0.695607	0.650346	0.709443	0.808985	0.590849	0.373404	0.481466
chr4-24000000	-4.27137461950675	0.93655	0.674409	0.617704	0.562461	0.727092	0.663187	0.775139	0.664925	0.789945	0.67632	0.700332	0.509758	0.304108	0.909392	0.596371	0.520257	0.441461	0.567108	0.65349	0.474777	0.695537	0.798906	0.613197	0.832605	0.8934	0.538299	0.647757	0.729771	0.786898	0.733922	0.602759	0.753408	0.588931	0.416789	0.659179
chr4-25000000	4.80738092627464	0.818434	0.768889	0.656182	0.641345	0.772489	0.722329	0.862384	0.645297	0.849397	0.564746	0.589806	0.679923	0.665286	0.738216	0.971322	0.72703	0.665737	0.686752	0.574644	0.747404	0.602482	0.784169	0.659371	0.867037	0.873389	0.648308	0.659525	0.787777	0.780607	0.770286	0.633615	0.605811	0.543981	0.432331	0.796805
chr4-26000000	1.14184809066846	0.761525	0.842759	0.670511	0.657574	0.678603	0.70682	0.76258	0.75339	0.676121	0.666598	0.606518	0.805996	0.700202	0.696265	0.685051	0.974247	0.875868	0.825092	0.87463	0.699663	0.904518	0.734787	0.676778	0.742801	0.81659	0.611864	0.690532	0.811528	0.789229	0.7681	0.679277	0.661056	0.541712	0.402626	0.996112
chr4-27000000	-10.0453674148204	0.811476	0.600142	0.598921	0.54972	0.592605	0.601958	0.600111	0.639814	0.558052	0.761047	0.596947	0.486245	0.235608	0.609473	0.432319	0.370076	0.242937	0.470821	0.155161	0.397227	0.566147	0.568001	0.636794	0.707464	0.784608	0.492706	0.620364	0.750305	0.66868	0.638047	0.651657	0.74932	0.589589	0.374831	0.497803
chr4-28000000	-13.2874648743334	0.762671	0.545015	0.574327	0.4985	0.482126	0.547657	0.506074	0.613247	0.466539	0.787637	0.555095	0.419476	0.21301	0.451297	0.386456	0.33289	0.193814	0.471747	0.134882	0.337859	0.632706	0.434253	0.650784	0.59126	0.689525	0.46207	0.547416	0.679515	0.622824	0.586652	0.666492	0.705648	0.541644	0.35521	0.393339
chr4-29000000	-13.4655296478296	0.743729	0.555686	0.570278	0.486492	0.466185	0.529043	0.496968	0.624574	0.426542	0.765451	0.538448	0.426512	0.201396	0.450385	0.372103	0.314894	0.197423	0.466455	0.128866	0.339104	0.635243	0.416904	0.675098	0.559627	0.674651	0.439403	0.527506	0.682362	0.587048	0.560036	0.68773	0.664987	0.534639	0.343486	0.369141
chr4-30000000	-14.3864613389161	0.807611	0.626819	0.58229	0.504159	0.520106	0.575654	0.556424	0.653667	0.466188	0.813679	0.594701	0.558615	0.24999	0.523253	0.392762	0.383241	0.270945	0.506918	0.136721	0.364997	0.694806	0.43711	0.643442	0.605032	0.698779	0.465908	0.560656	0.733489	0.629345	0.617395	0.672371	0.738115	0.558328	0.35422	0.416247
chr4-31000000	-14.2694059075251	0.767416	0.571212	0.576876	0.50738	0.511549	0.542393	0.518971	0.622747	0.442759	0.767111	0.53618	0.490115	0.220407	0.465633	0.388925	0.346859	0.200663	0.467071	0.132236	0.354651	0.655019	0.429124	0.640607	0.582814	0.687965	0.474446	0.538876	0.701961	0.623083	0.592394	0.681757	0.726405	0.53651	0.345226	0.396372
chr4-32000000	-12.8871555586732	0.737906	0.53291	0.556119	0.480001	0.490684	0.537771	0.510074	0.605366	0.440281	0.782222	0.542641	0.41875	0.200787	0.447315	0.363719	0.318825	0.197886	0.461769	0.140763	0.338747	0.605376	0.429066	0.633173	0.582929	0.67773	0.46613	0.545576	0.670388	0.596423	0.56623	0.68696	0.689023	0.549013	0.344763	0.377389
chr4-33000000	-12.724658765331	0.747102	0.550758	0.57971	0.493281	0.486026	0.549414	0.510199	0.648005	0.439878	0.771482	0.54091	0.456184	0.205746	0.492182	0.386492	0.338127	0.20954	0.478667	0.135737	0.343519	0.643989	0.442605	0.652355	0.57524	0.685255	0.46359	0.549207	0.68424	0.631778	0.600924	0.680892	0.699203	0.537458	0.348583	0.408257
chr4-34000000	-13.638744047127	0.740786	0.519734	0.535846	0.458346	0.462739	0.501858	0.476631	0.608253	0.406437	0.808858	0.514247	0.425882	0.183539	0.468745	0.345543	0.314372	0.185251	0.421612	0.126004	0.349075	0.518478	0.437889	0.614512	0.529258	0.645659	0.430468	0.485301	0.67379	0.551549	0.532913	0.657505	0.644003	0.493375	0.342684	0.375192
chr4-35000000	-9.94829039634877	0.73086	0.660246	0.600033	0.521914	0.517735	0.561887	0.552983	0.66426	0.456841	0.783225	0.568572	0.524439	0.207246	0.597625	0.36322	0.361867	0.225862	0.436208	0.140382	0.377765	0.489749	0.488063	0.663063	0.599691	0.666069	0.469708	0.55683	0.743815	0.608774	0.578343	0.710974	0.71436	0.546209	0.349677	0.453313
chr4-36000000	-7.28951082266343	0.7199	0.868468	0.659618	0.562758	0.550868	0.646583	0.606506	0.792994	0.488473	0.758023	0.589064	0.971716	0.714621	0.591557	0.721085	0.721163	0.56532	0.665761	0.469125	0.565039	0.853719	0.454286	0.65589	0.632866	0.673979	0.510173	0.625382	0.814128	0.641469	0.685709	0.743574	0.746479	0.533236	0.364564	0.753113
chr4-37000000	4.09714623090966	0.777656	0.787707	0.623388	0.555756	0.712101	0.689746	0.726368	0.720616	0.672244	0.677663	0.625781	0.684521	0.495096	0.742409	0.668614	0.683323	0.580473	0.647893	0.450537	0.558251	0.693755	0.633224	0.620099	0.769717	0.804314	0.583774	0.64547	0.786808	0.733709	0.730919	0.643087	0.749705	0.566075	0.401742	0.761628
chr4-38000000	13.5687335916438	0.704615	1.00936	0.708578	0.697538	0.694103	0.771288	0.864609	0.736768	0.732161	0.587466	0.60749	0.890451	1.55174	0.565847	1.03403	1.30175	1.04019	0.885102	0.828348	0.936657	1.20958	0.575477	0.662065	0.814551	0.854724	0.699506	0.778308	0.813946	0.832623	0.828828	0.729279	0.664432	0.505992	0.420811	1.42003
chr4-39000000	14.1164605143424	0.746939	0.83079	0.648879	0.592092	0.680071	0.725565	0.768998	0.661799	0.704118	0.690475	0.601774	0.730727	1.33979	0.412502	1.56735	1.03204	1.13711	1.03075	2.07248	1.06899	0.679447	0.732495	0.642992	0.76701	0.801239	0.86556	0.633593	0.852741	0.759311	0.793217	0.660951	0.606101	0.510657	0.408907	1.26343
chr4-40000000	13.6663722415375	0.760004	0.974285	0.731877	0.661901	0.736112	0.802546	0.854295	0.657056	0.762531	0.6242	0.644659	0.904189	2.05386	0.447604	1.18379	1.38875	1.33291	1.01361	2.25903	1.24138	0.681481	0.746393	0.646421	0.846752	0.869525	0.982034	0.725113	0.810352	0.865358	0.825059	0.703357	0.604092	0.516591	0.430843	1.86467
chr4-41000000	7.49407162153549	0.887394	0.744886	0.637074	0.544905	0.686623	0.722923	0.74949	0.827244	0.742678	0.662628	0.643426	0.801725	0.543455	1.03518	0.601019	0.677277	0.638804	0.679188	0.761496	0.633376	0.755521	0.709268	0.61148	0.786293	0.841538	0.556208	0.661468	0.786578	0.762188	0.746444	0.626888	0.711982	0.558032	0.407671	0.686812
chr4-42000000	-1.8744461435214	0.782097	0.841443	0.65748	0.565325	0.604333	0.696399	0.688513	0.751563	0.62055	0.700241	0.622385	0.662013	0.731016	0.721199	1.00578	0.727171	0.707971	0.689108	0.69143	0.615996	0.649674	0.626887	0.62856	0.707313	0.773348	0.634999	0.641605	0.815395	0.721205	0.737763	0.653741	0.739335	0.565651	0.39212	0.806998
chr4-43000000	-9.90654535014521	0.749627	0.62115	0.563657	0.489159	0.513282	0.557496	0.532324	0.669698	0.477404	0.724729	0.54445	0.539354	0.251591	0.59496	0.369282	0.36872	0.239196	0.444353	0.155542	0.384617	0.495899	0.502895	0.622987	0.587423	0.702478	0.4511	0.565013	0.735654	0.624572	0.613675	0.645626	0.691583	0.527343	0.358538	0.444456
chr4-44000000	-13.1675177148227	0.821512	0.614385	0.564407	0.474483	0.533141	0.590807	0.539722	0.68475	0.483371	0.755952	0.576266	0.569608	0.288613	0.645247	0.452913	0.368108	0.32821	0.529302	0.321575	0.504073	0.4049	0.546856	0.616603	0.61448	0.70463	0.489139	0.54317	0.751396	0.613925	0.621495	0.637997	0.685213	0.532605	0.360843	0.464859
chr4-45000000	-12.3165857580107	0.740127	0.614473	0.566621	0.47847	0.502816	0.538338	0.522703	0.634228	0.461934	0.736066	0.539181	0.499389	0.20547	0.495989	0.358318	0.343509	0.215927	0.453377	0.130071	0.358152	0.563418	0.447847	0.622377	0.608381	0.687895	0.426964	0.521283	0.712602	0.618593	0.585888	0.652711	0.67731	0.503409	0.352775	0.393967
chr4-46000000	-10.8602883289042	0.749693	0.608184	0.584262	0.484404	0.520132	0.575098	0.518945	0.684597	0.480654	0.750817	0.547132	0.494116	0.219093	0.647511	0.364756	0.346562	0.214984	0.438438	0.141801	0.390186	0.418992	0.521257	0.624866	0.611388	0.693473	0.447765	0.549478	0.732733	0.609724	0.606181	0.668026	0.697546	0.524069	0.357755	0.426187
chr4-47000000	-1.79784506435049	0.757827	0.72005	0.63746	0.552983	0.607223	0.723735	0.615897	0.778022	0.553852	0.822957	0.682152	0.725328	0.49308	0.857217	0.803532	0.618526	0.583248	0.666771	0.403754	0.56007	0.620695	0.584501	0.633464	0.65167	0.738246	0.576865	0.624187	0.808632	0.6814	0.690712	0.684694	0.832004	0.582354	0.373692	0.733968
chr4-48000000	2.71356011781244	0.755044	0.79286	0.668746	0.602291	0.621535	0.766141	0.705817	0.72922	0.612056	0.712657	0.597354	0.650286	1.18688	0.524122	1.39506	1.11215	1.00272	0.904409	1.97415	0.821277	0.870084	0.681532	0.645712	0.723178	0.738944	0.721669	0.638943	0.806534	0.721201	0.752386	0.682139	0.673061	0.510526	0.392708	1.10181
chr4-49000000	-0.337334963882995	0.175917	0.134066	0.150512	0.122788	0.249698	0.17235	0.181106	0.113796	0.325776	0.186987	0.167418	0.0676498	0.0682159	0.138347	0.140916	0.100066	0.0663796	0.1677	0.0273881	0.109185	0.343402	0.159376	0.136929	0.282051	0.42428	0.125445	0.210395	0.254945	0.386482	0.260314	0.132178	0.29837	0.14791	0.217989	0.809596
chr4-52000000	-3.81178233859331	0.249109	0.203386	0.185138	0.194366	0.200862	0.215759	0.224653	0.203746	0.215359	0.235711	0.208804	0.213787	0.141277	0.202246	0.26824	0.172539	0.197228	0.220273	0.154291	0.206823	0.185788	0.206492	0.190735	0.237572	0.265032	0.184142	0.208278	0.254756	0.257273	0.230252	0.178337	0.232991	0.186089	0.136621	0.262329
chr4-53000000	1.29050666015254	0.776537	0.669992	0.571328	0.505033	0.683955	0.639303	0.691366	0.600166	0.683297	0.651709	0.626085	0.553542	0.533385	0.607071	0.672824	0.583423	0.542955	0.599139	0.43626	0.604059	0.644251	0.621439	0.550042	0.720723	0.811473	0.590307	0.612157	0.711765	0.731144	0.716088	0.549882	0.748349	0.523164	0.407463	0.737825
chr4-54000000	4.77923537964201	0.75045	0.697068	0.606225	0.545049	0.652879	0.643921	0.68973	0.733906	0.65581	0.742441	0.707665	0.74547	0.548818	0.699795	0.867162	0.722575	0.646131	0.719086	0.72638	0.60465	0.920001	0.626135	0.577895	0.719946	0.80388	0.587795	0.621905	0.728442	0.756848	0.731502	0.622078	0.799964	0.573083	0.400762	0.871285
chr4-55000000	0.0265344476226076	0.84763	0.605267	0.581713	0.528875	0.708641	0.671204	0.718706	0.681075	0.740419	0.593138	0.607075	0.568838	0.289747	0.910925	0.392267	0.463619	0.377034	0.506015	0.146065	0.436403	0.619128	0.684578	0.587218	0.784993	0.888081	0.473765	0.654057	0.734434	0.757291	0.707503	0.577882	0.721427	0.57305	0.41189	0.530841
chr4-56000000	5.6955376265652	0.840312	0.628768	0.61208	0.519901	0.650942	0.698614	0.667355	0.71528	0.658737	0.700645	0.620835	0.733347	0.54979	0.731952	0.970941	0.560444	0.590175	0.69196	0.6433	0.665532	0.594879	0.656466	0.619439	0.727142	0.796869	0.578255	0.60732	0.795933	0.719353	0.714705	0.646823	0.688778	0.536961	0.391752	0.666934
chr4-57000000	8.80804997965188	0.805192	0.726022	0.613747	0.565149	0.747388	0.703994	0.767199	0.709927	0.791098	0.63869	0.636398	0.692526	0.666539	0.820467	0.944386	0.718394	0.827032	0.848456	1.07725	0.830984	0.625882	0.804097	0.638685	0.862104	0.866628	0.683947	0.62572	0.804644	0.782058	0.765511	0.605081	0.676208	0.530182	0.420339	0.930896
chr4-58000000	0.802851175831676	0.766046	0.573443	0.553955	0.475545	0.585875	0.578315	0.588215	0.600393	0.573693	0.677451	0.545508	0.459465	0.200409	0.632652	0.372913	0.330915	0.233361	0.437099	0.123547	0.378827	0.482744	0.548424	0.579405	0.65452	0.772675	0.445885	0.559492	0.689987	0.66592	0.619462	0.593368	0.754994	0.536727	0.382207	0.453888
chr4-59000000	-9.53102534553734	0.695877	0.541027	0.535211	0.457081	0.477107	0.485833	0.474967	0.564754	0.409599	0.690969	0.515184	0.418089	0.186025	0.440601	0.331774	0.306389	0.197688	0.405792	0.12534	0.324313	0.525712	0.399525	0.6147	0.541945	0.628526	0.427569	0.525156	0.64938	0.574097	0.548764	0.638596	0.663623	0.496797	0.333028	0.375302
chr4-60000000	-11.5383834983931	0.720428	0.542362	0.527921	0.438124	0.481824	0.521057	0.488541	0.648373	0.434902	0.799152	0.548919	0.493621	0.215093	0.505849	0.350019	0.336803	0.218905	0.445611	0.136484	0.346414	0.519604	0.451219	0.585487	0.55521	0.64164	0.438962	0.516899	0.6934	0.593989	0.560293	0.613353	0.713207	0.502788	0.347781	0.423798
chr4-61000000	-9.2589841167974	0.754498	0.546202	0.543931	0.472576	0.483028	0.537704	0.496197	0.605416	0.43508	0.770267	0.52426	0.429564	0.179087	0.461679	0.362289	0.32037	0.18055	0.431435	0.131208	0.331652	0.532999	0.441241	0.616073	0.560576	0.669791	0.448642	0.523424	0.664259	0.597788	0.575511	0.646813	0.685646	0.51562	0.351763	0.385549
chr4-62000000	-8.95405038026978	0.886756	0.567534	0.541295	0.46925	0.48876	0.549878	0.510376	0.64866	0.452336	0.793988	0.535014	0.466026	0.190887	0.527029	0.362298	0.327215	0.200623	0.42723	0.133693	0.362256	0.481291	0.473222	0.639368	0.589558	0.67126	0.450186	0.524471	0.700067	0.591258	0.570072	0.657781	0.646759	0.536702	0.353317	0.38208
chr4-63000000	-10.3855590357031	0.747554	0.608581	0.574034	0.493481	0.4945	0.528799	0.515587	0.600477	0.448166	0.711728	0.502399	0.465685	0.202127	0.449592	0.364053	0.336478	0.203954	0.440475	0.133359	0.338111	0.597213	0.424427	0.64592	0.585742	0.671606	0.459264	0.526118	0.713535	0.617458	0.578959	0.675442	0.680716	0.497251	0.353454	0.401339
chr4-64000000	-8.69202072219006	0.693952	0.596727	0.555623	0.463185	0.4561	0.524193	0.515746	0.627513	0.410621	0.781771	0.498986	0.483413	0.221437	0.455962	0.352891	0.338311	0.224081	0.451994	0.143318	0.340872	0.604867	0.427738	0.664833	0.568249	0.619303	0.445898	0.526457	0.692043	0.563746	0.558312	0.672497	0.642366	0.483154	0.341979	0.409955
chr4-65000000	-6.42213695210741	0.77305	0.560433	0.535134	0.449612	0.477537	0.572574	0.506942	0.647302	0.44173	0.740092	0.514253	0.499737	0.198095	0.487199	0.350919	0.325651	0.205019	0.419652	0.140806	0.358255	0.47865	0.458297	0.612712	0.557429	0.638941	0.443048	0.529861	0.698184	0.572017	0.545075	0.632307	0.655963	0.522374	0.347683	0.392084
chr4-66000000	-4.9592417727732	0.760884	0.590455	0.560419	0.44706	0.481555	0.542868	0.496521	0.682674	0.418548	0.75726	0.518554	0.546811	0.200457	0.550987	0.349063	0.336952	0.21469	0.426383	0.138914	0.366784	0.473932	0.470805	0.624177	0.556643	0.637081	0.455125	0.506419	0.705396	0.556448	0.540217	0.65021	0.632626	0.496289	0.34453	0.374119
chr4-67000000	-0.913443364730235	0.742375	0.591746	0.550289	0.460613	0.491097	0.536051	0.506706	0.652931	0.456119	0.762076	0.5466	0.467305	0.201821	0.571693	0.338065	0.321083	0.191232	0.41425	0.137278	0.387638	0.412645	0.515491	0.620237	0.588001	0.682357	0.466997	0.528574	0.711175	0.58743	0.577619	0.631478	0.681347	0.510933	0.352491	0.408236
chr4-68000000	3.53367984024341	0.727959	0.634423	0.58104	0.486944	0.568644	0.634324	0.588099	0.702895	0.541754	0.755053	0.590976	0.548661	0.403895	0.648396	0.868245	0.464778	0.37876	0.564711	0.492881	0.526496	0.574305	0.575063	0.582482	0.634966	0.733022	0.541441	0.549904	0.793611	0.647025	0.651954	0.631542	0.74402	0.517059	0.373254	0.805314
chr4-69000000	-0.491282015536952	0.72917	0.571977	0.520832	0.454986	0.487187	0.537253	0.504254	0.623291	0.466198	0.632757	0.50014	0.57515	0.280145	0.605739	0.425752	0.393378	0.318775	0.447635	0.330552	0.421776	0.436444	0.495444	0.545947	0.56757	0.651035	0.436536	0.527075	0.712048	0.591318	0.549665	0.598574	0.644428	0.47444	0.365502	0.534453
chr4-70000000	-2.307369309905	0.653892	0.553777	0.492597	0.407291	0.467357	0.521061	0.459317	0.631697	0.423205	0.694989	0.483057	0.483382	0.193018	0.619164	0.308315	0.336114	0.218709	0.374773	0.123896	0.353196	0.342511	0.491135	0.536898	0.53207	0.625116	0.400581	0.489494	0.695516	0.544715	0.536611	0.554001	0.614303	0.456035	0.353377	0.489326
chr4-71000000	3.6065698190791	0.727316	0.757023	0.612494	0.5713	0.610681	0.656469	0.646959	0.714473	0.579553	0.6781	0.557931	0.721164	0.632617	0.698108	0.663452	0.754805	0.799249	0.788733	0.666064	0.712483	0.499918	0.609384	0.641812	0.688307	0.733485	0.614434	0.611144	0.802695	0.683798	0.698031	0.675176	0.702033	0.508802	0.38383	0.771567
chr4-72000000	-0.0217434350025714	0.796091	0.698703	0.585584	0.510991	0.572191	0.607185	0.588081	0.736432	0.519653	0.70276	0.581649	0.586833	0.248705	0.786958	0.374199	0.410634	0.28073	0.472346	0.155217	0.429139	0.542857	0.554059	0.609429	0.679398	0.753741	0.449671	0.623733	0.777536	0.654018	0.652157	0.654135	0.742885	0.540871	0.372169	0.527241
chr4-73000000	0.976892609005057	0.754924	0.58984	0.568272	0.48772	0.573004	0.629729	0.549291	0.677849	0.531347	0.713048	0.578272	0.554618	0.316419	0.635583	0.577798	0.403486	0.291135	0.484046	0.246104	0.44628	0.520861	0.563444	0.584259	0.63259	0.731295	0.500704	0.557912	0.728768	0.63892	0.643249	0.616061	0.713473	0.526815	0.372656	0.526703
chr4-74000000	5.83432764340313	0.845154	0.600037	0.621782	0.548911	0.604647	0.693102	0.60218	0.812567	0.557878	0.808462	0.640417	0.694278	0.471782	0.909334	0.688084	0.607606	0.520745	0.644007	0.869446	0.55388	0.786414	0.642499	0.611975	0.682861	0.767548	0.60132	0.63145	0.802483	0.719529	0.694643	0.660956	0.805658	0.567986	0.373857	0.725228
chr4-75000000	2.6400122458055	0.664297	0.626472	0.561176	0.5047	0.551297	0.623834	0.55231	0.731043	0.49824	0.672843	0.544041	0.654039	0.447822	0.823785	0.479692	0.625003	0.475915	0.572517	0.322771	0.477295	0.622133	0.532613	0.551367	0.593688	0.681816	0.46657	0.590228	0.71534	0.595754	0.614606	0.614051	0.694047	0.484701	0.367758	0.60276
chr4-76000000	11.851590743899	0.726574	0.711354	0.579724	0.501574	0.641904	0.685353	0.653332	0.716093	0.634223	0.665866	0.57313	0.660309	0.604023	0.740095	0.979554	0.717249	0.725869	0.769115	0.820673	0.68644	0.684195	0.680897	0.56444	0.718798	0.775648	0.611209	0.602043	0.765248	0.711949	0.718457	0.598423	0.670826	0.509111	0.398892	0.845757
chr4-77000000	15.3308903023007	0.873173	0.748045	0.652119	0.584853	0.674416	0.742973	0.765934	0.855802	0.720757	0.651362	0.633188	0.737818	0.817998	1.10157	0.891406	0.886055	0.877696	0.868477	0.965389	0.798826	0.889927	0.774809	0.647584	0.759088	0.835911	0.626024	0.655945	0.802056	0.77118	0.788168	0.636705	0.65784	0.51531	0.407794	0.846064
chr4-78000000	11.069520206315	0.790817	0.701305	0.644663	0.594812	0.694248	0.766183	0.708068	0.764853	0.69787	0.646979	0.633021	0.641569	0.46655	0.945016	0.692552	0.637425	0.581897	0.660671	0.432378	0.586691	0.743843	0.724468	0.646331	0.730154	0.800812	0.577296	0.66926	0.757653	0.756227	0.720278	0.662353	0.752289	0.537894	0.403903	0.729379
chr4-79000000	5.18526111657545	0.84038	0.647859	0.613628	0.565954	0.689442	0.611378	0.658012	0.748034	0.606505	0.787194	0.700786	0.658633	0.442693	0.83274	0.579289	0.744273	0.587585	0.636311	0.456051	0.532493	0.65603	0.606575	0.586434	0.689552	0.801205	0.585264	0.643856	0.79021	0.719972	0.694527	0.64273	0.827988	0.602073	0.387867	0.872302
chr4-80000000	0.53119216377669	0.780386	0.620202	0.579857	0.51148	0.558831	0.586858	0.557514	0.729414	0.479373	0.860468	0.634982	0.574106	0.312696	0.717438	0.489207	0.469186	0.34066	0.508202	0.192819	0.46544	0.508581	0.559848	0.610961	0.639748	0.717889	0.501526	0.56481	0.763021	0.625855	0.62945	0.651086	0.75392	0.550596	0.360177	0.517079
chr4-81000000	2.91517262361923	0.771445	0.667474	0.599708	0.526704	0.590771	0.710045	0.596733	0.843695	0.516879	0.888026	0.693739	0.729157	0.312937	0.905714	0.398146	0.578641	0.474426	0.579708	0.175429	0.432244	0.848175	0.538347	0.598553	0.649012	0.733351	0.499277	0.627274	0.762523	0.655008	0.660267	0.650727	0.788826	0.548856	0.365539	0.588575
chr4-82000000	8.22968527666019	0.7757	0.603783	0.585591	0.513643	0.611562	0.648521	0.651753	0.735214	0.611193	0.701828	0.6209	0.483247	0.234663	1.00028	0.382137	0.457774	0.332756	0.486567	0.152567	0.41708	0.500242	0.66515	0.594705	0.716085	0.802533	0.461305	0.598704	0.752668	0.703264	0.68824	0.626266	0.746636	0.557543	0.388084	0.506393
chr4-83000000	13.9343511897293	0.800318	0.70892	0.622876	0.54869	0.714605	0.738541	0.746859	0.71321	0.734783	0.657567	0.634357	0.631335	0.719122	0.70449	1.06683	0.650128	0.74095	0.854658	1.31338	0.905876	0.566341	0.802238	0.613816	0.786575	0.83549	0.743285	0.622266	0.780467	0.760499	0.772305	0.606628	0.661412	0.534002	0.410155	1.05515
chr4-84000000	9.69505117512976	0.769271	0.705579	0.612967	0.539196	0.685182	0.708109	0.699931	0.737238	0.671133	0.764823	0.700205	0.821614	0.946577	0.742411	0.664078	0.799721	0.730073	0.738305	0.513911	0.768549	0.709628	0.591989	0.594219	0.740992	0.855002	0.747198	0.672402	0.781155	0.793414	0.73104	0.634569	0.749772	0.54151	0.398222	1.20691
chr4-85000000	-3.07241934824445	0.886715	0.583135	0.571399	0.475208	0.594108	0.59277	0.60257	0.732525	0.589648	0.695248	0.58109	0.508425	0.196925	0.85094	0.37	0.354989	0.256623	0.432946	0.138719	0.418934	0.462315	0.625669	0.601801	0.666566	0.760935	0.450891	0.56503	0.746786	0.663602	0.632358	0.618561	0.671164	0.54518	0.38053	0.462775
chr4-86000000	-3.92500161230585	0.758801	0.667506	0.598137	0.508115	0.577152	0.667086	0.578375	0.809523	0.524662	0.842198	0.684549	0.566272	0.321585	0.910471	0.423248	0.630212	0.4439	0.561117	0.262504	0.452974	0.676472	0.611841	0.611846	0.635522	0.729908	0.485622	0.615147	0.776037	0.698885	0.664698	0.649006	0.740064	0.535793	0.370441	0.611171
chr4-87000000	2.92237087047812	0.834966	0.890629	0.658696	0.588892	0.626212	0.676124	0.693503	0.754695	0.57281	0.722327	0.621129	0.693029	1.04244	0.737524	0.69073	0.893978	0.855074	0.79491	1.66062	0.77549	0.620607	0.675762	0.666174	0.763229	0.763397	0.691807	0.613468	0.79291	0.739381	0.706353	0.728771	0.778356	0.57901	0.382967	1.02937
chr4-88000000	8.43786697492654	0.864777	0.670036	0.605527	0.533512	0.627022	0.702425	0.675285	0.699981	0.642118	0.697843	0.592133	0.651789	0.441551	0.701671	0.871214	0.529314	0.506999	0.625996	0.599988	0.615946	0.62922	0.631704	0.611702	0.715026	0.793051	0.591583	0.600818	0.778424	0.699098	0.71097	0.636557	0.69009	0.532125	0.393327	0.659526
chr4-89000000	5.47369589587347	0.816031	0.685619	0.653645	0.598371	0.659694	0.692228	0.678522	0.703137	0.645829	0.751546	0.685651	0.735237	0.623345	0.680898	0.759046	0.636172	0.667084	0.727	0.532576	0.700153	0.73545	0.615357	0.673716	0.72251	0.81038	0.663756	0.633766	0.77828	0.788845	0.726219	0.688164	0.7389	0.58001	0.395781	0.839343
chr4-90000000	-0.965785554441538	0.85123	0.658114	0.600803	0.537593	0.591473	0.673109	0.60246	0.792614	0.554601	0.817592	0.651813	0.618121	0.306585	0.920971	0.377339	0.460855	0.347429	0.506606	0.17735	0.474264	0.55144	0.599441	0.632507	0.651866	0.749376	0.484181	0.603147	0.779828	0.690108	0.65791	0.669251	0.766424	0.589166	0.371016	0.57657
chr4-91000000	-6.00458031895496	0.808771	0.607109	0.535706	0.464785	0.512908	0.573795	0.51264	0.691621	0.464552	0.815749	0.546325	0.503259	0.277605	0.524304	0.403552	0.43042	0.291991	0.473005	0.219098	0.431906	0.515693	0.514276	0.604108	0.589232	0.667574	0.459235	0.544868	0.715662	0.584035	0.593372	0.626991	0.677856	0.526385	0.352041	0.436272
chr4-92000000	-7.46909391468553	0.800326	0.554637	0.520795	0.443903	0.501335	0.520429	0.481938	0.62536	0.442601	0.71239	0.515019	0.436336	0.194263	0.472984	0.356478	0.31595	0.193361	0.407635	0.128156	0.350529	0.486551	0.458312	0.564504	0.550859	0.659594	0.451635	0.518709	0.702571	0.585743	0.547903	0.630691	0.697474	0.507928	0.35469	0.42324
chr4-93000000	-4.47203850105047	0.949637	0.595731	0.553645	0.459107	0.4845	0.544997	0.505366	0.701713	0.429668	0.780659	0.537754	0.528265	0.212084	0.597177	0.354371	0.33912	0.209443	0.423163	0.153259	0.387877	0.397781	0.498739	0.622147	0.569125	0.655713	0.475388	0.517005	0.735838	0.575374	0.559129	0.65272	0.678593	0.521682	0.345671	0.405196
chr4-94000000	0.494161314077974	0.882887	0.663557	0.605125	0.531687	0.533933	0.59128	0.541816	0.759848	0.470198	0.764213	0.570728	0.654416	0.256621	0.750408	0.365027	0.404375	0.259346	0.453517	0.156513	0.420689	0.443409	0.532521	0.65773	0.61719	0.688903	0.464748	0.581651	0.779161	0.618966	0.626925	0.716697	0.718986	0.553617	0.357951	0.473444
chr4-95000000	2.74317580128887	0.776228	0.596473	0.576329	0.492312	0.564823	0.644379	0.580149	0.731835	0.536583	0.7842	0.62632	0.622526	0.401266	0.712147	0.728719	0.499796	0.400109	0.543866	0.444914	0.56694	0.486472	0.58873	0.586533	0.64879	0.724232	0.520089	0.557603	0.783249	0.642799	0.663169	0.62714	0.717013	0.521291	0.375704	0.558754
chr4-96000000	-4.80457751297348	0.79638	0.582533	0.578724	0.536158	0.613013	0.565353	0.568838	0.668231	0.522547	0.777598	0.605058	0.504935	0.214854	0.640276	0.358722	0.356325	0.240623	0.440402	0.150307	0.398468	0.49209	0.54579	0.603344	0.645128	0.73176	0.536478	0.589948	0.725832	0.673059	0.623949	0.633785	0.776638	0.621159	0.368059	0.503143
chr4-97000000	-7.27687977307571	0.755528	0.588216	0.561792	0.476333	0.524009	0.546402	0.524038	0.65392	0.441834	0.76178	0.559075	0.453499	0.202936	0.508812	0.36891	0.328001	0.205296	0.43615	0.132728	0.355871	0.514396	0.495332	0.628989	0.598467	0.698517	0.462382	0.546218	0.710874	0.619619	0.583038	0.668991	0.718608	0.535851	0.352649	0.397692
chr4-98000000	-2.73061230834592	0.737866	0.55567	0.522659	0.438137	0.498113	0.532542	0.50336	0.60937	0.454282	0.676624	0.501893	0.401266	0.190402	0.456708	0.358265	0.309166	0.190435	0.416461	0.127789	0.325076	0.510152	0.441953	0.578256	0.557367	0.700289	0.438088	0.516993	0.695026	0.597386	0.560041	0.601848	0.666748	0.483446	0.358371	0.404253
chr4-99000000	0.752429791511935	0.800872	0.680624	0.629353	0.57462	0.635	0.665198	0.690855	0.747277	0.640273	0.728857	0.643881	0.664829	0.540416	0.747067	0.761306	0.620585	0.586912	0.683624	0.901388	0.635534	0.802941	0.68711	0.643221	0.724355	0.794872	0.579781	0.626162	0.793186	0.716964	0.728037	0.66062	0.723278	0.550814	0.390537	0.781678
chr4-100000000	-1.66743342026348	0.728167	0.67603	0.587474	0.524684	0.597834	0.643674	0.631359	0.710452	0.611444	0.722132	0.595958	0.645339	0.577754	0.734217	0.677074	0.556642	0.578512	0.702331	0.67004	0.634322	0.617582	0.617164	0.597703	0.687961	0.777952	0.626721	0.589295	0.779217	0.727402	0.694223	0.650701	0.777592	0.533851	0.385103	0.895727
chr4-101000000	-0.0395388209010749	0.819329	0.735083	0.607675	0.521469	0.580965	0.618702	0.59334	0.76868	0.528697	0.761813	0.646159	0.588472	0.304492	0.759694	0.43342	0.518713	0.354142	0.515608	0.164643	0.421972	0.604569	0.574617	0.616034	0.651425	0.744214	0.479508	0.618096	0.800544	0.69392	0.675746	0.655237	0.810907	0.574708	0.367953	0.574512
chr4-102000000	4.99081141427611	0.760607	0.689769	0.582335	0.507153	0.536874	0.621978	0.554193	0.773454	0.504284	0.833019	0.613602	0.581767	0.326616	0.734483	0.456552	0.630526	0.50957	0.607575	0.365658	0.466595	0.63748	0.640062	0.613943	0.610912	0.688318	0.506938	0.578225	0.793535	0.665281	0.654822	0.625491	0.707647	0.527535	0.362514	0.573955
chr4-103000000	5.95398888400752	0.70828	0.758928	0.653737	0.60722	0.623709	0.698828	0.651622	0.710409	0.577142	0.713809	0.627273	0.71273	1.08774	0.514207	1.21286	0.782326	0.918266	0.960754	1.85463	0.930216	0.817057	0.633284	0.647378	0.681217	0.734724	0.790362	0.623834	0.822543	0.714224	0.739837	0.693637	0.709513	0.512534	0.383546	1.19221
chr4-104000000	1.45091604639691	0.720827	0.630763	0.550615	0.441851	0.520307	0.627756	0.523989	0.723119	0.483895	0.753949	0.561197	0.70822	0.28506	0.676305	0.596441	0.417669	0.310075	0.500208	0.223283	0.424658	0.539516	0.510768	0.55841	0.581395	0.68822	0.473933	0.546517	0.753685	0.593115	0.598935	0.612783	0.715601	0.492404	0.363367	0.508471
chr4-105000000	5.48079583593909	0.669129	0.836987	0.598035	0.500974	0.516116	0.64813	0.555221	0.830517	0.454057	0.883949	0.679344	1.20711	0.784962	0.486132	0.556106	0.715462	0.591529	0.739817	0.413594	0.548927	1.52047	0.340015	0.578254	0.596111	0.649224	0.530958	0.594719	0.767184	0.651004	0.682793	0.635339	0.829223	0.514551	0.358408	0.918703
chr4-106000000	9.81518654639524	0.704802	0.851958	0.659696	0.539462	0.554147	0.664928	0.634974	0.777844	0.525003	0.816319	0.642884	0.829701	0.774128	0.48763	1.17783	0.716574	0.671556	0.786973	1.21773	0.65457	1.22888	0.475986	0.616598	0.662744	0.692544	0.642586	0.611958	0.828089	0.658575	0.725407	0.678824	0.77862	0.548246	0.370846	0.846931
chr4-107000000	-1.67338280389401	0.737258	0.617733	0.581956	0.477989	0.498696	0.612211	0.533502	0.695501	0.477166	0.750225	0.582112	0.47318	0.320276	0.575989	0.726011	0.390854	0.280944	0.502346	0.371503	0.456465	0.564602	0.533355	0.605757	0.607749	0.666042	0.511492	0.542397	0.771053	0.617068	0.628925	0.646404	0.704519	0.529522	0.36166	0.490053
chr4-108000000	-2.5764939068765	0.799796	0.68992	0.616225	0.556444	0.614735	0.647243	0.642161	0.69698	0.598706	0.698943	0.586462	0.635791	0.331346	0.697161	0.592285	0.47713	0.425251	0.555475	0.305763	0.512136	0.54933	0.609428	0.656798	0.691116	0.77463	0.533722	0.630188	0.7775	0.707581	0.685007	0.653595	0.723232	0.551236	0.381367	0.589498
chr4-109000000	2.70720725862415	0.828579	0.649841	0.61659	0.539805	0.646304	0.619055	0.706936	0.783917	0.679103	0.698534	0.645437	0.672614	0.363845	1.01657	0.520885	0.541558	0.506215	0.628067	0.386184	0.609487	0.524626	0.704877	0.635296	0.78416	0.826779	0.530238	0.60126	0.787883	0.726045	0.712222	0.653955	0.698683	0.556747	0.394302	0.620574
chr4-110000000	6.94745750396179	0.811244	0.680944	0.612183	0.53369	0.641106	0.719565	0.658934	0.759688	0.627033	0.75236	0.651432	0.652796	0.552557	0.817423	0.811638	0.675313	0.629593	0.69248	0.72165	0.656359	0.656031	0.735752	0.611827	0.700845	0.78057	0.599121	0.648254	0.797633	0.711829	0.696009	0.626053	0.730736	0.519926	0.389983	0.723299
chr4-111000000	1.00307789961944	0.793824	0.642625	0.574315	0.492488	0.612064	0.661345	0.62944	0.794068	0.597304	0.726916	0.600189	0.649321	0.394639	0.902575	0.441913	0.549985	0.425291	0.532018	0.243221	0.523653	0.587395	0.611697	0.56606	0.680936	0.753511	0.539133	0.596315	0.755449	0.687746	0.681252	0.613179	0.678292	0.538413	0.384862	0.627489
chr4-112000000	-2.1106205395588	0.739062	0.610208	0.552546	0.46081	0.501094	0.635748	0.519373	0.72835	0.467099	0.759347	0.568186	0.525071	0.221106	0.805469	0.347169	0.382063	0.244102	0.427217	0.140408	0.400855	0.419987	0.553368	0.590275	0.590402	0.688698	0.443564	0.536457	0.734714	0.598408	0.59047	0.646923	0.715274	0.53445	0.357606	0.475768
chr4-113000000	10.1224475566653	0.867048	0.821982	0.700775	0.625232	0.614378	0.750458	0.702111	0.753151	0.62697	0.716082	0.628235	0.913447	0.873514	0.572161	0.766585	0.74148	0.891239	0.843877	0.788563	0.830441	0.622543	0.585571	0.689656	0.720744	0.737433	0.644178	0.644207	0.837587	0.730131	0.745973	0.72207	0.708477	0.542173	0.392817	0.955168
chr4-114000000	10.9064187659175	0.801909	0.729659	0.666344	0.611098	0.567136	0.708863	0.586196	0.82741	0.493418	0.894167	0.681612	0.84976	0.791018	0.529689	0.90949	0.828796	0.592958	0.709005	0.839099	0.610205	0.950766	0.557562	0.666768	0.606133	0.687013	0.639729	0.632776	0.837581	0.685497	0.694467	0.7351	0.807495	0.57794	0.366707	1.01586
chr4-115000000	7.24827473301413	0.799448	0.637874	0.590781	0.514221	0.546088	0.648229	0.549292	0.808082	0.49781	0.792201	0.59838	0.606628	0.247852	0.894422	0.384714	0.472091	0.332083	0.501663	0.170861	0.446675	0.505369	0.598189	0.637579	0.620266	0.700357	0.488618	0.585393	0.796725	0.623752	0.639412	0.671477	0.724861	0.538722	0.357725	0.461011
chr4-116000000	-0.0240070917177341	0.73076	0.663313	0.58714	0.479299	0.482899	0.559579	0.512462	0.756598	0.423955	0.867297	0.601347	0.690274	0.293822	0.677082	0.372008	0.432951	0.291726	0.46825	0.160046	0.407175	0.61732	0.481222	0.620231	0.57973	0.631035	0.47892	0.564782	0.774282	0.58878	0.594116	0.693526	0.733431	0.567244	0.341975	0.501278
chr4-117000000	-7.06723885608218	0.726125	0.64505	0.559005	0.468988	0.486276	0.554315	0.538124	0.699285	0.437311	0.795208	0.543099	0.548562	0.218742	0.612529	0.359507	0.363053	0.232187	0.431924	0.14176	0.379806	0.466152	0.50093	0.628798	0.573669	0.642286	0.46445	0.532174	0.766498	0.564697	0.580263	0.656854	0.680217	0.510413	0.342997	0.434085
chr4-118000000	-7.15993409710367	0.741137	0.650416	0.539482	0.448484	0.514903	0.571711	0.542831	0.698819	0.4661	0.710174	0.531842	0.569254	0.214367	0.589635	0.370847	0.349763	0.234247	0.42396	0.147919	0.391782	0.495424	0.507704	0.592224	0.596742	0.660575	0.46769	0.53315	0.748379	0.581324	0.594979	0.610925	0.691161	0.492759	0.352397	0.419389
chr4-119000000	6.457966059868	0.700823	0.599636	0.509022	0.44243	0.522037	0.608386	0.549351	0.638606	0.525005	0.61215	0.515144	0.664917	0.415138	0.664992	0.737729	0.469169	0.454163	0.570704	0.409922	0.533601	0.42262	0.561523	0.515451	0.600608	0.662891	0.531091	0.527799	0.699083	0.594942	0.592881	0.549027	0.622244	0.467258	0.385422	0.60749
chr4-120000000	7.60611268757775	0.769271	0.624314	0.540206	0.459246	0.516571	0.580049	0.564674	0.673431	0.499572	0.719357	0.570615	0.643767	0.416181	0.706788	0.559194	0.467065	0.474079	0.592037	0.353664	0.561801	0.444608	0.535032	0.559286	0.604647	0.684859	0.499955	0.542713	0.737565	0.615119	0.625883	0.602397	0.644027	0.464928	0.375097	0.580337
chr4-121000000	1.85417899602447	0.808623	0.640824	0.577604	0.477781	0.551935	0.608546	0.579455	0.781023	0.545045	0.788526	0.617034	0.503698	0.235969	0.936364	0.36648	0.404387	0.256712	0.460154	0.149884	0.410699	0.483775	0.604984	0.589207	0.644695	0.735953	0.482763	0.559745	0.782096	0.629493	0.62865	0.609391	0.718934	0.528375	0.368044	0.478967
chr4-122000000	8.72410329630654	0.785558	0.7276	0.595202	0.512319	0.612211	0.768399	0.635816	0.860776	0.585103	0.815861	0.654166	0.767294	0.481945	1.06154	0.585209	0.696777	0.653334	0.702499	0.357611	0.634677	0.596402	0.642807	0.58931	0.681663	0.758103	0.542466	0.640987	0.80608	0.680077	0.702485	0.633037	0.761141	0.551285	0.3805	0.716127
chr4-123000000	10.8714545466821	0.797226	0.602488	0.589844	0.492808	0.575522	0.666441	0.593141	0.790864	0.557004	0.782631	0.625174	0.660048	0.38675	0.746504	0.86584	0.619416	0.491727	0.60831	0.302686	0.529805	0.696577	0.571399	0.595485	0.633627	0.728024	0.535937	0.558917	0.786256	0.67389	0.675847	0.616097	0.72007	0.511429	0.37785	0.592929
chr4-124000000	3.09646425625553	0.824655	0.612185	0.601165	0.532586	0.585911	0.636945	0.604885	0.743493	0.565087	0.772433	0.638417	0.641913	0.312949	0.750402	0.479143	0.529143	0.389831	0.513082	0.196125	0.450165	0.656973	0.574609	0.60623	0.672161	0.762811	0.482524	0.588728	0.777267	0.713456	0.673211	0.630978	0.777607	0.557102	0.379317	0.631075
chr4-125000000	-4.31577714625099	0.812242	0.58614	0.552599	0.477664	0.514444	0.572984	0.542907	0.718145	0.484503	0.75081	0.550964	0.562368	0.217791	0.652268	0.377421	0.36009	0.245404	0.447338	0.142076	0.399047	0.460635	0.525631	0.607904	0.603681	0.705421	0.459289	0.546107	0.751065	0.612148	0.602964	0.634369	0.675423	0.528037	0.358648	0.434023
chr4-126000000	-6.90787328201602	0.776682	0.587942	0.575463	0.483411	0.505982	0.565737	0.522181	0.707409	0.463886	0.817797	0.570412	0.561374	0.228002	0.600521	0.363066	0.349818	0.224602	0.435176	0.147455	0.393936	0.449184	0.513555	0.618659	0.598997	0.673857	0.484405	0.549097	0.727965	0.596551	0.589463	0.649031	0.684677	0.54565	0.353005	0.433922
chr4-127000000	-7.31779638945897	0.741099	0.500113	0.54989	0.467262	0.491932	0.56029	0.509695	0.666491	0.451668	0.77063	0.559251	0.488182	0.194709	0.518897	0.353235	0.325814	0.182846	0.416753	0.143086	0.363254	0.473377	0.483822	0.61195	0.58204	0.686825	0.452924	0.542842	0.721259	0.586016	0.580322	0.643558	0.675158	0.506365	0.353655	0.40834
chr4-128000000	4.41831050816867	0.767984	0.628023	0.560866	0.516541	0.59159	0.620952	0.606753	0.682082	0.554024	0.752738	0.600315	0.642866	0.497641	0.639903	0.715695	0.48278	0.454417	0.612407	0.558028	0.624746	0.585681	0.564678	0.60217	0.65985	0.74704	0.567114	0.56164	0.777142	0.668633	0.664581	0.618244	0.701146	0.529657	0.379675	0.671376
chr4-129000000	11.123192137323	0.83621	0.696343	0.614971	0.563444	0.665916	0.663633	0.690192	0.682243	0.639461	0.682302	0.620703	0.703244	0.666289	0.531619	1.0675	0.592557	0.529475	0.630382	0.727017	0.632566	0.872983	0.558593	0.611045	0.71582	0.781145	0.638348	0.632336	0.794178	0.724404	0.722601	0.6219	0.684499	0.534052	0.397221	0.835245
chr4-130000000	1.68772747026078	0.782846	0.603054	0.570674	0.48937	0.551556	0.588951	0.542778	0.701466	0.501104	0.74534	0.593208	0.582951	0.275761	0.705769	0.402758	0.36434	0.27955	0.49324	0.278869	0.464878	0.458561	0.552554	0.627348	0.606635	0.708871	0.483275	0.547055	0.766082	0.621723	0.601354	0.660111	0.72064	0.534601	0.364179	0.507485
chr4-131000000	-6.21855797958822	0.781831	0.584693	0.576173	0.468187	0.493103	0.546091	0.511555	0.694249	0.438314	0.766145	0.53401	0.53139	0.204351	0.545499	0.354341	0.332143	0.208736	0.408886	0.142388	0.386119	0.43232	0.526637	0.641036	0.57304	0.641458	0.467964	0.543612	0.729903	0.583005	0.570909	0.65494	0.651728	0.51493	0.346041	0.399837
chr4-132000000	-4.84497364962207	0.598519	0.540997	0.468982	0.38945	0.426813	0.497765	0.455417	0.629005	0.408339	0.709858	0.457735	0.61124	0.257367	0.48942	0.340094	0.380357	0.247697	0.429677	0.149029	0.354291	0.598683	0.389636	0.504353	0.51134	0.609548	0.403722	0.475962	0.677157	0.553147	0.526647	0.529782	0.563159	0.423037	0.355506	0.414068
chr4-133000000	-5.1307036326862	0.766552	0.623187	0.563488	0.467739	0.473513	0.551587	0.527292	0.686082	0.450332	0.763946	0.548909	0.577627	0.235196	0.505666	0.374339	0.372676	0.227146	0.451689	0.166683	0.36811	0.591688	0.455125	0.628565	0.5801	0.6464	0.446288	0.521109	0.757408	0.576732	0.585316	0.666568	0.673946	0.49309	0.345919	0.399404
chr4-134000000	-3.32847058831904	0.761852	0.567632	0.542114	0.458236	0.478955	0.569737	0.520552	0.669528	0.44411	0.786559	0.544971	0.513198	0.194832	0.528466	0.357214	0.333048	0.209888	0.427324	0.139164	0.365953	0.481896	0.48573	0.635981	0.583974	0.650672	0.449997	0.523513	0.71772	0.581554	0.560707	0.652733	0.675069	0.514273	0.346873	0.397411
chr4-135000000	-2.50511649369955	0.755536	0.55103	0.52779	0.443373	0.460472	0.543871	0.483124	0.641911	0.424412	0.801786	0.52481	0.469568	0.205613	0.470632	0.355592	0.314187	0.191218	0.421066	0.137001	0.347361	0.511645	0.459884	0.592692	0.565557	0.636544	0.461821	0.517412	0.687809	0.565954	0.539082	0.63126	0.665121	0.507001	0.343994	0.391798
chr4-136000000	-4.67101873120958	0.717796	0.544664	0.550454	0.456909	0.446191	0.533878	0.494731	0.653987	0.417584	0.826421	0.545509	0.463895	0.199947	0.485149	0.356232	0.32075	0.193229	0.419424	0.145554	0.363313	0.493309	0.464598	0.621883	0.564677	0.632485	0.454812	0.516588	0.70198	0.560917	0.550551	0.65079	0.643134	0.503975	0.341102	0.39251
chr4-137000000	-3.39604773070995	0.794043	0.599525	0.573976	0.502851	0.52042	0.586686	0.548341	0.682247	0.466643	0.817028	0.575149	0.553914	0.201612	0.576085	0.36548	0.334456	0.213087	0.426366	0.148139	0.400395	0.435643	0.522039	0.642213	0.603949	0.658961	0.473603	0.558758	0.753426	0.600373	0.590202	0.69304	0.732213	0.561142	0.349787	0.452501
chr4-138000000	2.06940762601302	0.80108	0.644395	0.557708	0.461554	0.512799	0.587801	0.532595	0.734759	0.472496	0.803433	0.586797	0.62552	0.218248	0.734049	0.357318	0.402095	0.265419	0.45054	0.149448	0.417838	0.429348	0.540152	0.604287	0.604258	0.679699	0.469754	0.562146	0.791716	0.623019	0.616262	0.646676	0.720873	0.538163	0.353847	0.450054
chr4-139000000	10.5147684780813	0.840761	0.661594	0.636487	0.570303	0.661933	0.66364	0.657646	0.740898	0.62978	0.742068	0.626373	0.71172	0.478939	0.843402	0.584596	0.574358	0.471162	0.570058	0.46624	0.530682	0.629333	0.662861	0.639965	0.721853	0.798159	0.592557	0.640667	0.794991	0.744114	0.719609	0.691279	0.803354	0.54872	0.391427	0.726766
chr4-140000000	10.9430434460761	0.862235	0.789522	0.620654	0.59126	0.723776	0.803934	0.797086	0.822	0.750277	0.647362	0.648761	0.711993	0.63027	1.03728	0.749369	0.758357	0.756199	0.778752	0.890809	0.769948	0.680275	0.842572	0.619935	0.807781	0.828392	0.662307	0.696898	0.822542	0.780468	0.793313	0.626662	0.648529	0.527795	0.414438	0.874429
chr4-141000000	8.17211904454783	0.800856	0.725042	0.57227	0.523221	0.662747	0.710839	0.697542	0.816844	0.672224	0.692158	0.66199	0.673612	0.424625	1.06941	0.521636	0.650583	0.599088	0.636166	0.30219	0.555471	0.578609	0.715171	0.565582	0.728136	0.782935	0.54985	0.629111	0.77115	0.708353	0.708833	0.587048	0.716007	0.532211	0.397357	0.711442
chr4-142000000	2.8250249504872	0.74361	0.72359	0.583523	0.514257	0.571612	0.615307	0.60008	0.755338	0.53506	0.792585	0.637287	0.756216	0.453722	0.688195	0.545733	0.567727	0.484398	0.652345	0.499943	0.490481	0.799791	0.546834	0.591141	0.634851	0.729857	0.4916	0.598529	0.785361	0.68563	0.697067	0.626816	0.748509	0.522341	0.373848	0.596813
chr4-143000000	1.7383518736596	0.74743	0.632921	0.614055	0.563344	0.575008	0.618666	0.568539	0.728794	0.517769	0.796314	0.588871	0.536796	0.221028	0.757693	0.379923	0.381442	0.259565	0.454325	0.158597	0.419907	0.474316	0.596892	0.668629	0.645411	0.738261	0.470846	0.58706	0.756494	0.640557	0.616466	0.725794	0.786714	0.594039	0.367179	0.496886
chr4-144000000	1.59831723120424	0.661279	0.632597	0.545271	0.514297	0.541734	0.601254	0.571044	0.684511	0.532704	0.569721	0.501085	0.549281	0.406173	0.694085	0.599099	0.508685	0.513687	0.627345	0.473708	0.548591	0.514024	0.584235	0.566897	0.625955	0.70203	0.516144	0.540144	0.731586	0.63904	0.642415	0.598629	0.630218	0.465392	0.382981	0.657953
chr4-145000000	4.89577559114163	0.703561	0.660175	0.560094	0.487122	0.552809	0.620272	0.577306	0.733274	0.525696	0.800702	0.621176	0.493596	0.304094	0.790819	0.472937	0.499916	0.326676	0.495365	0.236456	0.393317	0.685325	0.563093	0.561384	0.638593	0.744418	0.47016	0.563821	0.751342	0.682401	0.641913	0.618532	0.783616	0.514419	0.372625	0.550884
chr4-146000000	12.480963256481	0.747858	0.982458	0.66584	0.600713	0.635501	0.691688	0.745604	0.755029	0.611505	0.698048	0.6572	0.868828	1.26651	0.632927	1.15288	1.07024	1.01099	0.925854	1.39072	0.864736	0.960091	0.60991	0.636416	0.749852	0.760904	0.653819	0.670202	0.839988	0.768149	0.789474	0.679168	0.738278	0.512951	0.396581	1.11382
chr4-147000000	8.20187202208797	0.735396	0.738703	0.642417	0.563047	0.579011	0.663769	0.643216	0.794858	0.57123	0.801508	0.665654	0.734421	0.684078	0.805056	0.703077	0.70949	0.61156	0.676541	0.541925	0.603659	0.722816	0.58673	0.628333	0.736458	0.743948	0.533781	0.617555	0.796177	0.662803	0.683238	0.668143	0.746141	0.540729	0.381031	0.706031
chr4-148000000	6.466304496006	0.746985	0.846278	0.602191	0.540955	0.625671	0.714557	0.706316	0.74654	0.646803	0.734502	0.651529	0.682074	0.79467	0.70435	0.988322	0.856594	0.749404	0.732481	1.16503	0.686163	0.707801	0.723281	0.586054	0.73747	0.798952	0.596368	0.642642	0.774292	0.742419	0.7306	0.602683	0.743224	0.553156	0.395469	0.932039
chr4-149000000	1.94195573430166	0.80232	0.654939	0.578738	0.495728	0.6203	0.570558	0.645538	0.706122	0.596292	0.713564	0.598177	0.520698	0.209485	0.767801	0.380201	0.355347	0.287656	0.458812	0.147951	0.445365	0.40791	0.648559	0.58769	0.71785	0.789388	0.502572	0.569793	0.785156	0.660957	0.651211	0.622299	0.719162	0.537567	0.379518	0.494896
chr4-150000000	-2.10883791153293	0.734912	0.614022	0.568787	0.492729	0.5543	0.612359	0.532394	0.694495	0.493029	0.721801	0.558647	0.522142	0.211887	0.740273	0.367538	0.349514	0.228276	0.430957	0.151289	0.406703	0.448278	0.580075	0.606069	0.616722	0.71057	0.458207	0.566395	0.757113	0.632152	0.611378	0.628028	0.698843	0.535608	0.364807	0.443576
chr4-151000000	4.95995277565723	0.774954	0.713263	0.636706	0.536096	0.568223	0.687155	0.649229	0.76514	0.56701	0.807359	0.624623	0.525263	0.552102	0.548408	1.17946	0.647463	0.469889	0.606596	0.786339	0.545525	0.786958	0.626063	0.619882	0.672217	0.703663	0.590079	0.577176	0.82101	0.631274	0.682585	0.660391	0.699131	0.524795	0.375438	0.652661
chr4-152000000	11.688824857493	0.896657	0.771241	0.634773	0.578262	0.711252	0.667558	0.771072	0.743416	0.757313	0.644428	0.680461	0.631226	0.448469	1.00083	0.536352	0.594083	0.478677	0.585812	0.292278	0.573994	0.67578	0.690362	0.588333	0.794749	0.834377	0.545832	0.66576	0.815677	0.747686	0.741811	0.630024	0.79644	0.58827	0.413599	0.755605
chr4-153000000	15.2515357840751	0.804594	0.907251	0.665043	0.629464	0.689033	0.709096	0.784883	0.825413	0.708118	0.741586	0.681916	0.866634	1.11528	0.721966	0.964598	1.18353	1.13453	0.957132	1.6209	0.837212	0.958711	0.730041	0.629215	0.804664	0.779955	0.684054	0.694534	0.864413	0.745463	0.75975	0.685019	0.754643	0.579288	0.403789	1.16288
chr4-154000000	9.8822178591841	0.853842	0.807131	0.683367	0.616455	0.724262	0.76634	0.83482	0.807428	0.76419	0.691469	0.686074	0.7021	1.04338	0.921018	0.955228	1.01014	1.1244	0.923882	1.7784	0.866515	0.776464	0.883552	0.653204	0.832588	0.888448	0.825158	0.71402	0.795681	0.805796	0.772573	0.647063	0.692894	0.563928	0.414147	1.21953
chr4-155000000	3.49482729393947	0.806762	0.614268	0.593102	0.526216	0.636045	0.694257	0.639152	0.768	0.629619	0.792595	0.646556	0.641901	0.267068	0.919709	0.429834	0.455588	0.392427	0.52137	0.185789	0.484069	0.548413	0.64687	0.615145	0.699658	0.795061	0.513132	0.63299	0.772105	0.684018	0.678769	0.633974	0.743717	0.582274	0.381692	0.56692
chr4-156000000	0.687784390705933	0.757207	0.683659	0.630539	0.58784	0.595795	0.658788	0.586809	0.765415	0.553162	0.787052	0.633412	0.708025	0.299077	0.830075	0.404057	0.429703	0.344331	0.50107	0.166913	0.486226	0.506445	0.574491	0.665651	0.641954	0.714489	0.518503	0.627092	0.783332	0.663123	0.675414	0.719422	0.762965	0.596009	0.369612	0.583314
chr4-157000000	-3.89114067006823	0.786651	0.703172	0.59085	0.508872	0.534383	0.608532	0.571453	0.739971	0.490422	0.805416	0.594299	0.648308	0.244093	0.697747	0.372291	0.405048	0.268937	0.464627	0.155635	0.407161	0.491912	0.522692	0.629679	0.643186	0.687229	0.486534	0.576826	0.802416	0.631712	0.642295	0.664517	0.723086	0.559353	0.360375	0.472885
chr4-158000000	-2.06935869031033	0.747147	0.594068	0.545824	0.466436	0.517326	0.582771	0.531474	0.692762	0.466356	0.748618	0.555034	0.518516	0.204878	0.595466	0.366382	0.333075	0.196611	0.417173	0.138182	0.376897	0.402383	0.546274	0.615166	0.623641	0.673294	0.464318	0.532986	0.737832	0.579749	0.574903	0.634825	0.663745	0.517513	0.354609	0.419283
chr4-159000000	7.88271198746942	0.765762	0.606068	0.586839	0.523485	0.64652	0.670387	0.627411	0.741277	0.606037	0.749573	0.650022	0.724992	0.49381	0.781517	0.537955	0.654657	0.553871	0.614649	0.422976	0.57102	0.563174	0.614645	0.593493	0.691972	0.780793	0.577159	0.617902	0.802064	0.726096	0.697485	0.600544	0.713697	0.542429	0.388126	0.809644
chr4-160000000	5.18694240851016	0.794213	0.657263	0.578311	0.508804	0.58612	0.631549	0.598115	0.704192	0.555662	0.738489	0.600343	0.611029	0.433879	0.619279	0.64917	0.588471	0.472681	0.578821	0.808728	0.495416	0.668557	0.649455	0.610276	0.649626	0.737705	0.605899	0.585949	0.793005	0.683622	0.664289	0.622403	0.677793	0.52082	0.380081	0.657762
chr4-161000000	-4.63928832660977	0.702987	0.599074	0.525968	0.452868	0.442331	0.522507	0.489198	0.625141	0.429653	0.731259	0.510085	0.445114	0.197164	0.473524	0.343672	0.321619	0.189363	0.409928	0.130529	0.343039	0.484808	0.467	0.602608	0.563354	0.595187	0.430825	0.495199	0.713263	0.571224	0.55317	0.626359	0.63799	0.485836	0.34875	0.411857
chr4-162000000	-3.82041428365244	0.738286	0.687725	0.581295	0.500754	0.465139	0.593414	0.510149	0.739935	0.434969	0.833249	0.546245	0.658115	0.273549	0.625501	0.358098	0.403143	0.268741	0.45232	0.15257	0.406962	0.515028	0.503088	0.634375	0.579826	0.600482	0.473474	0.563878	0.764339	0.607288	0.592534	0.715078	0.764309	0.576954	0.342988	0.502901
chr4-163000000	-1.74032733760973	0.768267	0.633575	0.552752	0.468071	0.512243	0.602586	0.541809	0.742988	0.480343	0.778253	0.561025	0.501	0.21049	0.795699	0.361005	0.372884	0.240301	0.44621	0.150079	0.406519	0.452194	0.590262	0.597467	0.618016	0.680268	0.475127	0.575348	0.75636	0.613021	0.599468	0.633567	0.688629	0.529054	0.355157	0.467944
chr4-164000000	1.98740123347258	0.761451	0.679117	0.602804	0.524144	0.566252	0.687339	0.56721	0.779028	0.515236	0.802938	0.643443	0.816227	0.507905	0.758497	0.581141	0.618002	0.53492	0.650732	0.47051	0.586134	0.602556	0.535409	0.615979	0.622467	0.710687	0.542104	0.608029	0.8084	0.656318	0.687393	0.681152	0.75856	0.533621	0.367088	0.676263
chr4-165000000	6.05045560655539	0.765949	0.624804	0.554775	0.482859	0.57639	0.621372	0.573073	0.661747	0.562809	0.696438	0.570924	0.655323	0.29453	0.712228	0.389881	0.460254	0.345138	0.483691	0.20774	0.480061	0.471385	0.572859	0.581313	0.657265	0.729829	0.502991	0.574242	0.709394	0.62554	0.623575	0.605599	0.650777	0.500858	0.380837	0.560395
chr4-166000000	2.18328490049641	0.764591	0.681089	0.598451	0.519147	0.587156	0.656255	0.646621	0.732938	0.58936	0.732689	0.588103	0.649767	0.389904	0.788659	0.572185	0.510589	0.476172	0.594916	0.436563	0.532123	0.464832	0.631005	0.615036	0.700006	0.773672	0.542019	0.601861	0.791129	0.699743	0.670228	0.63168	0.700078	0.528073	0.378603	0.610425
chr4-167000000	-2.17137720818731	0.700059	0.762725	0.594433	0.528042	0.508556	0.593573	0.539221	0.760662	0.423103	0.831372	0.593891	0.942065	0.312502	0.556838	0.405717	0.446796	0.306708	0.502751	0.170027	0.396212	0.858961	0.425213	0.621394	0.614755	0.614294	0.458555	0.568866	0.769276	0.614881	0.626686	0.70892	0.7662	0.559484	0.351231	0.543238
chr4-168000000	-1.52555990218997	0.743033	0.617429	0.558392	0.497004	0.500028	0.555914	0.53486	0.676944	0.463432	0.755696	0.543479	0.518099	0.211615	0.594182	0.365811	0.351738	0.234431	0.42865	0.148781	0.372564	0.45894	0.518667	0.612683	0.590762	0.677561	0.456607	0.536505	0.744352	0.608956	0.592207	0.643297	0.700252	0.524079	0.356579	0.437179
chr4-169000000	7.32819912521953	0.84042	0.681744	0.603355	0.546039	0.69344	0.675429	0.663852	0.729274	0.643725	0.759432	0.685097	0.640519	0.335717	0.7846	0.622128	0.485685	0.442336	0.559522	0.264643	0.557445	0.61761	0.633709	0.61283	0.721979	0.799513	0.596837	0.636498	0.77503	0.696064	0.690179	0.644766	0.78934	0.615705	0.389317	0.672708
chr4-170000000	11.8154827553184	0.750042	0.805098	0.643134	0.553963	0.639437	0.721208	0.699225	0.757418	0.640218	0.721931	0.649308	0.798296	0.820249	0.606116	1.12275	0.773367	0.767647	0.790967	1.00851	0.717367	0.854952	0.641073	0.600033	0.767223	0.777027	0.651366	0.625463	0.802491	0.767678	0.713174	0.651966	0.710219	0.546265	0.395677	0.95575
chr4-171000000	5.35716888841591	0.733912	0.630822	0.564117	0.491054	0.560446	0.641149	0.531912	0.726456	0.505158	0.776654	0.588031	0.682703	0.268377	0.696968	0.365212	0.423254	0.301748	0.464802	0.15521	0.394374	0.680858	0.524905	0.577217	0.615113	0.716749	0.493646	0.594052	0.750392	0.675939	0.618078	0.644341	0.766816	0.548664	0.365654	0.568024
chr4-172000000	0.221902926448516	0.749615	0.638426	0.578325	0.473066	0.499769	0.610777	0.536619	0.772781	0.4754	0.837958	0.594253	0.698768	0.321965	0.661616	0.375572	0.461706	0.306571	0.477196	0.161598	0.426463	0.579425	0.494011	0.601075	0.599542	0.687436	0.468974	0.581116	0.791107	0.612439	0.620916	0.643526	0.690762	0.525722	0.351518	0.495254
chr4-173000000	3.70792855397206	0.800947	0.636181	0.57612	0.463869	0.549247	0.592108	0.582325	0.700006	0.535907	0.75526	0.579285	0.586768	0.229049	0.768341	0.363526	0.381643	0.24683	0.43774	0.144586	0.425341	0.467447	0.600241	0.6062	0.657269	0.761627	0.470622	0.572985	0.767709	0.651974	0.640364	0.631927	0.685233	0.542766	0.369127	0.474214
chr4-174000000	7.32273041734734	0.823443	0.684724	0.628249	0.542888	0.631	0.669672	0.681584	0.797238	0.617839	0.705959	0.606069	0.770472	0.608626	0.7369	0.65029	0.603077	0.610279	0.68823	0.801103	0.725949	0.5505	0.641886	0.637214	0.736006	0.783599	0.606853	0.605461	0.825296	0.692622	0.694783	0.643747	0.650639	0.536823	0.385302	0.727826
chr4-175000000	2.51624157334208	0.770097	0.596098	0.597679	0.529346	0.544494	0.627334	0.557634	0.783144	0.515337	0.901843	0.659551	0.609751	0.40755	0.803275	0.488598	0.493172	0.387863	0.541577	0.279288	0.507612	0.558838	0.576275	0.635358	0.67672	0.720734	0.513764	0.576615	0.76216	0.660452	0.626003	0.685084	0.78139	0.582981	0.363299	0.596951
chr4-176000000	0.88061979994277	0.780382	0.66746	0.559584	0.466728	0.555974	0.593743	0.570266	0.727214	0.502757	0.796629	0.597274	0.546012	0.235518	0.691785	0.370094	0.415738	0.29115	0.468793	0.160874	0.42092	0.505633	0.57324	0.572048	0.648623	0.718912	0.528438	0.58351	0.755458	0.636312	0.61097	0.617582	0.707429	0.55081	0.360075	0.492105
chr4-177000000	1.03017743824331	0.752423	0.657756	0.589669	0.493439	0.57521	0.650375	0.58643	0.789178	0.541679	0.792292	0.628972	0.706188	0.35912	0.822142	0.43493	0.507654	0.402719	0.559142	0.28806	0.502832	0.613288	0.610289	0.609389	0.661275	0.738493	0.514477	0.592266	0.781917	0.68314	0.665596	0.649025	0.710567	0.527241	0.367362	0.578946
chr4-178000000	-1.95965827243687	0.782464	0.619091	0.57071	0.500153	0.543403	0.584861	0.581852	0.670423	0.54024	0.768531	0.580513	0.695019	0.296258	0.599139	0.4577	0.392058	0.31388	0.494887	0.211904	0.479148	0.479534	0.530602	0.620315	0.658866	0.724847	0.511186	0.559508	0.754576	0.645124	0.63268	0.624044	0.682397	0.527328	0.369598	0.497549
chr4-179000000	-3.8646615497039	0.765911	0.55882	0.556631	0.47883	0.520252	0.530852	0.521055	0.628713	0.456767	0.782543	0.553241	0.443776	0.202476	0.455677	0.372108	0.324094	0.193424	0.437406	0.136799	0.353636	0.548287	0.474974	0.606209	0.594033	0.664497	0.468031	0.546882	0.687723	0.597478	0.566562	0.666083	0.723125	0.54087	0.351261	0.403505
chr4-180000000	-4.37013021844242	0.778259	0.649676	0.589205	0.512085	0.54654	0.585926	0.547776	0.677589	0.473676	0.824133	0.59881	0.567517	0.23614	0.547258	0.3793	0.367744	0.273209	0.476107	0.150871	0.379299	0.573544	0.476669	0.635732	0.661484	0.690142	0.484762	0.59933	0.735255	0.633537	0.606953	0.697505	0.817892	0.599885	0.356832	0.47764
chr4-181000000	-2.7496906455602	0.804213	0.637318	0.579723	0.498359	0.548354	0.620148	0.583163	0.730722	0.53283	0.843124	0.658158	0.712603	0.26133	0.66478	0.388929	0.436008	0.294744	0.482179	0.162439	0.415361	0.597757	0.532052	0.605193	0.66208	0.710838	0.475448	0.572363	0.759507	0.668145	0.650309	0.629135	0.705865	0.565782	0.363176	0.491816
chr4-182000000	-3.57059708082233	0.853302	0.634959	0.592622	0.532426	0.605416	0.586025	0.650926	0.656456	0.60015	0.744631	0.629142	0.609349	0.264725	0.616987	0.394074	0.388974	0.278984	0.473524	0.144257	0.394428	0.603273	0.548537	0.621517	0.723456	0.78287	0.478002	0.594536	0.731962	0.706711	0.674189	0.627087	0.733443	0.582961	0.382989	0.489547
chr4-183000000	0.747996451678414	0.931416	0.660022	0.598134	0.546409	0.665239	0.646343	0.754773	0.71205	0.730952	0.689752	0.635423	0.650711	0.383166	0.854902	0.496722	0.523009	0.421339	0.516693	0.222466	0.524704	0.58013	0.637063	0.611927	0.815005	0.836385	0.531304	0.6175	0.763279	0.73857	0.712152	0.626032	0.691606	0.578275	0.405279	0.549892
chr4-184000000	12.8214442280078	0.915376	0.658642	0.641132	0.592466	0.760321	0.660267	0.836013	0.712869	0.856781	0.618044	0.626974	0.650379	0.409736	0.976073	0.596439	0.476965	0.479338	0.598285	0.321165	0.65921	0.571539	0.729703	0.646576	0.876802	0.892879	0.562181	0.641399	0.786873	0.788245	0.735464	0.629605	0.686134	0.581239	0.425267	0.662075
chr4-185000000	14.8056648670919	0.769993	1.01166	0.737874	0.720057	0.838605	0.76242	0.942423	0.720378	0.861756	0.561483	0.650633	0.895287	2.24631	0.687455	1.1195	1.39541	1.49348	1.09936	1.7771	1.35792	0.87762	0.739647	0.690851	0.906748	0.896173	0.987636	0.78827	0.826841	0.900448	0.88138	0.726851	0.662169	0.552664	0.438515	1.83111
chr4-186000000	10.8239419293968	0.833958	0.82391	0.652555	0.59505	0.699757	0.745512	0.814694	0.792148	0.749493	0.745916	0.718725	0.830811	1.40605	0.884751	1.10526	1.086	1.04499	0.936833	1.33559	0.907798	0.788505	0.737161	0.62627	0.826788	0.837438	0.79421	0.668516	0.811749	0.7732	0.781173	0.61731	0.677196	0.539381	0.409234	1.03392
chr4-187000000	-1.54237527149803	0.841055	0.555121	0.554883	0.512177	0.678444	0.589257	0.728492	0.538673	0.747944	0.587125	0.559028	0.486669	0.243011	0.533026	0.402945	0.374871	0.285625	0.503392	0.135242	0.41128	0.819414	0.526619	0.596737	0.786989	0.849454	0.456501	0.569558	0.658956	0.691888	0.637242	0.554778	0.631118	0.536015	0.416113	0.472279
chr4-188000000	-8.11576309229366	0.796041	0.534562	0.548957	0.493272	0.588463	0.524789	0.637215	0.488548	0.630514	0.583703	0.509584	0.32855	0.193864	0.385995	0.398278	0.296613	0.185876	0.481141	0.114207	0.322724	0.925484	0.450356	0.605518	0.71622	0.801962	0.436812	0.517066	0.640605	0.678854	0.623496	0.579139	0.615014	0.522738	0.391767	0.396887
chr4-189000000	-8.74347538861685	0.792623	0.511474	0.524664	0.495158	0.572323	0.502942	0.610554	0.483255	0.639045	0.558409	0.494353	0.332949	0.196573	0.367344	0.39478	0.305213	0.185829	0.471347	0.120674	0.328434	0.976958	0.451247	0.602944	0.698501	0.788758	0.424046	0.519119	0.596935	0.666192	0.588772	0.557134	0.595912	0.500802	0.39835	0.382518
chr4-190000000	-5.74386347912359	0.733872	0.541285	0.589658	0.562275	0.672964	0.53511	0.645115	0.447693	0.742338	0.644018	0.557752	0.315849	0.213133	0.390558	0.419633	0.322937	0.235942	0.518191	0.144983	0.353417	1.05549	0.446891	0.615657	0.754038	0.844956	0.46833	0.621183	0.652683	0.735513	0.667641	0.581857	0.663257	0.602629	0.413376	0.686126
chr5-0	13.0225865891259	0.702266	0.725076	0.637568	0.712749	1.00593	0.686339	1.09871	0.497263	1.18378	0.330459	0.516952	0.491442	1.13239	0.620187	1.07228	0.954217	1.0019	0.726786	1.28428	0.960736	0.667815	0.934546	0.625922	1.08401	0.881807	1.03529	0.657847	0.652922	0.811624	0.673293	0.477005	0.377185	0.508534	0.512746	1.15091
chr5-1000000	6.29641946843627	0.790082	0.783145	0.691071	0.7686	1.17896	0.752192	1.24556	0.587655	1.42238	0.311354	0.612429	0.532134	1.01502	0.871697	0.779938	0.919811	0.963016	0.702786	0.770991	0.932229	0.717503	1.15648	0.69619	1.37107	0.958134	1.03885	0.736471	0.684207	0.918524	0.700494	0.493267	0.397601	0.61642	0.536477	1.20188
chr5-2000000	-4.46399640082251	0.792291	0.476517	0.611177	0.583169	0.865773	0.558314	0.85841	0.428141	1.03055	0.481951	0.5677	0.312111	0.180572	0.465552	0.396486	0.334244	0.23441	0.479297	0.109754	0.343287	1.13649	0.57138	0.626699	0.946193	0.958358	0.478569	0.585973	0.578827	0.715213	0.608804	0.548361	0.517684	0.593734	0.451496	0.447167
chr5-3000000	-7.50014451727262	0.808279	0.463995	0.579414	0.560153	0.76818	0.511306	0.808311	0.416238	0.920014	0.51402	0.550768	0.268469	0.189285	0.398576	0.402873	0.32566	0.202314	0.496431	0.102396	0.333855	1.24163	0.51799	0.639189	0.897769	0.910827	0.460074	0.572609	0.573428	0.714437	0.606192	0.534504	0.537262	0.585446	0.440495	0.428817
chr5-4000000	-8.58688414752526	0.785137	0.559671	0.582731	0.540101	0.680122	0.564465	0.712191	0.484528	0.717532	0.601593	0.542688	0.339362	0.200219	0.449718	0.41975	0.33446	0.211355	0.498159	0.116122	0.35552	0.95454	0.49397	0.624667	0.764705	0.850743	0.454686	0.576706	0.620503	0.697282	0.646877	0.599594	0.590233	0.556135	0.399891	0.41725
chr5-5000000	-2.94275327727711	0.812132	0.733664	0.637763	0.599822	0.784906	0.646412	0.870434	0.62346	0.858366	0.636034	0.652455	0.616735	0.413018	0.769952	0.553149	0.583439	0.466236	0.59204	0.331429	0.534081	0.78863	0.709449	0.65923	0.902532	0.903419	0.549159	0.694419	0.731324	0.796828	0.740053	0.623339	0.699609	0.595837	0.419496	0.62992
chr5-6000000	-1.66969108711446	0.798213	0.696256	0.703841	0.690768	0.933454	0.702014	0.949595	0.660688	0.965196	0.577851	0.7052	0.581527	0.670226	0.891453	0.741677	0.806659	0.729891	0.711958	0.730814	0.734698	0.836148	0.893251	0.698054	1.04	0.943346	0.710599	0.762587	0.725067	0.887779	0.78136	0.660672	0.654029	0.624929	0.440829	1.00081
chr5-7000000	-6.72285745430064	0.86736	0.565346	0.605479	0.572808	0.685619	0.631401	0.713073	0.593159	0.721851	0.671088	0.642674	0.492953	0.296613	0.694879	0.531802	0.466723	0.358661	0.515059	0.241731	0.481864	0.545612	0.65855	0.630699	0.806372	0.840986	0.490472	0.626508	0.692544	0.726162	0.667754	0.621381	0.66926	0.582285	0.405744	0.557002
chr5-8000000	-7.48301828888749	0.747613	0.559455	0.597441	0.519477	0.664915	0.584474	0.66053	0.581877	0.619151	0.682967	0.609555	0.422153	0.232868	0.564889	0.39292	0.366256	0.254878	0.47665	0.136202	0.387187	0.638968	0.541641	0.647208	0.710409	0.815761	0.460551	0.593952	0.694092	0.683496	0.652383	0.653948	0.690964	0.561276	0.385162	0.473686
chr5-9000000	-6.50022382769563	0.780115	0.668295	0.628293	0.539833	0.738132	0.624198	0.738405	0.656956	0.725965	0.661039	0.673708	0.549843	0.304036	0.801963	0.429571	0.544379	0.391827	0.539352	0.156385	0.439891	0.783266	0.622069	0.61177	0.812104	0.887857	0.508417	0.656635	0.722721	0.776704	0.727441	0.618727	0.752555	0.583793	0.404365	0.63814
chr5-10000000	-2.33300875764163	0.804041	0.755951	0.7129	0.678257	0.904753	0.755072	0.953842	0.657543	0.914781	0.612536	0.688844	0.668855	1.23347	0.696531	1.07987	1.09417	1.02779	0.85291	1.62523	0.965713	0.662193	0.872731	0.687104	0.9374	0.971221	0.815926	0.734083	0.775582	0.831753	0.819372	0.629421	0.657729	0.565335	0.441114	1.26695
chr5-11000000	-5.54960099945898	0.817713	0.601564	0.630295	0.549663	0.695982	0.593874	0.678551	0.645007	0.672592	0.719947	0.641796	0.493032	0.21091	0.75879	0.395201	0.351581	0.231775	0.446574	0.136243	0.409563	0.507788	0.644259	0.649276	0.738688	0.835984	0.506362	0.61366	0.706312	0.708946	0.657581	0.640212	0.739185	0.594713	0.390288	0.477377
chr5-12000000	-8.57488670538358	0.834011	0.511805	0.587522	0.51872	0.531799	0.530446	0.532227	0.580866	0.48575	0.7057	0.524368	0.367321	0.198424	0.419947	0.376564	0.312225	0.191306	0.465261	0.121141	0.331035	0.732764	0.426391	0.669803	0.589956	0.714172	0.446681	0.533986	0.661644	0.605793	0.561149	0.683222	0.651132	0.532656	0.356109	0.400323
chr5-13000000	-6.75502688082201	0.792578	0.568565	0.598073	0.496953	0.650958	0.569014	0.627126	0.596342	0.595678	0.712106	0.590007	0.405696	0.196228	0.595389	0.382806	0.329546	0.217736	0.447657	0.12812	0.387338	0.530459	0.585956	0.616732	0.756097	0.812533	0.47728	0.583056	0.721348	0.673091	0.645614	0.628543	0.704395	0.561775	0.380966	0.467859
chr5-14000000	-1.24428554214403	0.802648	0.929304	0.739918	0.696883	0.778229	0.767784	0.950846	0.680727	0.858144	0.609126	0.673928	0.706621	1.44621	0.620617	1.40974	1.20484	1.23556	0.943832	2.10948	0.978442	0.711886	0.90292	0.706153	0.92967	0.921834	0.838326	0.719648	0.822586	0.842138	0.831883	0.686282	0.665687	0.581306	0.431989	1.24117
chr5-15000000	-4.75050334806	0.865156	0.660898	0.598678	0.530344	0.617399	0.584774	0.699766	0.5685	0.643931	0.658453	0.599033	0.405186	0.21246	0.578193	0.392214	0.336259	0.220562	0.466858	0.128379	0.374546	0.586713	0.560613	0.622468	0.749014	0.833225	0.460311	0.619299	0.72016	0.695398	0.652774	0.62946	0.737336	0.558934	0.392434	0.459659
chr5-16000000	-6.04529509817839	0.817399	0.597977	0.595334	0.535589	0.702401	0.603546	0.748432	0.563579	0.782767	0.581277	0.595963	0.488424	0.305347	0.642185	0.456845	0.429899	0.399057	0.526618	0.258994	0.47813	0.542713	0.666812	0.592659	0.867318	0.910932	0.479234	0.610315	0.695989	0.733245	0.679085	0.557851	0.667098	0.55982	0.419697	0.572549
chr5-17000000	-5.34489257256187	0.697925	0.618023	0.569304	0.513828	0.612875	0.552426	0.650422	0.519807	0.643683	0.600213	0.541609	0.440077	0.404975	0.551381	0.414771	0.537164	0.479162	0.561664	0.39272	0.43127	0.698627	0.544264	0.582141	0.71561	0.821988	0.481434	0.574054	0.659615	0.711225	0.634921	0.578932	0.6401	0.514861	0.387319	0.590212
chr5-18000000	-5.88432468841044	0.756242	0.557325	0.590721	0.504377	0.540585	0.592111	0.54039	0.659047	0.472927	0.798462	0.578212	0.514249	0.286062	0.541612	0.408805	0.385345	0.293804	0.477809	0.233652	0.418764	0.537466	0.502951	0.660995	0.588103	0.708171	0.489002	0.56889	0.697939	0.617556	0.601424	0.684619	0.668586	0.547682	0.356397	0.498949
chr5-19000000	-5.73061825936825	0.758913	0.513495	0.562127	0.474609	0.521287	0.529797	0.508647	0.622593	0.451872	0.812748	0.571101	0.432316	0.200153	0.46844	0.372635	0.323231	0.198709	0.442524	0.133065	0.345851	0.542282	0.463025	0.637475	0.572376	0.680255	0.442929	0.525531	0.688201	0.583619	0.55217	0.683953	0.671076	0.507911	0.34972	0.382446
chr5-20000000	-7.91603066759883	0.631989	0.434714	0.483838	0.395273	0.457078	0.472263	0.427862	0.526622	0.39677	0.664116	0.478612	0.369821	0.187048	0.403065	0.319277	0.282478	0.175079	0.400591	0.113708	0.29795	0.49631	0.389894	0.538963	0.506516	0.632027	0.392694	0.463456	0.593733	0.532374	0.506777	0.574757	0.577601	0.438046	0.351503	0.352021
chr5-21000000	-8.69730074352935	0.625884	0.47147	0.486973	0.393753	0.440867	0.520327	0.463328	0.573843	0.430559	0.685689	0.486876	0.427539	0.194317	0.480002	0.36199	0.315832	0.19949	0.383701	0.125631	0.342993	0.424369	0.447189	0.5183	0.512952	0.652195	0.416015	0.461922	0.648122	0.573767	0.526671	0.557356	0.562612	0.446701	0.356504	0.393372
chr5-22000000	-8.73387156083337	0.699724	0.516853	0.527968	0.440343	0.52596	0.532177	0.492095	0.62867	0.454021	0.760113	0.55823	0.49393	0.216354	0.542097	0.359626	0.338595	0.236351	0.420856	0.132508	0.367347	0.435581	0.471711	0.575518	0.562102	0.666366	0.437454	0.523875	0.693231	0.590593	0.564114	0.61887	0.671104	0.499956	0.354026	0.400124
chr5-23000000	-9.21090411854443	0.745309	0.516178	0.580029	0.491552	0.541316	0.576728	0.514855	0.61039	0.463538	0.82534	0.599245	0.470465	0.226245	0.494436	0.370197	0.351441	0.224475	0.472016	0.13278	0.351141	0.608934	0.455571	0.629599	0.586176	0.712686	0.467945	0.573109	0.664515	0.640254	0.592881	0.683022	0.701098	0.565001	0.354443	0.425629
chr5-24000000	-8.35755575086447	0.727964	0.503511	0.573433	0.474634	0.499389	0.528015	0.508882	0.579336	0.449729	0.778979	0.551694	0.387237	0.196889	0.43946	0.369777	0.318619	0.189904	0.457814	0.118566	0.344541	0.597764	0.43331	0.641269	0.576692	0.694133	0.451687	0.541229	0.638832	0.60519	0.593519	0.666422	0.665519	0.532487	0.350969	0.375453
chr5-25000000	-8.73414463704192	0.76641	0.481914	0.559633	0.457082	0.479971	0.520805	0.48515	0.580641	0.436142	0.757307	0.522631	0.377246	0.194987	0.407791	0.361274	0.314027	0.191058	0.461314	0.125418	0.316915	0.721307	0.395093	0.639771	0.552077	0.671861	0.442197	0.501229	0.634296	0.588956	0.541098	0.64293	0.612029	0.517908	0.349134	0.366088
chr5-26000000	-8.09856972156832	0.738172	0.491115	0.55421	0.481001	0.507561	0.516708	0.519008	0.591865	0.456757	0.77874	0.53222	0.392126	0.207361	0.428573	0.381215	0.317421	0.198846	0.466762	0.135258	0.325374	0.672795	0.426046	0.658334	0.580631	0.67739	0.464569	0.52841	0.634846	0.596392	0.567899	0.675543	0.635459	0.523493	0.349315	0.357138
chr5-27000000	-8.62964479613593	0.757407	0.497586	0.574758	0.47532	0.505728	0.511153	0.491969	0.609556	0.422689	0.817162	0.56258	0.417219	0.221953	0.431499	0.372209	0.334448	0.204627	0.485836	0.150164	0.342656	0.679009	0.393328	0.661531	0.562263	0.680943	0.475538	0.506703	0.681689	0.600932	0.576958	0.679458	0.632136	0.522568	0.344847	0.381051
chr5-28000000	-10.2858682072367	0.708935	0.481487	0.565114	0.481938	0.475582	0.530795	0.49266	0.584066	0.440659	0.818199	0.520643	0.407349	0.19835	0.421772	0.365483	0.312161	0.191904	0.463546	0.122544	0.334438	0.652339	0.415715	0.66305	0.555658	0.66312	0.441877	0.540017	0.651106	0.598746	0.533507	0.682665	0.652428	0.518912	0.34893	0.360289
chr5-29000000	-9.60593392445782	0.690971	0.473517	0.54512	0.448589	0.48687	0.50662	0.48226	0.577831	0.417159	0.777565	0.535366	0.371411	0.192555	0.418512	0.36552	0.308718	0.176943	0.452868	0.123443	0.327736	0.611756	0.420495	0.619647	0.563625	0.667305	0.434276	0.519912	0.664321	0.583546	0.563092	0.643243	0.6217	0.509871	0.346544	0.357472
chr5-30000000	-9.00967954161913	0.739638	0.503019	0.574109	0.490028	0.516798	0.530343	0.504901	0.59215	0.465319	0.824106	0.576785	0.383138	0.190787	0.463582	0.369595	0.311468	0.198801	0.456379	0.123265	0.350893	0.575754	0.450157	0.656738	0.590238	0.713548	0.442666	0.534196	0.67409	0.58491	0.564668	0.684589	0.668801	0.553084	0.356301	0.394
chr5-31000000	-4.70698854757132	0.824625	0.597832	0.617285	0.545027	0.727128	0.657492	0.749911	0.637524	0.756736	0.675936	0.679848	0.499529	0.306765	0.787659	0.794509	0.46997	0.385099	0.524688	0.250202	0.493336	0.558432	0.712837	0.611207	0.810114	0.933245	0.550209	0.631414	0.737076	0.768339	0.722278	0.601427	0.714707	0.571037	0.416952	0.587962
chr5-32000000	0.924816608756389	0.77855	0.718041	0.645388	0.553295	0.755539	0.692552	0.793276	0.645668	0.781196	0.651309	0.682355	0.564413	0.871571	0.657782	1.10627	0.848937	0.818693	0.801466	1.21393	0.791503	0.663658	0.804691	0.616089	0.817209	0.896185	0.76872	0.663208	0.790188	0.802366	0.765498	0.618184	0.729462	0.554535	0.422013	1.03478
chr5-33000000	-0.248660298274794	0.758652	0.742591	0.622639	0.555834	0.676773	0.642705	0.698009	0.681903	0.634703	0.692233	0.648309	0.734888	0.72921	0.589071	0.812883	0.770702	0.587506	0.66161	0.527926	0.594639	0.943655	0.533987	0.592821	0.735819	0.809765	0.566783	0.643884	0.774889	0.709878	0.738463	0.651517	0.73685	0.512073	0.396076	0.868975
chr5-34000000	0.321311314301745	0.701494	0.60492	0.50522	0.439155	0.576445	0.556064	0.645772	0.573346	0.605697	0.520082	0.479763	0.69873	0.455146	0.568025	0.546777	0.584351	0.50562	0.559217	0.384471	0.546293	0.551822	0.518399	0.511254	0.662125	0.730084	0.462051	0.522097	0.684188	0.630695	0.633363	0.509779	0.554194	0.411763	0.398861	0.667044
chr5-35000000	-2.04130069931651	0.785697	0.627467	0.646855	0.586826	0.67279	0.693923	0.658395	0.708898	0.636385	0.742761	0.680996	0.717334	0.385049	0.764824	0.402005	0.601703	0.416615	0.535423	0.182607	0.465885	0.785526	0.584909	0.63019	0.704482	0.847533	0.510821	0.684324	0.752299	0.774833	0.709548	0.708056	0.904809	0.634848	0.392439	0.794507
chr5-36000000	2.64224773008189	0.799064	0.641013	0.626127	0.541437	0.649945	0.77331	0.683126	0.737659	0.645322	0.702386	0.65544	0.709944	0.630665	0.802092	0.804826	0.648207	0.694173	0.735067	1.18665	0.717997	0.676565	0.689882	0.61401	0.700865	0.803129	0.615961	0.645578	0.815787	0.722763	0.73207	0.647615	0.696276	0.555736	0.388683	0.783345
chr5-37000000	1.56771111850727	0.717293	0.621249	0.611254	0.511322	0.641588	0.668061	0.681116	0.667269	0.667839	0.703395	0.661027	0.48787	0.481299	0.538561	1.27057	0.558578	0.44644	0.576284	0.415443	0.535906	0.751964	0.61439	0.583413	0.72457	0.813149	0.594373	0.598786	0.773388	0.72701	0.729553	0.597813	0.667689	0.533678	0.400771	0.685251
chr5-38000000	-5.36237830862776	0.798333	0.560343	0.613475	0.546083	0.737654	0.700585	0.754239	0.717954	0.740304	0.702444	0.697278	0.465216	0.234858	0.999125	0.520416	0.409453	0.272522	0.464032	0.167753	0.452063	0.579404	0.765277	0.605378	0.818309	0.917035	0.51583	0.643396	0.737895	0.744176	0.696959	0.609117	0.732136	0.606036	0.408066	0.542719
chr5-39000000	-8.57200623104539	0.767525	0.539182	0.6215	0.538451	0.602286	0.68212	0.613792	0.748787	0.555023	0.834659	0.667202	0.598818	0.392771	0.826377	0.501993	0.485066	0.36483	0.552947	0.453912	0.519572	0.624806	0.634511	0.623201	0.663615	0.803602	0.516736	0.60055	0.768258	0.674965	0.680649	0.676775	0.699242	0.572207	0.374713	0.587428
chr5-40000000	-8.26125414282706	0.760114	0.604634	0.588076	0.506654	0.617255	0.62927	0.632039	0.72223	0.6008	0.762574	0.672125	0.557426	0.398058	0.863198	0.543529	0.592859	0.563084	0.669488	0.402619	0.562271	0.683632	0.637971	0.563727	0.683975	0.8175	0.549413	0.61643	0.778561	0.731851	0.70255	0.63205	0.732131	0.543603	0.383465	0.732873
chr5-41000000	-4.69084434431096	0.740421	0.587819	0.612159	0.516363	0.603933	0.659419	0.586123	0.699238	0.543725	0.772208	0.624097	0.64183	0.477069	0.726902	0.682445	0.54667	0.445168	0.588587	0.350729	0.560801	0.487454	0.585004	0.60896	0.661194	0.785018	0.519082	0.618719	0.760462	0.661696	0.660317	0.657677	0.768565	0.545316	0.375553	0.635106
chr5-42000000	-0.916350438615501	0.749354	0.608719	0.593228	0.499311	0.62802	0.636885	0.616821	0.648294	0.585339	0.712844	0.580668	0.586096	0.354446	0.764331	0.428776	0.416908	0.406674	0.535783	0.198198	0.517978	0.472874	0.578469	0.580207	0.665775	0.800581	0.51404	0.592117	0.771552	0.684931	0.695906	0.627068	0.73528	0.538737	0.383589	0.564901
chr5-43000000	-3.47721909904508	0.724125	0.675353	0.634463	0.567986	0.682972	0.74459	0.707581	0.629843	0.650591	0.654842	0.612363	0.842562	1.06612	0.479888	1.0656	0.717326	0.963117	0.92855	0.9574	1.07409	0.645675	0.618977	0.610292	0.731274	0.803801	0.809942	0.603713	0.772931	0.765336	0.783096	0.669032	0.700736	0.527599	0.402801	1.19488
chr5-44000000	-9.51339334316007	0.758459	0.558509	0.571835	0.487551	0.549586	0.573765	0.543625	0.635845	0.494298	0.796602	0.577005	0.528444	0.300461	0.542975	0.430215	0.407865	0.305417	0.52117	0.232499	0.41657	0.598848	0.471814	0.608556	0.613005	0.738193	0.464678	0.542489	0.721365	0.651432	0.633225	0.658744	0.700385	0.538128	0.364065	0.522187
chr5-45000000	-9.09161254367945	0.754473	0.494068	0.546188	0.471641	0.499164	0.502802	0.485906	0.508	0.44291	0.74817	0.517069	0.332437	0.22435	0.396791	0.369053	0.311823	0.195167	0.489696	0.115282	0.302173	0.848191	0.3488	0.613647	0.560836	0.709719	0.427581	0.520922	0.638364	0.617755	0.569657	0.62928	0.666856	0.514177	0.357059	0.410509
chr5-46000000	-7.73468716243854	0.232303	0.181123	0.194314	0.1515	0.220146	0.216328	0.147043	0.160197	0.205062	0.316253	0.24382	0.072933	0.085461	0.141207	0.188935	0.110162	0.0703851	0.222683	0.0342511	0.142451	0.479703	0.130777	0.201217	0.236341	0.402851	0.183461	0.302237	0.287458	0.342223	0.286902	0.210947	0.42459	0.200148	0.14872	0.32632
chr5-49000000	-6.68349645380664	0.301054	0.327691	0.267818	0.225499	0.311565	0.304945	0.277961	0.279159	0.283683	0.418177	0.328009	0.24534	0.307461	0.240129	0.270177	0.300659	0.279237	0.339459	0.31601	0.287629	0.402377	0.222301	0.27027	0.332319	0.440216	0.271086	0.375487	0.369796	0.411772	0.366104	0.289512	0.504822	0.261772	0.222828	0.483699
chr5-50000000	-10.3098416396935	0.805031	0.590274	0.584374	0.500745	0.520797	0.605819	0.539298	0.724505	0.480446	0.805082	0.617073	0.489113	0.323387	0.652543	0.594429	0.430975	0.316234	0.497914	0.39996	0.42655	0.533187	0.557209	0.628744	0.600378	0.70916	0.506845	0.580734	0.740475	0.623584	0.625531	0.66222	0.716694	0.560801	0.360863	0.492486
chr5-51000000	-9.25926369525198	0.724344	0.555906	0.552903	0.482693	0.504507	0.548231	0.499538	0.626444	0.444459	0.774852	0.522046	0.432211	0.190674	0.547131	0.354065	0.322258	0.206609	0.419386	0.125146	0.355261	0.457461	0.478866	0.621559	0.568956	0.669043	0.44276	0.52098	0.703617	0.589657	0.569008	0.636471	0.667446	0.520126	0.352366	0.395474
chr5-52000000	-7.30729589717563	0.789533	0.631163	0.607883	0.527553	0.584184	0.652089	0.616808	0.751329	0.560087	0.768384	0.629214	0.588167	0.320752	0.882418	0.541053	0.514221	0.52895	0.636622	0.434937	0.518485	0.62712	0.624741	0.626613	0.669191	0.770658	0.515693	0.600441	0.78376	0.710269	0.716885	0.659772	0.741949	0.566329	0.379827	0.573078
chr5-53000000	-2.78125067019551	0.810106	0.675	0.61079	0.522409	0.656457	0.675191	0.711334	0.680204	0.679168	0.675079	0.638129	0.483542	0.325109	0.76178	0.502269	0.57419	0.466162	0.560715	0.272987	0.477598	0.696428	0.72074	0.5851	0.748572	0.83315	0.544914	0.632745	0.774012	0.767432	0.738807	0.613258	0.718136	0.543235	0.399395	0.609777
chr5-54000000	10.0229029356756	0.819577	0.705145	0.610275	0.524363	0.654073	0.69945	0.709285	0.801698	0.680005	0.693009	0.648238	0.585955	0.468207	0.958195	0.921269	0.700456	0.598258	0.64368	0.502701	0.566241	0.786514	0.768353	0.601374	0.73928	0.814348	0.558874	0.631749	0.784375	0.734341	0.727222	0.617724	0.690395	0.545902	0.400203	0.645654
chr5-55000000	15.7684864611189	0.772443	0.80297	0.646819	0.631135	0.770506	0.644207	0.785199	0.762578	0.733176	0.781974	0.813314	0.741967	0.622078	0.95771	0.536228	0.89798	0.726404	0.706591	0.453567	0.621578	0.914956	0.705919	0.61137	0.81593	0.872281	0.727144	0.732238	0.784249	0.897226	0.77565	0.649611	0.867713	0.630105	0.414857	1.43754
chr5-56000000	6.49623845624312	0.789122	0.696575	0.627733	0.587175	0.679488	0.690625	0.745905	0.728695	0.700049	0.701935	0.690661	0.645905	0.545882	0.915756	0.7729	0.69198	0.68031	0.748171	0.94947	0.678495	0.648886	0.848257	0.622874	0.774327	0.848495	0.618838	0.659845	0.771492	0.813661	0.758925	0.634498	0.726342	0.570533	0.40209	0.808184
chr5-57000000	-5.77804539612513	0.772604	0.559116	0.567932	0.494323	0.58001	0.573418	0.576281	0.667394	0.558617	0.712226	0.565052	0.506942	0.218578	0.781351	0.356486	0.371261	0.282592	0.445918	0.131639	0.409593	0.4682	0.57497	0.591679	0.665871	0.76684	0.440825	0.568556	0.730137	0.668983	0.628105	0.620106	0.707448	0.556274	0.378921	0.461335
chr5-58000000	-4.02087309488212	0.814598	0.728895	0.640973	0.61364	0.609615	0.721571	0.629337	0.794073	0.572205	0.753796	0.631861	0.501474	0.285684	0.996245	0.397924	0.507424	0.374734	0.505573	0.158977	0.447893	0.541277	0.664728	0.684529	0.669769	0.739071	0.520964	0.645298	0.799024	0.775477	0.715761	0.724785	0.789508	0.638589	0.377867	0.641265
chr5-59000000	1.27104145660113	0.724774	0.796829	0.655293	0.637337	0.58493	0.710445	0.613358	0.754159	0.547638	0.665846	0.59001	0.578933	0.492698	0.68768	0.625845	0.649767	0.513981	0.614836	0.483775	0.528588	0.808278	0.66426	0.697517	0.648592	0.675252	0.627501	0.634356	0.803088	0.686689	0.726458	0.733507	0.693948	0.532807	0.377675	0.697764
chr5-60000000	3.02373826928785	0.795822	0.762217	0.632692	0.561477	0.669003	0.643475	0.71965	0.72549	0.662609	0.734937	0.669406	0.621947	0.398029	0.722369	0.628323	0.615703	0.578602	0.664332	0.503004	0.575131	0.816339	0.659743	0.622265	0.723742	0.773471	0.561421	0.630296	0.781359	0.738474	0.723805	0.647045	0.75252	0.564256	0.394018	0.706059
chr5-61000000	-1.22274289403086	0.766707	0.680836	0.612575	0.541887	0.69022	0.642818	0.717794	0.690624	0.677788	0.672961	0.622949	0.614025	0.505454	0.733442	0.877624	0.578819	0.464323	0.590875	0.766065	0.557869	0.581792	0.705167	0.624705	0.754316	0.824054	0.587496	0.621262	0.795373	0.712645	0.722977	0.626667	0.749435	0.550817	0.401289	0.727905
chr5-62000000	-8.92766417772157	0.744152	0.581518	0.563903	0.493778	0.523869	0.544359	0.537205	0.593263	0.503101	0.679998	0.556373	0.44029	0.208439	0.561976	0.373748	0.32046	0.205496	0.423619	0.129948	0.364399	0.494018	0.503814	0.613822	0.611176	0.729587	0.440048	0.53878	0.699978	0.622121	0.590488	0.642669	0.712775	0.509181	0.371133	0.437471
chr5-63000000	-8.50829412678476	0.788423	0.603842	0.622545	0.551894	0.592587	0.604723	0.568011	0.658859	0.541519	0.708136	0.565441	0.495033	0.218254	0.679946	0.370689	0.3562	0.251298	0.449472	0.144416	0.390349	0.511383	0.554877	0.651156	0.656584	0.744651	0.456082	0.580593	0.726483	0.643233	0.618368	0.699977	0.760604	0.576412	0.375027	0.482424
chr5-64000000	4.6512927460006	0.742225	0.737704	0.625205	0.521654	0.562826	0.679811	0.597959	0.767475	0.508297	0.819298	0.646284	0.842466	0.741057	0.423064	1.2007	0.742326	0.678243	0.772531	0.640883	0.69308	0.781235	0.49057	0.603993	0.619457	0.68094	0.631376	0.586086	0.833745	0.639789	0.716593	0.663757	0.775378	0.538116	0.369588	0.78596
chr5-65000000	11.3930575662329	0.747251	0.710479	0.612931	0.546177	0.648909	0.666448	0.701526	0.736675	0.647527	0.717874	0.67397	0.660012	0.645287	0.72856	0.925614	0.710682	0.631768	0.733149	1.18306	0.672724	0.788203	0.699792	0.606734	0.717871	0.790209	0.637276	0.606932	0.790439	0.717534	0.744375	0.619794	0.714176	0.540329	0.395904	0.76953
chr5-66000000	8.67355369561031	0.802129	0.704728	0.619708	0.531437	0.662133	0.678798	0.682632	0.744239	0.629613	0.768669	0.687005	0.548216	0.333237	0.913127	0.429196	0.599001	0.426305	0.555202	0.200221	0.484262	0.654232	0.700705	0.601444	0.708578	0.79909	0.522145	0.649309	0.782663	0.728403	0.710377	0.633999	0.820048	0.571394	0.388142	0.639435
chr5-67000000	9.57394215020364	0.744135	0.818963	0.649326	0.611037	0.644818	0.608299	0.72196	0.686566	0.623646	0.684708	0.657168	0.751761	0.692759	0.676172	0.537054	0.870616	0.664332	0.681303	0.50994	0.57764	0.907905	0.569154	0.616449	0.737573	0.790066	0.562569	0.669046	0.788439	0.779212	0.746291	0.659296	0.734846	0.54624	0.396256	0.986266
chr5-68000000	12.7455179211008	0.647573	0.657442	0.519166	0.461263	0.595064	0.612448	0.655466	0.552238	0.630437	0.52979	0.499735	0.71683	0.711909	0.543352	0.889905	0.58665	0.667456	0.695749	0.673543	0.732646	0.559466	0.547982	0.543099	0.661693	0.698604	0.610339	0.544103	0.665671	0.663512	0.649113	0.514327	0.539832	0.439469	0.415998	0.796211
chr5-70000000	13.2805439978392	0.252911	0.214425	0.20037	0.175094	0.215678	0.222433	0.234448	0.219569	0.228423	0.217689	0.192476	0.157493	0.179999	0.199604	0.581754	0.167034	0.155352	0.209665	0.256846	0.211896	0.161387	0.23175	0.203784	0.239214	0.289243	0.221009	0.194943	0.270885	0.25718	0.25122	0.195657	0.207472	0.161899	0.390745	0.24768
chr5-71000000	13.7349562087819	0.812268	0.759541	0.651221	0.59115	0.717641	0.741636	0.776895	0.787789	0.720411	0.674108	0.724709	0.795293	0.788274	0.958003	0.740969	0.883674	0.705852	0.691208	0.498009	0.662944	0.776404	0.686101	0.617325	0.837863	0.84483	0.597495	0.684252	0.825297	0.783621	0.773846	0.642242	0.789523	0.564376	0.409989	1.03906
chr5-72000000	13.2490101377342	0.85606	0.662067	0.627799	0.570605	0.710487	0.739127	0.754966	0.874289	0.732965	0.725648	0.658945	0.693304	0.503615	1.13151	0.705383	0.617095	0.644012	0.702482	0.594404	0.67098	0.674596	0.779783	0.616169	0.773222	0.842355	0.627717	0.644132	0.810477	0.770558	0.751228	0.63118	0.759014	0.587791	0.406864	0.810689
chr5-73000000	14.4214242908366	0.823035	0.761824	0.646327	0.620115	0.76173	0.712578	0.773993	0.808284	0.728147	0.732568	0.783158	0.809735	0.454573	1.03089	0.496051	0.788329	0.622955	0.667918	0.301768	0.576396	0.882165	0.6865	0.627116	0.766008	0.850349	0.578499	0.726688	0.767343	0.810735	0.767031	0.646423	0.816363	0.626258	0.408749	0.958232
chr5-74000000	13.8381342428743	0.80703	0.675695	0.626665	0.5437	0.581378	0.660774	0.638898	0.739199	0.618806	0.726443	0.596468	0.661305	0.748554	0.699934	1.187	0.651876	0.708957	0.803961	1.26486	0.697292	0.864004	0.655	0.621795	0.673118	0.752696	0.69839	0.582374	0.802785	0.716258	0.71023	0.635305	0.68635	0.552667	0.389248	0.901208
chr5-75000000	16.1791481325409	0.761848	0.752405	0.620273	0.565645	0.689527	0.706225	0.723633	0.704852	0.654369	0.657643	0.651862	0.784096	0.652377	0.707734	0.695807	0.786706	0.628425	0.661102	0.45158	0.590793	0.816891	0.611204	0.594681	0.774441	0.779997	0.560012	0.664353	0.768631	0.737031	0.734393	0.622527	0.74365	0.514812	0.403724	0.804549
chr5-76000000	17.1390063275677	0.820663	0.762887	0.638473	0.583583	0.731165	0.703457	0.762537	0.794146	0.732662	0.691657	0.668683	0.768839	0.479441	0.940718	0.647843	0.656513	0.667601	0.675878	0.381144	0.622172	0.7547	0.665846	0.623146	0.789344	0.818535	0.676083	0.65373	0.771344	0.809949	0.740129	0.649661	0.733373	0.591249	0.412342	0.950573
chr5-77000000	16.4328517244462	0.801474	0.818101	0.674384	0.615065	0.638034	0.737394	0.73347	0.746165	0.634154	0.799046	0.661833	0.819911	0.987184	0.462077	1.27401	0.962478	0.87237	0.808801	1.32606	0.806429	0.856895	0.659164	0.65909	0.704057	0.744205	0.71502	0.66402	0.816911	0.756668	0.744259	0.693224	0.733143	0.566342	0.39649	0.985139
chr5-78000000	16.796356469456	0.773867	0.761809	0.626411	0.57239	0.683015	0.710769	0.74354	0.703389	0.672268	0.710718	0.617421	0.887225	0.839734	0.566844	0.872047	0.861742	0.727908	0.71259	0.607894	0.735355	0.646015	0.596201	0.589784	0.723534	0.788236	0.635403	0.646923	0.803651	0.742585	0.73444	0.65497	0.660937	0.534918	0.403483	0.910325
chr5-79000000	17.0788166525846	0.841073	0.692424	0.638946	0.558732	0.685344	0.679816	0.770727	0.67575	0.770927	0.63201	0.630062	0.721587	0.53102	0.747543	0.734776	0.651486	0.609472	0.621495	0.381635	0.635426	0.677212	0.648282	0.613022	0.770737	0.834399	0.607336	0.638651	0.795588	0.757034	0.745571	0.635637	0.705553	0.529383	0.416213	0.812967
chr5-80000000	15.1228767466698	0.782513	0.710977	0.64133	0.555634	0.585776	0.653102	0.674148	0.740211	0.622099	0.761093	0.626085	0.578805	0.449023	0.625139	1.06334	0.655251	0.453843	0.563238	0.678405	0.489127	0.813327	0.61885	0.618754	0.70043	0.746008	0.594928	0.599446	0.829708	0.676083	0.704983	0.645236	0.711049	0.530546	0.389779	0.645176
chr5-81000000	3.2640819194315	0.822088	0.681992	0.636098	0.560679	0.640929	0.649146	0.681105	0.692998	0.612434	0.708034	0.625786	0.791363	0.558838	0.587791	0.593741	0.586201	0.520888	0.619605	0.677838	0.629949	0.751691	0.539044	0.612334	0.694958	0.765238	0.578012	0.623611	0.789368	0.721696	0.735151	0.67214	0.750626	0.556176	0.390731	0.74784
chr5-82000000	-5.07787923513582	0.8289	0.771471	0.636575	0.553965	0.585226	0.621996	0.615207	0.770479	0.535393	0.827908	0.650688	0.75531	0.435168	0.627231	0.608508	0.595609	0.532723	0.638424	0.435714	0.483868	0.911723	0.490318	0.629375	0.660112	0.697938	0.539845	0.603343	0.805278	0.683751	0.710491	0.712172	0.791001	0.562307	0.370128	0.683788
chr5-83000000	-7.7110855388546	0.81868	0.613001	0.591112	0.528856	0.532898	0.606278	0.533832	0.728102	0.464444	0.787101	0.605695	0.621812	0.254899	0.717759	0.361084	0.399398	0.273735	0.456892	0.147315	0.404315	0.490968	0.520912	0.628265	0.596908	0.67536	0.475719	0.571905	0.747025	0.61389	0.61691	0.695624	0.717754	0.549245	0.358484	0.470781
chr5-84000000	-11.0280034787239	0.74337	0.546034	0.56784	0.475051	0.464022	0.51752	0.487593	0.650159	0.426567	0.808679	0.54428	0.452878	0.198852	0.486331	0.340286	0.319167	0.186208	0.423687	0.140339	0.358331	0.522632	0.444456	0.628814	0.561141	0.64213	0.44616	0.526449	0.687256	0.564736	0.564824	0.66961	0.665884	0.513835	0.341959	0.410395
chr5-85000000	-10.1330036708718	0.737807	0.554838	0.534466	0.446801	0.496399	0.548675	0.51557	0.678267	0.453381	0.771414	0.556349	0.521711	0.227772	0.604899	0.366378	0.333389	0.242069	0.439077	0.174671	0.402989	0.437064	0.48618	0.593965	0.586732	0.674229	0.47474	0.527224	0.729369	0.586077	0.560139	0.619393	0.650176	0.511565	0.350075	0.459396
chr5-86000000	-6.08557283059444	0.727307	0.666716	0.596427	0.486912	0.556648	0.593579	0.580326	0.741645	0.503123	0.809514	0.613319	0.752666	0.631214	0.637931	0.731916	0.667372	0.499647	0.631069	0.719289	0.564375	0.729057	0.551596	0.58546	0.643568	0.71187	0.576855	0.582787	0.781549	0.650364	0.651204	0.641576	0.746517	0.494968	0.36476	0.751831
chr5-87000000	0.084817462175557	0.819796	0.648939	0.595622	0.509785	0.578094	0.626505	0.606877	0.821193	0.554023	0.783662	0.601299	0.577973	0.292272	0.920414	0.580533	0.455426	0.459788	0.582419	0.41379	0.477983	0.549373	0.605229	0.61811	0.658495	0.746371	0.538183	0.584761	0.779971	0.663273	0.664205	0.645528	0.726195	0.558311	0.369758	0.550986
chr5-88000000	9.30300218206298	0.681982	0.911659	0.717959	0.637295	0.526971	0.645909	0.601559	0.875816	0.459642	0.829778	0.645609	1.16157	2.11254	0.432561	1.05931	1.05036	1.04167	1.08907	1.71131	0.976988	1.54161	0.387354	0.681371	0.644547	0.69378	0.726193	0.664633	0.834094	0.709291	0.770391	0.795073	0.750816	0.506742	0.360638	1.34317
chr5-89000000	6.75183289511082	0.763201	0.704606	0.65429	0.562314	0.534668	0.687147	0.57112	0.807425	0.484488	0.798542	0.654406	1.34747	0.628387	0.563975	0.588178	0.652986	0.612126	0.726422	0.425797	0.604042	1.11577	0.396262	0.645638	0.587154	0.665153	0.546282	0.619662	0.796805	0.696161	0.709829	0.706784	0.707424	0.503917	0.3665	0.748047
chr5-90000000	-4.93526656484871	0.833001	0.619719	0.622575	0.551324	0.580598	0.726294	0.619233	0.798915	0.571062	0.804007	0.607162	0.736447	0.534568	0.819144	0.487895	0.574157	0.462229	0.613902	0.28158	0.643829	0.711212	0.595297	0.636995	0.656783	0.746685	0.562953	0.615921	0.808143	0.716451	0.723893	0.690148	0.719951	0.539641	0.377196	0.715791
chr5-91000000	-10.0181786152118	0.731309	0.559473	0.540017	0.446523	0.464879	0.526781	0.485623	0.673356	0.426363	0.761869	0.523982	0.477444	0.204941	0.554685	0.350504	0.338706	0.22018	0.434575	0.134352	0.373937	0.498076	0.479701	0.590277	0.536019	0.626631	0.442682	0.493407	0.710636	0.561844	0.554598	0.61888	0.659441	0.498555	0.330906	0.408399
chr5-92000000	-7.29157941867563	0.840148	0.733756	0.598034	0.512393	0.556715	0.588977	0.627415	0.792664	0.532628	0.754405	0.607549	0.599917	0.253896	0.794652	0.384959	0.462646	0.409359	0.530813	0.156805	0.419407	0.570215	0.547777	0.620352	0.688106	0.708087	0.468986	0.582264	0.801341	0.637522	0.662164	0.655173	0.739015	0.571321	0.3721	0.484311
chr5-93000000	-3.44047107956543	0.812318	0.701999	0.627513	0.519577	0.540327	0.626984	0.567512	0.742118	0.528811	0.794942	0.607392	0.533157	0.339324	0.558233	0.69334	0.481233	0.363879	0.564088	0.4441	0.462341	0.835125	0.538147	0.636748	0.602195	0.676628	0.535734	0.576176	0.804968	0.649785	0.675694	0.66195	0.759896	0.541361	0.365375	0.568332
chr5-94000000	4.19980672471277	0.780647	0.743067	0.655641	0.576174	0.583185	0.721335	0.610695	0.838129	0.536785	0.893443	0.700074	0.772792	0.605076	0.732642	0.981979	0.717939	0.643712	0.700925	0.683016	0.587377	0.817235	0.584328	0.663349	0.661727	0.730357	0.646935	0.632622	0.822108	0.709221	0.733418	0.709755	0.814932	0.593904	0.373168	0.870926
chr5-95000000	13.2462797258745	0.729876	0.779642	0.650915	0.571267	0.64469	0.726623	0.686319	0.779706	0.614232	0.804736	0.716642	0.885063	0.950934	0.696673	0.69387	0.953336	0.940612	0.88106	0.875709	0.757597	0.766149	0.557832	0.614242	0.764956	0.789649	0.626818	0.683682	0.819619	0.755134	0.743628	0.673411	0.786163	0.553877	0.391415	1.09197
chr5-96000000	5.28123891860718	0.733577	0.813799	0.676195	0.582969	0.622522	0.722774	0.655245	0.765905	0.572928	0.768583	0.671932	0.888378	1.10303	0.55514	1.11389	0.881633	0.964044	0.917464	1.27725	0.859867	0.825523	0.637367	0.647495	0.690167	0.739965	0.722475	0.64859	0.800115	0.750252	0.737054	0.704428	0.764738	0.524619	0.381498	1.08921
chr5-97000000	-7.94927158452271	0.740591	0.610426	0.570087	0.492533	0.557069	0.548996	0.546243	0.663379	0.505491	0.752242	0.568786	0.47112	0.218028	0.626323	0.373419	0.349402	0.225967	0.421946	0.163795	0.381824	0.529802	0.542498	0.587585	0.616	0.711537	0.475197	0.564177	0.757893	0.631549	0.629553	0.619056	0.77979	0.532305	0.366477	0.49072
chr5-98000000	-10.0061258533135	0.676979	0.617751	0.527569	0.448147	0.52775	0.618836	0.535133	0.661332	0.493693	0.700564	0.528839	0.627894	0.500695	0.616668	0.58817	0.542603	0.55101	0.616875	0.641476	0.567869	0.466383	0.54547	0.517974	0.57883	0.660965	0.505407	0.541846	0.723668	0.59783	0.601554	0.576105	0.672225	0.470351	0.371905	0.639189
chr5-99000000	-7.24210036757253	0.631093	0.582575	0.523033	0.402596	0.465462	0.547096	0.457376	0.664945	0.408765	0.723254	0.521346	0.539759	0.276861	0.553437	0.375834	0.378643	0.277671	0.444022	0.201229	0.401748	0.493001	0.462523	0.54564	0.503062	0.594636	0.437138	0.49586	0.687315	0.539642	0.536964	0.577866	0.631737	0.447478	0.354231	0.483058
chr5-100000000	-6.28416975105228	0.672975	0.68051	0.605466	0.493663	0.504657	0.580558	0.512464	0.765899	0.429234	0.816259	0.616677	0.744558	0.902233	0.556387	0.589473	0.57958	0.561368	0.697959	0.75362	0.610737	0.847632	0.46795	0.605896	0.573755	0.637053	0.602363	0.558764	0.745277	0.611141	0.618451	0.70124	0.740434	0.514633	0.350131	0.818098
chr5-101000000	-5.75804326225829	0.722007	0.598818	0.554794	0.466552	0.519527	0.643076	0.518676	0.682265	0.489165	0.739405	0.550374	0.56162	0.21164	0.653388	0.352998	0.347238	0.242194	0.430356	0.140583	0.401043	0.412427	0.542916	0.601555	0.592955	0.691993	0.46571	0.547675	0.742209	0.591846	0.59583	0.641759	0.714907	0.501964	0.359754	0.458631
chr5-102000000	-5.94159217273788	0.783203	0.702677	0.643829	0.560567	0.577618	0.731761	0.605917	0.8043	0.527346	0.896821	0.685432	0.762768	0.508902	0.683463	0.850695	0.630493	0.604984	0.706148	0.679074	0.613756	0.675053	0.557033	0.665794	0.645895	0.689671	0.603459	0.632832	0.81382	0.665682	0.708634	0.710091	0.774218	0.590738	0.366683	0.718973
chr5-103000000	-9.21020923422541	0.777426	0.559037	0.562902	0.4774	0.497824	0.568241	0.517218	0.639206	0.437501	0.775191	0.567957	0.491137	0.209	0.524188	0.369369	0.334402	0.207809	0.453974	0.137149	0.348318	0.577127	0.451814	0.628675	0.585196	0.68616	0.46935	0.560512	0.712981	0.618725	0.583195	0.661139	0.712824	0.547592	0.355403	0.429004
chr5-104000000	-10.726429270452	0.738662	0.507351	0.521913	0.44291	0.452691	0.515772	0.470148	0.627731	0.40348	0.768957	0.531897	0.404435	0.194282	0.440682	0.356516	0.303562	0.18396	0.440064	0.131771	0.324609	0.556799	0.430388	0.618048	0.536884	0.626302	0.441884	0.482218	0.663991	0.556825	0.534016	0.624519	0.640149	0.490379	0.342717	0.372535
chr5-105000000	-10.5774738829931	0.788581	0.587751	0.579053	0.482056	0.509966	0.567187	0.516878	0.715877	0.427539	0.887782	0.636818	0.559152	0.236429	0.565473	0.389986	0.384097	0.238271	0.47154	0.142732	0.369327	0.670626	0.459564	0.630236	0.569084	0.65438	0.481321	0.543495	0.749969	0.615368	0.597764	0.651235	0.717562	0.540861	0.344629	0.448992
chr5-106000000	-4.83323170294978	0.814507	0.819189	0.659512	0.613291	0.565164	0.628656	0.598973	0.800888	0.495161	0.876729	0.698622	0.764865	0.5236	0.792918	0.499577	0.766997	0.590677	0.628666	0.934021	0.480361	0.859654	0.56015	0.686672	0.666867	0.711843	0.609526	0.626884	0.782862	0.751003	0.720612	0.737099	0.787165	0.589596	0.366455	0.882886
chr5-107000000	2.49691731693787	0.805413	0.750435	0.676893	0.599855	0.585722	0.675816	0.646258	0.78173	0.559875	0.826646	0.679084	0.801241	0.471313	0.600116	0.582966	0.565819	0.492363	0.604391	0.351578	0.55662	0.810519	0.535521	0.691952	0.663922	0.713031	0.566461	0.604704	0.825151	0.713081	0.738555	0.706066	0.771153	0.560174	0.375788	0.651115
chr5-108000000	-0.138026244013342	0.732938	0.727554	0.641429	0.566155	0.577911	0.637262	0.625702	0.756279	0.545578	0.878398	0.670797	0.732593	0.591136	0.578383	0.854099	0.608721	0.515226	0.664871	0.679382	0.597529	0.982086	0.544215	0.631681	0.651408	0.70597	0.585834	0.603014	0.794884	0.684455	0.705723	0.688255	0.777907	0.553311	0.376868	0.803645
chr5-109000000	-7.10731809720689	0.789988	0.637725	0.601703	0.507895	0.589271	0.608826	0.595823	0.723847	0.555914	0.787482	0.609756	0.538693	0.293028	0.712864	0.533991	0.444137	0.357298	0.526063	0.275675	0.45671	0.553886	0.622721	0.621226	0.652017	0.755163	0.530355	0.584199	0.772475	0.674057	0.673272	0.649946	0.764546	0.560787	0.371054	0.535631
chr5-110000000	-0.533884531861201	0.719458	0.781079	0.630219	0.533321	0.559096	0.641161	0.609575	0.742705	0.54089	0.770805	0.646954	0.796283	0.892131	0.593539	0.919573	0.731386	0.74347	0.839389	1.22866	0.671832	0.935592	0.506771	0.612694	0.66471	0.711821	0.612328	0.60783	0.823086	0.695057	0.710457	0.675906	0.781599	0.52623	0.374999	0.85285
chr5-111000000	8.77750767689362	0.771432	0.796874	0.638229	0.576497	0.65404	0.698988	0.678167	0.746073	0.625643	0.698741	0.653744	0.945796	0.447396	0.818687	0.477382	0.655725	0.581397	0.651664	0.267614	0.545154	0.866177	0.556612	0.618878	0.717699	0.794966	0.563233	0.661326	0.804365	0.748491	0.740116	0.667054	0.860307	0.575882	0.392361	0.811316
chr5-112000000	0.0963165813654529	0.846172	0.707229	0.648035	0.598754	0.677919	0.739265	0.737455	0.761307	0.711058	0.675848	0.659464	0.734522	0.674373	0.852082	1.03424	0.739271	0.769914	0.793895	0.850904	0.737225	0.615567	0.727876	0.643325	0.762936	0.821762	0.660726	0.656899	0.792033	0.744295	0.74027	0.656104	0.738704	0.546899	0.400774	0.958728
chr5-113000000	-10.4432388562346	0.812136	0.668707	0.584293	0.518299	0.600347	0.588364	0.61801	0.697176	0.55414	0.714828	0.607628	0.549905	0.243741	0.729298	0.383051	0.397414	0.270819	0.461581	0.157705	0.408725	0.532526	0.595737	0.626027	0.678355	0.77175	0.480346	0.599057	0.739724	0.694067	0.648205	0.644379	0.781051	0.575605	0.379041	0.541575
chr5-114000000	-6.73072470043372	0.75485	0.745528	0.624893	0.562171	0.60451	0.642403	0.656273	0.711491	0.611296	0.716243	0.608513	0.697257	0.511013	0.666632	0.631235	0.643632	0.717176	0.765993	0.761533	0.608412	0.755716	0.625069	0.654909	0.707744	0.778812	0.547322	0.643069	0.780647	0.740249	0.722498	0.664173	0.729229	0.549718	0.389147	0.789549
chr5-115000000	3.03582782095605	0.833398	0.791229	0.680342	0.650253	0.6449	0.701317	0.689616	0.801036	0.619913	0.749613	0.659162	0.608808	0.446904	0.71898	0.795533	0.667214	0.62394	0.698029	0.679839	0.578751	0.939746	0.686955	0.693234	0.720339	0.745427	0.683327	0.662363	0.817086	0.76237	0.756723	0.714393	0.780772	0.577901	0.388364	0.856878
chr5-116000000	-7.13462673863449	0.826069	0.738366	0.643511	0.59368	0.580587	0.614415	0.598568	0.763792	0.522949	0.734265	0.608416	0.760678	0.342792	0.71199	0.399869	0.562406	0.387498	0.534206	0.183477	0.451212	0.68361	0.539437	0.694321	0.650439	0.708656	0.565708	0.601986	0.785718	0.698506	0.689436	0.753421	0.702726	0.573347	0.370731	0.703458
chr5-117000000	-8.92987923074982	0.781828	0.634341	0.574315	0.499326	0.556733	0.5784	0.553656	0.707262	0.51096	0.756798	0.571057	0.518024	0.212582	0.724899	0.37256	0.374488	0.238718	0.451313	0.148306	0.401335	0.456472	0.597126	0.635418	0.618193	0.711424	0.463488	0.568082	0.761048	0.627018	0.624688	0.657211	0.758326	0.549354	0.363142	0.471438
chr5-118000000	-6.53263764361058	0.773785	0.812481	0.683752	0.613455	0.61797	0.742728	0.688843	0.754849	0.59209	0.777065	0.657289	0.832923	1.46917	0.526914	1.12832	1.07565	1.21009	1.06931	2.12277	0.930547	0.911084	0.611141	0.662841	0.712717	0.78545	0.718246	0.657108	0.838106	0.756926	0.774175	0.716365	0.744738	0.543917	0.386117	1.20235
chr5-119000000	-8.90331679881	0.759365	0.605663	0.573039	0.476833	0.545296	0.56035	0.53017	0.66701	0.476568	0.74486	0.546967	0.529706	0.210885	0.636582	0.348643	0.343149	0.222402	0.414279	0.138248	0.39687	0.425979	0.541953	0.607718	0.605203	0.700476	0.452863	0.532644	0.758909	0.597676	0.591729	0.656303	0.697934	0.506924	0.361577	0.472147
chr5-120000000	-11.4273147984059	0.763166	0.590743	0.56627	0.453596	0.500795	0.52206	0.508102	0.661374	0.446849	0.787454	0.543342	0.497362	0.209209	0.554809	0.360232	0.323169	0.207586	0.41686	0.147752	0.356058	0.441146	0.508894	0.619616	0.578611	0.661249	0.452463	0.525619	0.751302	0.586561	0.576334	0.655892	0.664602	0.50495	0.351056	0.410096
chr5-121000000	-7.46367622990447	0.800217	0.690239	0.594396	0.518732	0.554516	0.64452	0.604176	0.739831	0.530311	0.72824	0.595403	0.654801	0.313245	0.789595	0.46438	0.492339	0.386327	0.527832	0.315103	0.46655	0.51761	0.598961	0.607889	0.664012	0.726084	0.469924	0.611352	0.804577	0.648559	0.681384	0.640839	0.74031	0.521586	0.376496	0.527634
chr5-122000000	-2.55932515752906	0.828957	0.711392	0.639507	0.546305	0.604028	0.684317	0.677782	0.842195	0.620469	0.790548	0.66667	0.696663	0.554318	0.798165	0.822833	0.709352	0.67448	0.729333	0.802561	0.61239	0.74243	0.666577	0.618621	0.713951	0.778932	0.555702	0.598494	0.80214	0.705774	0.726404	0.655993	0.726709	0.551914	0.385637	0.732144
chr5-123000000	1.63206954603031	0.85889	0.684163	0.631566	0.564134	0.630249	0.600244	0.624192	0.750129	0.590258	0.728507	0.632992	0.497642	0.31592	0.86875	0.441978	0.608224	0.427626	0.566001	0.217276	0.423866	0.894933	0.611642	0.628477	0.70765	0.820717	0.529429	0.649965	0.767825	0.750162	0.700107	0.641311	0.778446	0.543428	0.383566	0.681514
chr5-124000000	-0.641093260331817	0.830757	0.762191	0.680222	0.614887	0.610091	0.609797	0.640193	0.773738	0.567341	0.731812	0.648314	0.76576	0.750964	0.722282	0.474545	0.753154	0.660451	0.686695	0.523708	0.593946	0.858588	0.532448	0.669102	0.696756	0.761733	0.555284	0.638888	0.799328	0.76028	0.76345	0.694456	0.728349	0.55695	0.381824	0.779141
chr5-125000000	-1.60737358048383	0.819286	0.653822	0.593838	0.521523	0.621585	0.67005	0.635615	0.702703	0.611333	0.689981	0.592845	0.581949	0.360856	0.706131	0.543172	0.514561	0.409705	0.54393	0.297873	0.492038	0.570523	0.631847	0.5856	0.711979	0.791742	0.519951	0.610693	0.760104	0.705553	0.678754	0.607799	0.734492	0.553276	0.384218	0.636691
chr5-126000000	1.17970518344908	0.790862	0.767374	0.67642	0.619198	0.664314	0.699198	0.730501	0.722507	0.660801	0.700129	0.61611	0.923127	0.799321	0.734975	0.751199	0.827459	0.791682	0.745225	0.803604	0.758993	0.647593	0.650463	0.666733	0.746242	0.782464	0.664509	0.67016	0.780136	0.754466	0.757187	0.698879	0.714607	0.536991	0.402057	1.01059
chr5-127000000	-6.59164619012391	0.796086	0.721946	0.621247	0.561102	0.594087	0.625508	0.642702	0.739547	0.56479	0.753892	0.634908	0.624408	0.407917	0.669223	0.683669	0.511772	0.398639	0.564269	0.45045	0.506629	0.677434	0.590817	0.656584	0.691401	0.750633	0.55169	0.602051	0.805674	0.689643	0.703324	0.690065	0.788117	0.571412	0.377673	0.66112
chr5-128000000	-10.5998225590262	0.779046	0.617821	0.574051	0.469059	0.526935	0.604205	0.540454	0.691624	0.496705	0.742219	0.561659	0.563894	0.248339	0.657864	0.39079	0.386301	0.291655	0.450893	0.194823	0.423093	0.408471	0.567727	0.621814	0.609695	0.706346	0.455601	0.53954	0.773765	0.624578	0.593294	0.643278	0.682219	0.521859	0.363439	0.48829
chr5-129000000	-10.8185559931326	0.763172	0.603864	0.571049	0.485155	0.550311	0.608671	0.52238	0.689692	0.498782	0.73209	0.571305	0.499454	0.21963	0.682825	0.356545	0.355202	0.248749	0.429624	0.139853	0.398364	0.449673	0.553231	0.608255	0.622037	0.7364	0.449416	0.56084	0.740908	0.63437	0.607571	0.652094	0.72596	0.532017	0.363275	0.471582
chr5-130000000	0.804588512178691	0.683878	0.764822	0.632114	0.55202	0.596326	0.640083	0.601178	0.691637	0.574119	0.708449	0.567634	0.57875	1.41462	0.53932	1.28604	0.952132	0.999022	0.936231	2.43905	0.858101	0.740004	0.720415	0.614765	0.674497	0.738055	0.766664	0.596711	0.800461	0.711131	0.709246	0.641294	0.6708	0.496712	0.385149	1.18069
chr5-131000000	15.9517694311526	0.711149	0.910627	0.736478	0.743531	0.814189	0.83066	0.900072	0.750793	0.791535	0.545176	0.605395	0.770134	1.37969	0.760264	0.988034	1.32525	1.21026	0.933354	1.18122	1.06097	0.836191	0.802053	0.723965	0.888368	0.808284	0.921662	0.751961	0.795662	0.822283	0.782438	0.706262	0.639524	0.535412	0.431837	1.57574
chr5-132000000	17.7495090755882	0.782341	0.807753	0.720055	0.724786	0.863147	0.746486	0.919709	0.736999	0.915241	0.512613	0.632313	0.773037	0.666303	0.92031	0.863949	0.821722	0.748557	0.686748	0.784928	0.831103	0.576178	0.909333	0.69279	0.951574	0.848329	0.716102	0.720949	0.793135	0.787612	0.763106	0.66084	0.590766	0.568929	0.44742	1.10024
chr5-133000000	16.5462701882676	0.810435	0.9738	0.756113	0.796631	0.951321	0.883292	1.04264	0.65079	0.995634	0.474554	0.631351	0.946893	1.61973	0.666038	1.07703	1.39126	1.41409	1.04852	1.84225	1.47895	0.609774	0.951048	0.735653	0.982711	0.899564	1.1009	0.801933	0.808145	0.906877	0.879378	0.709804	0.548073	0.578239	0.46398	1.72264
chr5-134000000	13.6320580057324	0.844487	0.69675	0.656188	0.615159	0.861611	0.782144	0.959499	0.769487	1.01306	0.520093	0.656456	0.629964	0.599886	1.01865	1.11419	0.718665	0.648365	0.64527	0.694185	0.860257	0.58257	1.02639	0.635097	0.965248	0.921261	0.7378	0.694123	0.78945	0.802526	0.770416	0.577129	0.576153	0.563227	0.455375	2.58584
chr5-135000000	5.17550508535843	0.826236	0.661373	0.633824	0.576487	0.750315	0.71363	0.785187	0.771147	0.792108	0.630491	0.64465	0.530521	0.260686	1.14668	0.456338	0.501344	0.366219	0.511692	0.264422	0.51088	0.585547	0.860647	0.625898	0.829303	0.867845	0.530636	0.668214	0.749992	0.765291	0.682957	0.631743	0.711779	0.58209	0.419687	0.631815
chr5-136000000	3.83977969289363	0.776937	0.615555	0.60728	0.546953	0.733564	0.64012	0.748314	0.661011	0.785698	0.594425	0.630489	0.427816	0.221137	1.05354	0.428654	0.369922	0.244034	0.422492	0.151972	0.445075	0.466378	0.825627	0.611637	0.824295	0.877862	0.491088	0.644196	0.716659	0.726421	0.689398	0.593153	0.739015	0.577811	0.418385	0.556915
chr5-137000000	12.5990092580717	0.796773	0.808518	0.72489	0.713129	0.776519	0.885017	0.870267	0.679176	0.804739	0.555374	0.614501	0.879193	1.15313	0.51882	1.43317	0.968384	1.10416	1.00445	1.50637	1.21946	0.554789	0.854916	0.712084	0.84739	0.846868	0.937915	0.677004	0.861205	0.864942	0.825386	0.684478	0.604913	0.524162	0.434006	1.43973
chr5-138000000	17.529625281892	0.754997	0.877645	0.705385	0.73024	0.762861	0.784394	0.902584	0.591971	0.811584	0.519079	0.608534	0.771417	1.34285	0.415368	1.30264	1.22188	1.21901	0.970287	1.95074	1.22782	0.580092	0.906066	0.674576	0.84055	0.840272	1.01881	0.682116	0.789014	0.824505	0.792314	0.662914	0.570478	0.521128	0.425799	1.46097
chr5-139000000	13.0431281282454	0.801478	1.01224	0.768462	0.833296	0.930977	0.993654	1.08417	0.734968	0.936846	0.510486	0.648081	0.952623	1.4791	0.679315	1.11533	1.41574	1.61978	1.08367	1.87057	1.36621	0.568938	1.0079	0.740269	1.07486	0.856848	0.993139	0.783346	0.816156	0.898763	0.840872	0.68458	0.582634	0.571841	0.4587	1.78075
chr5-140000000	2.85945775214068	0.823839	0.729456	0.641269	0.601416	0.697628	0.896737	0.782498	0.616975	0.782602	0.614809	0.532823	0.739958	0.663027	0.48626	0.884336	0.687908	0.861038	0.88711	0.709371	0.743354	1.24922	0.525987	0.667388	0.863456	0.81566	0.66897	0.666321	0.73504	0.750213	0.702431	0.66182	0.587959	0.559622	0.416659	0.994755
chr5-141000000	6.64793584089536	0.993753	0.700076	0.646315	0.639342	0.838962	0.84031	0.974751	0.770288	1.01564	0.493012	0.642107	0.729513	0.521351	1.09617	0.577955	0.76424	0.78941	0.67749	0.36665	0.771119	0.55832	1.011	0.621442	1.16806	0.975122	0.676492	0.715509	0.753978	0.845733	0.76259	0.561255	0.59257	0.598794	0.463295	0.930007
chr5-142000000	9.70983697962513	0.798686	1.02306	0.791666	0.753908	0.715263	0.832795	0.837164	0.805585	0.708804	0.727753	0.722747	1.04601	2.05946	0.602282	0.971477	1.42298	1.29598	1.08718	2.14289	1.12149	1.0177	0.682471	0.715098	0.822857	0.844002	0.886311	0.803867	0.849847	0.882971	0.839532	0.813429	0.806547	0.58591	0.412484	1.99605
chr5-143000000	-2.1795619290585	0.763667	0.74257	0.644875	0.561611	0.624482	0.668198	0.631423	0.745304	0.583796	0.728937	0.635009	0.815786	0.397189	0.780427	0.43648	0.570987	0.447175	0.587888	0.260217	0.494402	0.644475	0.548014	0.638499	0.673304	0.767623	0.488802	0.63484	0.760298	0.686019	0.716753	0.691873	0.821059	0.54488	0.383587	0.681435
chr5-144000000	-10.0360145651881	0.75125	0.610631	0.575027	0.474788	0.557204	0.562597	0.542203	0.652449	0.521858	0.671759	0.544695	0.454145	0.219578	0.644498	0.365021	0.343619	0.221702	0.429347	0.139061	0.384243	0.467639	0.56422	0.58825	0.622238	0.753692	0.45714	0.542691	0.735868	0.638204	0.613014	0.635557	0.726039	0.506727	0.370098	0.463215
chr5-145000000	-5.75967828365687	0.848876	0.640376	0.604992	0.548087	0.665468	0.74299	0.729637	0.707336	0.715844	0.659353	0.639509	0.555318	0.402418	0.845804	0.961994	0.510537	0.446525	0.58707	0.675141	0.618983	0.461952	0.785883	0.593918	0.805854	0.844746	0.586246	0.619845	0.808498	0.742347	0.71006	0.601182	0.699403	0.55163	0.403301	0.75028
chr5-146000000	-6.02636434413777	0.946921	0.648815	0.590271	0.513532	0.626243	0.683354	0.673001	0.74055	0.645877	0.676835	0.615088	0.526762	0.229389	0.918296	0.386534	0.390255	0.263139	0.452945	0.150124	0.442305	0.45244	0.700342	0.601066	0.792591	0.820285	0.470418	0.635171	0.753499	0.708417	0.668626	0.620339	0.759764	0.576216	0.393979	0.521866
chr5-147000000	-6.75728387317395	0.874512	0.605585	0.576551	0.500626	0.566096	0.662223	0.576212	0.700309	0.545683	0.710088	0.610332	0.514896	0.256994	0.770503	0.52338	0.374035	0.281253	0.459114	0.23866	0.452544	0.433495	0.630786	0.603349	0.6268	0.741536	0.494794	0.576808	0.760927	0.641608	0.646987	0.647612	0.730593	0.541448	0.375313	0.50269
chr5-148000000	8.50515900161576	0.829775	0.719423	0.667689	0.648551	0.787026	0.879276	0.839045	0.794033	0.858312	0.573101	0.668915	0.751395	0.509534	1.0762	0.63188	0.733754	0.617659	0.670424	0.713767	0.721255	0.560557	0.924343	0.632932	0.878815	0.882586	0.61874	0.731746	0.773653	0.788326	0.75088	0.629728	0.697157	0.593848	0.430777	0.91477
chr5-149000000	16.6776997098505	0.817853	0.937196	0.782592	0.848666	0.995257	0.929725	1.13271	0.659442	1.11539	0.389282	0.628851	0.902624	1.29925	0.747738	1.11122	1.11106	0.941544	0.762256	1.30793	1.17509	0.502873	1.03218	0.741152	1.04745	0.907907	1.1315	0.849924	0.788074	0.880349	0.839613	0.642193	0.529788	0.585464	0.486289	1.56217
chr5-150000000	15.0430892051022	0.804552	0.961389	0.754954	0.750703	0.824397	0.857983	0.958613	0.698334	0.859808	0.535794	0.654082	0.800365	1.65556	0.703424	1.21624	1.21472	1.45939	1.09085	1.65478	1.22254	0.877128	0.873293	0.714164	0.881588	0.884983	1.13373	0.787189	0.804748	0.889615	0.804908	0.685254	0.643493	0.579908	0.439556	1.68554
chr5-151000000	0.0185985298807178	0.797769	0.742734	0.635098	0.565615	0.695352	0.704929	0.714133	0.713517	0.683138	0.669476	0.656208	0.643835	0.70799	0.822894	0.630239	0.680209	0.607013	0.65407	0.681276	0.712505	0.572098	0.702035	0.616819	0.834737	0.838239	0.64251	0.657727	0.778605	0.78774	0.736499	0.638087	0.756286	0.590753	0.405351	0.915912
chr5-152000000	-7.04128329320759	0.745319	0.640002	0.569441	0.492811	0.56139	0.554396	0.59185	0.636128	0.557942	0.655769	0.585908	0.505006	0.239434	0.647025	0.381486	0.383507	0.277085	0.454854	0.139991	0.385562	0.505639	0.56477	0.577153	0.677523	0.772431	0.455414	0.562545	0.712959	0.674561	0.63525	0.61096	0.741601	0.536284	0.384037	0.477954
chr5-153000000	-0.360574834451762	0.825164	0.816353	0.680817	0.617925	0.779458	0.737042	0.864389	0.750643	0.85166	0.57919	0.662976	0.678174	0.758109	0.807241	0.908999	0.922136	0.762156	0.712257	0.62919	0.74582	0.651715	0.78985	0.622958	0.878014	0.889141	0.671077	0.709433	0.798546	0.799425	0.781933	0.598699	0.704662	0.566214	0.429379	0.938992
chr5-154000000	-1.26067790936776	0.822369	0.691956	0.6284	0.570397	0.733226	0.694098	0.777765	0.667014	0.758259	0.612063	0.640229	0.593974	0.620672	0.730124	0.865542	0.610236	0.632831	0.688235	0.956856	0.777133	0.523806	0.827009	0.637029	0.809845	0.889688	0.629899	0.636627	0.788301	0.777449	0.732305	0.594106	0.730648	0.56443	0.418733	0.786562
chr5-155000000	-4.37622177807457	0.749135	0.674681	0.589965	0.517429	0.597353	0.564445	0.617301	0.70628	0.585947	0.692274	0.570563	0.534782	0.242767	0.837144	0.37577	0.383595	0.272873	0.452912	0.15066	0.401622	0.484069	0.605791	0.60882	0.7341	0.751588	0.454345	0.593338	0.729143	0.650729	0.644908	0.651639	0.743973	0.546185	0.365136	0.513352
chr5-156000000	7.96435431277948	0.71233	0.940152	0.644702	0.614641	0.702752	0.755383	0.792587	0.705035	0.727339	0.625534	0.689524	0.897781	1.01409	0.647693	0.994731	1.10371	0.877087	0.743291	0.632166	0.763664	0.711313	0.674132	0.610026	0.798632	0.820248	0.731461	0.712124	0.762108	0.811928	0.778727	0.651816	0.769889	0.557812	0.41865	1.21052
chr5-157000000	14.9253251297359	0.765495	0.810294	0.645131	0.606941	0.722199	0.695819	0.785485	0.74021	0.736778	0.675795	0.695835	0.653274	0.54917	0.933793	0.577502	0.784085	0.656017	0.67281	0.348231	0.605409	0.774423	0.746834	0.621208	0.80228	0.846043	0.628449	0.686995	0.83221	0.825494	0.772339	0.664584	0.821876	0.604013	0.413872	0.99095
chr5-158000000	13.4991897056547	0.777205	0.918168	0.769196	0.742656	0.755812	0.73893	0.770837	0.797717	0.685984	0.83459	0.783299	0.808592	1.18714	0.779064	0.88591	1.1102	1.08779	0.92038	1.22611	0.840845	0.80816	0.691202	0.733179	0.800623	0.84354	0.880401	0.749968	0.832394	0.890552	0.817209	0.80332	0.852127	0.642988	0.403819	1.51456
chr5-159000000	6.54371343122119	0.858942	0.839198	0.697506	0.673668	0.773227	0.722482	0.872812	0.745067	0.845771	0.63614	0.734806	0.851134	0.900082	0.883986	0.762064	0.914707	0.930622	0.839752	0.894454	0.846527	0.72361	0.792975	0.65474	0.874898	0.899293	0.868969	0.727684	0.804568	0.850076	0.810468	0.674982	0.727766	0.59825	0.433409	1.29587
chr5-160000000	-5.3107803287389	0.746374	0.789997	0.62498	0.566797	0.618684	0.624142	0.616451	0.767497	0.576002	0.759222	0.665697	0.967999	0.362441	0.730198	0.455241	0.634021	0.460044	0.578216	0.217142	0.445293	0.9649	0.520602	0.611627	0.699232	0.745507	0.52682	0.635031	0.750977	0.734922	0.723059	0.657411	0.811644	0.560913	0.384078	0.685456
chr5-161000000	-9.7067481923077	0.785168	0.610507	0.618888	0.533036	0.515917	0.547893	0.541834	0.646518	0.46907	0.766951	0.56861	0.462125	0.208829	0.525623	0.371437	0.322717	0.199323	0.434884	0.132158	0.364226	0.519593	0.481552	0.665116	0.649049	0.691556	0.464114	0.56882	0.723587	0.637191	0.615876	0.717852	0.751415	0.559652	0.358163	0.438462
chr5-162000000	-8.72884307622894	0.784196	0.676601	0.601143	0.545697	0.588699	0.646512	0.571185	0.662595	0.514424	0.698241	0.577221	0.669985	0.533272	0.554189	0.570281	0.465863	0.455463	0.632562	0.438022	0.565943	0.639389	0.513313	0.628013	0.656731	0.721486	0.576469	0.570441	0.755748	0.683738	0.675814	0.684536	0.75351	0.563861	0.373215	0.707215
chr5-163000000	-8.81052770370722	0.806562	0.594702	0.591199	0.491459	0.568411	0.594779	0.572364	0.695278	0.502803	0.806018	0.617888	0.579803	0.245789	0.638995	0.366735	0.370863	0.247262	0.446592	0.145766	0.413942	0.439232	0.57571	0.62594	0.63921	0.75389	0.467004	0.571242	0.755057	0.63945	0.642221	0.666089	0.762161	0.552769	0.365383	0.490508
chr5-164000000	-11.8409977367224	0.787083	0.627133	0.578146	0.494142	0.516863	0.543461	0.538829	0.63399	0.480836	0.792749	0.5751	0.486109	0.213204	0.486123	0.368762	0.335672	0.213377	0.449312	0.139713	0.345908	0.559985	0.480341	0.643981	0.616923	0.704582	0.477451	0.551347	0.691488	0.630706	0.602189	0.669558	0.703705	0.540701	0.357569	0.431648
chr5-165000000	-10.4434214723131	0.811383	0.581101	0.578629	0.489969	0.544572	0.537304	0.543732	0.592321	0.500236	0.729303	0.575005	0.402338	0.202791	0.457367	0.389238	0.308561	0.196933	0.477621	0.129098	0.345766	0.663374	0.472162	0.623869	0.664406	0.73828	0.479567	0.543142	0.668151	0.653981	0.617107	0.641918	0.706168	0.540468	0.367617	0.414351
chr5-166000000	-8.37785937689558	0.852254	0.596298	0.571601	0.509672	0.582539	0.562582	0.595312	0.604016	0.547669	0.705663	0.583398	0.43695	0.215076	0.528112	0.390696	0.321129	0.208954	0.46586	0.129017	0.341565	0.604907	0.512384	0.616636	0.701529	0.782897	0.483772	0.57537	0.701669	0.685053	0.6306	0.63531	0.721268	0.561275	0.382069	0.442937
chr5-167000000	-2.42222634404936	0.889112	0.807354	0.644408	0.601851	0.743325	0.6889	0.843931	0.720053	0.815108	0.602082	0.663281	0.681235	0.39178	0.896131	0.678714	0.644516	0.49255	0.561592	0.360111	0.546737	0.575743	0.817392	0.633254	0.923905	0.89371	0.563859	0.662633	0.763136	0.780673	0.751547	0.626344	0.699624	0.587039	0.425647	0.712722
chr5-168000000	6.99928662686272	0.830284	0.707656	0.629611	0.557593	0.803536	0.673775	0.852332	0.753652	0.900449	0.620029	0.691572	0.538448	0.335203	1.26328	0.391761	0.489138	0.361179	0.519099	0.270715	0.533412	0.588427	0.909897	0.602615	0.901427	0.935059	0.536133	0.688837	0.769031	0.785662	0.740875	0.579885	0.753777	0.600274	0.434213	0.678085
chr5-169000000	7.81504531033964	0.81047	0.908683	0.759101	0.782434	0.847187	0.778918	0.972028	0.754288	0.903924	0.538095	0.675259	0.620478	1.1837	0.823457	1.69865	1.06976	0.864572	0.765656	1.0581	0.833713	0.701392	0.992199	0.698038	0.94494	0.924478	0.859457	0.748225	0.79281	0.842699	0.815334	0.699543	0.694747	0.599941	0.441749	1.24509
chr5-170000000	10.3906872426989	0.870512	0.643445	0.593595	0.541475	0.749271	0.741618	0.770352	0.752029	0.815283	0.626864	0.639396	0.470525	0.300326	1.1005	0.439948	0.464539	0.389587	0.53774	0.37449	0.520883	0.552483	0.902016	0.606991	0.855873	0.868838	0.551756	0.64341	0.723063	0.733952	0.690512	0.578471	0.665306	0.579625	0.424663	0.679318
chr5-171000000	15.557692416409	0.850882	0.926826	0.669351	0.657895	0.838483	0.781426	1.00489	0.699721	0.985538	0.534781	0.671789	0.642391	1.2797	0.796233	1.13442	1.11972	1.01594	0.832797	1.97744	0.93464	0.871629	0.974831	0.630697	0.960957	0.944255	0.845965	0.738386	0.822453	0.871501	0.814235	0.598417	0.610131	0.574008	0.453939	1.28183
chr5-172000000	17.1556663155526	0.866439	0.804743	0.699593	0.699223	0.923074	0.839099	1.05811	0.724046	1.06286	0.439893	0.622329	0.81393	0.852977	0.912147	0.889465	0.905888	0.877643	0.739525	0.902707	0.861229	0.697826	0.955306	0.677974	0.986501	0.954135	0.836125	0.764355	0.743547	0.872986	0.796054	0.602037	0.553265	0.575256	0.469688	1.09003
chr5-173000000	12.3531745301381	0.809167	0.740118	0.70051	0.668232	0.856524	0.770261	0.9136	0.719023	0.920005	0.54398	0.685126	0.93852	0.893227	0.896631	0.601921	1.04028	0.811521	0.74046	0.647949	0.760573	0.756057	0.74844	0.645654	0.914914	0.93085	0.637333	0.765963	0.767628	0.845248	0.777617	0.621144	0.663528	0.589287	0.44308	0.997425
chr5-174000000	7.34671067870558	0.848854	0.572989	0.599244	0.539827	0.748224	0.653424	0.797502	0.676801	0.85357	0.582241	0.643044	0.425675	0.236973	0.957422	0.536251	0.393118	0.29938	0.460397	0.279075	0.457379	0.551685	0.855922	0.613393	0.874877	0.933973	0.543901	0.631475	0.697134	0.763278	0.691188	0.572077	0.654633	0.565596	0.42813	0.532138
chr5-175000000	12.4712456299083	0.666447	0.55063	0.515882	0.547877	0.700045	0.552935	0.79201	0.483862	0.873638	0.381648	0.48624	0.478706	0.539686	0.649474	0.644083	0.522623	0.621284	0.576355	0.577869	0.726251	0.436189	0.759551	0.524558	0.926507	0.770284	0.580604	0.523924	0.609802	0.671816	0.615015	0.451899	0.426998	0.458984	0.464382	0.804204
chr5-176000000	16.3790546326489	0.893209	0.888346	0.749967	0.878137	1.12959	0.966865	1.24513	0.624679	1.22884	0.373842	0.599695	0.762544	1.51325	0.651485	1.44414	1.33554	1.58282	1.02379	1.67	1.41359	0.543045	1.11462	0.757849	1.23967	0.928131	1.21409	0.791079	0.790518	0.940329	0.816761	0.604281	0.439538	0.57464	0.502719	1.67567
chr5-177000000	8.91177816073069	0.595324	0.482036	0.467589	0.482949	0.729725	0.574664	0.78375	0.395206	0.888326	0.275261	0.427437	0.517257	0.538177	0.514968	0.497866	0.557642	0.663202	0.549745	0.484228	0.720009	0.442287	0.632387	0.475947	0.838804	0.74468	0.664404	0.512274	0.507834	0.670071	0.552758	0.369672	0.31866	0.384832	0.480254	0.7403
chr5-178000000	0.562052923174235	0.739237	0.499752	0.588032	0.569946	0.82023	0.55158	0.878561	0.415463	1.06589	0.422385	0.535212	0.435952	0.365615	0.419024	0.568305	0.392625	0.388916	0.590137	0.279117	0.510154	1.62279	0.496083	0.59657	0.984336	0.92959	0.547333	0.569449	0.613643	0.767286	0.640152	0.484344	0.444239	0.6154	0.479307	0.588567
chr5-179000000	5.95201359535706	0.83359	0.697864	0.67693	0.690851	0.9415	0.779615	1.04209	0.538925	1.10866	0.457367	0.581779	0.632558	0.915323	0.55859	1.28867	0.76857	0.925321	0.823071	1.311	1.06336	0.804502	0.91735	0.664489	1.038	0.941649	1.05594	0.654967	0.715545	0.925362	0.79396	0.56482	0.48485	0.548771	0.480096	1.15171
chr6-0	14.368585133066	0.633641	0.86996	0.691824	0.663666	0.717242	0.715666	0.848378	0.64087	0.759054	0.537793	0.57959	0.639169	1.91117	0.652125	0.76407	1.41979	1.24625	0.894677	1.03453	1.2096	0.78067	0.668725	0.631517	0.774919	0.802672	1.06366	0.68952	0.698261	0.794659	0.755612	0.634168	0.523952	0.459999	0.404366	2.18603
chr6-1000000	13.2178975709722	0.834071	0.748478	0.686271	0.626129	0.825737	0.709141	0.922632	0.819524	0.949496	0.587892	0.704261	0.56777	0.458257	1.01123	0.570986	0.765839	0.608714	0.56402	0.229094	0.52482	0.847811	0.849401	0.642681	0.90758	0.921229	0.575709	0.707648	0.759778	0.860555	0.764547	0.597251	0.644308	0.571418	0.440935	0.71623
chr6-2000000	14.4907762658758	0.852608	0.669537	0.70676	0.645512	0.789775	0.797094	0.860577	0.770052	0.805377	0.596947	0.669127	0.667126	0.689114	0.938297	0.648945	0.857801	0.873767	0.782616	0.631446	0.735214	0.894224	0.879416	0.664384	0.829117	0.907952	0.687195	0.704886	0.813337	0.831593	0.775419	0.680521	0.652378	0.552987	0.420921	1.08098
chr6-3000000	13.7469223074143	0.877266	0.641513	0.696031	0.679568	0.921015	0.784138	1.01282	0.766088	1.03911	0.507468	0.643292	0.811077	0.556473	1.07383	0.580923	0.948544	0.923146	0.716541	0.353983	0.736995	0.669389	0.923423	0.680125	0.95943	0.968814	0.670386	0.773006	0.782385	0.879786	0.792012	0.616461	0.580098	0.550078	0.457806	0.944647
chr6-4000000	12.4083355892788	0.826491	0.645452	0.682338	0.604083	0.736369	0.676673	0.836012	0.698872	0.840813	0.620971	0.679546	0.552983	0.629361	0.836689	0.798039	0.760816	0.713946	0.724895	1.39012	0.628713	0.945755	0.87858	0.647631	0.838587	0.89724	0.617849	0.656115	0.77429	0.802042	0.748109	0.615359	0.673838	0.571586	0.422383	0.819963
chr6-5000000	13.143041262663	0.769539	0.755159	0.683301	0.615858	0.795611	0.735457	0.879376	0.714387	0.835419	0.595014	0.639935	0.811148	0.820052	0.61266	0.824954	1.02833	0.861103	0.728108	0.684551	0.702933	0.757486	0.740041	0.643499	0.885179	0.86115	0.592708	0.730563	0.793266	0.773517	0.759125	0.634093	0.672667	0.523487	0.428351	0.869695
chr6-6000000	11.7545313364734	0.746754	0.779957	0.715714	0.715695	0.80475	0.742882	0.860376	0.735574	0.79491	0.657498	0.765648	0.875644	1.13415	0.738036	0.703306	1.04649	0.872548	0.741032	0.560242	0.809286	0.990749	0.677396	0.656509	0.850782	0.879198	0.734595	0.790236	0.767976	0.908807	0.805851	0.688032	0.78417	0.59272	0.428226	1.46397
chr6-7000000	6.29668285773302	0.811956	0.695664	0.687206	0.644452	0.830463	0.718295	0.920959	0.745289	0.900183	0.571754	0.662276	0.681743	1.057	0.934838	1.08717	1.05065	1.05579	0.867085	1.51315	0.901506	0.672498	0.96185	0.67791	0.889946	0.948257	0.793744	0.712043	0.804861	0.83393	0.838647	0.604524	0.649782	0.547991	0.436801	1.11206
chr6-8000000	-7.66037020147293	0.785211	0.600368	0.635868	0.555023	0.613207	0.636043	0.652188	0.685165	0.613801	0.722298	0.595767	0.54643	0.327541	0.73889	0.605861	0.447718	0.355823	0.544085	0.341967	0.491214	0.549438	0.642673	0.670487	0.691282	0.802048	0.533206	0.618832	0.771516	0.715802	0.701087	0.682027	0.710106	0.56082	0.384748	0.599061
chr6-9000000	-11.1327234542574	0.762429	0.744888	0.664073	0.558624	0.600197	0.56567	0.635326	0.654223	0.543528	0.693874	0.546549	0.593182	0.231132	0.577184	0.400535	0.392678	0.277993	0.485993	0.16506	0.38614	0.618856	0.499416	0.695136	0.685665	0.765771	0.470111	0.592333	0.795162	0.660772	0.666284	0.756223	0.768433	0.559139	0.373612	0.470346
chr6-10000000	-3.1855988661168	0.855454	0.640123	0.638501	0.56385	0.744404	0.693408	0.797993	0.761621	0.80918	0.619736	0.626656	0.70027	0.529075	0.878346	0.702049	0.633675	0.706536	0.706309	0.585637	0.694878	0.643527	0.745814	0.636109	0.824214	0.896674	0.614408	0.657553	0.809372	0.791587	0.774907	0.628971	0.662181	0.560748	0.420439	0.839839
chr6-11000000	9.24405307368128	0.748474	0.930938	0.747502	0.714762	0.725272	0.736147	0.860022	0.779893	0.691162	0.649654	0.67018	1.21716	1.7811	0.536363	0.91993	1.36433	1.10666	0.918741	1.02839	0.916666	1.1826	0.556083	0.692991	0.81467	0.837221	0.691412	0.752355	0.87779	0.872887	0.830391	0.766434	0.709763	0.539432	0.412739	1.5606
chr6-12000000	12.7510830649823	0.816239	0.779682	0.726914	0.648263	0.69633	0.734674	0.752671	0.811405	0.657661	0.782688	0.694491	0.88489	1.11847	0.867706	0.688803	0.899594	0.79386	0.774568	1.09704	0.73863	0.977136	0.58613	0.667837	0.790602	0.820604	0.635117	0.722761	0.824899	0.791541	0.776464	0.751851	0.783066	0.600914	0.397482	1.14234
chr6-13000000	14.5541943730269	0.813426	0.756904	0.739364	0.704047	0.784213	0.799393	0.880132	0.789915	0.79156	0.650409	0.674741	0.84472	1.41013	0.816784	1.02213	1.19801	1.18905	0.995	1.46669	1.04503	0.825205	0.728531	0.72174	0.831248	0.896409	0.881765	0.740198	0.820584	0.830721	0.816823	0.725191	0.688929	0.541355	0.421373	1.37085
chr6-14000000	15.1283703340599	0.893197	0.78494	0.74496	0.744833	0.834161	0.676823	0.928238	0.751517	0.824597	0.53141	0.674092	0.819115	0.712923	0.943861	0.487292	0.992194	0.803624	0.710024	0.3632	0.677246	0.841084	0.762956	0.718569	0.875798	0.92879	0.722698	0.78012	0.833322	0.868099	0.807593	0.722387	0.681899	0.545683	0.435144	1.04523
chr6-15000000	14.5815884309047	0.847157	0.805827	0.782577	0.780438	0.772486	0.709165	0.913378	0.697299	0.79763	0.563355	0.6429	0.926537	1.5495	0.525863	0.919728	1.49968	1.31753	0.957077	2.48704	0.908786	0.823604	0.772309	0.74378	0.861597	0.89447	0.80673	0.768825	0.838054	0.891304	0.820883	0.745828	0.660663	0.552174	0.43178	1.53636
chr6-16000000	9.36174009147931	0.739156	0.88988	0.77484	0.770661	0.75242	0.845056	0.854309	0.781455	0.734013	0.610262	0.669561	0.836649	1.30973	0.757055	0.933819	1.37915	1.21757	0.948264	0.957318	0.861836	0.845699	0.788648	0.734447	0.820145	0.860766	0.883358	0.77222	0.836619	0.88405	0.821601	0.772833	0.713643	0.556876	0.419661	1.51261
chr6-17000000	1.89754881052208	0.818603	0.552352	0.612994	0.526077	0.707017	0.629637	0.750387	0.685137	0.768415	0.666061	0.629193	0.492666	0.456371	0.851962	0.666763	0.499382	0.435863	0.561734	0.627725	0.570729	0.623906	0.764789	0.613159	0.816191	0.907879	0.562506	0.627413	0.798709	0.757209	0.720007	0.607117	0.654508	0.553489	0.41618	0.650496
chr6-18000000	-9.27965138190963	0.845027	0.616107	0.630492	0.534563	0.668329	0.671376	0.691679	0.700742	0.663454	0.715252	0.631601	0.580854	0.4841	0.821073	0.63509	0.578983	0.495303	0.617949	0.431861	0.577474	0.644526	0.688606	0.625631	0.739994	0.858032	0.549071	0.624065	0.78312	0.740506	0.722967	0.64776	0.728698	0.561832	0.396659	0.682211
chr6-19000000	-11.4989925730466	0.81707	0.534886	0.590752	0.493648	0.598723	0.540244	0.611944	0.587572	0.571044	0.6343	0.556967	0.394096	0.199417	0.531903	0.381047	0.305531	0.222019	0.449862	0.125976	0.344885	0.622957	0.501298	0.63279	0.692901	0.80321	0.443683	0.536839	0.707493	0.667679	0.619184	0.629661	0.696005	0.531129	0.386174	0.422685
chr6-20000000	-4.94150251618034	0.797081	0.709233	0.688859	0.629926	0.685177	0.686457	0.767225	0.695491	0.688163	0.741502	0.682936	0.656556	0.868928	0.526318	1.05569	0.890839	0.745614	0.741042	1.09837	0.676299	0.916575	0.670512	0.659796	0.779511	0.85064	0.626998	0.673869	0.815108	0.784733	0.781333	0.716142	0.743427	0.551684	0.4016	1.02582
chr6-21000000	-2.40915886548141	0.858253	0.835083	0.686608	0.623031	0.715958	0.61267	0.80423	0.694457	0.714954	0.691309	0.647591	0.900684	0.632801	0.598491	0.559381	0.722417	0.627165	0.658609	0.296684	0.612237	0.919294	0.541794	0.653944	0.823755	0.857448	0.560073	0.703827	0.801726	0.777591	0.788712	0.704971	0.784671	0.606135	0.415449	0.936721
chr6-22000000	-10.8247690649327	0.776897	0.992482	0.74726	0.666389	0.587218	0.603761	0.675788	0.710928	0.528718	0.630588	0.538273	1.07712	0.575942	0.547581	0.480276	0.748936	0.567017	0.647678	0.187503	0.478677	1.06773	0.384837	0.704786	0.736075	0.708101	0.489914	0.64978	0.840976	0.697989	0.771313	0.825563	0.803281	0.586998	0.377035	0.712613
chr6-23000000	-11.5669425044214	0.760747	0.595385	0.612034	0.526935	0.578792	0.537267	0.58142	0.600927	0.521256	0.718312	0.55892	0.419101	0.21345	0.506784	0.391313	0.32592	0.209206	0.47482	0.13077	0.335555	0.678242	0.451477	0.648467	0.627495	0.750459	0.455754	0.57478	0.739144	0.650102	0.631896	0.681382	0.763588	0.550428	0.370515	0.419044
chr6-24000000	-0.778794169908496	0.828913	0.743222	0.697228	0.607472	0.706982	0.771268	0.770752	0.69504	0.69545	0.647221	0.62512	0.773622	0.817707	0.672183	0.870172	0.837257	0.923095	0.87104	0.782558	0.832532	0.639036	0.697287	0.682766	0.787988	0.839564	0.718059	0.680138	0.818869	0.776225	0.780372	0.700439	0.679467	0.539656	0.407472	1.02947
chr6-25000000	13.4151489800655	0.860716	0.727264	0.688926	0.60511	0.666664	0.812377	0.738111	0.811352	0.670997	0.775936	0.723937	0.850673	0.688878	0.899502	0.726064	0.823947	0.83607	0.78972	0.585109	0.723495	0.669005	0.689964	0.653228	0.776329	0.838628	0.617426	0.695564	0.837717	0.788554	0.768055	0.687527	0.824655	0.611001	0.395658	0.913964
chr6-26000000	15.6791800214272	0.684579	0.726439	0.688454	0.593484	0.622207	0.747544	0.752693	0.648578	0.606877	0.480299	0.527455	1.41462	2.60249	0.428828	0.696832	1.01142	2.00785	1.63548	0.944013	2.01825	0.748171	0.439832	0.581096	0.68694	0.777923	2.03221	0.559658	0.726253	0.896284	0.816791	0.957352	0.539434	0.415041	0.412402	3.37961
chr6-27000000	14.9753778202578	0.865928	0.745381	0.726201	0.592251	0.731936	0.829953	0.814847	0.779116	0.730918	0.667541	0.624006	1.55667	1.93793	0.676669	0.590522	0.995329	1.87677	1.55578	0.636505	1.64525	1.01531	0.522003	0.630454	0.773475	0.901321	1.64937	0.629709	0.857558	0.921355	0.877337	1.09181	0.589889	0.5031	0.41126	2.44668
chr6-28000000	12.1728173427381	0.889099	0.589585	0.667155	0.594996	0.737816	0.749256	0.786092	0.836016	0.840001	0.656664	0.677603	1.24033	0.799473	0.920672	0.796667	0.797879	1.46269	1.31264	0.626789	1.11751	0.945751	0.643128	0.634819	0.786849	0.891134	0.770432	0.648749	0.839495	0.845986	0.835607	0.930574	0.664904	0.533337	0.411647	1.25937
chr6-29000000	16.2956291974504	0.796408	0.63008	0.655726	0.596864	0.750328	0.782608	0.771973	0.732058	0.765654	0.609048	0.633204	0.687248	0.570194	0.956831	0.503287	0.612622	0.67944	0.690334	0.40828	0.847673	0.585112	0.745682	0.637652	0.802651	0.861819	0.697889	0.686444	0.758816	0.763917	0.718575	0.634582	0.66699	0.549078	0.417439	0.785222
chr6-30000000	19.2814130232022	0.793539	0.842081	0.794003	0.801229	0.936214	0.930811	1.04479	0.736443	0.982798	0.470888	0.619834	1.02648	1.59099	0.842583	1.10791	1.19342	1.62172	1.28615	1.43809	1.67724	0.717531	0.919561	0.750237	0.946213	0.915324	1.34663	0.812086	0.86381	0.943039	0.914079	0.725739	0.599654	0.561742	0.458628	2.3128
chr6-31000000	18.7406337841429	0.778683	0.804089	0.780401	0.854117	0.990095	1.02885	1.09795	0.592838	1.02658	0.379966	0.533907	0.962988	2.10523	0.622309	1.09821	1.25307	2.02364	1.48492	1.78344	2.12452	0.613795	0.88858	0.810354	0.961864	0.917913	1.49749	0.813704	0.840918	0.988039	0.909275	0.795258	0.464184	0.523703	0.48603	2.53503
chr6-32000000	17.5404375417771	0.683095	0.85784	0.848978	0.829744	0.754485	0.850145	0.847946	0.773142	0.752011	0.517914	0.573703	0.881994	2.73477	0.851366	0.818073	1.19287	1.71616	1.4338	1.73317	1.88851	0.70665	0.702796	0.738901	0.82321	0.814242	1.31868	0.75773	0.82977	0.858356	0.906041	0.944316	0.570511	0.476631	0.432804	2.4362
chr6-33000000	18.1565710061764	0.851063	0.827381	0.787307	0.88171	1.03032	0.977484	1.1978	0.66431	1.25239	0.343706	0.574196	0.976672	1.52234	0.790786	0.979293	1.21388	1.5838	1.17112	1.22769	1.62144	0.607218	0.986821	0.782483	1.12159	0.951589	1.16105	0.838886	0.837967	0.949185	0.844749	0.670875	0.46161	0.5497	0.500252	1.99352
chr6-34000000	16.8877003122048	0.809555	0.732892	0.723824	0.692896	0.881941	0.834425	1.03161	0.648169	1.00417	0.487396	0.585002	0.780796	1.58698	0.574838	1.13072	1.15721	1.21822	0.944047	2.01881	1.22714	0.56575	0.979698	0.676824	1.06067	0.916029	0.881164	0.737334	0.802712	0.832221	0.806604	0.620973	0.518724	0.519573	0.467644	1.41553
chr6-35000000	15.7376081496145	0.860931	0.733289	0.692795	0.685758	0.879526	0.810707	1.00283	0.659026	0.973635	0.477531	0.613971	0.810114	0.94693	0.659196	1.10401	0.97941	1.00354	0.836158	1.06637	1.01145	0.602946	0.878325	0.654778	0.973376	0.911098	0.801363	0.748353	0.807152	0.827992	0.790097	0.609453	0.566262	0.540913	0.461007	1.10072
chr6-36000000	17.9198553513071	0.79771	0.87455	0.803219	0.838721	0.953176	0.906493	1.04673	0.672907	0.970286	0.508543	0.656222	0.89744	1.19965	0.642061	1.24365	1.35866	1.27131	0.957128	1.31299	1.18158	0.612267	0.931746	0.735612	0.969468	0.91587	1.16478	0.775466	0.830128	0.904713	0.863081	0.704574	0.560588	0.558558	0.462681	1.57875
chr6-37000000	18.3430088757155	0.830657	0.838464	0.756378	0.726563	0.831035	0.872744	1.01585	0.683164	0.902831	0.508187	0.638865	0.844093	1.36595	0.611339	1.07073	1.39976	1.22193	0.876535	1.68886	1.09418	0.6321	0.936731	0.684018	0.966679	0.909603	0.937321	0.820828	0.836814	0.867278	0.831875	0.650845	0.57523	0.543823	0.454058	1.45384
chr6-38000000	17.3212910943912	0.807938	0.710636	0.687199	0.603199	0.69251	0.734664	0.741216	0.741789	0.682172	0.729706	0.677572	0.656065	0.713349	0.648401	0.831153	0.899815	0.649592	0.653742	0.576524	0.628543	0.634185	0.71561	0.659377	0.754553	0.81473	0.607071	0.672843	0.836116	0.730483	0.739969	0.687703	0.717102	0.536327	0.403542	0.742415
chr6-39000000	12.2690166142417	0.885711	0.590648	0.6475	0.638319	0.855	0.738004	0.86745	0.735941	0.914205	0.614047	0.701451	0.616183	0.354268	1.09536	0.434576	0.63242	0.461467	0.534387	0.244659	0.540321	0.664483	0.874637	0.63546	0.936871	0.931801	0.544968	0.7516	0.755256	0.811421	0.733918	0.628728	0.737614	0.665596	0.440421	0.802806
chr6-40000000	13.8352839481654	0.941628	0.617618	0.713157	0.711767	0.90623	0.730295	0.935328	0.759024	1.01224	0.499448	0.717009	0.506293	0.263077	1.29567	0.405313	0.500673	0.35103	0.490815	0.151876	0.520555	0.717333	0.96921	0.663785	0.955232	1.00106	0.540493	0.758457	0.750686	0.852231	0.746006	0.645323	0.732687	0.659467	0.454441	0.674484
chr6-41000000	18.0906212064485	0.870739	0.8445	0.788833	0.871592	0.986279	0.990771	1.11958	0.762705	1.01718	0.459645	0.614709	0.889239	1.45783	0.873856	0.928384	1.20332	1.39912	0.984722	1.30732	1.33178	0.670549	0.991358	0.792627	0.994472	0.934341	1.08362	0.842187	0.820313	0.935641	0.84323	0.675594	0.510267	0.584334	0.471241	1.50679
chr6-42000000	19.6136591456114	0.820208	0.826003	0.739589	0.72351	0.88065	0.82344	0.988833	0.634643	0.926938	0.486367	0.613319	0.897781	1.46419	0.538342	1.3621	1.19852	1.32983	1.01127	1.33206	1.3432	0.541435	0.876531	0.713429	0.922597	0.914025	1.03889	0.768203	0.870575	0.874019	0.867896	0.684265	0.537294	0.521567	0.455606	1.65113
chr6-43000000	20.0724212831276	0.812915	0.786042	0.779979	0.925685	1.0819	0.948408	1.14852	0.681454	1.10724	0.380026	0.589694	0.974162	1.40637	0.667422	1.31946	1.31563	1.48538	1.12768	1.42799	1.47839	0.555722	0.992209	0.796366	1.01855	0.936201	1.32678	0.850207	0.833405	0.916358	0.83666	0.682037	0.487497	0.577624	0.491317	1.92297
chr6-44000000	12.6186088895569	0.864783	0.709465	0.730537	0.77319	0.866028	0.903769	0.955308	0.710723	0.904817	0.57615	0.67277	0.765845	0.92008	0.873472	0.819647	0.910243	0.992822	0.829919	0.885659	1.00678	0.687971	0.904548	0.715451	0.926798	0.875788	0.908385	0.760274	0.785572	0.856359	0.786078	0.679001	0.64278	0.5986	0.447062	1.31137
chr6-45000000	2.84030370113296	0.857482	0.655904	0.668344	0.634166	0.697043	0.629964	0.740202	0.827368	0.69236	0.805491	0.713077	0.493885	0.308673	1.17757	0.388923	0.606976	0.453671	0.562111	0.176933	0.481187	0.79642	0.775438	0.675799	0.760609	0.874361	0.537051	0.668557	0.801025	0.831531	0.729037	0.686674	0.773082	0.607019	0.397425	0.668639
chr6-46000000	2.47284669401336	0.842611	0.619837	0.638354	0.52842	0.669704	0.675349	0.678182	0.786552	0.656376	0.713499	0.657607	0.58283	0.288077	1.12891	0.426386	0.547849	0.423668	0.548675	0.210022	0.477195	0.626252	0.719726	0.621979	0.729055	0.834179	0.492667	0.631381	0.79489	0.715507	0.703209	0.64779	0.718204	0.56802	0.393013	0.582777
chr6-47000000	-7.17762221785633	0.822627	0.636678	0.636808	0.532256	0.662235	0.66793	0.66459	0.779722	0.619812	0.781848	0.670644	0.604361	0.41899	0.917606	0.682881	0.634937	0.505686	0.620918	0.629374	0.536861	0.73991	0.696559	0.591495	0.707529	0.805131	0.547893	0.635094	0.835849	0.698782	0.711115	0.644843	0.787724	0.562867	0.387593	0.689926
chr6-48000000	-12.4368569986462	0.787171	0.568132	0.587426	0.478426	0.519931	0.553413	0.52532	0.651364	0.459298	0.784071	0.592257	0.46415	0.213106	0.569302	0.378193	0.330841	0.211434	0.453024	0.136197	0.365305	0.510241	0.48893	0.630292	0.602332	0.718285	0.450694	0.540897	0.732193	0.600142	0.601613	0.664648	0.713561	0.543205	0.356084	0.421467
chr6-49000000	-12.3459350168335	0.796632	0.483247	0.572551	0.46102	0.547423	0.602565	0.542675	0.676081	0.510535	0.756052	0.577283	0.546506	0.281498	0.639754	0.445507	0.368417	0.313825	0.493828	0.200154	0.437146	0.45083	0.52526	0.611197	0.607414	0.752054	0.45827	0.558039	0.766107	0.62927	0.620544	0.64791	0.694864	0.51116	0.362522	0.466147
chr6-50000000	-9.50912026321784	0.816442	0.55069	0.586928	0.50022	0.578097	0.617079	0.569375	0.748114	0.510425	0.787458	0.59129	0.50855	0.216333	0.79254	0.367614	0.355187	0.243474	0.432152	0.140271	0.407937	0.428667	0.585412	0.64096	0.672745	0.77138	0.484607	0.581689	0.785245	0.63255	0.632291	0.665619	0.717954	0.565676	0.366714	0.461937
chr6-51000000	-0.979980197372337	0.771977	0.643062	0.631823	0.544631	0.634551	0.662539	0.625619	0.746091	0.556681	0.757321	0.673443	0.602979	0.302548	0.960656	0.394222	0.466895	0.307921	0.487064	0.161095	0.444893	0.553654	0.617553	0.616476	0.668744	0.787194	0.474295	0.613227	0.77215	0.669916	0.680941	0.67772	0.823691	0.596194	0.381115	0.568269
chr6-52000000	6.0213657782283	0.769021	0.817004	0.666262	0.61629	0.712312	0.849808	0.806996	0.733647	0.749725	0.631349	0.66539	0.851901	0.953406	0.765642	0.82058	1.15058	1.04741	0.867088	0.656182	0.848748	0.673088	0.704971	0.608671	0.816829	0.870579	0.680766	0.709817	0.789439	0.826291	0.749249	0.650092	0.724117	0.539938	0.420187	1.27714
chr6-53000000	-1.17767620479105	0.834225	0.752829	0.656468	0.576315	0.721049	0.767388	0.750298	0.747469	0.692087	0.73403	0.705293	0.692266	0.48712	0.949646	0.608971	0.745231	0.715706	0.69061	0.614348	0.641262	0.575514	0.789043	0.63673	0.78158	0.825866	0.634135	0.660522	0.800328	0.78502	0.739149	0.686134	0.860629	0.60345	0.400676	0.904741
chr6-54000000	-10.6570127605822	0.76029	0.639339	0.575101	0.468266	0.530699	0.573237	0.54571	0.6763	0.476878	0.760868	0.558265	0.543003	0.244533	0.653756	0.37227	0.400244	0.266134	0.46013	0.148755	0.371999	0.497889	0.512541	0.611141	0.596676	0.705249	0.437575	0.538029	0.75846	0.630209	0.621621	0.634134	0.70191	0.531636	0.359679	0.456538
chr6-55000000	-10.7069778807982	0.774485	0.592999	0.579313	0.468729	0.495446	0.593829	0.513768	0.721082	0.455308	0.802371	0.557051	0.515781	0.201761	0.723344	0.353171	0.354665	0.214763	0.414145	0.138182	0.399355	0.390624	0.558915	0.633129	0.591631	0.677658	0.462707	0.527071	0.767142	0.591276	0.580126	0.650526	0.679745	0.526307	0.352586	0.431695
chr6-56000000	-4.77570458217378	0.787326	0.80954	0.654794	0.559536	0.606589	0.786756	0.656573	0.777907	0.563498	0.825734	0.690855	0.872891	1.07184	0.544154	1.35755	1.06626	0.981513	0.927697	1.74749	0.771933	0.776886	0.626591	0.64464	0.683403	0.726393	0.68053	0.638426	0.843836	0.687479	0.722445	0.664111	0.741474	0.550741	0.380724	0.996048
chr6-57000000	-4.14652577789685	0.735407	0.54547	0.550159	0.464665	0.509097	0.522483	0.520731	0.546408	0.482232	0.673123	0.53805	0.440611	0.34775	0.399167	0.666479	0.406747	0.352702	0.584117	0.484339	0.428503	0.822591	0.405706	0.537971	0.577534	0.68097	0.463428	0.488558	0.649839	0.604549	0.612752	0.563276	0.673885	0.510537	0.377562	0.716215
chr6-61000000	-10.1580730026279	0.0676883	0.0537101	0.0506824	0.0368725	0.0616168	0.0580498	0.0431277	0.0452327	0.0573025	0.078582	0.056307	0.0252424	0.0219307	0.0386324	0.0529707	0.0305513	0.0202893	0.058627	0.0106892	0.0326222	0.116837	0.039027	0.0504765	0.0618715	0.108319	0.0448007	0.072365	0.0829009	0.0895187	0.079233	0.0511811	0.100308	0.0463772	0.043981	0.120324
chr6-62000000	-12.7772118106002	0.739067	0.490012	0.520177	0.410423	0.471523	0.489355	0.439474	0.529597	0.409064	0.689828	0.46637	0.331552	0.177761	0.409833	0.34718	0.283061	0.183164	0.426753	0.11897	0.305741	0.610116	0.380944	0.560191	0.517897	0.653677	0.401607	0.480218	0.63557	0.566393	0.52812	0.577153	0.618183	0.468405	0.337291	0.368438
chr6-63000000	-10.1368930291581	0.764711	0.567149	0.579552	0.4753	0.518003	0.556147	0.517856	0.624323	0.472178	0.759663	0.559077	0.46486	0.206474	0.566107	0.353084	0.359602	0.222694	0.438427	0.137118	0.364039	0.505488	0.487173	0.604804	0.584502	0.699115	0.453299	0.542265	0.744661	0.622091	0.575026	0.627863	0.754491	0.538991	0.360493	0.463228
chr6-64000000	-8.38633080960383	0.729013	0.763091	0.649396	0.568997	0.580325	0.651545	0.603357	0.72001	0.533353	0.76548	0.605535	0.796759	0.596039	0.639004	0.578862	0.694972	0.552665	0.631625	0.690892	0.587295	0.615058	0.531233	0.647764	0.659247	0.710502	0.574601	0.598991	0.810443	0.679714	0.68519	0.703862	0.748537	0.5346	0.375824	0.746597
chr6-65000000	-11.8523440399942	0.728987	0.587238	0.564472	0.464141	0.487437	0.546247	0.523774	0.653632	0.44074	0.822727	0.561837	0.463795	0.20584	0.52178	0.36432	0.328684	0.201464	0.43759	0.132552	0.356139	0.508962	0.469124	0.647122	0.570591	0.67575	0.454701	0.539324	0.70384	0.580391	0.567135	0.64768	0.683499	0.525347	0.346004	0.404726
chr6-66000000	-13.1969256198309	0.720436	0.544697	0.547535	0.468148	0.485664	0.50502	0.497438	0.621588	0.424661	0.765396	0.500377	0.417947	0.195333	0.457544	0.362145	0.320822	0.191464	0.438189	0.124875	0.340243	0.575173	0.430247	0.625272	0.560453	0.633976	0.444977	0.520259	0.693193	0.566009	0.554325	0.642954	0.669325	0.516992	0.347035	0.389128
chr6-67000000	-13.3259319298887	0.716079	0.518019	0.544767	0.431458	0.465183	0.525782	0.4837	0.609635	0.412039	0.752942	0.514643	0.418608	0.190681	0.444509	0.347277	0.311066	0.192889	0.432585	0.125984	0.324545	0.579841	0.424479	0.615788	0.543207	0.633037	0.437461	0.512652	0.668531	0.547223	0.541274	0.64424	0.650389	0.489707	0.342219	0.369682
chr6-68000000	-13.27173596572	0.74191	0.61661	0.559834	0.464429	0.508216	0.547434	0.535343	0.657494	0.427028	0.821242	0.553358	0.571116	0.25273	0.476992	0.39196	0.398887	0.263081	0.488198	0.139224	0.36251	0.727505	0.417437	0.606306	0.618156	0.661211	0.466347	0.555503	0.71942	0.610993	0.600944	0.646276	0.706341	0.522133	0.346909	0.434413
chr6-69000000	-13.4465609091949	0.782394	0.585316	0.563779	0.465985	0.505507	0.593614	0.525085	0.702608	0.46019	0.818163	0.566384	0.510864	0.214363	0.648911	0.366881	0.334574	0.211019	0.429808	0.13756	0.403577	0.418643	0.533903	0.620828	0.617686	0.694435	0.464026	0.544414	0.749668	0.597476	0.600927	0.667568	0.658845	0.531441	0.351315	0.424182
chr6-70000000	-4.84814331472397	0.727285	0.759712	0.636616	0.542822	0.536704	0.687911	0.597591	0.798156	0.493632	0.817661	0.653359	0.754658	0.625671	0.615666	0.945703	0.620739	0.53757	0.651496	0.554253	0.584389	0.703676	0.559431	0.636193	0.627364	0.676491	0.586609	0.581299	0.805965	0.630215	0.683861	0.692953	0.774083	0.554617	0.366343	0.726137
chr6-71000000	-4.92425361662381	0.748908	0.661466	0.600301	0.514928	0.608308	0.66389	0.62727	0.694993	0.584305	0.714005	0.617805	0.593002	0.415893	0.698232	0.743295	0.521144	0.460387	0.589653	0.50286	0.541504	0.693958	0.611349	0.596776	0.70717	0.765878	0.553469	0.587537	0.764357	0.686227	0.690345	0.614133	0.727302	0.535944	0.385497	0.654032
chr6-72000000	-8.35319443486153	0.791854	0.674729	0.587093	0.506651	0.550609	0.591669	0.577679	0.774038	0.516471	0.786976	0.613025	0.563362	0.236803	0.868702	0.371811	0.404961	0.278302	0.458061	0.150938	0.421073	0.465272	0.565614	0.607817	0.658734	0.723576	0.48249	0.568683	0.753338	0.621539	0.623755	0.65981	0.722165	0.555503	0.364864	0.486603
chr6-73000000	-1.31326820786915	0.762591	0.666218	0.63911	0.536447	0.594079	0.69762	0.622776	0.77966	0.571303	0.86796	0.70855	0.647509	0.697649	0.67011	0.763415	0.735512	0.631662	0.684133	0.916352	0.647825	0.722528	0.623683	0.625724	0.67544	0.748462	0.641948	0.637772	0.756394	0.719287	0.688831	0.666647	0.772111	0.553971	0.376791	0.805732
chr6-74000000	-5.45524908633113	0.765566	0.708106	0.577505	0.477485	0.652001	0.653192	0.694092	0.61746	0.655262	0.651284	0.588793	0.7509	0.767301	0.600277	0.705257	0.595108	0.658216	0.675019	0.513622	0.834074	0.472699	0.602924	0.549796	0.73395	0.78676	0.658779	0.592493	0.774546	0.734519	0.695878	0.579212	0.662534	0.513553	0.404003	0.886342
chr6-75000000	-10.8375637167182	0.749688	0.660313	0.572281	0.509245	0.549489	0.614016	0.554254	0.719623	0.501483	0.74313	0.582061	0.539404	0.401034	0.758743	0.461574	0.42044	0.362982	0.553929	0.475063	0.510569	0.491497	0.580495	0.61209	0.625391	0.71424	0.529381	0.577518	0.751957	0.611191	0.625321	0.668584	0.774096	0.565305	0.365984	0.638457
chr6-76000000	-11.0383095656325	0.820063	0.702463	0.592177	0.514406	0.616122	0.624624	0.630925	0.674145	0.569923	0.823974	0.641291	0.686208	0.417451	0.560204	0.72511	0.553693	0.464034	0.583454	0.575633	0.520412	0.650482	0.538392	0.586485	0.696472	0.755527	0.576268	0.622476	0.781337	0.691738	0.689189	0.62419	0.795178	0.565535	0.380107	0.671425
chr6-77000000	-12.5257926470301	0.795432	0.558178	0.549066	0.489857	0.529573	0.5188	0.509069	0.585524	0.465404	0.69475	0.515886	0.408338	0.193573	0.466004	0.351572	0.311954	0.196342	0.429278	0.1265	0.336092	0.53177	0.470886	0.625218	0.606161	0.701092	0.448556	0.534725	0.670999	0.634051	0.591206	0.622748	0.69297	0.522058	0.361964	0.421264
chr6-78000000	-12.9550913691008	0.709676	0.557447	0.563037	0.485509	0.522541	0.543691	0.510716	0.586243	0.463331	0.699094	0.517452	0.444084	0.201065	0.478532	0.364847	0.321502	0.224294	0.437091	0.132234	0.346141	0.536363	0.451426	0.611584	0.590704	0.689778	0.458352	0.52966	0.712907	0.603399	0.577905	0.649073	0.704912	0.527561	0.364564	0.420442
chr6-79000000	-10.4692540314776	0.729803	0.64653	0.590295	0.515675	0.533977	0.596379	0.55479	0.662872	0.504041	0.747735	0.588221	0.570866	0.447159	0.521108	0.824038	0.471942	0.434705	0.621453	0.614815	0.541967	0.637887	0.510062	0.610248	0.639782	0.721237	0.536871	0.544178	0.750592	0.660049	0.645974	0.662076	0.724074	0.514405	0.36764	0.587739
chr6-80000000	-9.24792185139247	0.822023	0.691167	0.621403	0.55349	0.599145	0.725367	0.63595	0.759528	0.566692	0.751593	0.634917	0.834557	0.40095	0.710693	0.617401	0.572522	0.5127	0.62481	0.303239	0.525667	0.622001	0.566444	0.611906	0.686211	0.746524	0.523251	0.604693	0.812136	0.706233	0.696789	0.668218	0.737612	0.560556	0.378457	0.650266
chr6-81000000	-12.4510441819967	0.727267	0.567924	0.56219	0.478643	0.501334	0.546559	0.498251	0.613184	0.452979	0.702159	0.533821	0.40909	0.224714	0.459845	0.387387	0.323749	0.196039	0.419316	0.142805	0.351263	0.595184	0.436988	0.62817	0.595961	0.674899	0.434977	0.528056	0.676141	0.604723	0.577967	0.641838	0.663443	0.504107	0.358798	0.415184
chr6-82000000	-13.6142786832674	0.773336	0.621622	0.642467	0.599714	0.565112	0.604581	0.571072	0.66091	0.516243	0.698059	0.56525	0.624145	0.308951	0.591072	0.570451	0.422852	0.353318	0.52562	0.253064	0.418576	0.617422	0.488278	0.701249	0.643937	0.719884	0.482652	0.587597	0.768435	0.686025	0.648052	0.72833	0.69913	0.552752	0.370598	0.572693
chr6-83000000	-11.157063958002	0.774669	0.644843	0.600963	0.5015	0.580577	0.654205	0.605458	0.694468	0.565891	0.760658	0.629281	0.687754	0.40638	0.572623	0.827641	0.501985	0.460059	0.582743	0.350899	0.529976	0.652071	0.522299	0.577427	0.663891	0.752572	0.573234	0.588872	0.763077	0.693705	0.690219	0.62893	0.749561	0.537504	0.378526	0.635416
chr6-84000000	-9.84341439738916	0.772088	0.588668	0.584744	0.521942	0.580016	0.630547	0.617618	0.719896	0.567954	0.791233	0.667268	0.642071	0.37149	0.689146	0.715653	0.508369	0.461616	0.587042	0.412895	0.479895	0.719629	0.566381	0.594186	0.693185	0.745536	0.520599	0.577022	0.778126	0.692425	0.668728	0.654037	0.761552	0.566527	0.380862	0.622324
chr6-85000000	-9.92981623100967	0.762963	0.599629	0.577247	0.512476	0.634213	0.60997	0.591178	0.673765	0.571232	0.703775	0.582912	0.563003	0.238696	0.704689	0.374625	0.391921	0.273849	0.450638	0.141389	0.394755	0.560058	0.574908	0.573193	0.658526	0.782715	0.481416	0.604002	0.722535	0.684933	0.645236	0.614655	0.806611	0.574662	0.381726	0.546303
chr6-86000000	-11.3944611754446	0.688	0.647804	0.5811	0.521484	0.645843	0.607327	0.625007	0.598033	0.594692	0.620692	0.548421	0.581991	0.566054	0.532882	0.733292	0.532405	0.54559	0.667813	0.707893	0.657736	0.625365	0.581678	0.602766	0.683097	0.766873	0.64713	0.563876	0.744553	0.709641	0.680076	0.609841	0.684431	0.478747	0.393135	0.836501
chr6-87000000	-4.98004201354318	0.724659	0.66678	0.59007	0.521824	0.598009	0.608308	0.599673	0.629511	0.575492	0.667757	0.542248	0.516183	0.43472	0.621911	0.601076	0.523954	0.443648	0.57011	1.06148	0.483475	0.542684	0.644547	0.609274	0.67879	0.785302	0.587485	0.560946	0.749597	0.670879	0.653097	0.616735	0.710596	0.513316	0.38559	0.664599
chr6-88000000	12.4627900345535	0.74282	0.891288	0.675439	0.619462	0.662054	0.718338	0.722806	0.766124	0.631434	0.728638	0.660152	1.06234	1.10815	0.623037	0.929134	0.996238	0.938615	0.914803	0.940299	0.850244	0.823096	0.569307	0.646518	0.794409	0.755242	0.684475	0.677951	0.841232	0.758413	0.777912	0.711959	0.752963	0.547994	0.396226	1.16558
chr6-89000000	17.0359786617765	0.747675	0.818517	0.678821	0.607163	0.641793	0.648498	0.709793	0.706717	0.659263	0.682038	0.613237	0.766514	0.828596	0.569601	0.915632	0.78179	0.623972	0.715009	0.681194	0.664865	1.24736	0.541114	0.643137	0.765071	0.750702	0.643215	0.663583	0.793066	0.728543	0.732574	0.689613	0.71755	0.527555	0.398254	0.981254
chr6-90000000	10.9395149083296	0.846484	0.783401	0.663748	0.6184	0.750968	0.702989	0.807496	0.74564	0.807019	0.643061	0.632533	0.608303	0.967946	0.918318	1.12589	0.820381	0.827465	0.817205	0.922955	0.848293	0.651932	0.845098	0.644557	0.888279	0.869457	0.704139	0.687615	0.773755	0.802371	0.772151	0.622851	0.71161	0.543479	0.417389	1.02862
chr6-91000000	-9.23747502312804	0.891946	0.668508	0.6262	0.55942	0.643656	0.609221	0.674338	0.776306	0.624829	0.7349	0.620056	0.554023	0.29286	1.02131	0.505588	0.453621	0.363861	0.531414	0.256705	0.496421	0.5511	0.726414	0.619863	0.747696	0.808198	0.52787	0.625599	0.801817	0.707847	0.695483	0.651027	0.79183	0.570335	0.38514	0.581595
chr6-92000000	-13.6954591379237	0.764189	0.741968	0.651746	0.605305	0.541606	0.578781	0.554925	0.683814	0.46338	0.800364	0.570988	0.634637	0.259403	0.567493	0.380421	0.401766	0.275353	0.475974	0.148963	0.378669	0.548238	0.486152	0.690971	0.639203	0.683714	0.467195	0.59951	0.756554	0.639271	0.642613	0.805044	0.832746	0.633777	0.354395	0.503799
chr6-93000000	-13.2319004918754	0.752791	0.595677	0.564401	0.487942	0.512367	0.547132	0.517589	0.673815	0.441612	0.798009	0.570657	0.477972	0.2013	0.531302	0.368566	0.334726	0.210742	0.439994	0.141087	0.367399	0.510122	0.481034	0.632566	0.592294	0.680729	0.457433	0.552408	0.713218	0.62484	0.594164	0.652955	0.703651	0.544977	0.351422	0.421319
chr6-94000000	-13.1012556279664	0.861508	0.575392	0.553199	0.471189	0.479136	0.553709	0.499007	0.678505	0.425384	0.843139	0.553143	0.46537	0.19842	0.541354	0.365323	0.332219	0.211014	0.45082	0.140858	0.357799	0.515452	0.470919	0.620647	0.562174	0.661141	0.466127	0.538982	0.71269	0.570204	0.56702	0.648508	0.706468	0.529055	0.344654	0.402389
chr6-95000000	-12.8480329165401	0.652207	0.469658	0.46093	0.381522	0.410798	0.442571	0.424389	0.545106	0.363825	0.663699	0.471355	0.385681	0.174757	0.4213	0.290887	0.265819	0.156481	0.358983	0.118335	0.29436	0.429471	0.387223	0.514217	0.481843	0.558524	0.380402	0.443412	0.583945	0.479243	0.480617	0.548262	0.571865	0.425551	0.295302	0.341712
chr6-96000000	-8.70779107210021	0.783574	0.639887	0.584517	0.497304	0.54941	0.589258	0.534602	0.709489	0.471796	0.768151	0.555986	0.616591	0.373264	0.615923	0.51433	0.419612	0.374158	0.567364	0.351273	0.501001	0.513407	0.552355	0.637769	0.63978	0.697647	0.499045	0.547565	0.774045	0.634258	0.624649	0.663651	0.695135	0.522069	0.357123	0.513775
chr6-97000000	-8.44488549127655	0.790824	0.666802	0.608682	0.542735	0.597369	0.677155	0.593328	0.77141	0.546262	0.797589	0.655526	0.83511	0.422292	0.734032	0.695136	0.562356	0.504167	0.643794	0.412393	0.612272	0.642115	0.568629	0.61401	0.651232	0.743404	0.553218	0.613189	0.791032	0.698455	0.687762	0.672031	0.765104	0.546892	0.372279	0.649917
chr6-98000000	-10.3915548300722	0.840102	0.612875	0.566015	0.469152	0.525344	0.57561	0.530763	0.725252	0.46222	0.774154	0.572067	0.511372	0.212999	0.782565	0.357369	0.360471	0.227817	0.427522	0.14295	0.411182	0.378845	0.600295	0.60249	0.613858	0.682884	0.469687	0.535127	0.755797	0.62194	0.605628	0.628092	0.708321	0.521073	0.355576	0.435691
chr6-99000000	-6.28440349145173	0.855227	0.693725	0.622799	0.547677	0.640739	0.679788	0.687515	0.836247	0.645499	0.732209	0.632163	0.604549	0.464015	0.975323	0.779521	0.568239	0.551497	0.643584	0.547181	0.625282	0.505025	0.723121	0.634385	0.761611	0.782327	0.586959	0.600697	0.815547	0.688314	0.706284	0.650154	0.730056	0.557636	0.389845	0.706651
chr6-100000000	-5.48691723293562	0.813638	0.637706	0.592719	0.526495	0.597579	0.67923	0.635837	0.845433	0.612387	0.728242	0.620998	0.676279	0.268019	1.00045	0.47933	0.467699	0.420699	0.547602	0.247288	0.487612	0.561992	0.621224	0.59799	0.679833	0.746569	0.494145	0.602958	0.782545	0.666822	0.678577	0.619256	0.762626	0.541684	0.380814	0.54168
chr6-101000000	-10.9032438605345	0.769944	0.616548	0.574038	0.491004	0.527184	0.602887	0.55357	0.721366	0.46711	0.799495	0.591425	0.468818	0.307436	0.565107	0.874744	0.396651	0.278025	0.502108	0.495173	0.428958	0.700491	0.533571	0.628671	0.611076	0.672197	0.536647	0.543747	0.756758	0.616027	0.612913	0.643023	0.704241	0.537892	0.356474	0.506817
chr6-102000000	-13.9801223237231	0.748701	0.591198	0.551198	0.454182	0.465372	0.551473	0.494978	0.68315	0.410441	0.842329	0.568575	0.509275	0.218072	0.522404	0.355553	0.342931	0.21748	0.440171	0.140156	0.362898	0.562935	0.45524	0.609648	0.559279	0.635489	0.45442	0.523683	0.732528	0.573676	0.559703	0.64415	0.704184	0.52059	0.34017	0.420684
chr6-103000000	-12.8881565025882	0.712264	0.536623	0.551741	0.457111	0.470997	0.518369	0.480134	0.626036	0.424304	0.735277	0.510402	0.45306	0.194945	0.466045	0.336638	0.318698	0.195856	0.42548	0.13206	0.334722	0.515256	0.464378	0.619767	0.560144	0.637637	0.445953	0.52184	0.686167	0.570862	0.54178	0.644193	0.672415	0.51226	0.344119	0.385499
chr6-104000000	-12.6507733089669	0.750026	0.585554	0.565382	0.47805	0.518494	0.565628	0.546489	0.650291	0.473003	0.728681	0.567492	0.504425	0.207052	0.571519	0.362455	0.334299	0.228338	0.436013	0.138756	0.386692	0.467525	0.507048	0.610879	0.609747	0.71187	0.45241	0.532332	0.730652	0.63814	0.614498	0.622672	0.708315	0.537721	0.361426	0.429162
chr6-105000000	-0.494457632688969	0.823154	0.657413	0.612715	0.546024	0.63407	0.680568	0.66095	0.750113	0.627926	0.714175	0.626655	0.735603	0.44	0.768945	0.725958	0.57967	0.47589	0.569674	0.281089	0.526954	0.705332	0.604468	0.617696	0.746507	0.777437	0.510887	0.601977	0.817001	0.704905	0.694236	0.657181	0.711615	0.545873	0.390545	0.689702
chr6-106000000	14.7480599647537	0.794021	0.832306	0.716666	0.691928	0.697951	0.724656	0.736639	0.888441	0.66158	0.793823	0.74516	0.782534	0.994501	1.08415	0.689808	1.12734	1.02624	0.947571	0.706764	0.781254	1.00464	0.721201	0.692555	0.750774	0.832176	0.656125	0.713651	0.80964	0.843697	0.783019	0.723754	0.798556	0.594185	0.3998	1.30219
chr6-107000000	17.3029282606341	0.866685	0.762649	0.630104	0.557143	0.699543	0.74292	0.810806	0.706578	0.757102	0.635544	0.634438	0.786401	0.7019	0.643908	0.818102	0.823333	0.729037	0.675487	0.484354	0.67379	0.691334	0.670359	0.60516	0.80127	0.832603	0.614097	0.666102	0.79954	0.770473	0.766115	0.605555	0.635045	0.514535	0.420206	0.848922
chr6-108000000	17.8525668114182	0.823522	0.720422	0.629192	0.601551	0.699758	0.739474	0.799	0.845651	0.773656	0.661711	0.676808	0.644729	0.799963	0.961981	0.886553	0.83203	0.874118	0.804458	1.08618	0.824958	0.659633	0.949016	0.631413	0.84316	0.846442	0.645734	0.670524	0.807392	0.796281	0.774214	0.614597	0.656017	0.556617	0.419697	0.878532
chr6-109000000	17.3117056104144	0.822139	0.681711	0.655052	0.599248	0.70118	0.697172	0.777855	0.800934	0.729358	0.666169	0.661893	0.61742	0.626797	1.09442	0.653972	0.732428	0.740581	0.773647	0.638968	0.750262	0.75994	0.867204	0.647078	0.751673	0.808796	0.662019	0.641035	0.780424	0.755259	0.719158	0.628369	0.674685	0.547233	0.409656	0.829258
chr6-110000000	18.410443689774	0.819602	0.743668	0.628715	0.565572	0.694016	0.677876	0.75369	0.713538	0.724456	0.619595	0.610246	0.632337	0.40631	0.852605	0.68119	0.607766	0.516969	0.582945	0.377193	0.549403	0.65878	0.699186	0.621709	0.836385	0.807031	0.563704	0.652751	0.813647	0.733518	0.722927	0.635682	0.730769	0.543828	0.407914	0.657684
chr6-111000000	14.5709642471895	0.75812	0.836824	0.684655	0.617596	0.687841	0.714539	0.777565	0.70873	0.712142	0.648328	0.595707	0.832228	1.14026	0.456478	1.36874	1.01011	0.991933	0.945526	1.75311	1.02261	0.856471	0.704441	0.667242	0.763198	0.799426	0.848032	0.646469	0.863159	0.774465	0.803073	0.692972	0.614255	0.505406	0.410312	1.16621
chr6-112000000	0.371606178631244	0.81313	0.83822	0.657809	0.565921	0.674869	0.72466	0.743022	0.784582	0.647007	0.682875	0.637595	0.758001	0.962146	0.875771	0.723994	0.981488	0.756489	0.726557	1.09663	0.697268	0.611863	0.661066	0.625479	0.743598	0.799415	0.674841	0.657113	0.872547	0.751104	0.751506	0.652932	0.754788	0.526524	0.394842	1.00252
chr6-113000000	-7.38775716591906	0.744741	0.748441	0.63582	0.536074	0.553514	0.616262	0.590248	0.764718	0.51149	0.795943	0.63391	0.855758	0.770414	0.636565	0.424389	0.643696	0.511155	0.583403	0.282479	0.539586	0.666548	0.456579	0.644488	0.625575	0.70342	0.513626	0.614276	0.819414	0.66374	0.69704	0.702116	0.760482	0.542164	0.366713	0.80735
chr6-114000000	-8.48770178765473	0.888926	0.739891	0.654174	0.530442	0.610015	0.65882	0.658111	0.750982	0.58659	0.771015	0.637573	0.732223	0.510939	0.791174	0.490665	0.537681	0.481336	0.614121	0.467633	0.6325	0.525997	0.584057	0.640632	0.703895	0.77004	0.575201	0.616668	0.817953	0.6933	0.714812	0.682392	0.753762	0.558028	0.379424	0.690769
chr6-115000000	-11.8113244270822	0.746998	0.631548	0.582272	0.495869	0.497129	0.531555	0.502952	0.669919	0.441689	0.752339	0.52781	0.546735	0.245816	0.571754	0.353974	0.364639	0.245299	0.451022	0.157557	0.359207	0.543295	0.451495	0.631892	0.593975	0.670295	0.447736	0.543325	0.749793	0.633771	0.59831	0.682879	0.757447	0.516779	0.35639	0.47777
chr6-116000000	-6.01450289052997	0.777015	0.775055	0.67454	0.627893	0.607199	0.749239	0.639988	0.826944	0.545213	0.855328	0.689526	0.950639	1.13183	0.613369	1.05596	0.95516	1.05751	1.01559	1.39495	0.886348	0.821701	0.557937	0.679957	0.661106	0.699033	0.62892	0.653729	0.845752	0.701907	0.7328	0.744108	0.760293	0.552532	0.37607	1.02651
chr6-117000000	-5.0416652808537	0.79684	0.657131	0.599871	0.506282	0.593655	0.671274	0.629231	0.776317	0.568065	0.724182	0.591198	0.690264	0.410747	0.770783	0.652777	0.520264	0.515534	0.630484	0.487777	0.57646	0.585676	0.602293	0.629054	0.678992	0.770684	0.519657	0.58343	0.801317	0.660582	0.682267	0.634392	0.70996	0.535556	0.377941	0.637533
chr6-118000000	-1.03974896751331	0.782797	0.673636	0.626249	0.513658	0.592616	0.674605	0.639337	0.7321	0.601634	0.736434	0.617267	0.531234	0.350925	0.77004	0.631487	0.521179	0.436474	0.565071	0.559931	0.490749	0.77117	0.648282	0.617507	0.723789	0.773064	0.526877	0.610327	0.794141	0.672986	0.688016	0.631048	0.718633	0.528606	0.384042	0.572478
chr6-119000000	0.928757656027844	0.773979	0.735324	0.684731	0.594777	0.628595	0.71002	0.698747	0.778464	0.607576	0.765832	0.657829	0.974728	0.772732	0.656458	0.808333	0.876697	0.833635	0.798095	0.676073	0.749001	0.751392	0.591248	0.657306	0.731699	0.768928	0.585088	0.63419	0.863488	0.726824	0.752946	0.703427	0.755357	0.537692	0.387763	0.842042
chr6-120000000	-10.0555841431141	0.732807	0.608502	0.56918	0.465293	0.508221	0.605906	0.507747	0.718492	0.441185	0.770103	0.573537	0.523359	0.215536	0.66065	0.349357	0.361402	0.221207	0.420715	0.144156	0.394364	0.406958	0.530392	0.619407	0.574519	0.696658	0.454448	0.554608	0.789364	0.587727	0.591605	0.664342	0.727993	0.51835	0.351337	0.439494
chr6-121000000	-10.056984519151	0.743495	0.58917	0.545912	0.447524	0.525975	0.581402	0.550056	0.672368	0.511161	0.742047	0.569796	0.538083	0.265659	0.56729	0.500914	0.369978	0.257525	0.443717	0.179606	0.417924	0.50173	0.514276	0.575441	0.617899	0.68196	0.481188	0.538826	0.765677	0.606053	0.60829	0.605179	0.685051	0.509555	0.367503	0.456714
chr6-122000000	-9.88255247047002	0.810848	0.631327	0.601903	0.494203	0.560714	0.630846	0.559619	0.702472	0.510904	0.75303	0.588364	0.593059	0.281218	0.67599	0.519441	0.418092	0.355207	0.523081	0.369746	0.487615	0.479031	0.580898	0.630554	0.646656	0.732415	0.492466	0.555485	0.779583	0.651153	0.651615	0.666924	0.702424	0.539185	0.36537	0.526956
chr6-123000000	-11.6911770577621	0.783809	0.601052	0.579038	0.496522	0.537558	0.602337	0.541076	0.696211	0.47763	0.748777	0.559595	0.557322	0.227996	0.685422	0.3631	0.362667	0.244797	0.429576	0.135641	0.402168	0.407685	0.536287	0.644875	0.626361	0.711863	0.474294	0.582726	0.774592	0.635866	0.627943	0.667189	0.719445	0.546865	0.362958	0.471763
chr6-124000000	-12.2335846531914	0.801308	0.647505	0.610577	0.51029	0.533818	0.582113	0.55625	0.692315	0.492407	0.749058	0.583983	0.565604	0.216478	0.66995	0.367393	0.376224	0.263834	0.454836	0.152004	0.397761	0.464793	0.53596	0.649913	0.627825	0.70491	0.473745	0.574507	0.773963	0.612971	0.639139	0.683358	0.704474	0.547254	0.36013	0.458271
chr6-125000000	-10.006834491075	0.872652	0.581591	0.598928	0.50036	0.625526	0.6444	0.653244	0.756804	0.604801	0.731255	0.628122	0.579306	0.268408	0.920651	0.442362	0.411514	0.318417	0.49218	0.19969	0.461216	0.536489	0.639317	0.60635	0.699402	0.78602	0.507796	0.610105	0.781464	0.665706	0.67197	0.614376	0.742027	0.564507	0.385448	0.538064
chr6-126000000	-7.55812616457479	0.780377	0.724955	0.64068	0.544557	0.582937	0.744121	0.623074	0.785328	0.514785	0.786315	0.646965	0.780508	0.791024	0.606201	0.991989	0.75594	0.7875	0.804554	0.828744	0.720346	0.653592	0.568833	0.621207	0.64939	0.713849	0.615306	0.605422	0.82837	0.67964	0.70635	0.669005	0.739086	0.555875	0.37301	0.804081
chr6-127000000	-10.8268383253646	0.804204	0.649094	0.606154	0.499583	0.555255	0.683531	0.579015	0.793697	0.53427	0.771201	0.59084	0.644811	0.411355	0.833111	0.516402	0.495086	0.477657	0.599776	0.420871	0.561447	0.473328	0.63176	0.63102	0.679472	0.718667	0.509213	0.578162	0.820777	0.63442	0.659661	0.663718	0.715514	0.52245	0.368348	0.54197
chr6-128000000	-9.9333795054963	0.842601	0.655119	0.612341	0.518884	0.55185	0.608476	0.557894	0.784071	0.491638	0.865798	0.638528	0.607707	0.252626	0.793342	0.392103	0.427992	0.305664	0.480915	0.165431	0.463552	0.443332	0.622167	0.646672	0.631808	0.718241	0.468492	0.579368	0.813249	0.632837	0.638803	0.688516	0.80962	0.597277	0.357192	0.514469
chr6-129000000	-4.48136304804176	0.798551	0.685541	0.617001	0.499094	0.546784	0.682275	0.568132	0.802664	0.499041	0.774931	0.575364	0.567985	0.591929	0.87983	0.614342	0.610902	0.417373	0.535156	0.496936	0.511932	0.511344	0.615086	0.613674	0.632357	0.721743	0.539342	0.585668	0.822225	0.648249	0.648797	0.666873	0.74362	0.527152	0.364221	0.60614
chr6-130000000	2.89418850669196	0.762505	0.802396	0.66379	0.590832	0.62163	0.702775	0.684666	0.793648	0.583774	0.72515	0.614806	0.914731	0.717378	0.786632	0.63181	0.822753	0.703069	0.709941	0.669394	0.609105	0.831894	0.610695	0.660321	0.730172	0.731011	0.561449	0.660313	0.855836	0.723323	0.744867	0.701997	0.769471	0.555526	0.383888	0.868207
chr6-131000000	-3.41219565058814	0.843904	0.674615	0.609513	0.529452	0.656107	0.667874	0.668012	0.720618	0.641421	0.766449	0.664443	0.528266	0.309477	0.822013	0.688456	0.510461	0.398089	0.52065	0.460626	0.478356	0.613383	0.696982	0.613197	0.718709	0.800791	0.566711	0.629557	0.81259	0.746748	0.722735	0.622825	0.791809	0.575683	0.390079	0.64582
chr6-132000000	-3.32872867920484	0.81926	0.707942	0.607877	0.50281	0.601045	0.715688	0.61198	0.853035	0.578977	0.838823	0.673108	0.565383	0.469318	1.07593	0.577446	0.648954	0.548398	0.647224	0.565055	0.51365	0.748016	0.708033	0.606178	0.67823	0.756892	0.567868	0.606473	0.833514	0.703442	0.694664	0.627297	0.765245	0.542864	0.377277	0.66192
chr6-133000000	-1.31316556917807	0.792391	0.637466	0.593009	0.486053	0.589991	0.679562	0.63249	0.78842	0.584286	0.72514	0.613928	0.570394	0.320599	0.95357	0.435522	0.455208	0.383862	0.542323	0.223441	0.535686	0.464167	0.654015	0.612311	0.668805	0.788807	0.514988	0.61311	0.78631	0.666285	0.663276	0.628006	0.709563	0.541747	0.379165	0.642637
chr6-134000000	6.69413447197558	0.824659	0.677977	0.638592	0.553018	0.660669	0.779399	0.720468	0.826496	0.700787	0.658901	0.627826	0.795226	0.394001	1.04254	0.440235	0.6817	0.594667	0.621504	0.359154	0.573952	0.628531	0.672204	0.63205	0.746052	0.823349	0.527319	0.66738	0.833143	0.729247	0.735091	0.657855	0.661903	0.548819	0.400056	0.771503
chr6-135000000	12.7527689190505	0.763015	0.751783	0.670813	0.574294	0.634785	0.729909	0.691739	0.794267	0.607755	0.772456	0.62432	0.923736	0.84674	0.742564	0.791633	0.945361	0.784976	0.778035	0.55672	0.695342	0.724472	0.563062	0.644033	0.690459	0.777259	0.564041	0.669251	0.820185	0.708189	0.750399	0.667511	0.738786	0.531224	0.388962	0.918682
chr6-136000000	16.5443192341389	0.833967	0.605164	0.65545	0.551846	0.664479	0.685042	0.681391	0.763126	0.653501	0.719359	0.657437	0.530324	0.433153	0.973895	0.908542	0.482548	0.413709	0.567968	0.512224	0.54105	0.499422	0.727876	0.648787	0.727801	0.815294	0.679858	0.613997	0.818467	0.712892	0.72764	0.664684	0.756398	0.557739	0.388223	0.752685
chr6-137000000	18.6712065485443	0.793981	0.877444	0.748428	0.662432	0.673948	0.808131	0.783899	0.921411	0.670433	0.697632	0.669989	1.0162	1.9567	0.875396	0.805925	1.30257	1.27508	1.04872	1.65724	1.0928	1.10596	0.600873	0.688766	0.771121	0.834172	0.811829	0.726296	0.875821	0.823727	0.812205	0.767274	0.724882	0.549132	0.399312	1.58118
[truncated: 1,653 more rows]
