# Supplementary material for: Integrative modeling reveals the principles of multi-scale chromatin boundary formation in human nuclear organization
Source: Genome Biol. 2015 May 27;16(1):110. doi: 10.1186/s13059-015-0661-x (PMC4443654; doi:10.1186/s13059-015-0661-x)
Supplement: Additional file 3 — cellTypeFeatureSets. Archive containing comma-separated value (CSV) files of binned input features and compartment eigenvectors used for modeling, for each of the three cell types used in this study. [file 13059_2015_661_MOESM3_ESM.zip › csv/h1hesc_1Mbfeatureset.csv]

	eigen	Atf3	Cebp	Chd1	Chd2	Cmyc	Ctcf	Egr1	Ezh2	Gabp	Jund	Max	H2az	H3k27ac	H3k27me3	H3k36me3	H3k4me1	H3k4me2	H3k4me3	H3k79me2	H3k9ac	H3k9me3	H4k20me1	Mxi1	Nrsf	P300	Pol2	Rad21	Six5	Sp1	Taf1	Tbp	Yy1	Znf143	gc	Dnase
chr1-1000000	13.4227751899615	1.05111	0.810924	0.820683	0.89171	0.782609	0.982598	0.922753	0.883456	2.28927	0.754094	0.427874	0.438299	1.07185	0.836909	1.08015	1.06759	1.6079	1.29199	1.56161	1.20971	0.498126	1.18884	0.829089	1.03728	0.78149	1.79253	0.862956	0.585281	0.823955	1.32082	0.880859	1.13981	1.08166	0.568915	2.04388
chr1-2000000	13.260096727911	0.907336	0.702136	0.760948	0.725502	0.714034	0.859999	0.795395	1.1202	2.04348	0.640085	0.332651	0.336779	0.837791	1.44955	0.670867	0.931753	1.10125	0.931917	0.985479	0.856809	1.4916	0.942282	0.738365	0.764005	0.617314	1.07886	0.920679	0.452	0.65919	0.975634	0.751425	0.897069	1.04736	0.553133	1.61889
chr1-3000000	11.17690687582	0.918207	0.707432	0.726952	0.740158	0.68906	0.947414	0.720723	0.93152	2.13262	0.649304	0.338472	0.471349	0.841504	1.05474	0.672786	0.927487	0.943341	0.726457	0.452436	0.866794	0.512137	0.910172	0.747245	0.840021	0.608433	0.912638	0.905484	0.460714	0.629471	0.881687	0.739284	0.92752	0.968778	0.484134	1.52689
chr1-4000000	8.82113751817413	0.900666	0.726145	0.752136	0.685083	0.722497	0.74778	0.685017	0.749652	0.928159	0.654313	0.523388	0.717016	0.730917	0.849472	0.616199	0.759233	0.581803	0.645142	0.429016	0.717701	1.35806	0.651558	0.697509	0.875068	0.605679	0.581821	0.834087	0.579418	0.586007	0.759399	0.680026	0.720471	0.860752	0.482201	0.871477
chr1-5000000	10.0056855772926	0.901379	0.753241	0.725483	0.729372	0.756359	0.822457	0.697953	0.731912	0.933197	0.704369	0.617014	0.73692	0.755715	0.927092	0.646411	0.777872	0.548615	0.563251	0.382207	0.722709	0.930844	0.679259	0.745578	0.935998	0.64045	0.643936	0.859617	0.639126	0.664428	0.735415	0.712377	0.770053	0.878159	0.469288	0.946767
chr1-6000000	11.3231258253689	1.01018	0.85266	0.803558	0.918232	0.83168	1.24149	0.811885	0.989537	1.55851	0.821573	0.541779	0.501564	1.01697	1.25072	0.989947	1.0808	1.47193	1.15548	1.25143	1.11388	0.547437	1.21414	0.894463	1.05064	0.757953	1.49305	0.903582	0.626613	0.874155	1.21302	0.910397	1.11976	1.05408	0.51752	1.87458
chr1-7000000	10.9332912531056	0.914072	0.754732	0.752386	0.746811	0.753641	0.919077	0.713137	0.778042	1.06905	0.722928	0.576693	0.671431	0.85263	0.73132	0.664231	0.843225	0.681451	0.673938	0.416467	0.813024	0.6933	0.757986	0.777652	0.987676	0.661005	0.783053	0.814162	0.639338	0.704761	0.8145	0.754894	0.829013	0.892096	0.479461	1.24662
chr1-8000000	10.934731199524	0.868393	0.813201	0.768063	0.806886	0.777312	0.794386	0.787619	0.70742	0.965223	0.761727	0.775508	0.60411	1.03418	0.560965	0.955324	1.10801	1.00983	0.856239	2.33874	0.884039	0.615612	1.16755	0.766427	0.833368	0.76391	1.04779	0.761775	0.70553	0.911487	0.932555	0.787471	0.875273	0.782509	0.444356	1.26136
chr1-9000000	11.6873780399023	0.992487	0.825626	0.70291	0.788411	0.762123	1.09421	0.768767	0.813573	1.23905	0.747137	0.505797	0.647042	0.970977	0.85403	0.843463	1.03197	1.01918	0.861451	0.969848	0.936843	0.5816	0.976176	0.794458	0.822973	0.710764	1.08162	0.850682	0.574786	0.765753	1.05111	0.797589	0.96899	0.933876	0.50197	1.61003
chr1-10000000	12.655782109121	0.94139	0.777867	0.70508	0.784258	0.754182	0.817688	0.784005	0.824657	1.32223	0.733312	0.584198	0.487947	0.964761	0.734894	1.03212	1.02117	1.06756	0.902907	1.07129	0.948411	0.540956	1.0196	0.773442	0.869909	0.710062	1.08778	0.761943	0.670897	0.850983	0.971055	0.784646	0.933011	0.870812	0.478274	1.37892
chr1-11000000	12.6942388447599	0.990274	0.781044	0.725348	0.82134	0.752499	1.02662	0.748197	0.774747	1.21797	0.754761	0.542801	0.592073	1.02346	0.746142	1.30604	0.975425	1.1374	0.945502	0.672328	1.05867	0.562332	0.983493	0.801926	1.31064	0.734062	1.39758	0.8341	0.603804	0.828038	1.12474	0.879024	0.995927	0.978043	0.500043	1.65592
chr1-12000000	11.5010948886453	0.827967	0.688957	0.610775	0.660744	0.656735	0.811531	0.667577	0.654259	0.873122	0.629159	0.537624	0.508006	0.794787	0.574504	0.996568	0.779683	0.76269	0.707722	0.584254	0.753145	0.79165	0.761934	0.686716	0.732812	0.641817	0.857012	0.651899	0.608664	0.658714	0.855247	0.669979	0.766263	0.77536	0.469178	1.17715
chr1-13000000	7.61004963257655	0.204775	0.179149	0.169633	0.153778	0.173199	0.185985	0.163697	0.183156	0.180641	0.151108	0.147294	0.143071	0.179859	0.239181	0.195115	0.184517	0.193835	0.198124	0.205292	0.177804	0.336847	0.191948	0.162296	0.207078	0.156173	0.180989	0.165909	0.143169	0.155275	0.220408	0.16608	0.177972	0.187398	0.370922	0.222482
chr1-14000000	7.45725980411589	0.824608	0.730199	0.697275	0.691858	0.750122	0.805196	0.710801	0.759209	0.781482	0.69007	0.763235	0.752477	0.715728	0.965685	0.659581	0.71865	0.643228	0.651649	0.566082	0.71352	0.902188	0.791396	0.70744	0.757	0.703721	0.627632	0.73484	0.707724	0.724071	0.766089	0.705501	0.749485	0.765964	0.431262	0.79576
chr1-15000000	9.94118815398437	0.96607	0.795036	0.687563	0.760995	0.737878	0.921654	0.724975	0.772189	1.05309	0.751874	0.633175	0.557197	0.898509	0.769046	0.806188	1.00954	0.869939	0.79446	0.698808	0.863676	0.629363	0.911981	0.769886	0.857811	0.696892	0.89788	0.792676	0.622731	0.772879	0.91825	0.763248	0.925067	0.918112	0.48383	1.41755
chr1-16000000	12.5609884926306	0.883487	0.830135	0.728566	0.779657	0.745766	0.945413	0.715076	0.795321	1.12489	0.755209	0.528081	0.506505	0.946963	0.823527	0.975665	0.962751	1.29249	1.07313	1.18667	0.978286	0.510111	1.03585	0.75778	0.81459	0.705545	1.26942	0.81586	0.570274	0.799614	1.09273	0.843311	0.945209	0.902949	0.496197	2.05767
chr1-17000000	13.1814744568601	0.87324	0.721963	0.651965	0.749019	0.675809	1.03921	0.681686	0.799771	1.13989	0.701848	0.474344	0.604954	0.965813	0.857657	0.917157	1.07059	1.09323	0.876768	0.792514	0.941218	0.531337	0.85067	0.7118	0.746665	0.642728	1.36884	0.783102	0.508961	0.735382	0.956766	0.797809	0.894446	0.924109	0.481437	1.84441
chr1-18000000	13.3790057397316	0.938234	0.777614	0.728776	0.793193	0.743911	1.07127	0.737462	1.34395	1.11875	0.772112	0.650212	0.675785	0.852917	1.91781	0.628785	1.16983	0.899519	0.718061	0.459282	0.864194	0.706205	0.874739	0.805185	1.04978	0.671007	0.936169	0.908515	0.612138	0.793127	0.800689	0.776588	0.984035	1.02189	0.491613	1.31846
chr1-19000000	13.0073934936097	0.957023	0.7833	0.713102	0.806348	0.754266	1.00068	0.734786	0.863721	1.12811	0.737828	0.600427	0.562375	0.961039	1.0712	1.48138	0.958147	0.989633	0.87004	1.42173	0.997589	0.646182	1.27168	0.794729	0.773548	0.700036	1.25369	0.817755	0.62896	0.733721	0.983243	0.789804	0.870719	0.931662	0.487321	1.43714
chr1-20000000	12.2949151000653	0.931052	0.761931	0.686604	0.751823	0.755612	0.988874	0.737441	0.908688	0.96003	0.715887	0.633191	0.772326	0.783304	1.38705	0.68535	0.854097	0.923571	0.813908	0.493624	0.842568	0.764431	0.7822	0.763043	0.968285	0.677123	0.808668	0.850741	0.641757	0.769485	0.872531	0.77461	0.898819	0.941226	0.473806	1.25575
chr1-21000000	12.6897483353836	0.836854	0.77462	0.704353	0.747941	0.741498	0.904824	0.736295	0.756827	0.984437	0.698194	0.592751	0.439772	0.836644	0.872455	0.962606	0.925094	0.947634	0.767546	1.12789	0.819988	0.522591	1.1121	0.752159	0.868012	0.711783	1.05269	0.728152	0.664608	0.750644	0.870854	0.749526	0.811248	0.84205	0.460534	1.30585
chr1-22000000	13.2103577336423	0.942785	0.801007	0.708621	0.796394	0.736021	0.87678	0.740718	0.762997	1.2025	0.745654	0.564322	0.651612	0.975127	0.771459	0.996255	1.11553	0.8939	0.761092	1.01008	0.924978	0.576137	0.952332	0.781206	0.935909	0.685904	1.10623	0.826336	0.627155	0.787487	0.904447	0.763632	0.92806	0.943858	0.491468	1.38997
chr1-23000000	13.3444724110495	0.888863	0.770383	0.716233	0.772136	0.743399	0.924779	0.760976	0.884767	1.03764	0.734978	0.623752	0.567471	0.881086	1.60671	0.939503	0.928447	0.980821	0.872212	1.32957	0.931361	0.615356	1.14755	0.757255	0.854827	0.716793	1.05246	0.762477	0.661414	0.833129	1.04522	0.798036	0.917995	0.900369	0.472911	1.44136
chr1-24000000	13.0637434522471	0.901641	0.76498	0.696561	0.765648	0.72902	0.938199	0.742459	0.778216	0.940102	0.704882	0.665137	0.760896	0.946833	0.713084	0.963993	0.857578	1.09891	1.06689	0.899783	1.04132	0.595568	0.842886	0.723973	0.874117	0.693401	1.11441	0.715721	0.642854	0.789181	1.04692	0.808602	0.925818	0.812518	0.464707	1.41743
chr1-25000000	12.5599619027567	0.844529	0.751299	0.677912	0.724897	0.699941	0.957669	0.724396	0.863056	0.97806	0.686609	0.574423	0.669078	0.832022	0.904445	0.712848	0.885005	0.968548	0.866407	1.17431	0.843334	0.55127	0.876516	0.701101	0.753539	0.65335	0.887278	0.777412	0.601746	0.762372	0.919934	0.749804	0.850783	0.834541	0.474254	1.33772
chr1-26000000	13.0284111528235	0.967111	0.816951	0.720275	0.8367	0.77331	1.08972	0.761634	0.875238	1.02245	0.759718	0.671289	0.651056	1.039	1.05057	1.00468	1.05433	1.50381	1.20266	0.788281	1.12102	0.532442	0.918657	0.795899	0.921154	0.752495	1.53539	0.801106	0.632106	0.891437	1.18736	0.874105	0.977677	0.911793	0.487044	1.80863
chr1-27000000	13.4889410135546	0.950591	0.819262	0.735058	0.88312	0.765628	1.20604	0.790526	0.783076	1.11207	0.816888	0.633374	0.601312	1.15281	0.703014	1.04086	1.33804	1.65407	1.24782	1.46695	1.16152	0.551261	1.03976	0.808227	0.858099	0.798536	1.7019	0.873054	0.635174	1.05994	1.23897	0.891107	1.08856	0.96698	0.495588	2.06219
chr1-28000000	13.3282933466494	0.855787	0.817213	0.727196	0.74065	0.736666	0.657162	0.738219	0.653718	0.826731	0.664646	0.647252	0.569234	0.965835	0.439604	1.21392	0.667798	1.04195	1.1087	1.06359	1.03365	0.535705	0.915844	0.687488	0.814427	0.716605	1.56835	0.615397	0.688646	0.802906	1.20683	0.830721	0.854935	0.734626	0.452362	1.50759
chr1-29000000	12.8878311812322	0.75806	0.684354	0.636085	0.681632	0.662051	0.81938	0.654656	0.671867	0.832648	0.636766	0.55837	0.528999	0.83235	0.646983	0.833007	0.82682	0.914072	0.776342	1.23702	0.811041	0.53661	0.829688	0.650575	0.745045	0.620971	1.01454	0.677943	0.572144	0.71572	0.843761	0.662276	0.727598	0.746993	0.410058	1.32196
chr1-30000000	12.8532194527948	0.860376	0.714477	0.687267	0.704937	0.705214	0.833183	0.666678	0.68738	0.82125	0.665568	0.538978	0.856343	0.778873	0.67164	0.547323	0.748655	0.523362	0.558491	0.345951	0.738844	0.808758	0.635313	0.696045	0.957909	0.595484	0.621576	0.816579	0.587349	0.633161	0.715656	0.671551	0.732348	0.883137	0.464344	0.89759
chr1-31000000	13.7453610095701	0.883308	0.78203	0.701612	0.771183	0.763136	0.88174	0.746899	0.723181	0.943163	0.744849	0.64849	0.683306	0.915456	0.63862	1.00512	0.948092	0.86127	0.759082	1.54837	0.879449	0.629863	1.04702	0.753422	0.91649	0.686722	1.13866	0.777585	0.64216	0.775676	0.975192	0.773202	0.879533	0.909501	0.469672	1.32621
chr1-32000000	13.8138223846133	0.934522	0.810206	0.763244	0.823516	0.78125	1.05102	0.768022	0.808587	1.02023	0.792281	0.641104	0.633316	1.01709	0.748812	1.11181	0.947789	1.39509	1.2192	1.20156	1.1065	0.601812	0.995348	0.81023	0.871835	0.750616	1.494	0.794194	0.638448	0.89489	1.15771	0.883343	0.995143	0.919922	0.482056	1.73492
chr1-33000000	12.0194422241367	0.898429	0.795955	0.734285	0.810832	0.757531	0.924102	0.764638	0.838975	0.950978	0.733548	0.654419	0.568638	0.849727	1.16087	1.02058	0.994434	1.21449	1.007	0.893931	0.920654	0.619999	0.983747	0.765498	0.917288	0.745023	1.27945	0.789967	0.660687	0.891891	1.05423	0.811254	0.942491	0.879579	0.467666	1.51246
chr1-34000000	9.96743987577621	0.790516	0.724171	0.715726	0.720171	0.726238	0.81553	0.686356	0.706848	0.740773	0.704093	0.650187	0.518329	0.823939	0.666654	0.910019	0.739905	0.615775	0.604901	0.768049	0.758742	0.792653	1.00508	0.74729	0.909629	0.657122	0.921777	0.700463	0.667738	0.649434	0.70931	0.730392	0.715626	0.823678	0.446014	0.869027
chr1-35000000	11.1222379922114	0.818803	0.775005	0.720951	0.721904	0.748888	0.796895	0.758583	0.693682	0.78647	0.689586	0.666337	0.603696	0.768697	0.668557	0.903687	0.695497	0.806863	0.812253	0.963527	0.788953	0.664488	0.875477	0.702557	0.906056	0.71118	0.896293	0.68598	0.703924	0.759906	0.835036	0.750684	0.795232	0.75037	0.433097	0.983981
chr1-36000000	12.796192761864	0.888917	0.812685	0.741271	0.825586	0.776682	0.913928	0.796686	0.858877	0.952197	0.76524	0.629018	0.564752	0.963011	0.929062	1.17583	0.81753	1.32927	1.21155	1.33524	1.04691	0.545345	1.10906	0.783581	0.893523	0.747061	1.34674	0.763019	0.692622	0.881399	1.12475	0.883988	0.908143	0.877337	0.460455	1.60227
chr1-37000000	13.3019953213991	0.917212	0.776677	0.736221	0.769753	0.748066	0.998969	0.706268	0.892051	0.955534	0.742211	0.610245	0.814341	0.838857	1.00241	0.634402	1.03599	0.815027	0.677675	0.408231	0.85322	0.656874	0.765609	0.76995	1.1813	0.645629	0.793271	0.926826	0.613217	0.719168	0.778196	0.769024	0.85778	0.955329	0.480215	1.13473
chr1-38000000	12.9599823052675	0.867642	0.779972	0.728629	0.803621	0.762611	0.906	0.758397	0.982042	0.978929	0.73387	0.677063	0.663725	0.89022	1.37159	1.13658	1.04397	1.20635	1.09292	0.779144	0.976565	0.745894	0.914433	0.797958	1.01044	0.69891	1.15095	0.795261	0.669817	0.793471	0.961552	0.818673	0.851298	0.912711	0.466472	1.38132
chr1-39000000	13.1175423963631	0.838029	0.775927	0.727047	0.740757	0.731926	0.762381	0.742338	0.777696	0.855022	0.718164	0.741694	0.588204	0.941002	0.863869	1.25825	0.951797	1.0372	0.867677	1.44326	0.872351	0.625331	0.97459	0.728984	0.816704	0.742112	1.03448	0.71726	0.685423	0.791463	0.881059	0.74604	0.819944	0.743166	0.444043	1.15479
chr1-40000000	12.7258366043958	0.820913	0.793769	0.709392	0.717945	0.749381	0.881998	0.737171	0.998809	0.855197	0.677957	0.699468	0.62518	0.754653	1.91821	1.0208	0.705287	1.10537	1.03378	1.02263	0.888344	0.697715	0.972129	0.716209	0.808076	0.697369	0.949259	0.702498	0.675302	0.787193	0.988726	0.788361	0.824806	0.79777	0.4495	1.12076
chr1-41000000	11.6215612058162	0.864996	0.780171	0.720155	0.801402	0.773346	1.00194	0.746388	0.796871	0.938996	0.773534	0.670265	0.634529	0.851843	0.887336	0.894448	0.959504	1.02149	0.810927	0.79917	0.870956	0.678556	0.929446	0.775448	0.86391	0.697021	1.06064	0.813462	0.675532	0.797075	0.914087	0.806031	0.850727	0.907996	0.46445	1.31109
chr1-42000000	12.1966572963081	0.779848	0.759853	0.694442	0.719185	0.757632	0.727434	0.742086	0.737583	0.774782	0.709004	0.709936	0.765888	0.748001	0.771365	0.641128	0.704716	0.684006	0.697727	0.955071	0.740282	0.704438	0.844729	0.736439	0.847174	0.685544	0.657631	0.697797	0.700196	0.703187	0.749141	0.72897	0.723172	0.784749	0.434464	0.908953
chr1-43000000	13.5102128223984	0.815864	0.76156	0.717533	0.798467	0.770899	0.828765	0.726808	0.728683	0.861012	0.72439	0.724785	0.653022	0.904806	0.630362	0.98388	0.888917	1.14006	1.06128	1.16431	0.974595	0.74035	0.858024	0.780159	0.751521	0.700098	1.2094	0.764847	0.667328	0.856494	1.00029	0.833878	0.843835	0.810642	0.454821	1.41937
chr1-44000000	13.6718445905189	0.907553	0.783232	0.731378	0.823686	0.770291	0.962595	0.752161	0.812105	0.976563	0.754135	0.653965	0.549013	0.981523	0.777999	1.20851	1.13505	1.23654	1.01311	0.887738	0.985819	0.635446	1.10031	0.817752	0.864498	0.707292	1.32715	0.805838	0.685497	0.838328	0.946533	0.830906	0.883117	0.900034	0.469327	1.45043
chr1-45000000	13.2873494690329	0.824322	0.788387	0.722383	0.760946	0.75809	0.914523	0.736542	0.708333	0.830446	0.696165	0.687084	0.537409	0.924438	0.601441	0.943919	0.812562	1.09104	1.01637	0.703352	0.99371	0.671915	0.835703	0.733511	0.821694	0.71819	1.44981	0.714622	0.684208	0.823715	1.0955	0.833076	0.888525	0.816404	0.451592	1.54106
chr1-46000000	12.7953714180569	0.844492	0.779212	0.749266	0.775089	0.761528	0.8586	0.779624	0.980892	0.882106	0.724467	0.703404	0.520685	0.937405	1.3169	1.19165	0.890296	1.14627	1.06996	1.62277	0.982207	0.590713	1.04335	0.736532	0.809786	0.752829	1.38142	0.701551	0.710688	0.871385	1.06799	0.834885	0.886223	0.799731	0.451369	1.40265
chr1-47000000	8.68740777125394	0.746205	0.718792	0.647422	0.65682	0.676269	0.860793	0.694877	1.581	0.742711	0.626205	0.595863	0.628538	0.68444	2.43129	0.782186	0.758324	0.921585	0.763045	0.483414	0.712763	0.658926	0.787535	0.654122	0.774488	0.653476	0.693078	0.699704	0.637952	0.732807	0.78646	0.675855	0.758463	0.784229	0.438481	1.07569
chr1-48000000	-1.97448034911117	0.772195	0.749679	0.664095	0.69923	0.750625	0.860146	0.697975	0.83768	0.770226	0.696745	0.627305	0.638264	0.702802	1.06121	0.595026	0.826083	0.718164	0.641693	0.490548	0.723342	0.717097	0.773317	0.727036	0.799214	0.668319	0.6161	0.772488	0.657886	0.68051	0.697229	0.723499	0.75294	0.804544	0.442325	0.92356
chr1-49000000	-7.12925722765192	0.641625	0.664166	0.689532	0.571207	0.715588	0.597836	0.66927	0.559375	0.496968	0.553239	0.641368	0.555596	0.546353	0.538629	0.580361	0.461806	0.392829	0.653563	0.397496	0.558428	2.22375	0.556752	0.598996	0.629524	0.647212	0.393469	0.605516	0.637174	0.585532	0.57467	0.633674	0.495177	0.670354	0.399961	0.478965
chr1-50000000	-6.08229165328448	0.634475	0.663896	0.664693	0.567367	0.716309	0.579498	0.694791	1.25604	0.541766	0.557303	0.590761	0.499318	0.49331	1.44752	0.517218	0.453023	0.496457	0.623276	0.362935	0.512949	1.8946	0.597218	0.57847	0.778763	0.676624	0.400037	0.574029	0.682051	0.638537	0.590797	0.634663	0.55118	0.662843	0.39493	0.511917
chr1-51000000	-0.434268705672052	0.710545	0.784137	0.697372	0.645849	0.756348	0.621033	0.77657	0.800906	0.62372	0.633051	0.659924	0.528048	0.692382	0.79038	0.644598	0.552672	0.622821	0.613906	0.943394	0.623308	0.605657	0.871531	0.639726	0.712635	0.734065	0.596277	0.584962	0.748582	0.785595	0.700699	0.700244	0.627173	0.654573	0.39765	0.712219
chr1-52000000	7.94767376678788	0.76926	0.776679	0.694172	0.714728	0.755846	0.612286	0.775554	0.645687	0.700687	0.68523	0.728002	0.505656	0.867265	0.409347	1.21075	0.608354	0.756342	0.8611	1.19482	0.855522	0.5933	0.957448	0.678657	0.779423	0.733747	0.930522	0.585432	0.761172	0.788331	0.877099	0.755716	0.717788	0.668554	0.413492	1.00845
chr1-53000000	10.7502154118501	0.888562	0.808108	0.723076	0.781399	0.783179	0.84997	0.772308	0.819206	0.93418	0.727658	0.655166	0.724597	0.857497	0.96841	0.893321	0.848987	0.913963	0.854442	0.718065	0.874291	0.626989	0.808982	0.759674	0.764076	0.710578	0.942985	0.775331	0.657883	0.76024	0.922224	0.786199	0.835866	0.826534	0.461702	1.20986
chr1-54000000	9.87822694972984	0.88435	0.773303	0.734141	0.795903	0.75068	0.896652	0.739134	0.826604	1.03626	0.727983	0.620503	0.614636	0.976721	0.830358	1.03967	1.15756	1.01721	0.856647	1.29997	0.9508	0.582568	1.07624	0.785054	0.780008	0.705218	1.09636	0.848061	0.658883	0.787819	0.909017	0.773654	0.900448	0.896388	0.47356	1.31093
chr1-55000000	-1.7117394754636	0.834766	0.784297	0.723039	0.736823	0.760158	0.872459	0.737002	0.766795	0.809452	0.72013	0.656689	0.700612	0.8296	0.815935	0.986669	0.847484	0.792698	0.728931	0.682977	0.843869	0.656459	0.850471	0.736889	0.820375	0.675623	0.797341	0.803439	0.659084	0.733469	0.807458	0.749042	0.792859	0.830076	0.451045	1.02814
chr1-56000000	-9.62693397312216	0.715931	0.743283	0.707497	0.675843	0.767824	0.590292	0.762819	0.650264	0.62773	0.683535	0.794838	0.819972	0.734612	0.521286	0.704947	0.670091	0.487146	0.531207	0.521701	0.676819	0.73205	0.669189	0.674822	0.687285	0.692295	0.539414	0.692731	0.745079	0.694226	0.604537	0.675603	0.629602	0.6849	0.403637	0.672771
chr1-57000000	-8.41807281561933	0.741301	0.769123	0.73874	0.726635	0.77099	0.70447	0.785055	0.726876	0.691306	0.753241	0.877356	0.677493	0.783849	0.60893	0.659395	0.838458	0.733407	0.69785	0.936117	0.733137	0.655129	0.810408	0.719146	0.735436	0.764719	0.587419	0.727557	0.785111	0.783572	0.678145	0.732857	0.723497	0.719624	0.404398	0.765221
chr1-58000000	-6.07759563858076	0.729578	0.734125	0.71052	0.704955	0.752199	0.670898	0.740387	0.716961	0.636077	0.720348	0.884364	0.65121	0.755726	0.59029	0.674191	0.825893	0.602211	0.576235	0.512878	0.702828	0.690364	0.684724	0.708796	0.844522	0.673106	0.622923	0.730708	0.729375	0.712134	0.604799	0.701799	0.664945	0.737568	0.409237	0.743173
chr1-59000000	-8.16570103301728	0.763413	0.77701	0.711676	0.738694	0.769146	0.64158	0.773389	0.755143	0.665436	0.7396	0.823361	0.878288	0.814742	0.662063	0.773403	0.81118	0.767861	0.723305	0.568538	0.774012	0.744468	0.646563	0.718061	0.768516	0.725873	0.65246	0.786178	0.730352	0.775858	0.772951	0.760185	0.730986	0.765332	0.414909	0.928985
chr1-60000000	-11.7184017760053	0.653498	0.743978	0.709597	0.664329	0.768714	0.644476	0.767177	0.621675	0.579245	0.654916	0.771766	0.753729	0.671457	0.450658	0.616125	0.498409	0.459352	0.514689	0.437732	0.609491	0.657855	0.678832	0.641226	0.648127	0.706999	0.430915	0.650804	0.756769	0.696696	0.566408	0.669265	0.59584	0.645171	0.384905	0.550163
chr1-61000000	-11.7501194429072	0.740828	0.797826	0.739953	0.733088	0.809082	0.642046	0.802269	0.880396	0.686649	0.75104	0.878399	0.82748	0.710633	0.979627	0.611394	0.83483	0.719532	0.621811	0.448727	0.686526	0.677146	0.66377	0.720922	0.739971	0.760046	0.489402	0.73416	0.786285	0.824118	0.638044	0.73214	0.738386	0.71796	0.397585	0.765929
chr1-62000000	-3.76385632478648	0.790217	0.791867	0.77178	0.74843	0.777507	0.742723	0.790847	0.704931	0.726306	0.704546	0.763801	0.585389	0.862087	0.593073	0.963536	0.75836	0.747867	0.722002	0.780504	0.790363	0.622907	0.824465	0.701413	0.777958	0.738198	1.05481	0.672715	0.751537	0.791492	0.800189	0.74863	0.794152	0.698775	0.416299	0.968751
chr1-63000000	4.53165504193876	0.737529	0.775867	0.743482	0.692526	0.781904	0.652145	0.819901	0.733943	0.713809	0.702931	0.806152	0.743188	0.699297	0.63423	0.689965	0.712809	0.757267	0.722807	0.61814	0.656728	0.649295	0.687253	0.679543	0.714017	0.782192	0.61496	0.63256	0.805036	0.787527	0.715714	0.737041	0.711309	0.678603	0.389097	0.797513
chr1-64000000	2.35884393836003	0.769398	0.781853	0.734271	0.770626	0.758668	0.742787	0.780635	0.712796	0.751358	0.753679	0.926478	0.607294	0.884835	0.535144	0.802619	1.1281	0.889812	0.796307	2.44549	0.775606	0.685517	1.12494	0.7347	0.748059	0.764093	1.06402	0.725023	0.775931	0.822171	0.673116	0.733988	0.786749	0.733867	0.410554	0.946592
chr1-65000000	-8.24954282739986	0.758457	0.782763	0.746555	0.748436	0.789652	0.676828	0.827119	0.72033	0.731849	0.75066	0.852771	0.595346	0.824939	0.649677	0.884401	0.833705	0.944535	0.846919	1.15079	0.814598	0.647949	0.939634	0.733454	0.811571	0.772741	0.910017	0.688629	0.788998	0.865019	0.823237	0.764525	0.765528	0.734906	0.407677	0.921104
chr1-66000000	-15.7407601255698	0.630046	0.745368	0.723446	0.636343	0.775611	0.53329	0.773139	0.649557	0.542341	0.656929	0.742029	0.847449	0.644701	0.566196	0.567895	0.515474	0.500195	0.521706	0.429376	0.567204	0.667622	0.647303	0.622736	0.689392	0.724735	0.427852	0.649522	0.771175	0.709741	0.557998	0.66422	0.57469	0.632917	0.377587	0.484024
chr1-67000000	-14.3955026987216	0.694241	0.775979	0.734249	0.698189	0.801231	0.619754	0.798807	0.679802	0.605474	0.684996	0.777466	0.748553	0.695068	0.639513	0.721167	0.599774	0.616366	0.674851	0.739967	0.680177	0.640953	0.771979	0.666086	0.701331	0.738954	0.658787	0.632209	0.766526	0.767432	0.724246	0.743681	0.692048	0.679438	0.389603	0.748216
chr1-68000000	-14.4595037431628	0.736582	0.799653	0.722214	0.701176	0.792072	0.746259	0.795632	0.767354	0.6245	0.720979	0.812821	0.790237	0.719041	0.879285	0.639867	0.693994	0.681922	0.674221	0.49095	0.692294	0.64405	0.773234	0.686619	0.706641	0.720089	0.588693	0.743478	0.736782	0.794581	0.686853	0.748248	0.69932	0.703862	0.404482	0.836519
chr1-69000000	-16.7699428044834	0.621239	0.741318	0.714828	0.636364	0.774035	0.505932	0.802162	0.593421	0.506926	0.624372	0.706403	0.845711	0.677726	0.42649	0.57983	0.522538	0.400673	0.475654	0.371531	0.559649	0.736893	0.586034	0.606868	0.639188	0.745327	0.434826	0.649013	0.765826	0.700387	0.540103	0.650921	0.546961	0.598198	0.371276	0.420271
chr1-70000000	-17.0230801267849	0.657549	0.801712	0.751499	0.692332	0.818797	0.518241	0.848289	0.648469	0.558116	0.662076	0.722039	0.761065	0.709643	0.43872	0.754557	0.48859	0.589251	0.68111	0.819373	0.685129	0.592731	0.74419	0.628472	0.641578	0.788491	0.603805	0.611478	0.833586	0.750127	0.655279	0.737555	0.592003	0.617653	0.365388	0.570743
chr1-71000000	-16.6451800152604	0.64426	0.769436	0.739618	0.660099	0.80558	0.553162	0.818435	0.62831	0.520785	0.643237	0.739565	0.808043	0.647582	0.476115	0.630298	0.487319	0.436852	0.508883	0.433164	0.580353	0.721782	0.635177	0.614351	0.658851	0.760169	0.464995	0.614089	0.774252	0.704322	0.566576	0.670999	0.580977	0.636327	0.372573	0.490926
chr1-72000000	-16.9069168477532	0.584192	0.747557	0.735527	0.642627	0.785392	0.428013	0.821633	0.578042	0.503877	0.630954	0.653388	0.726029	0.635288	0.362736	0.517568	0.468957	0.420299	0.497747	0.40639	0.53388	0.593916	0.610476	0.599237	0.595905	0.776521	0.389133	0.561214	0.81301	0.70613	0.47814	0.671213	0.504666	0.5795	0.349062	0.383518
chr1-73000000	-16.9309793720122	0.601226	0.784702	0.742425	0.645216	0.802141	0.460226	0.84575	0.551474	0.498007	0.62144	0.647453	0.805851	0.602722	0.357787	0.563888	0.442078	0.340484	0.460171	0.396271	0.4963	0.74219	0.577026	0.589732	0.590591	0.765601	0.38299	0.580512	0.841308	0.690685	0.449773	0.668552	0.494554	0.596901	0.349743	0.439353
chr1-74000000	-17.0344169314637	0.616158	0.776818	0.742411	0.639152	0.798486	0.445028	0.843031	0.569821	0.510837	0.645811	0.730581	0.850473	0.62561	0.38109	0.552347	0.462285	0.37929	0.461562	0.372012	0.508814	0.663345	0.618055	0.614514	0.651636	0.755255	0.401273	0.606494	0.809874	0.707873	0.477734	0.676911	0.50678	0.607137	0.356822	0.435786
chr1-75000000	-17.2058684576533	0.642042	0.762415	0.754766	0.659008	0.787948	0.554003	0.813208	0.768731	0.550659	0.653781	0.71612	0.790186	0.662332	0.658095	0.600591	0.521906	0.500959	0.532211	0.4063	0.575281	0.684726	0.646472	0.623376	0.670368	0.761473	0.443091	0.615751	0.82188	0.751381	0.567833	0.673413	0.578539	0.63553	0.372938	0.52837
chr1-76000000	-16.0963488512135	0.680979	0.777426	0.771001	0.693604	0.791944	0.599982	0.808998	0.653707	0.578105	0.697179	0.766887	0.646533	0.753495	0.478128	0.658907	0.690743	0.657629	0.653326	0.718723	0.674589	0.648048	0.725569	0.671788	0.760471	0.762375	0.688186	0.644983	0.781462	0.782696	0.630061	0.725158	0.646403	0.670612	0.385082	0.628308
chr1-77000000	-13.4709215412243	0.688485	0.765033	0.729804	0.693611	0.789842	0.567674	0.794123	0.657126	0.590752	0.687739	0.796973	0.690246	0.72129	0.515898	0.647358	0.591283	0.534289	0.593151	0.461956	0.637691	0.719109	0.668787	0.668157	0.728465	0.743926	0.546325	0.661807	0.788947	0.739417	0.626368	0.700083	0.641203	0.677818	0.384947	0.59859
chr1-78000000	-15.4301432044124	0.685404	0.784171	0.751355	0.693559	0.784423	0.541867	0.837098	0.650524	0.58203	0.658088	0.717828	0.601814	0.736091	0.647858	0.816995	0.507153	0.62474	0.718243	1.07286	0.715413	0.61822	0.864731	0.633883	0.703582	0.770765	0.743479	0.61062	0.793389	0.771379	0.789431	0.730341	0.683524	0.643548	0.386428	0.700191
chr1-79000000	-17.6034272038034	0.630958	0.7576	0.734136	0.632086	0.804033	0.505528	0.847689	0.589611	0.511949	0.636114	0.682399	0.907256	0.660774	0.411294	0.565542	0.46124	0.370675	0.46268	0.395665	0.523279	0.73477	0.564029	0.607978	0.625766	0.75918	0.413382	0.606167	0.826279	0.701871	0.494253	0.658123	0.519792	0.602978	0.358592	0.419402
chr1-80000000	-17.5243560364831	0.60435	0.759206	0.727531	0.631005	0.792345	0.449146	0.82745	0.556971	0.500767	0.611003	0.636662	0.859475	0.599624	0.358792	0.562581	0.430638	0.344769	0.451688	0.367217	0.483274	0.702124	0.523722	0.581987	0.585477	0.765883	0.377447	0.601743	0.8025	0.678043	0.461693	0.658839	0.487946	0.599369	0.353428	0.392283
chr1-81000000	-15.3608555223209	0.668582	0.77835	0.733916	0.690002	0.799484	0.519851	0.844588	0.62885	0.554073	0.697297	0.769768	0.927835	0.712612	0.450232	0.633453	0.669927	0.469908	0.536023	0.432244	0.57532	0.736806	0.499364	0.636012	0.640544	0.797492	0.496435	0.635627	0.865826	0.786159	0.501208	0.68828	0.566524	0.617581	0.360031	0.51047
chr1-82000000	-15.2148706975319	0.685794	0.786483	0.77896	0.72535	0.838758	0.500702	0.871168	0.628574	0.619117	0.718997	0.792224	0.818939	0.769616	0.41569	0.720081	0.732744	0.565432	0.599015	1.37028	0.636225	0.661339	0.761329	0.681217	0.669653	0.816705	0.693164	0.668768	0.857291	0.835535	0.592705	0.720785	0.642097	0.646342	0.368016	0.571822
chr1-83000000	-16.516394386675	0.525046	0.646134	0.601357	0.540443	0.661339	0.427144	0.69847	0.489495	0.449425	0.533176	0.547974	0.631246	0.59805	0.323279	0.535988	0.471254	0.354041	0.416412	0.400231	0.480282	0.588894	0.528282	0.511854	0.569559	0.641281	0.400153	0.515914	0.694667	0.624728	0.456489	0.556706	0.47531	0.504182	0.364036	0.406344
chr1-84000000	-15.3875574873748	0.689782	0.768941	0.73283	0.696987	0.80693	0.569111	0.846715	0.689893	0.593372	0.694747	0.776003	0.789904	0.702749	0.603903	0.678239	0.603765	0.609297	0.688098	0.56315	0.667149	0.730905	0.693769	0.660586	0.697086	0.798471	0.518219	0.681741	0.816079	0.766335	0.634998	0.722317	0.644336	0.666393	0.377918	0.558754
chr1-85000000	-11.1634853241458	0.753459	0.806483	0.747587	0.739416	0.804625	0.823791	0.825267	0.798252	0.677505	0.768437	0.838201	0.788779	0.800444	0.698982	0.733384	0.793821	0.942341	0.838191	0.779819	0.770104	0.668405	0.773853	0.702613	0.716365	0.781505	0.698073	0.752498	0.797801	0.835066	0.793969	0.762667	0.730282	0.730004	0.399552	0.966588
chr1-86000000	-12.0200553488743	0.651691	0.76067	0.730913	0.672677	0.781615	0.585123	0.790404	0.667748	0.543503	0.671725	0.712806	0.803485	0.685134	0.557777	0.618332	0.535454	0.612066	0.604898	0.47576	0.623754	0.662741	0.642804	0.621081	0.650041	0.748205	0.654532	0.641005	0.780922	0.722932	0.662826	0.70999	0.58743	0.628438	0.377571	0.673127
chr1-87000000	-15.4975393931809	0.740643	0.801475	0.740909	0.7158	0.793472	0.622192	0.830674	0.653695	0.606595	0.698093	0.756766	0.754851	0.782016	0.477808	0.708494	0.674366	0.677499	0.728928	1.19591	0.729262	0.702503	0.76991	0.680681	0.717242	0.754531	0.624583	0.707356	0.778455	0.808774	0.765051	0.731283	0.702785	0.700024	0.394708	0.778186
chr1-88000000	-14.2287294546309	0.699713	0.758327	0.741095	0.679942	0.801199	0.547961	0.837992	0.64705	0.576275	0.67907	0.776247	1.00542	0.716299	0.442712	0.640828	0.600556	0.446975	0.519406	0.405371	0.616098	0.741443	0.577505	0.667356	0.715822	0.773896	0.431699	0.642287	0.829137	0.72066	0.559898	0.700099	0.591623	0.654249	0.377171	0.515374
chr1-89000000	-11.1626259471477	0.676163	0.75457	0.707928	0.659921	0.76463	0.606098	0.797032	0.61572	0.553374	0.663074	0.735991	0.685143	0.729178	0.404073	0.747162	0.51733	0.539246	0.637304	0.880324	0.649532	0.709747	0.733053	0.631182	0.683472	0.724299	0.60858	0.602962	0.751537	0.710946	0.695966	0.710459	0.601422	0.642603	0.386802	0.678538
chr1-90000000	-6.50376123327356	0.706199	0.775736	0.725111	0.703384	0.792968	0.640533	0.779342	0.706492	0.63393	0.723001	0.866015	0.725059	0.783065	0.499925	0.747996	0.742046	0.687012	0.663061	0.934077	0.739806	0.678174	0.840732	0.69123	0.720464	0.759751	0.70983	0.654619	0.773207	0.787029	0.696873	0.722806	0.718628	0.693157	0.392425	0.754447
chr1-91000000	-0.58180277476243	0.680339	0.780048	0.728358	0.685989	0.757456	0.687591	0.786601	1.34278	0.663752	0.672499	0.736534	0.68299	0.690294	1.79271	0.65301	0.760001	0.807733	0.649654	1.26321	0.671037	0.711793	0.859629	0.6441	0.724696	0.746495	0.711657	0.650306	0.738302	0.854351	0.670622	0.706408	0.690755	0.679716	0.392492	1.73842
chr1-92000000	8.12161098153233	0.739214	0.789905	0.71246	0.663557	0.761141	0.569299	0.774157	0.903585	0.63173	0.662847	0.720635	0.719111	0.698021	0.84272	0.685007	0.589114	0.616055	0.606069	0.418905	0.658845	0.622901	0.675973	0.660266	0.68318	0.703998	0.578975	0.678381	0.718211	0.706429	0.69894	0.701385	0.677111	0.668466	0.40808	0.726838
chr1-93000000	12.0106616763858	0.698926	0.747732	0.746131	0.702855	0.767048	0.587782	0.810612	0.632403	0.62457	0.662844	0.709045	0.524705	0.753412	0.414466	0.860461	0.578367	0.747788	0.823833	2.11055	0.729981	0.722036	0.949777	0.652912	0.74548	0.753335	0.780991	0.55928	0.807715	0.804509	0.762661	0.764462	0.65779	0.685317	0.388838	0.767418
chr1-94000000	10.0071370314354	0.769016	0.739257	0.68083	0.709133	0.755429	0.80695	0.773897	0.803059	0.697916	0.699517	0.762536	0.711827	0.752053	0.997246	0.734715	0.811771	0.790403	0.786241	0.615068	0.749915	0.700353	0.770381	0.687952	0.756937	0.721199	0.694263	0.715472	0.714429	0.767603	0.754708	0.733027	0.760183	0.726022	0.418095	0.949557
chr1-95000000	-4.93128977790994	0.782026	0.770312	0.748086	0.7358	0.788482	0.67222	0.811232	0.697389	0.664778	0.754105	0.80419	0.762283	0.77804	0.539012	0.710876	0.802932	0.752402	0.748856	0.73782	0.72435	0.681529	0.688719	0.717839	0.788747	0.751242	0.659844	0.71822	0.772979	0.784036	0.770938	0.756659	0.735282	0.752151	0.408688	0.907076
chr1-96000000	-14.2879355271428	0.659287	0.749483	0.709281	0.642581	0.788845	0.476024	0.823361	0.628204	0.540374	0.647996	0.710474	0.934957	0.667729	0.553608	0.655043	0.561855	0.41519	0.513365	0.38488	0.56278	0.842092	0.557278	0.629808	0.658874	0.746049	0.406108	0.627666	0.822267	0.716442	0.538645	0.666391	0.545501	0.617244	0.371977	0.482617
chr1-97000000	-16.0685932894789	0.65212	0.74463	0.736808	0.670206	0.791146	0.531267	0.830135	0.592612	0.545643	0.649822	0.75225	0.836118	0.688525	0.406213	0.695043	0.536242	0.439734	0.509135	0.85571	0.594033	0.715026	0.656214	0.624501	0.639589	0.769789	0.516892	0.628349	0.832479	0.724796	0.547995	0.678535	0.577339	0.629617	0.366373	0.496512
chr1-98000000	-16.161640348231	0.620797	0.779173	0.745804	0.666799	0.818615	0.447545	0.864191	0.648988	0.552402	0.674036	0.717977	0.867388	0.626151	0.532694	0.530515	0.483701	0.469923	0.516619	0.392509	0.549088	0.622277	0.680134	0.631369	0.720037	0.80532	0.40762	0.606734	0.834518	0.760453	0.503556	0.704146	0.518853	0.612451	0.352919	0.465842
chr1-99000000	-14.5654769185593	0.622827	0.738773	0.732371	0.632476	0.783771	0.515471	0.82116	0.578667	0.517482	0.633962	0.714495	0.775639	0.656027	0.399284	0.586647	0.472728	0.462824	0.535507	0.4204	0.561201	0.678424	0.629212	0.610956	0.663917	0.753638	0.420586	0.587433	0.786961	0.703696	0.555295	0.663832	0.566378	0.608672	0.369112	0.457091
chr1-100000000	-12.2494145193658	0.713942	0.804582	0.756894	0.725446	0.799722	0.58753	0.82495	0.607472	0.61211	0.680422	0.778057	0.658743	0.798316	0.403251	0.940086	0.582391	0.687167	0.773192	0.885733	0.759913	0.601402	0.80842	0.680087	0.699682	0.771006	0.713044	0.618915	0.815134	0.789663	0.796543	0.767351	0.694892	0.644038	0.384278	0.734546
chr1-101000000	-12.1894980696704	0.70054	0.773061	0.717176	0.658741	0.775003	0.607335	0.800216	0.656145	0.551898	0.656484	0.773403	0.839831	0.693979	0.594056	0.697841	0.544449	0.602597	0.643416	0.549753	0.6406	0.668165	0.715488	0.645957	0.698399	0.722746	0.507781	0.626302	0.782091	0.730931	0.676515	0.690372	0.606776	0.639933	0.382957	0.591995
chr1-102000000	-14.374083785336	0.619898	0.747462	0.749161	0.622563	0.801169	0.478974	0.829623	0.573503	0.497262	0.632032	0.645458	0.874117	0.603578	0.370622	0.559932	0.47879	0.405344	0.482064	0.380757	0.508839	0.678191	0.595139	0.587222	0.661981	0.761551	0.365967	0.583724	0.821609	0.687723	0.474906	0.663788	0.501766	0.590841	0.350853	0.3929
chr1-103000000	-14.1647483880437	0.470238	0.588106	0.560772	0.482176	0.625451	0.33041	0.645153	0.427008	0.374529	0.469256	0.464338	0.576053	0.4502	0.261443	0.436713	0.302814	0.287327	0.379379	0.313414	0.381199	0.501337	0.503402	0.459601	0.479417	0.585873	0.299061	0.431816	0.622497	0.52881	0.360527	0.505733	0.37194	0.449361	0.330294	0.313787
chr1-104000000	-14.9020472595179	0.491395	0.628983	0.613992	0.511789	0.652806	0.356634	0.668096	0.471438	0.388186	0.492836	0.489016	0.646248	0.462706	0.324641	0.471592	0.325268	0.283126	0.409188	0.33402	0.398516	0.616629	0.525255	0.477201	0.516222	0.641587	0.307459	0.467052	0.656756	0.556984	0.399312	0.538943	0.376041	0.478191	0.351573	0.306272
chr1-105000000	-15.063791499928	0.573398	0.739921	0.713035	0.574834	0.772286	0.410774	0.769495	0.533807	0.450172	0.538177	0.528195	0.76686	0.515622	0.426407	0.491797	0.338099	0.290519	0.411501	0.344877	0.429142	0.701849	0.59909	0.526542	0.586585	0.705525	0.33037	0.554126	0.752804	0.634433	0.441369	0.617656	0.438564	0.538322	0.345639	0.34191
chr1-106000000	-15.3457331843615	0.582827	0.725259	0.727384	0.576254	0.775806	0.415028	0.799781	0.519184	0.45609	0.574257	0.553386	0.786065	0.522647	0.359503	0.499206	0.347495	0.279137	0.431661	0.358491	0.444766	0.734887	0.603349	0.553159	0.577439	0.739487	0.328873	0.543946	0.794139	0.623886	0.445041	0.623883	0.433649	0.556782	0.347466	0.308889
chr1-107000000	-14.6762603900729	0.669715	0.799943	0.764834	0.682671	0.818965	0.507222	0.851049	0.608616	0.550672	0.697419	0.761972	0.918854	0.690945	0.414739	0.613621	0.580411	0.511709	0.573606	0.432808	0.590669	0.728409	0.599366	0.650625	0.722962	0.778704	0.455435	0.650285	0.854744	0.754314	0.572312	0.721563	0.576869	0.667256	0.36527	0.540839
chr1-108000000	-5.85318546804056	0.56995	0.631925	0.581557	0.558435	0.650975	0.520888	0.646968	0.535824	0.504348	0.558913	0.657654	0.583876	0.586143	0.385199	0.564697	0.5205	0.456348	0.490111	0.509951	0.514169	0.567262	0.598855	0.538698	0.608411	0.592093	0.440805	0.544704	0.642868	0.605336	0.525047	0.561988	0.514006	0.54503	0.389752	0.552477
chr1-109000000	10.3669025177508	0.775957	0.757648	0.705439	0.714675	0.748045	0.756826	0.761227	0.699103	0.720175	0.689001	0.775531	0.647407	0.838797	0.574923	0.941479	0.68796	0.953218	0.976212	0.895454	0.849229	0.601962	0.789617	0.688627	0.751683	0.712352	0.920408	0.669722	0.739285	0.798478	0.921601	0.771875	0.748958	0.722028	0.426751	1.15205
chr1-110000000	14.0058094071982	0.867867	0.791264	0.698379	0.788345	0.75863	1.05348	0.717358	1.1633	0.907731	0.748919	0.667775	0.736414	0.897177	1.52855	0.877943	0.93898	1.22179	1.02314	0.961325	0.986653	0.63805	0.950445	0.771333	0.862622	0.695664	0.967171	0.855653	0.655796	0.816188	1.00237	0.828995	0.912589	0.864841	0.470404	1.34963
chr1-111000000	14.7039279489515	0.742859	0.721779	0.692497	0.673065	0.751623	0.798592	0.727698	0.792512	0.648021	0.634392	0.694267	0.739035	0.656669	1.01929	0.657053	0.601219	0.655168	0.698551	0.540603	0.685753	0.864925	0.724323	0.660204	0.82476	0.68882	0.587325	0.670387	0.720014	0.709882	0.741006	0.700156	0.665267	0.716651	0.412394	0.791527
chr1-112000000	14.9493192363823	0.807261	0.744374	0.697599	0.711332	0.737548	0.75847	0.733096	0.761091	0.712583	0.699115	0.738002	0.790721	0.760643	0.72562	0.720228	0.740914	0.743727	0.697747	0.730604	0.764073	0.701569	0.793477	0.705514	0.9945	0.682836	0.693014	0.72463	0.6932	0.734362	0.766103	0.710726	0.725403	0.754313	0.433342	0.907388
chr1-113000000	14.9094312109376	0.8152	0.761146	0.694674	0.740014	0.740024	0.72797	0.791936	0.757697	0.787125	0.698539	0.721345	0.689889	0.896156	0.771364	0.980742	0.898893	1.05144	0.980589	1.47372	0.843195	0.653561	0.87886	0.701674	0.816194	0.758419	0.986338	0.67979	0.728594	0.860331	0.853688	0.746144	0.804975	0.733614	0.427321	1.21713
chr1-114000000	14.5552494412197	0.751605	0.747254	0.706888	0.708786	0.751355	0.653621	0.7553	0.6967	0.688492	0.688548	0.728564	0.608554	0.754714	0.622168	0.995626	0.737054	0.75031	0.761252	0.903682	0.711768	0.754955	0.801249	0.69625	0.76765	0.741047	0.882357	0.656111	0.779294	0.736681	0.736196	0.722765	0.712936	0.715682	0.408191	0.92177
chr1-115000000	14.2491396228232	0.748396	0.768573	0.732856	0.706581	0.784868	0.602628	0.765271	0.666406	0.622179	0.673656	0.713518	0.773895	0.712054	0.567525	0.742404	0.557402	0.673512	0.748525	1.08537	0.744717	0.675041	0.805319	0.66717	0.727524	0.741448	0.738901	0.631282	0.784332	0.768613	0.818607	0.726616	0.709023	0.678715	0.399831	0.76243
chr1-116000000	13.2757518133536	0.80015	0.758383	0.692216	0.720121	0.76187	0.797389	0.748962	0.714074	0.68658	0.706925	0.762565	0.894487	0.780775	0.640846	0.754407	0.719441	0.73917	0.700717	0.574438	0.771991	0.708513	0.714153	0.708745	0.764326	0.726143	0.678004	0.737783	0.740508	0.796488	0.806841	0.738118	0.75387	0.726739	0.417606	0.822889
chr1-117000000	13.0871069586766	0.792612	0.729343	0.673456	0.72285	0.737364	0.751459	0.734839	0.697809	0.700625	0.697231	0.774183	0.768772	0.865229	0.561441	0.864382	0.843846	0.783872	0.767624	0.713728	0.804157	0.745013	0.756404	0.698161	0.73743	0.717801	0.759418	0.69526	0.730087	0.791271	0.829203	0.696133	0.773768	0.744411	0.426198	0.921916
chr1-118000000	11.3625195471996	0.710934	0.740407	0.700379	0.671468	0.768328	0.63503	0.766604	0.665705	0.596281	0.651707	0.710053	0.830711	0.676799	0.504514	0.743276	0.573799	0.5251	0.605385	0.47799	0.621554	0.730046	0.68539	0.661474	0.688777	0.734399	0.51641	0.660288	0.78366	0.731756	0.662979	0.695856	0.604395	0.680727	0.391719	0.612936
chr1-119000000	9.5845460976363	0.701739	0.716741	0.697797	0.651666	0.754342	0.595489	0.727827	1.30051	0.603622	0.63234	0.779673	0.761458	0.651344	1.53715	0.590008	0.614143	0.635956	0.562647	0.406152	0.593637	0.691428	0.681364	0.643368	0.726808	0.710768	0.477351	0.631727	0.747519	0.782497	0.648775	0.689582	0.648637	0.659403	0.394212	0.678651
chr1-120000000	8.9755129589517	0.491023	0.498513	0.445094	0.458898	0.481185	0.59318	0.47492	0.468456	0.448573	0.428374	0.416141	0.469279	0.517492	0.450076	0.559695	0.454484	0.449515	0.446415	0.600517	0.493662	0.409462	0.610239	0.438089	0.503593	0.458703	0.5401	0.469833	0.465699	0.516755	0.566901	0.458498	0.451568	0.460889	0.371	0.647074
chr1-144000000	11.0038128065099	0.205893	0.208477	0.189983	0.179699	0.199714	0.207787	0.196081	0.220342	0.185174	0.168072	0.164287	0.178224	0.232352	0.230974	0.243629	0.245566	0.279002	0.240584	0.216486	0.213808	0.175434	0.22721	0.181138	0.221418	0.199488	0.207181	0.179104	0.21534	0.225437	0.253696	0.190026	0.210362	0.179095	0.290052	0.558854
chr1-145000000	11.3621460976177	0.520735	0.50878	0.443887	0.45976	0.478568	0.491765	0.477171	0.543093	0.486922	0.429771	0.430994	0.451489	0.506975	0.688207	0.512388	0.465085	0.778556	0.751906	0.407043	0.572462	0.384809	0.522191	0.44774	0.510653	0.48724	0.654457	0.417989	0.474407	0.556767	0.679042	0.585886	0.553879	0.460569	0.403752	1.07612
chr1-146000000	15.565152179889	0.372753	0.387758	0.354994	0.352507	0.397806	0.367063	0.369601	0.583272	0.330156	0.336927	0.381999	0.386809	0.349751	0.68378	0.402657	0.297925	0.45703	0.434081	0.30813	0.375974	0.389996	0.365603	0.353164	0.403026	0.375941	0.367425	0.336861	0.390936	0.399742	0.419827	0.402354	0.370375	0.37136	0.371804	0.430499
chr1-147000000	15.4726557979685	0.432005	0.431815	0.380415	0.398117	0.397461	0.441464	0.408596	0.452786	0.401937	0.393744	0.42189	0.458582	0.466073	0.519417	0.416151	0.451683	0.73938	0.602273	0.38915	0.479963	0.346999	0.405526	0.387174	0.440397	0.415	0.631996	0.389774	0.40425	0.480233	0.530196	0.482589	0.439058	0.417961	0.422509	0.735401
chr1-149000000	15.4892851646526	0.333659	0.314997	0.36797	0.277992	0.298376	0.313766	0.303787	0.346691	0.289914	0.251322	0.256583	0.2353	0.389211	0.328994	0.337746	0.307392	0.677067	0.644234	0.362417	0.445866	0.547352	0.319264	0.264171	0.411732	0.314558	0.725862	0.284875	0.283508	0.370417	0.626335	0.39572	0.349734	0.290793	0.403997	0.748154
chr1-150000000	15.790478741761	0.852616	0.804103	0.770325	0.760297	0.752222	0.717222	0.774146	0.656217	0.807357	0.696613	0.706769	0.559946	1.0685	0.454773	1.22137	0.729481	1.26528	1.24286	1.21672	1.0874	0.56128	0.836177	0.69743	0.819161	0.786872	1.39958	0.659032	0.722835	0.921361	1.24369	0.866487	0.845389	0.708673	0.438066	1.49195
chr1-151000000	15.7796911858622	0.888827	0.781225	0.712953	0.804177	0.743881	0.907128	0.76513	0.777822	0.841867	0.738937	0.703555	0.643463	1.04019	0.737287	1.1898	0.82791	1.41388	1.36658	1.20191	1.12123	0.607972	0.924447	0.740748	0.952639	0.770978	1.30975	0.708204	0.736407	0.958716	1.28805	0.85311	0.965449	0.79046	0.456599	1.59088
chr1-152000000	13.4948517184346	0.615566	0.593214	0.540005	0.491191	0.640877	0.655061	0.554893	0.56805	0.414075	0.473491	0.529768	0.435117	0.441947	0.750529	0.472298	0.356677	0.372861	0.63852	0.341306	0.469001	2.45841	0.436371	0.524539	0.546703	0.58096	0.314746	0.543771	0.59359	0.49283	0.562364	0.567687	0.422562	0.624166	0.414099	0.483008
chr1-153000000	14.6224927038114	0.865069	0.746381	0.694426	0.775474	0.754375	0.991125	0.736927	0.747184	0.789737	0.701675	0.646131	0.731379	0.889829	0.669849	0.937442	0.812459	1.05705	1.05908	1.00045	0.951615	0.727006	0.791252	0.73338	0.872687	0.741826	1.18726	0.770777	0.704129	0.872157	1.04031	0.799452	0.858024	0.799569	0.455255	1.41815
chr1-154000000	15.6936188045627	0.921373	0.789678	0.70697	0.780323	0.761007	1.00449	0.742921	0.809795	0.916181	0.737618	0.664414	0.656334	1.05242	0.757532	1.13937	0.914806	1.4224	1.25023	1.14609	1.11995	0.608854	0.920118	0.762953	0.862379	0.731608	1.30314	0.753604	0.666031	0.927655	1.06065	0.822683	0.891653	0.833277	0.470134	1.58514
chr1-155000000	15.5102853702936	0.91612	0.79815	0.723043	0.788209	0.754833	0.983012	0.777572	0.810756	0.917831	0.715161	0.618251	0.473247	0.936797	0.867434	1.34224	0.852706	1.65108	1.4285	1.21051	1.04945	0.542582	0.976322	0.754285	0.858498	0.73719	1.59129	0.712206	0.682802	0.859739	1.12957	0.836675	0.997573	0.847474	0.469545	1.72937
chr1-156000000	15.1180757306103	0.982831	0.776305	0.736892	0.912862	0.804646	1.33233	0.829638	1.43129	1.15639	0.874259	0.628595	0.570633	1.12494	2.32706	1.30617	1.42035	2.04096	1.51736	1.12205	1.26119	0.562966	1.11546	0.874885	1.0258	0.810254	1.83505	0.970456	0.71831	1.10633	1.26211	0.961696	1.13604	1.07247	0.504268	2.68282
chr1-157000000	12.097000791428	0.783115	0.713617	0.686886	0.687373	0.755045	0.89489	0.719679	0.750551	0.688579	0.666594	0.680889	0.899808	0.779507	0.77445	0.648621	0.846829	0.725392	0.695122	0.617591	0.750624	0.780375	0.644839	0.69302	0.75246	0.740031	0.6641	0.719318	0.695276	0.737519	0.734299	0.704365	0.734689	0.756307	0.423084	0.916779
chr1-158000000	-0.0173011865866212	0.662622	0.712763	0.68365	0.632763	0.747866	0.619327	0.724619	0.661574	0.552676	0.631833	0.66613	0.850228	0.640777	0.613301	0.583764	0.584759	0.514854	0.531081	0.439346	0.579741	0.717732	0.617209	0.633218	0.653969	0.728571	0.517078	0.618954	0.746676	0.716526	0.579817	0.663306	0.5744	0.64996	0.389084	0.622789
chr1-159000000	6.50052639041249	0.693321	0.697351	0.64433	0.611229	0.737627	0.753255	0.68617	0.645433	0.565212	0.614182	0.668533	0.591147	0.603372	0.674658	0.589869	0.549812	0.636816	0.705603	0.43179	0.63325	1.54843	0.601347	0.628039	0.80542	0.688254	0.583142	0.628711	0.693239	0.688264	0.654658	0.678149	0.589866	0.71059	0.41069	0.813044
chr1-160000000	14.0966222384442	0.834003	0.761468	0.691392	0.739029	0.74576	1.01488	0.723428	0.737249	0.755549	0.738166	0.71771	0.795595	0.901072	0.64784	1.00671	0.89426	0.949016	0.897599	0.823281	0.893517	0.671052	0.733241	0.72357	0.763041	0.724769	1.02536	0.771199	0.693477	0.824516	0.915017	0.763376	0.846461	0.785109	0.441275	1.22501
chr1-161000000	12.8954288012986	0.729442	0.693829	0.634064	0.668439	0.679736	0.760616	0.698047	0.76149	0.742048	0.638585	0.654529	0.658122	0.786898	0.817585	0.72189	0.701185	1.22268	1.22983	0.543568	0.878445	0.539908	0.718546	0.653999	0.726927	0.663581	0.890309	0.6252	0.661424	0.765758	0.97561	0.874033	0.936906	0.667566	0.445826	1.31068
chr1-162000000	3.35221839618759	0.726985	0.747717	0.679901	0.673438	0.747078	0.704989	0.746977	0.692861	0.662393	0.67832	0.774898	0.722031	0.769977	0.519381	0.722952	0.749163	0.636065	0.62206	0.87423	0.701818	0.63617	0.822783	0.678335	0.682612	0.701424	0.622175	0.663395	0.721002	0.740106	0.718892	0.710723	0.690615	0.681648	0.410917	0.777842
chr1-163000000	-9.71818939491819	0.68541	0.752239	0.727786	0.67248	0.796662	0.553159	0.799164	0.631183	0.579535	0.675515	0.768866	0.880986	0.666647	0.467563	0.671763	0.614752	0.474531	0.549561	0.436039	0.576586	0.778283	0.564964	0.65635	0.662439	0.758671	0.502813	0.623856	0.834377	0.725414	0.571439	0.684195	0.586486	0.667669	0.376093	0.546491
chr1-164000000	-7.67809728100524	0.723643	0.763114	0.726459	0.715661	0.784156	0.626655	0.801752	0.656873	0.670022	0.70972	0.854186	0.702226	0.808413	0.548142	0.803156	0.908664	0.698676	0.661671	1.63249	0.699349	0.719555	0.96451	0.708557	0.718754	0.762577	0.847279	0.716743	0.782722	0.801414	0.633415	0.69456	0.706302	0.706911	0.394336	0.685068
chr1-165000000	-3.25686027298823	0.75749	0.788792	0.73155	0.72371	0.783218	0.834989	0.758056	1.00787	0.716675	0.73181	0.819925	0.766966	0.76557	1.2228	0.730451	0.773178	0.899963	0.823	1.18924	0.825468	0.638938	0.940251	0.734928	0.844596	0.696201	0.714999	0.771256	0.71959	0.752937	0.778819	0.733206	0.747042	0.761103	0.421932	0.891281
chr1-166000000	-0.396478430576902	0.691305	0.732508	0.684963	0.644954	0.765158	0.587319	0.751597	0.711453	0.602584	0.644545	0.717775	0.766848	0.650821	0.716315	0.631314	0.570938	0.602425	0.622314	0.474417	0.629067	0.774661	0.667184	0.633844	0.836335	0.687544	0.5931	0.636777	0.700571	0.679063	0.674876	0.6765	0.63088	0.683448	0.401974	0.647591
chr1-167000000	1.48629937895448	0.816966	0.812969	0.747227	0.780833	0.806922	0.77866	0.813935	0.762313	0.78029	0.777553	0.817328	0.75085	0.838729	0.69575	0.806751	0.927333	0.90188	0.81934	1.53624	0.784687	0.69105	0.901044	0.746601	0.756865	0.765842	0.836745	0.748048	0.784975	0.871542	0.856807	0.815915	0.840719	0.773168	0.418088	1.13705
chr1-168000000	-7.05865747310546	0.723405	0.734258	0.676214	0.668532	0.74227	0.689103	0.775802	0.673033	0.612904	0.677933	0.76814	0.836062	0.757754	0.511057	0.69809	0.6244	0.550734	0.589362	0.486682	0.693182	0.68156	0.715675	0.658929	0.724897	0.697606	0.543423	0.664263	0.742155	0.702771	0.669636	0.679057	0.665863	0.682094	0.405309	0.719141
chr1-169000000	-15.7392187695837	0.650725	0.757245	0.70849	0.665469	0.781871	0.528079	0.817617	0.645072	0.575292	0.679073	0.733528	0.657777	0.710748	0.62361	0.772141	0.568355	0.660393	0.699751	0.639064	0.666267	0.635683	0.757916	0.644777	0.710158	0.769949	0.556809	0.652052	0.789103	0.778885	0.747781	0.720452	0.635444	0.645886	0.380362	0.674037
chr1-170000000	-16.0360135872721	0.646323	0.74545	0.699936	0.629	0.770892	0.526449	0.813723	0.819464	0.549602	0.649949	0.73641	0.779589	0.631637	0.83266	0.574331	0.500313	0.539683	0.536688	0.419364	0.582536	0.686819	0.654217	0.610796	0.742907	0.738929	0.456152	0.638909	0.752964	0.743074	0.600462	0.644317	0.581403	0.631382	0.378515	0.569208
chr1-171000000	-12.5132281847127	0.725053	0.762638	0.718312	0.698589	0.770393	0.675375	0.776419	0.648393	0.591883	0.679827	0.799806	0.803147	0.791305	0.444245	0.915073	0.704543	0.674126	0.697897	0.998941	0.708331	0.680491	0.692455	0.666116	0.774088	0.74929	0.684494	0.637243	0.777606	0.790558	0.716442	0.705678	0.704694	0.672516	0.397487	0.795316
chr1-172000000	-10.9388768279859	0.66693	0.776905	0.722258	0.674948	0.779198	0.58752	0.805085	0.621019	0.576117	0.681899	0.828245	0.792568	0.687752	0.431976	0.652757	0.587464	0.483307	0.555093	0.626196	0.633741	0.677403	0.658763	0.654722	0.665323	0.742946	0.522014	0.63555	0.813187	0.744952	0.636023	0.699031	0.614667	0.660877	0.381497	0.590204
chr1-173000000	-9.22797638345783	0.681289	0.7442	0.746045	0.678581	0.750898	0.573553	0.805364	0.635309	0.580407	0.655888	0.775172	0.599851	0.800553	0.481219	0.924197	0.579037	0.708365	0.784242	0.824762	0.786948	0.762852	0.731351	0.644916	0.717493	0.756715	1.05038	0.600315	0.757788	0.764736	0.849848	0.727001	0.667297	0.650641	0.395673	0.788712
chr1-174000000	-5.75154517915312	0.65714	0.753808	0.7071	0.668576	0.74712	0.56793	0.758992	0.594118	0.555645	0.64018	0.678568	0.530132	0.688428	0.382045	0.74465	0.520008	0.580864	0.657141	1.13042	0.655133	0.668883	0.790927	0.629197	0.670456	0.719677	0.725183	0.578504	0.776122	0.712967	0.664223	0.679757	0.618503	0.627926	0.383066	0.665752
chr1-175000000	-10.3354609738998	0.785185	0.731509	0.724084	0.701144	0.74543	0.797871	0.738273	0.792339	0.685654	0.706858	0.789132	0.797075	0.70975	1.26022	0.614769	0.726543	0.572044	0.549112	0.398135	0.689055	0.662758	0.778417	0.694175	0.867118	0.687359	0.625339	0.756718	0.669248	0.741866	0.681429	0.694949	0.732828	0.750535	0.428835	0.833655
chr1-176000000	-14.8533630949029	0.696268	0.759558	0.758619	0.670725	0.789573	0.617861	0.79615	0.648776	0.592433	0.676317	0.719168	0.729267	0.689253	0.465299	0.62798	0.543426	0.473957	0.544203	0.708074	0.621345	0.672467	0.758991	0.653508	0.705451	0.729103	0.531249	0.668572	0.75531	0.693578	0.600913	0.697447	0.598752	0.677164	0.39241	0.606167
chr1-177000000	-13.5466156640939	0.726444	0.724288	0.684632	0.659327	0.751989	0.662275	0.742974	0.713807	0.61164	0.663943	0.783625	0.84673	0.707306	0.692156	0.608022	0.620361	0.513262	0.540932	0.400858	0.646172	0.730669	0.665171	0.668206	0.773172	0.694949	0.501941	0.693591	0.722216	0.679617	0.614508	0.658266	0.659639	0.690573	0.407004	0.640713
chr1-178000000	-3.69539493712765	0.754373	0.812382	0.749759	0.732823	0.810402	0.735293	0.826265	0.663865	0.680871	0.725377	0.777595	0.621642	0.820864	0.489432	0.716199	0.749852	0.73126	0.705343	1.24136	0.720732	0.667813	0.808271	0.71399	0.710334	0.787865	0.684392	0.70362	0.80386	0.814236	0.75529	0.755969	0.724258	0.736509	0.39864	0.830028
chr1-179000000	7.25118983275461	0.705015	0.753254	0.71011	0.6564	0.763095	0.588392	0.758686	0.778704	0.633697	0.636885	0.698924	0.61891	0.666505	0.789309	0.725509	0.522952	0.685947	0.69793	0.81231	0.668432	0.65298	0.788485	0.645776	0.718043	0.69582	0.639734	0.609551	0.739093	0.69922	0.76163	0.708681	0.666371	0.665506	0.408026	0.779901
chr1-180000000	9.15051782897855	0.759565	0.765568	0.742151	0.720997	0.791399	0.704028	0.80898	0.860705	0.779675	0.710923	0.726227	0.563425	0.803418	0.763298	0.897041	0.783747	0.818898	0.734507	1.03532	0.737448	0.668239	0.926019	0.722599	0.750718	0.777389	0.908306	0.673197	0.770446	0.793626	0.776864	0.757796	0.741439	0.737189	0.411509	0.894776
chr1-181000000	8.858330510167	0.795252	0.740036	0.724892	0.71196	0.779879	0.78897	0.755323	0.828203	0.714489	0.718891	0.753662	0.837793	0.741332	0.929316	0.607632	0.750191	0.747043	0.665617	0.387238	0.706462	0.760195	0.63484	0.729927	0.833071	0.692618	0.661336	0.778581	0.688874	0.723202	0.775712	0.741058	0.740017	0.78953	0.433382	0.881753
chr1-182000000	9.16227488417013	0.808256	0.795429	0.735628	0.754862	0.815274	0.786553	0.776873	0.731233	0.721376	0.728323	0.814778	0.901419	0.796933	0.679882	0.852292	0.737425	0.717843	0.704219	0.706941	0.777491	0.679134	0.705649	0.723761	0.76389	0.732932	0.859583	0.771119	0.743098	0.771039	0.816531	0.797007	0.742908	0.763777	0.419301	0.93348
chr1-183000000	3.88474493924398	0.766019	0.796029	0.717221	0.750863	0.773601	0.663127	0.795332	0.717534	0.70797	0.75095	0.823871	0.671322	0.826858	0.56511	0.793827	0.85084	0.74407	0.715239	0.912648	0.761328	0.638799	0.78998	0.729344	0.785965	0.747022	0.704785	0.689513	0.774167	0.813993	0.709214	0.736801	0.736783	0.732289	0.411391	0.921915
chr1-184000000	-8.20408620352893	0.714207	0.750967	0.690682	0.702827	0.761097	0.631206	0.783216	0.701935	0.666507	0.705353	0.846358	0.665891	0.762264	0.5713	0.704609	0.766058	0.737314	0.707442	1.0111	0.71008	0.673882	0.78402	0.686345	0.707538	0.742661	0.73717	0.66736	0.770555	0.75657	0.693771	0.716793	0.689405	0.69621	0.398936	0.758998
chr1-185000000	-15.5717409310601	0.647384	0.767839	0.733395	0.694785	0.801283	0.562854	0.836591	0.612505	0.568046	0.675265	0.774118	0.679504	0.72827	0.420372	0.739031	0.604633	0.572603	0.636723	0.944362	0.649861	0.697399	0.682248	0.655201	0.692154	0.761387	0.611077	0.629229	0.821596	0.771216	0.684849	0.723244	0.627734	0.66645	0.377092	0.639196
chr1-186000000	-17.4876172580227	0.660477	0.77772	0.702699	0.637513	0.789503	0.566681	0.839867	0.580366	0.519864	0.636913	0.710066	0.761873	0.671007	0.378456	0.822541	0.449293	0.427986	0.562801	0.476079	0.579249	0.647618	0.708355	0.603332	0.659726	0.744127	0.459299	0.595042	0.798149	0.701482	0.569641	0.663191	0.538283	0.619736	0.367066	0.506433
chr1-187000000	-17.4540613540202	0.616888	0.761957	0.732596	0.647084	0.811036	0.446667	0.840117	0.565946	0.501001	0.633055	0.695421	0.8679	0.659718	0.36502	0.561212	0.489867	0.383641	0.451217	0.422205	0.525539	0.680201	0.543002	0.605788	0.631019	0.780259	0.450857	0.601237	0.818748	0.719564	0.507378	0.668328	0.52879	0.591735	0.357133	0.412307
chr1-188000000	-17.1026920211374	0.594007	0.778493	0.734559	0.598479	0.805589	0.442558	0.845939	0.537774	0.468945	0.593443	0.583929	0.822558	0.560583	0.355096	0.539459	0.397346	0.319386	0.43405	0.364846	0.470113	0.650437	0.625298	0.571422	0.646829	0.776295	0.349139	0.559	0.794266	0.665951	0.438335	0.644336	0.468671	0.565656	0.342571	0.352745
chr1-189000000	-17.356923789679	0.559177	0.74754	0.736162	0.595628	0.808712	0.418321	0.823595	0.535865	0.461844	0.581836	0.565157	0.827955	0.557301	0.330713	0.511545	0.358704	0.293523	0.435592	0.363153	0.458794	0.643147	0.603003	0.558252	0.567723	0.754302	0.339176	0.570706	0.785776	0.649643	0.422495	0.651996	0.430014	0.56541	0.33983	0.320491
chr1-190000000	-17.1740101530742	0.584535	0.784377	0.759433	0.617684	0.827059	0.41931	0.864538	0.582085	0.47736	0.599643	0.570644	0.848063	0.56201	0.382385	0.504047	0.387165	0.378863	0.488291	0.380038	0.487244	0.59696	0.69797	0.572105	0.568665	0.77374	0.347713	0.579233	0.826684	0.701317	0.434196	0.671962	0.455434	0.570884	0.336441	0.33691
chr1-191000000	-16.9348191441734	0.587975	0.772681	0.725815	0.602432	0.80707	0.404227	0.841378	0.524631	0.466233	0.577995	0.594112	0.850578	0.573867	0.333151	0.522806	0.360153	0.300525	0.442505	0.371735	0.473815	0.665949	0.614883	0.562585	0.587607	0.748548	0.348157	0.566178	0.805151	0.654766	0.453004	0.640047	0.453188	0.555147	0.343076	0.33842
chr1-192000000	-16.5102096019688	0.636983	0.755723	0.714084	0.640511	0.806401	0.492737	0.84968	0.589878	0.509037	0.654428	0.702818	0.92907	0.686939	0.372226	0.582843	0.502532	0.414332	0.485894	0.389036	0.569548	0.661694	0.618743	0.609026	0.631538	0.779728	0.42537	0.620215	0.806992	0.733888	0.550661	0.665099	0.537935	0.598646	0.362486	0.468458
chr1-193000000	-16.6630620835323	0.659508	0.782833	0.757698	0.663803	0.807793	0.519858	0.85525	0.592011	0.545541	0.668016	0.705512	0.735536	0.687727	0.408672	0.70779	0.513909	0.494037	0.579807	0.772066	0.58607	0.672176	0.72545	0.625708	0.648044	0.791816	0.533037	0.61968	0.835747	0.761225	0.619817	0.694607	0.564707	0.648178	0.364908	0.527548
chr1-194000000	-17.3764624529156	0.602302	0.759043	0.712055	0.597466	0.802494	0.435646	0.839565	0.533546	0.476283	0.576505	0.578123	0.819708	0.568069	0.334302	0.499891	0.361576	0.297553	0.42013	0.360205	0.471431	0.662369	0.611948	0.56236	0.622231	0.75515	0.346625	0.570624	0.779004	0.650761	0.458002	0.635952	0.469228	0.553334	0.344261	0.35017
chr1-195000000	-17.341100902135	0.597271	0.799954	0.737796	0.629472	0.825329	0.44876	0.846418	0.537086	0.502024	0.603327	0.617219	0.897558	0.601035	0.343203	0.514289	0.42443	0.333298	0.44376	0.372799	0.489102	0.618242	0.589627	0.583697	0.611599	0.790425	0.377364	0.587716	0.825238	0.681131	0.46472	0.668855	0.487294	0.586712	0.34207	0.367017
chr1-196000000	-17.0722663408437	0.573115	0.721773	0.684352	0.608083	0.750295	0.457193	0.786202	0.541565	0.487219	0.600666	0.599646	0.640792	0.617693	0.327345	0.601329	0.464274	0.421217	0.467787	0.669176	0.49428	0.612746	0.655674	0.565977	0.567618	0.733727	0.520152	0.522344	0.785026	0.687299	0.483085	0.639601	0.512242	0.56617	0.349261	0.460716
chr1-197000000	-17.4641279633539	0.633969	0.795498	0.736571	0.685807	0.813079	0.52634	0.86356	1.03815	0.57265	0.657816	0.746619	0.748359	0.674706	0.991783	0.67262	0.587053	0.635633	0.624165	0.527636	0.593807	0.623067	0.709598	0.632432	0.625729	0.792925	0.475326	0.617832	0.809944	0.83395	0.583847	0.68914	0.607336	0.626232	0.36289	0.578004
chr1-198000000	-17.7726572177863	0.642539	0.78426	0.759734	0.681129	0.839443	0.524809	0.855395	0.608791	0.552836	0.690149	0.749865	0.862006	0.703037	0.36463	0.562554	0.572229	0.48461	0.538159	0.540652	0.578877	0.616229	0.619098	0.634677	0.632818	0.787944	0.447665	0.610429	0.845949	0.765282	0.567423	0.701723	0.563508	0.616256	0.358997	0.489207
chr1-199000000	-16.5800665294828	0.653901	0.758467	0.722535	0.630771	0.790412	0.538555	0.835077	0.604081	0.540929	0.648027	0.709066	0.895507	0.66046	0.403452	0.558021	0.520437	0.430319	0.489977	0.371111	0.555233	0.673835	0.582308	0.627633	0.696565	0.723111	0.433516	0.620491	0.793258	0.703967	0.573251	0.649006	0.571263	0.618909	0.372443	0.498071
chr1-200000000	0.0139133992661172	0.817059	0.810803	0.737435	0.760201	0.774663	0.719936	0.825444	0.806418	0.791896	0.735532	0.772477	0.647967	0.875526	0.68808	0.935519	0.821541	1.0121	0.880643	0.872531	0.798212	0.58858	0.82898	0.722565	0.763181	0.780462	0.873339	0.717303	0.740858	0.849003	0.840405	0.77247	0.800188	0.746465	0.421856	1.05969
chr1-201000000	12.421704265553	0.908949	0.791481	0.714238	0.819901	0.759746	1.15049	0.757921	0.893707	0.99914	0.795522	0.596379	0.704029	0.958437	0.985007	0.999233	1.09218	1.2024	0.983696	0.816566	0.996379	0.599277	0.905337	0.806713	0.882869	0.682473	1.27122	0.887998	0.611003	0.800087	0.96996	0.848204	0.944898	0.921342	0.487769	1.52585
chr1-202000000	15.3481093861072	0.833498	0.774105	0.716896	0.766494	0.732466	0.954135	0.752466	0.766674	0.85667	0.727674	0.607781	0.626569	0.911996	0.687036	0.971427	0.907131	1.08247	0.990836	1.16001	0.93869	0.555139	0.900446	0.732243	0.896271	0.700176	1.15739	0.731731	0.671398	0.786415	0.970954	0.807308	0.8683	0.799765	0.455461	1.39495
chr1-203000000	15.3296349897874	0.866142	0.768135	0.682946	0.758689	0.737197	0.98724	0.755157	0.857129	0.886536	0.755996	0.644891	0.783994	0.839411	1.12256	0.803586	0.999671	0.968313	0.792048	0.596707	0.875823	0.689014	0.749372	0.740125	0.796291	0.695912	0.976483	0.829981	0.659963	0.768724	0.890844	0.779343	0.876638	0.857857	0.464077	1.35072
chr1-204000000	15.3006314162084	0.905069	0.807196	0.72549	0.819616	0.751236	1.08412	0.743502	0.854377	1.01844	0.811834	0.659012	0.652111	0.949504	1.05105	0.841905	1.25634	1.21904	1.00459	1.13634	0.971306	0.610328	0.983801	0.820092	0.89809	0.727103	1.14501	0.909308	0.649662	0.802552	0.897996	0.836017	0.937906	0.885299	0.477656	1.64309
chr1-205000000	15.2892043899502	0.848452	0.732709	0.675064	0.778202	0.693371	0.984574	0.749925	0.778767	0.940808	0.741314	0.588849	0.577077	0.955334	0.868352	0.886493	1.16734	1.17507	0.955788	1.00747	0.936208	0.564086	0.892573	0.730592	0.856712	0.700143	1.27279	0.798039	0.631846	0.84114	0.937948	0.79824	0.847057	0.848311	0.434364	1.59825
chr1-206000000	11.2266793591075	0.525249	0.47648	0.426173	0.464577	0.464078	0.669111	0.46209	0.516411	0.53107	0.443266	0.40565	0.427625	0.493609	0.592884	0.503668	0.513366	0.565732	0.479128	0.376707	0.497672	0.368905	0.608739	0.454358	0.494679	0.417479	0.498654	0.491134	0.403359	0.470693	0.536577	0.474205	0.522857	0.505544	0.348339	0.754359
chr1-207000000	4.01317143868323	0.714894	0.749552	0.674061	0.694905	0.761873	0.788731	0.723089	0.676028	0.633457	0.662785	0.737718	0.816791	0.698608	0.596087	0.709839	0.58752	0.627253	0.667195	0.593482	0.706785	0.685932	0.683011	0.661616	0.670527	0.665037	0.614409	0.659239	0.703078	0.725958	0.719982	0.706968	0.676012	0.68549	0.406088	0.809437
chr1-208000000	-6.27551201033243	0.824929	0.771347	0.718688	0.727665	0.795872	0.803265	0.787765	0.819949	0.789008	0.74613	0.773793	0.917678	0.758922	0.89129	0.635761	0.837479	0.658832	0.610403	0.390456	0.722364	0.679028	0.708417	0.731053	0.772741	0.717365	0.588214	0.798653	0.720525	0.745373	0.73162	0.739644	0.787636	0.788928	0.43182	0.836016
chr1-209000000	-8.40658313575235	0.773053	0.747428	0.705986	0.708351	0.767766	0.840409	0.762298	0.76656	0.67745	0.728291	0.8164	0.944542	0.775747	0.766542	0.650295	0.791112	0.647359	0.63213	0.402916	0.729692	0.780496	0.622804	0.689882	0.832147	0.697328	0.623239	0.737038	0.733889	0.719865	0.718808	0.714114	0.720514	0.748791	0.420552	0.945906
chr1-210000000	-7.39723728700886	0.761131	0.76522	0.711012	0.677314	0.770212	0.700435	0.77727	0.723715	0.657744	0.69568	0.756628	0.745401	0.734308	0.688915	0.692803	0.639645	0.627313	0.621523	0.480788	0.676534	0.649457	0.735324	0.67478	0.945717	0.719439	0.601526	0.712967	0.74119	0.733245	0.708339	0.707173	0.69586	0.691093	0.411359	0.836239
chr1-211000000	-3.7100588139801	0.744012	0.754935	0.697653	0.673137	0.748268	0.706904	0.750664	0.650286	0.636877	0.644862	0.673528	0.739069	0.713786	0.537642	0.684	0.570576	0.681925	0.669817	0.523947	0.690751	0.68121	0.670438	0.639769	0.802877	0.691004	0.64388	0.648205	0.69852	0.706859	0.807735	0.697276	0.695129	0.700703	0.418297	0.832179
chr1-212000000	3.16551665244468	0.797	0.796522	0.730846	0.733172	0.767236	0.800608	0.766597	0.753851	0.737923	0.722769	0.692721	0.651283	0.774332	0.716616	0.916273	0.710488	0.876203	0.812882	0.914114	0.771111	0.656875	0.847369	0.700089	0.791129	0.714394	0.921149	0.729069	0.709581	0.757272	0.897436	0.781207	0.765963	0.741956	0.426893	1.01275
chr1-213000000	-4.7529642381892	0.748187	0.74632	0.732038	0.714367	0.738673	0.609659	0.794298	0.712988	0.675898	0.675682	0.759313	0.707017	0.813397	0.50828	0.882268	0.701339	0.677031	0.703143	0.80992	0.731923	0.724952	0.758479	0.673622	0.721862	0.729977	0.940671	0.655289	0.731886	0.73569	0.738242	0.711436	0.717874	0.702127	0.412866	0.843485
chr1-214000000	-14.8545539749771	0.765322	0.814009	0.758243	0.744946	0.781091	0.7139	0.823648	0.844383	0.702664	0.771416	0.878372	0.720668	0.818101	0.968825	0.882717	0.856766	0.84893	0.732019	0.936609	0.764518	0.66498	0.8352	0.722856	0.726771	0.769263	0.760039	0.748472	0.774541	0.867345	0.752303	0.75222	0.756168	0.722804	0.406566	0.965344
chr1-215000000	-16.7226920576486	0.640261	0.763176	0.749614	0.671484	0.816824	0.539489	0.83752	0.64775	0.550404	0.665544	0.731299	0.870149	0.681764	0.488563	0.612085	0.523707	0.477202	0.517484	0.489348	0.599179	0.688736	0.645485	0.652321	0.681239	0.761532	0.452422	0.637563	0.810365	0.733997	0.575277	0.687571	0.56826	0.637372	0.372266	0.497991
chr1-216000000	-16.4246229605777	0.658605	0.816497	0.753316	0.689121	0.825328	0.540356	0.865388	0.61964	0.569497	0.705285	0.786537	0.859918	0.664924	0.402549	0.572489	0.564189	0.457291	0.49988	0.381057	0.589911	0.598121	0.628588	0.668831	0.647694	0.795585	0.425089	0.667806	0.851315	0.759167	0.531874	0.701123	0.562712	0.632582	0.363051	0.521658
chr1-217000000	-15.9908470625804	0.655202	0.767977	0.744735	0.661706	0.801464	0.514252	0.835897	0.833877	0.585794	0.659919	0.776946	0.779475	0.679875	0.758553	0.591939	0.557366	0.57125	0.569967	0.449975	0.603071	0.621399	0.725646	0.636465	0.682305	0.761904	0.446801	0.640578	0.800132	0.742514	0.567723	0.686773	0.577185	0.618793	0.377555	0.54888
chr1-218000000	-15.9898110858991	0.701942	0.786742	0.733617	0.671205	0.812672	0.601203	0.831668	0.64557	0.586507	0.698231	0.775685	0.934092	0.761686	0.444079	0.636575	0.646495	0.607369	0.640676	0.532201	0.654454	0.656563	0.614814	0.65868	0.697753	0.766613	0.507614	0.705656	0.799549	0.753774	0.644539	0.698508	0.630074	0.678305	0.385535	0.607215
chr1-219000000	-15.5975220151915	0.664714	0.740316	0.717927	0.658168	0.781346	0.542241	0.811955	0.614791	0.547644	0.670772	0.760167	0.855093	0.736998	0.405063	0.603568	0.498714	0.396468	0.482665	0.421079	0.604146	0.657475	0.645915	0.625536	0.659548	0.752956	0.447435	0.622256	0.780753	0.704167	0.586308	0.680808	0.560054	0.624692	0.377551	0.525831
chr1-220000000	-15.0182099169998	0.735263	0.748329	0.71405	0.691418	0.763904	0.720538	0.79573	0.678472	0.624884	0.67363	0.769924	0.690939	0.75862	0.540159	0.971825	0.639115	0.746678	0.742315	0.951418	0.744834	0.646899	0.797782	0.659559	0.704299	0.729824	0.744761	0.653979	0.777663	0.785532	0.79951	0.726228	0.711722	0.675118	0.400435	0.788188
chr1-221000000	-15.5763590926493	0.702376	0.773704	0.731922	0.688964	0.801084	0.609403	0.831503	1.28119	0.624026	0.693339	0.774445	0.862205	0.676579	1.42216	0.589177	0.605155	0.619262	0.600284	0.390889	0.604701	0.736602	0.698942	0.658709	0.717084	0.754316	0.467302	0.721829	0.769163	0.78649	0.635688	0.698219	0.678727	0.688763	0.389738	0.679488
chr1-222000000	-14.1333280142449	0.694002	0.69715	0.67221	0.636973	0.725411	0.622198	0.744706	0.636224	0.581996	0.627206	0.745597	0.779668	0.689911	0.458544	0.77754	0.525815	0.563233	0.664825	0.545828	0.659988	0.690714	0.652832	0.628509	0.683493	0.672825	0.552928	0.653464	0.716926	0.671492	0.716255	0.681865	0.633061	0.640588	0.406775	0.748779
chr1-223000000	-2.03315303122277	0.730493	0.697713	0.643663	0.685017	0.710464	0.776138	0.694881	0.706983	0.703356	0.664479	0.656513	0.662232	0.699589	0.782673	0.702146	0.726711	0.653192	0.588937	0.446457	0.678809	0.634793	0.672525	0.672216	0.654854	0.621488	0.870647	0.722527	0.639605	0.681301	0.698694	0.68068	0.730875	0.74071	0.416849	0.958264
chr1-224000000	8.50866500949958	0.738663	0.710359	0.65113	0.65696	0.697444	0.606039	0.704637	0.695889	0.68526	0.632652	0.673481	0.588963	0.763951	0.615392	0.880628	0.716212	0.790082	0.774292	1.00032	0.749515	0.609529	0.710525	0.636219	0.709221	0.658801	0.829221	0.616752	0.667978	0.710784	0.844074	0.674596	0.716898	0.672274	0.42743	0.944016
chr1-225000000	12.0417877634861	0.714208	0.769134	0.739804	0.689426	0.748934	0.650594	0.774308	0.647575	0.70336	0.662211	0.718749	0.580121	0.712719	0.555611	0.707907	0.668802	0.668364	0.68176	1.77227	0.680895	0.781019	0.85369	0.663765	0.716261	0.742545	0.764085	0.651409	0.746144	0.776814	0.748625	0.709229	0.722765	0.70969	0.401168	0.812751
chr1-226000000	14.2846055342103	0.899898	0.815646	0.770199	0.791921	0.787889	0.933256	0.775211	0.868489	1.0027	0.764419	0.63801	0.68664	0.902618	0.902151	1.01122	0.977756	1.17587	1.02468	0.928119	0.961869	0.584626	0.900935	0.798557	0.810704	0.738578	1.1501	0.822137	0.653676	0.804733	1.07094	0.859256	0.952443	0.885945	0.467329	1.44793
chr1-227000000	14.6858472403027	0.732733	0.73848	0.715405	0.709038	0.752394	0.673556	0.762176	0.691543	0.794604	0.671728	0.641299	0.537174	0.743298	0.559111	0.828679	0.634594	0.689231	0.727843	1.1184	0.708368	0.926793	0.857557	0.689219	0.751728	0.684189	0.80218	0.664146	0.706086	0.716138	0.758645	0.718409	0.687816	0.758404	0.4231	0.954824
chr1-228000000	14.7355576625215	0.861892	0.773247	0.727355	0.773391	0.778307	0.959083	0.743796	1.08627	1.17098	0.716789	0.551709	0.576886	0.762807	1.91159	0.719652	0.839085	1.29887	1.10399	0.679839	0.93084	0.720123	0.933703	0.744073	0.722462	0.656186	1.1729	0.850234	0.572998	0.77955	0.964258	0.837815	0.882737	0.937892	0.500766	1.37495
chr1-229000000	14.6973327220243	0.859766	0.784185	0.718115	0.760777	0.778974	0.71859	0.762591	0.826585	0.90108	0.725693	0.723552	0.801445	0.855594	0.883912	0.910988	0.918342	0.826824	0.783161	0.70574	0.831429	0.717482	0.763744	0.787136	0.844993	0.713479	0.761007	0.8011	0.693242	0.778407	0.846116	0.769826	0.814335	0.790662	0.440307	1.05453
chr1-230000000	14.352424616534	0.850865	0.782239	0.733006	0.763382	0.783357	0.799879	0.75479	0.726818	0.871392	0.75028	0.712761	0.710961	0.900092	0.717603	0.835914	0.968466	0.77843	0.708672	1.01613	0.825225	0.717445	0.920539	0.779798	0.841796	0.697056	0.812285	0.814361	0.693457	0.756853	0.777328	0.746506	0.800377	0.832586	0.445584	1.00258
chr1-231000000	12.4014793118109	0.779626	0.741197	0.697693	0.693773	0.753512	0.746137	0.745597	0.845384	0.76005	0.669955	0.736574	0.594501	0.680792	1.15086	0.711027	0.599296	0.820342	0.773297	0.593155	0.78441	0.668169	0.946058	0.697352	0.813042	0.688608	0.612874	0.66474	0.721149	0.731075	0.805478	0.727121	0.738991	0.741252	0.423873	0.83716
chr1-232000000	8.05723081364655	0.771444	0.760508	0.719096	0.784941	0.770526	0.676461	0.762414	0.76672	0.765971	0.745765	0.826578	0.654304	0.720234	0.85645	0.739925	0.854582	0.699378	0.657898	0.724917	0.717492	0.701393	0.851459	0.740401	0.760707	0.729751	0.980797	0.728076	0.746936	0.75532	0.698029	0.721634	0.765973	0.755353	0.416348	0.836117
chr1-233000000	5.04207637562804	0.773544	0.763581	0.743698	0.75099	0.79249	0.661249	0.80291	0.690517	0.689261	0.727713	0.793619	0.704293	0.864026	0.54014	1.01111	0.71616	0.680561	0.6687	0.857945	0.74695	0.793326	0.831153	0.705055	0.735183	0.723137	0.895938	0.666026	0.784783	0.746833	0.74057	0.714689	0.701036	0.725038	0.406617	0.789665
chr1-234000000	7.88456346406933	0.79994	0.797625	0.710109	0.705775	0.78447	0.759846	0.75494	0.728286	0.755676	0.711759	0.751153	0.798094	0.780661	0.687882	0.67502	0.699474	0.680237	0.67077	0.490163	0.77443	0.702478	0.693949	0.710614	0.714335	0.703842	0.63377	0.735267	0.708299	0.724535	0.823182	0.722836	0.741151	0.755638	0.429106	0.89971
chr1-235000000	8.71523572195229	0.788418	0.754971	0.696991	0.710024	0.73113	0.693543	0.746549	0.660054	0.7626	0.688765	0.685819	0.614043	0.872678	0.4654	0.958501	0.737214	0.773582	0.779287	1.52619	0.831156	0.560605	0.896071	0.677196	0.786422	0.717718	0.949016	0.666544	0.706279	0.758477	0.878862	0.737146	0.751949	0.726759	0.406264	1.05637
chr1-236000000	0.113329109614422	0.785906	0.760378	0.719902	0.692792	0.762609	0.704351	0.77099	0.717511	0.706446	0.677766	0.698044	0.697041	0.735077	0.701215	0.856258	0.598302	0.786453	0.765116	0.491351	0.722138	0.619643	0.792342	0.691417	0.770106	0.689438	0.717594	0.690245	0.701798	0.735444	0.866952	0.745602	0.723156	0.736114	0.429946	0.887704
chr1-237000000	-11.0793774562484	0.698843	0.767819	0.766006	0.689562	0.787227	0.602102	0.800006	0.629263	0.607754	0.682337	0.75414	0.603512	0.748847	0.448901	0.695513	0.639665	0.501326	0.500641	0.663703	0.623176	0.677545	0.685198	0.658643	0.682458	0.735015	0.589534	0.645836	0.76183	0.722104	0.615644	0.693271	0.641475	0.662752	0.393258	0.669832
chr1-238000000	-13.4761850009854	0.68878	0.773279	0.723156	0.663804	0.803423	0.546868	0.838001	0.604853	0.537023	0.668379	0.750242	0.926438	0.718427	0.405523	0.614018	0.511648	0.384611	0.501448	0.370531	0.553147	0.761615	0.545389	0.627726	0.659381	0.728526	0.447662	0.67996	0.798481	0.685673	0.569636	0.683807	0.571827	0.647106	0.376128	0.556875
chr1-239000000	-13.121246277776	0.689851	0.774924	0.764651	0.67299	0.805442	0.522932	0.829517	0.62777	0.573501	0.674183	0.755121	0.773201	0.69978	0.444169	0.613215	0.561109	0.457023	0.526994	0.452907	0.581348	0.720794	0.617132	0.648329	0.686046	0.762056	0.478522	0.636812	0.810145	0.716948	0.574484	0.702087	0.587672	0.656259	0.374148	0.553392
chr1-240000000	-12.5742849270982	0.732853	0.774766	0.75523	0.657836	0.792501	0.664588	0.815913	0.686254	0.615966	0.665998	0.711897	0.747857	0.682628	0.521544	0.585709	0.532938	0.491048	0.509514	0.379828	0.60724	0.67552	0.653525	0.640068	0.749579	0.723099	0.480789	0.669144	0.737624	0.704243	0.651726	0.680943	0.652462	0.673288	0.401745	0.634533
chr1-241000000	-11.5534609181788	0.705782	0.759684	0.749769	0.684333	0.794143	0.568485	0.820574	0.651929	0.603775	0.697331	0.815218	0.776343	0.746207	0.471554	0.636238	0.597205	0.552207	0.592668	0.521267	0.658969	0.685384	0.633413	0.669102	0.805595	0.74794	0.583781	0.693363	0.786473	0.761271	0.666018	0.703532	0.65345	0.689082	0.390642	0.598889
chr1-242000000	-9.88324217193762	0.700545	0.718742	0.663405	0.620972	0.704694	0.587103	0.717619	0.61051	0.586462	0.622397	0.703063	0.716987	0.705256	0.464351	0.678286	0.598339	0.514733	0.564665	0.426833	0.597855	0.69166	0.588194	0.607585	0.768545	0.659573	0.552506	0.628366	0.676388	0.645256	0.646154	0.630641	0.638247	0.648247	0.409312	0.674173
chr1-243000000	-2.84137427143729	0.596936	0.674055	0.633884	0.585729	0.661148	0.494844	0.675209	0.539441	0.578993	0.57684	0.571029	0.461463	0.658674	0.359709	0.63039	0.598805	0.489118	0.48668	0.743463	0.532455	0.553646	0.625779	0.558896	0.738288	0.645556	0.561041	0.568786	0.665261	0.65242	0.56344	0.592893	0.553276	0.577716	0.392308	0.653981
chr1-244000000	4.56343228257042	0.807511	0.794889	0.748319	0.769859	0.806696	0.68242	0.793677	0.726588	0.763663	0.755843	0.837691	0.87155	0.878554	0.597104	0.741944	0.805778	0.825879	0.795051	0.847764	0.843764	0.689145	0.664728	0.740584	0.907352	0.752088	0.893196	0.722539	0.736999	0.810635	0.903945	0.781427	0.847408	0.785548	0.423725	1.09894
chr1-245000000	5.91022981363161	0.82732	0.77149	0.726782	0.708473	0.758211	0.689125	0.763828	0.817109	0.834703	0.692819	0.707775	0.7943	0.820351	0.72727	0.683499	0.716633	0.745486	0.720332	0.612359	0.845346	0.615957	0.734165	0.694858	0.746768	0.695395	0.77077	0.731195	0.684931	0.745079	0.880706	0.737027	0.869396	0.739402	0.438585	0.940138
chr1-246000000	4.12460661716792	0.765637	0.769428	0.719919	0.693878	0.764197	0.677206	0.750834	0.675863	0.72704	0.679739	0.731971	0.505825	0.784083	0.46432	0.710194	0.663014	0.540578	0.575767	0.677478	0.678938	0.669341	0.800473	0.692013	0.713129	0.70997	0.62861	0.668675	0.729812	0.725524	0.698551	0.704527	0.687265	0.712039	0.416345	0.778667
chr1-247000000	2.4396568708956	0.72435	0.698873	0.721029	0.674419	0.717464	0.631451	0.744445	0.64605	0.631871	0.600104	0.649448	0.538908	0.6595	0.546797	0.97778	0.564449	0.696118	0.840249	1.11878	0.7024	1.47168	0.717476	0.637022	0.679052	0.712691	0.842355	0.583622	0.708657	0.695728	0.794726	0.710773	0.647378	0.740024	0.4128	0.838502
chr1-248000000	1.47346807313695	0.419931	0.47108	0.478811	0.363056	0.508183	0.328741	0.459673	0.343485	0.286843	0.331264	0.34258	0.228763	0.267646	0.348664	0.352251	0.208161	0.190587	0.497034	0.268612	0.296152	2.22119	0.304018	0.376862	0.415805	0.459169	0.217522	0.356711	0.458771	0.376241	0.390795	0.416891	0.254555	0.450382	0.347289	0.235859
chr2-0	7.94279719251288	0.831125	0.792207	0.741409	0.758932	0.796046	0.791313	0.788176	0.819805	0.931336	0.72338	0.743047	0.805974	0.762876	0.934738	0.672265	0.849207	0.821593	0.765412	0.776372	0.777554	0.772936	0.759164	0.743353	0.722719	0.708949	0.611121	0.820445	0.695765	0.723655	0.743823	0.756224	0.790983	0.78146	0.436266	1.21541
chr2-1000000	5.14475333684021	0.842311	0.723322	0.737845	0.755981	0.752633	0.870658	0.747883	0.77725	1.03846	0.700686	0.585613	0.559367	0.821245	0.726382	0.833712	0.836322	0.616256	0.592883	0.758043	0.784648	0.773739	0.977507	0.747233	0.721146	0.663892	0.890978	0.823221	0.637014	0.680388	0.714658	0.718325	0.768989	0.850975	0.467577	1.07761
chr2-2000000	1.26520338629005	0.821554	0.739145	0.725993	0.688793	0.760512	0.667844	0.719063	0.725414	0.80845	0.659765	0.626324	0.910784	0.740592	0.661846	0.60875	0.69853	0.49693	0.58039	0.370095	0.700615	0.883762	0.627359	0.694149	0.792692	0.639509	0.490783	0.826576	0.657726	0.63597	0.666653	0.686261	0.704909	0.798457	0.443486	0.769329
chr2-3000000	-6.34722251029626	0.829068	0.731755	0.737557	0.731747	0.749445	0.774944	0.710717	0.695619	0.869427	0.650812	0.545761	0.585148	0.815864	0.565661	0.846963	0.702454	0.670272	0.671611	0.672679	0.842114	0.730872	0.827793	0.723227	0.740134	0.626268	0.663381	0.759979	0.59359	0.66524	0.820921	0.74086	0.72491	0.824339	0.443628	1.12044
chr2-4000000	-12.7954831346078	0.706711	0.721161	0.731911	0.650589	0.762998	0.498138	0.78816	0.603565	0.549893	0.617768	0.686534	0.897314	0.663527	0.440181	0.616525	0.471169	0.357324	0.51953	0.370012	0.569118	0.980108	0.533425	0.621111	0.653765	0.706299	0.363797	0.664316	0.751863	0.653829	0.559715	0.668379	0.57252	0.666596	0.386735	0.515553
chr2-5000000	-12.9066583101896	0.695193	0.685066	0.695858	0.62642	0.734709	0.528445	0.716584	0.618649	0.587452	0.638843	0.693069	0.844745	0.685273	0.473836	0.57808	0.610985	0.556468	0.640876	0.428611	0.638817	0.728361	0.539005	0.61464	0.635351	0.668466	0.488812	0.684919	0.685564	0.691291	0.621568	0.658378	0.604927	0.638224	0.360785	0.633159
chr2-6000000	-10.8940837906867	0.771826	0.770058	0.769593	0.690094	0.798553	0.606015	0.817586	0.686352	0.655872	0.698349	0.810003	0.939076	0.71292	0.618396	0.643403	0.664385	0.521454	0.560102	0.388089	0.649147	0.823434	0.602637	0.674409	0.707829	0.732557	0.431572	0.755106	0.765702	0.732227	0.64108	0.689654	0.665757	0.711571	0.400366	0.658842
chr2-7000000	-6.41809155493898	0.824526	0.757978	0.731683	0.727576	0.816658	0.723462	0.800909	0.736514	0.73416	0.707821	0.774938	0.84001	0.741599	0.628267	0.723578	0.688972	0.539566	0.612427	0.461222	0.684127	0.862597	0.631024	0.731275	0.72043	0.724744	0.478651	0.752098	0.756199	0.69964	0.665295	0.729602	0.705934	0.764271	0.411368	0.722241
chr2-8000000	0.622952631386458	0.863241	0.78223	0.729263	0.77647	0.790331	0.655156	0.77353	0.825208	0.803348	0.743763	0.714624	0.890847	0.813877	0.770816	0.741796	0.810887	0.722126	0.709837	0.514782	0.777241	0.760097	0.628152	0.762296	0.73805	0.731042	0.536397	0.858601	0.706563	0.730607	0.747337	0.773247	0.761446	0.783353	0.438733	0.927302
chr2-9000000	6.63369566086858	0.831928	0.790761	0.722421	0.780571	0.795755	0.814964	0.790509	0.718512	0.894985	0.741692	0.650549	0.627264	0.854286	0.670342	0.92941	0.806664	0.820315	0.791651	1.16015	0.855427	0.63375	1.00207	0.759507	0.779201	0.71157	0.658213	0.778557	0.702795	0.778065	0.89503	0.792554	0.801877	0.829044	0.447306	1.13136
chr2-10000000	8.86437672479037	0.906577	0.809733	0.744779	0.782304	0.825312	0.944377	0.787744	0.846437	1.10702	0.74566	0.584298	0.64175	0.883008	0.899652	0.922863	0.804509	0.863391	0.77554	0.738797	0.891276	0.571568	0.971681	0.787657	0.884643	0.691523	0.77744	0.888379	0.643542	0.7485	0.930064	0.829149	0.882633	0.909293	0.480557	1.25119
chr2-11000000	0.595364146393418	0.878874	0.810038	0.743012	0.754255	0.784421	0.894222	0.786161	0.766139	0.896107	0.751022	0.644566	0.680351	0.823737	0.717982	0.826655	0.831971	0.759468	0.681047	0.854579	0.813262	0.691576	0.884826	0.753331	0.852109	0.719852	0.519265	0.824388	0.684984	0.785326	0.814948	0.76539	0.855781	0.84866	0.452094	1.06227
chr2-12000000	-10.9581041451949	0.778733	0.76211	0.703648	0.693457	0.776618	0.606707	0.78187	0.662562	0.64738	0.707326	0.807873	0.925128	0.756744	0.549841	0.688291	0.690344	0.554792	0.631661	0.505816	0.67825	0.770097	0.588407	0.686863	0.71346	0.723082	0.445808	0.762805	0.746464	0.705691	0.690764	0.676066	0.68135	0.700052	0.410123	0.69417
chr2-13000000	-14.9134277673176	0.594646	0.707639	0.700007	0.589285	0.763327	0.481365	0.790078	0.561231	0.488103	0.57862	0.619015	0.712233	0.501689	0.609907	0.551868	0.398298	0.322439	0.482708	0.375204	0.487614	0.950771	0.59604	0.572878	0.658492	0.756437	0.298437	0.563871	0.757061	0.640295	0.506243	0.630177	0.450182	0.591175	0.359448	0.378972
chr2-14000000	-14.9507915204998	0.640713	0.703507	0.689619	0.628	0.77386	0.475667	0.811034	0.639125	0.528898	0.617538	0.692536	0.799152	0.593551	0.529317	0.541514	0.463224	0.443653	0.521325	0.366914	0.533859	0.72702	0.620602	0.594994	0.715764	0.746688	0.332987	0.656516	0.777425	0.676495	0.524868	0.669041	0.520857	0.610919	0.373617	0.454203
chr2-15000000	-11.1849304849881	0.742135	0.778154	0.754082	0.722742	0.799563	0.708301	0.777853	0.666668	0.660417	0.704158	0.72116	0.705453	0.786395	0.480686	0.823567	0.675847	0.507047	0.562876	0.467356	0.696941	0.7066	0.694898	0.69813	0.759185	0.72226	0.433833	0.732887	0.743568	0.699503	0.689405	0.734392	0.707723	0.733187	0.414704	0.737363
chr2-16000000	-10.6108096907465	0.779148	0.759036	0.707617	0.69989	0.748498	0.740796	0.716821	0.692277	0.704622	0.704302	0.715754	0.855094	0.75358	0.614577	0.606831	0.800632	0.641233	0.67828	0.500006	0.740352	0.646879	0.580758	0.706776	0.791191	0.665983	0.491484	0.857641	0.680383	0.686287	0.71585	0.706571	0.771513	0.735056	0.410951	0.938018
chr2-17000000	-13.472408238206	0.686341	0.770809	0.750211	0.702676	0.81151	0.563903	0.830344	0.639523	0.610376	0.691586	0.774897	0.806615	0.757624	0.421979	0.800979	0.597869	0.580177	0.616094	0.782151	0.646205	0.626542	0.719825	0.677177	0.723395	0.758761	0.405203	0.639756	0.796702	0.783659	0.645309	0.711029	0.630842	0.658937	0.382073	0.628718
chr2-18000000	-14.2083753417837	0.691817	0.736503	0.70472	0.646242	0.769869	0.666576	0.778883	0.654481	0.579465	0.660025	0.765671	0.766465	0.703644	0.52542	0.579014	0.499372	0.464328	0.541816	0.506134	0.624428	0.685177	0.689567	0.64321	0.696342	0.701296	0.386434	0.6801	0.742635	0.686593	0.607603	0.671896	0.609076	0.675911	0.394245	0.63657
chr2-19000000	-13.2123559341383	0.7014	0.720503	0.687068	0.640107	0.747003	0.573917	0.750715	0.958212	0.595421	0.67372	0.702921	0.760542	0.684555	1.05664	0.546477	0.583528	0.524898	0.513825	0.375769	0.62405	0.630238	0.651113	0.630096	0.695589	0.678854	0.364695	0.6851	0.703632	0.685105	0.585104	0.667191	0.64443	0.671819	0.405723	0.658088
chr2-20000000	-10.8435326265382	0.862016	0.793205	0.773617	0.826086	0.82541	0.922014	0.799953	0.971953	0.878364	0.77209	0.66674	0.707069	0.865373	1.11634	0.899101	0.864567	0.973378	0.864971	1.06985	0.929347	0.61305	0.943956	0.792814	0.760992	0.745082	0.611523	0.85906	0.708587	0.79744	0.920471	0.860672	0.879054	0.850892	0.448733	1.24283
chr2-21000000	-14.1080427487897	0.696343	0.721916	0.709657	0.637472	0.766567	0.605251	0.782774	0.634842	0.594237	0.657122	0.721561	0.886624	0.685136	0.507181	0.586266	0.551582	0.455792	0.551382	0.413921	0.633052	0.799512	0.612944	0.627804	0.717798	0.686571	0.309999	0.666424	0.728004	0.665073	0.605354	0.674943	0.596539	0.674736	0.387354	0.572869
chr2-22000000	-16.1797503406966	0.659414	0.761225	0.744145	0.652976	0.804771	0.491051	0.823919	0.597055	0.541387	0.648243	0.730322	0.874806	0.66215	0.395478	0.625672	0.485941	0.385037	0.476594	0.38432	0.556483	0.772374	0.588792	0.631097	0.706188	0.748202	0.327613	0.667765	0.799991	0.696074	0.531475	0.657965	0.523823	0.635593	0.369474	0.437936
chr2-23000000	-9.34178944828775	0.834889	0.74811	0.731131	0.732385	0.769243	0.750946	0.773907	0.762633	0.76915	0.710852	0.663584	0.75764	0.785355	0.713669	0.637682	0.74704	0.566464	0.574754	0.412916	0.726698	0.734501	0.700755	0.723099	0.963584	0.68611	0.549096	0.820724	0.693452	0.684478	0.6904	0.704163	0.762512	0.7889	0.445097	0.882411
chr2-24000000	5.8677032219466	0.730028	0.797028	0.73345	0.700193	0.801491	0.626892	0.787456	0.678196	0.720008	0.681134	0.66896	0.548099	0.7585	0.443118	0.786586	0.605139	0.736048	0.765306	0.808509	0.730967	0.606378	0.804721	0.692371	0.733538	0.734005	0.554994	0.666941	0.767047	0.761898	0.868532	0.78759	0.757211	0.710647	0.405026	0.911441
chr2-25000000	11.2675292784096	0.86769	0.774719	0.713326	0.77835	0.769858	0.833912	0.78921	0.785692	0.957783	0.719861	0.625028	0.552317	0.899574	0.753998	0.953636	0.906527	0.973104	0.849906	0.800009	0.882904	0.595004	0.935502	0.762933	0.872284	0.726222	0.893214	0.747104	0.66114	0.772977	0.903492	0.798307	0.868727	0.835981	0.460776	1.28798
chr2-26000000	13.081826377357	0.865397	0.81279	0.744972	0.768211	0.774295	0.822912	0.746692	0.744651	0.926018	0.750889	0.618541	0.652624	0.890506	0.729181	0.88504	0.833111	0.928848	0.850687	1.26874	0.884018	0.576636	1.00526	0.770998	0.889017	0.711423	0.751552	0.777835	0.680408	0.76042	0.904165	0.800326	0.844303	0.855778	0.460035	1.26352
chr2-27000000	13.3862703409	0.919767	0.793338	0.758171	0.79522	0.778336	0.932235	0.771158	0.907482	0.968974	0.756089	0.66232	0.637168	0.909982	1.02592	1.2022	0.788312	1.45458	1.40717	0.9516	1.13746	0.606425	0.974906	0.800229	0.927798	0.721519	1.01364	0.747243	0.710128	0.861478	1.24445	0.924219	0.980928	0.891074	0.467412	1.55088
chr2-28000000	13.5380090580567	0.800963	0.794296	0.709205	0.711989	0.79525	0.664402	0.741578	0.738093	0.745932	0.710587	0.680859	0.676294	0.765993	0.667922	0.598947	0.649709	0.619277	0.656076	0.736192	0.767977	0.631767	0.829296	0.715086	0.763448	0.698814	0.483657	0.723339	0.718543	0.705186	0.78468	0.768447	0.72915	0.774386	0.429794	0.81681
chr2-29000000	13.2279487408988	0.817989	0.76834	0.741988	0.714418	0.788939	0.658945	0.738109	0.72445	0.713914	0.679548	0.726592	0.833184	0.769697	0.668839	0.787459	0.65541	0.579486	0.647072	0.763397	0.757912	0.677776	0.79784	0.714975	0.855646	0.698082	0.525046	0.752358	0.712764	0.680979	0.757348	0.725827	0.733746	0.731281	0.432669	0.779088
chr2-30000000	12.4246518497943	0.807642	0.781798	0.718222	0.71995	0.77249	0.797797	0.755076	0.744756	0.716924	0.712745	0.709853	0.792734	0.780987	0.702893	0.660621	0.724926	0.68887	0.660824	0.661532	0.734726	0.710103	0.763941	0.722757	0.949573	0.715729	0.523556	0.7827	0.728805	0.735378	0.742202	0.759441	0.748158	0.780953	0.428463	0.934798
chr2-31000000	10.806196264048	0.758614	0.712721	0.690341	0.65383	0.735244	0.728409	0.708997	0.695474	0.64117	0.622093	0.62447	0.625828	0.684609	0.700887	0.608709	0.600379	0.513115	0.614332	0.422054	0.652631	1.24549	0.664523	0.652844	0.726349	0.6572	0.499642	0.686095	0.697717	0.631782	0.66911	0.682451	0.673242	0.751898	0.427299	0.800074
chr2-32000000	3.07271883760702	0.69698	0.763662	0.72288	0.650396	0.749707	0.49742	0.783043	0.587161	0.596817	0.621438	0.609635	0.411816	0.741629	0.387752	0.998592	0.435152	0.559983	0.711719	1.16351	0.684083	0.609439	0.925164	0.633754	0.702567	0.736563	0.482656	0.536678	0.769086	0.709594	0.769764	0.708938	0.631592	0.608537	0.396672	0.747181
chr2-33000000	-11.002319169586	0.734415	0.777206	0.735958	0.689064	0.769709	0.58913	0.77503	0.620371	0.631101	0.677093	0.75929	0.653276	0.752927	0.461155	0.698846	0.59458	0.548052	0.557917	0.517944	0.637098	0.722902	0.680522	0.670515	0.750186	0.718908	0.469291	0.678249	0.753917	0.723081	0.672534	0.679974	0.670538	0.682593	0.404616	0.700078
chr2-34000000	-17.6896927140072	0.637548	0.733476	0.708428	0.608186	0.756347	0.482139	0.783877	0.566157	0.499183	0.605178	0.667792	0.837148	0.636239	0.399374	0.606914	0.415207	0.356302	0.481083	0.36082	0.524729	0.888589	0.52993	0.591801	0.68148	0.699426	0.32077	0.630959	0.764213	0.641522	0.546729	0.63456	0.514595	0.612798	0.379558	0.452493
chr2-35000000	-18.435189064577	0.597748	0.737489	0.727467	0.617077	0.795821	0.446506	0.813126	0.567229	0.489514	0.589368	0.621947	0.835042	0.565585	0.409266	0.575269	0.426633	0.327149	0.459182	0.37303	0.480376	0.795925	0.551386	0.581719	0.630794	0.737307	0.286663	0.586264	0.808957	0.675496	0.454478	0.650066	0.485307	0.600801	0.353929	0.424224
chr2-36000000	-13.3446237058604	0.72388	0.776466	0.745022	0.704461	0.788514	0.638212	0.796784	0.645942	0.615287	0.736354	0.79395	0.810133	0.766161	0.467536	0.780036	0.755406	0.584953	0.599979	0.927368	0.654973	0.748038	0.698054	0.682187	0.754429	0.772474	0.436114	0.722152	0.79204	0.782594	0.618568	0.709681	0.650928	0.692717	0.389456	0.734009
chr2-37000000	1.8042624040996	0.756529	0.78909	0.733692	0.730993	0.797657	0.639648	0.817616	0.674566	0.698454	0.72584	0.781369	0.737186	0.813492	0.494953	0.988061	0.713824	0.794033	0.79017	1.06859	0.734965	0.684587	0.754278	0.704361	0.751511	0.766084	0.555894	0.647273	0.797143	0.812772	0.737385	0.759983	0.720331	0.69847	0.397984	0.869199
chr2-38000000	7.50864410809818	0.781822	0.805034	0.743296	0.755713	0.801689	0.751994	0.795842	0.803818	0.724723	0.720876	0.780067	0.805839	0.790294	0.756715	0.755926	0.768047	0.824524	0.818096	1.05724	0.802444	0.69472	0.781492	0.71093	0.761413	0.736684	0.580203	0.770925	0.748126	0.813549	0.843989	0.778308	0.798491	0.75963	0.421939	1.01905
chr2-39000000	-5.29743423305017	0.741542	0.823211	0.755655	0.741177	0.792911	0.589424	0.815437	0.654735	0.681588	0.726423	0.762854	0.624348	0.804338	0.474671	0.906337	0.746156	0.711619	0.696573	1.20137	0.702332	0.675485	0.806877	0.698	0.75376	0.772008	0.439236	0.661274	0.812931	0.796744	0.729098	0.740582	0.70379	0.706343	0.39818	0.813461
chr2-40000000	-17.4681173219141	0.671195	0.763114	0.709146	0.665084	0.797538	0.543325	0.811378	0.619602	0.562067	0.670558	0.793755	0.920929	0.69113	0.452757	0.602006	0.551433	0.482325	0.523792	0.432877	0.603562	0.699311	0.615883	0.640368	0.718174	0.753211	0.353411	0.624727	0.820844	0.717548	0.554252	0.677722	0.570653	0.645612	0.37512	0.496838
chr2-41000000	-17.2829980743444	0.620537	0.766291	0.7449	0.644125	0.812302	0.488952	0.805152	0.590703	0.531219	0.657962	0.658837	0.892141	0.620969	0.383893	0.556904	0.451029	0.338119	0.468847	0.372781	0.527868	0.739195	0.58562	0.617514	0.663617	0.722399	0.299303	0.62201	0.81073	0.679696	0.495321	0.682607	0.515447	0.633486	0.363877	0.406825
chr2-42000000	-1.2425478553042	0.838992	0.811396	0.753609	0.786624	0.786053	0.776788	0.802953	0.716276	0.799623	0.742748	0.728784	0.650386	0.922439	0.565842	0.981342	0.912129	0.854092	0.778196	1.66832	0.846163	0.632154	0.950153	0.73373	0.87232	0.758504	0.701069	0.749237	0.729982	0.823515	0.825578	0.769243	0.819635	0.775218	0.429822	1.13893
chr2-43000000	13.7168775633031	0.839895	0.778347	0.713015	0.763984	0.772985	0.867719	0.770451	0.770754	0.886001	0.746775	0.664509	0.717532	0.869811	0.601006	0.740197	0.871309	0.775536	0.740368	0.479256	0.819182	0.674559	0.684967	0.761141	0.788075	0.735067	0.487526	0.793862	0.720798	0.764926	0.840006	0.794104	0.829148	0.807737	0.44489	1.144
chr2-44000000	15.8355744903155	0.770577	0.814036	0.753919	0.748486	0.784848	0.642577	0.810407	0.691622	0.718586	0.734591	0.816694	0.610451	0.869537	0.475893	0.987033	0.81519	0.701855	0.725133	1.45539	0.750644	0.677593	0.83155	0.702346	0.765897	0.78105	0.556364	0.643025	0.821622	0.845322	0.686446	0.748384	0.722719	0.704686	0.397079	0.925825
chr2-45000000	16.4036270079526	0.832425	0.79365	0.786719	0.77924	0.800675	0.737865	0.815472	1.72867	0.886539	0.780957	0.748756	0.793719	0.764993	2.15173	0.704346	0.912956	1.05847	0.850558	0.533561	0.737974	0.684334	0.734277	0.779722	0.751385	0.735978	0.517832	0.796958	0.744251	0.871545	0.719659	0.781324	0.856884	0.824011	0.429815	1.04865
chr2-46000000	16.3469086473135	0.814801	0.799994	0.728468	0.744287	0.771888	0.82149	0.775008	0.839413	0.774251	0.738883	0.753241	0.743772	0.795814	0.818952	0.666048	0.760172	0.752217	0.69596	0.924034	0.755857	0.682127	0.844699	0.745974	0.741659	0.690964	0.464403	0.743202	0.716697	0.767708	0.743782	0.740353	0.753001	0.780039	0.432928	0.881108
chr2-47000000	15.2443233593546	0.903526	0.773166	0.73123	0.786023	0.758193	0.869274	0.754877	0.761558	0.851912	0.761219	0.677992	0.689866	1.01729	0.642309	0.989304	0.961928	0.898082	0.838676	0.889213	0.926703	0.698113	0.859416	0.76846	0.861149	0.725499	0.809936	0.813193	0.677562	0.798742	0.928652	0.794301	0.889733	0.830957	0.462385	1.32505
chr2-48000000	4.86357577081932	0.73193	0.778154	0.730783	0.720265	0.778035	0.601933	0.792422	0.6546	0.641904	0.691888	0.779786	0.697871	0.797721	0.454569	0.804117	0.672652	0.684344	0.705381	1.29416	0.732654	0.661686	0.787189	0.688507	0.781885	0.760155	0.522801	0.663312	0.752435	0.797939	0.79456	0.730999	0.738565	0.689588	0.402824	0.857406
chr2-49000000	-14.5196613870809	0.643845	0.738608	0.71455	0.650981	0.772563	0.554032	0.789499	0.615988	0.543019	0.651755	0.742792	0.909776	0.685192	0.426623	0.593091	0.507769	0.397719	0.479569	0.369912	0.588177	0.678845	0.600559	0.641394	0.722771	0.722507	0.354447	0.65533	0.783949	0.688083	0.536674	0.668215	0.572266	0.649213	0.382662	0.504332
chr2-50000000	-16.1044012501031	0.66799	0.789363	0.778914	0.715969	0.822102	0.565317	0.868004	0.630407	0.596247	0.733459	0.808759	0.601375	0.722284	0.53662	0.61723	0.705519	0.53908	0.522814	0.503848	0.600627	0.633874	0.759101	0.681157	0.734552	0.812456	0.396455	0.64145	0.901728	0.818702	0.52842	0.713401	0.587715	0.642562	0.360538	0.539143
chr2-51000000	-16.3914671116177	0.618177	0.801581	0.766451	0.655132	0.819831	0.48553	0.856343	0.582995	0.531886	0.67328	0.691167	0.764156	0.672089	0.354259	0.583005	0.547207	0.433963	0.510463	0.598566	0.532691	0.672169	0.627328	0.629772	0.674649	0.805473	0.348195	0.604783	0.854582	0.759189	0.483971	0.687397	0.524531	0.612377	0.352268	0.44132
chr2-52000000	-17.3750422631077	0.630088	0.770863	0.755209	0.632828	0.80401	0.46141	0.845149	0.551645	0.50552	0.644935	0.682404	0.842566	0.647435	0.37232	0.587471	0.517331	0.385992	0.485248	0.378661	0.503801	0.796064	0.535472	0.602474	0.658263	0.767617	0.308404	0.597744	0.81736	0.715592	0.494479	0.659096	0.514593	0.610076	0.359407	0.427485
chr2-53000000	-13.5666983065638	0.677507	0.783506	0.730118	0.673444	0.820446	0.525465	0.821074	0.599247	0.541378	0.663923	0.755984	0.835802	0.680801	0.399286	0.641585	0.514516	0.420185	0.5048	0.433611	0.582551	0.715014	0.584443	0.643361	0.686312	0.742079	0.346839	0.651205	0.810743	0.712322	0.562145	0.690503	0.588432	0.661313	0.375505	0.508291
chr2-54000000	1.51680575032098	0.751607	0.798719	0.780918	0.725278	0.804491	0.649237	0.808198	0.697748	0.698706	0.716581	0.72475	0.640522	0.788887	0.54899	1.02693	0.669797	0.805982	0.835837	1.28625	0.785248	0.614539	0.950929	0.713843	0.737376	0.752891	0.455461	0.677222	0.780064	0.78529	0.84431	0.775169	0.772175	0.723117	0.406297	0.81229
chr2-55000000	2.22151678023235	0.741305	0.784217	0.762523	0.729258	0.800621	0.625765	0.801284	0.643705	0.643875	0.705852	0.735443	0.681524	0.818842	0.436325	0.928619	0.63354	0.765642	0.888256	1.47166	0.842505	0.609562	0.898425	0.677625	0.724835	0.755522	0.552722	0.620676	0.789293	0.798685	0.85678	0.773039	0.702728	0.68104	0.398519	0.909748
chr2-56000000	-12.7498745143142	0.647395	0.725289	0.697585	0.630768	0.760321	0.520712	0.799256	0.613845	0.548411	0.64264	0.757171	0.742463	0.632347	0.573406	0.57543	0.524015	0.487421	0.517609	0.395737	0.581083	0.673076	0.675485	0.623745	0.686487	0.723468	0.40311	0.639487	0.771497	0.715403	0.566524	0.655543	0.580636	0.631572	0.380177	0.510349
chr2-57000000	-15.6700796168661	0.584716	0.73724	0.708918	0.595838	0.767023	0.458648	0.80528	0.554912	0.488723	0.591704	0.623706	0.829586	0.584904	0.370236	0.520969	0.424349	0.336664	0.457742	0.370959	0.502239	0.719912	0.586012	0.560224	0.603435	0.730331	0.287638	0.580592	0.811324	0.666058	0.467089	0.634873	0.481776	0.576322	0.356026	0.379096
chr2-58000000	-12.6783493232828	0.66864	0.813096	0.766416	0.713184	0.831932	0.546092	0.852857	0.607476	0.587452	0.729081	0.832968	0.752613	0.757879	0.382567	0.700214	0.689	0.555873	0.577595	0.725126	0.611855	0.648527	0.604331	0.670374	0.680976	0.814701	0.475313	0.634828	0.876657	0.820685	0.60507	0.743878	0.62525	0.647045	0.362232	0.59945
chr2-59000000	-11.6064589596952	0.67984	0.753155	0.728675	0.664529	0.778315	0.552214	0.802899	0.626197	0.587329	0.682769	0.815851	0.833662	0.676358	0.445669	0.601134	0.587854	0.437041	0.473279	0.388135	0.588752	0.687997	0.606605	0.641475	0.740811	0.740062	0.373222	0.664449	0.792511	0.728986	0.550611	0.68535	0.578234	0.643568	0.37724	0.498358
chr2-60000000	-2.58502698476364	0.797522	0.76473	0.717327	0.719844	0.779379	0.71281	0.796929	0.734221	0.705651	0.733839	0.824276	0.875231	0.781809	0.671269	0.719661	0.887169	0.81567	0.759491	0.894037	0.747898	0.684802	0.811532	0.713886	0.784873	0.743121	0.492241	0.771043	0.730252	0.779366	0.740314	0.707502	0.800382	0.746502	0.422174	0.850005
chr2-61000000	11.9954074991075	0.78088	0.792058	0.755924	0.701181	0.784961	0.536973	0.818645	0.637474	0.678721	0.664482	0.694304	0.58879	0.843419	0.495619	1.07926	0.555676	0.729008	0.807443	1.50981	0.798474	0.613428	0.943779	0.673775	0.762905	0.773601	0.617141	0.608308	0.780525	0.791444	0.91401	0.775464	0.740593	0.665498	0.410325	0.94696
chr2-62000000	14.9667896768858	0.773121	0.774924	0.690711	0.728998	0.758466	0.637312	0.757836	0.67905	0.702847	0.697264	0.729248	0.710094	0.848886	0.502341	0.730694	0.801976	0.742489	0.753522	1.07196	0.749431	0.718927	0.683611	0.691679	0.742196	0.716881	0.469847	0.684574	0.729311	0.785639	0.803775	0.746717	0.78323	0.704607	0.419516	0.909015
chr2-63000000	15.3461725019408	0.678395	0.783243	0.756898	0.733021	0.792355	0.573324	0.825569	0.922863	0.651005	0.685877	0.817723	0.49158	0.761983	0.856489	0.794329	0.728972	0.761201	0.688647	0.957393	0.623696	0.826363	0.733581	0.674514	0.683409	0.799887	0.454138	0.614757	0.860044	0.839753	0.6162	0.727826	0.662071	0.69727	0.374977	0.645505
chr2-64000000	15.2509278790966	0.790374	0.801667	0.790777	0.813065	0.795315	0.702578	0.829893	0.763972	0.785307	0.772638	0.83548	0.676467	0.88533	0.633994	0.875417	1.01	1.09653	1.01471	1.53405	0.858219	0.658977	0.927636	0.742151	0.790568	0.812913	0.746954	0.719048	0.829947	0.926837	0.831165	0.80936	0.818224	0.756981	0.405922	1.11705
chr2-65000000	14.717096684934	0.861675	0.812202	0.688201	0.720589	0.771619	0.829212	0.796942	0.797498	0.799614	0.727819	0.711971	0.666266	0.737318	1.03351	0.701244	0.795432	0.799518	0.764608	0.82558	0.755548	0.636982	0.963405	0.707063	0.784296	0.73258	0.521556	0.758019	0.708222	0.80579	0.847794	0.735351	0.864763	0.77144	0.437997	1.13849
chr2-66000000	10.4256808358661	0.721656	0.757497	0.715299	0.689142	0.763093	0.573492	0.79749	1.10589	0.669926	0.703709	0.814724	0.846055	0.635831	1.27742	0.595932	0.750408	0.758131	0.624341	0.395579	0.619509	0.693986	0.636901	0.668998	0.679582	0.746193	0.432642	0.703529	0.793323	0.806164	0.622601	0.683344	0.716077	0.683188	0.396887	0.717172
chr2-67000000	7.74044457529697	0.694521	0.776731	0.720758	0.676995	0.787622	0.556064	0.788005	0.635955	0.58431	0.671466	0.782137	0.85654	0.668245	0.455613	0.606172	0.507803	0.445544	0.51886	0.437815	0.615828	0.68963	0.624367	0.651287	0.674701	0.746107	0.476814	0.666057	0.816509	0.712475	0.601298	0.696767	0.607021	0.645638	0.381571	0.512745
chr2-68000000	11.7849808987338	0.751523	0.787926	0.721928	0.69045	0.799932	0.721136	0.795261	0.681253	0.642565	0.68035	0.800213	0.76639	0.720751	0.572962	0.653247	0.619196	0.676126	0.741028	1.12301	0.719986	0.67213	0.815362	0.674232	0.751437	0.726596	0.455396	0.657994	0.787502	0.752376	0.717569	0.723788	0.694247	0.705677	0.396641	0.74073
chr2-69000000	15.0895424559188	0.796731	0.787849	0.712018	0.727855	0.773856	0.763706	0.765514	0.742017	0.715723	0.717599	0.743994	0.664588	0.832788	0.562116	0.926533	0.733784	0.748946	0.730216	0.757191	0.763228	0.662761	0.866151	0.724245	0.740863	0.715202	0.493259	0.704071	0.772538	0.764393	0.749491	0.744871	0.724564	0.759305	0.416833	0.910955
chr2-70000000	16.4899550488693	0.848831	0.815067	0.758405	0.787584	0.788734	0.807332	0.780664	0.751879	0.813662	0.756062	0.750936	0.627209	1.03639	0.738723	1.01976	0.84869	1.00786	1.02051	1.17553	1.12271	0.594848	0.931299	0.743648	0.796542	0.742021	0.979523	0.7278	0.726485	0.840168	1.14252	0.906558	0.867719	0.769185	0.437674	1.3669
chr2-71000000	16.5785548972488	0.833811	0.774839	0.718538	0.739458	0.754409	0.990933	0.766629	1.41769	0.87225	0.703963	0.595764	0.657038	0.768378	2.00911	0.829829	0.787693	0.927385	0.808104	0.815359	0.763208	0.648522	0.934968	0.748737	0.849417	0.695912	0.623622	0.781578	0.674153	0.822915	0.807104	0.776007	0.857893	0.819829	0.45159	1.18111
chr2-72000000	16.3273407082099	0.727412	0.755714	0.72211	0.673801	0.761081	0.683536	0.757608	0.792573	0.706108	0.658106	0.62209	0.545484	0.667859	0.756395	0.599272	0.587909	0.514806	0.512838	0.523239	0.592376	0.732359	0.800074	0.662701	0.738183	0.713021	0.400676	0.670282	0.751401	0.70611	0.597949	0.689584	0.658634	0.716322	0.407479	0.666339
chr2-73000000	16.8314678493147	0.786505	0.781601	0.731026	0.755908	0.768839	0.855014	0.772288	1.19145	0.849173	0.685794	0.625787	0.552569	0.754204	1.64444	0.878441	0.773145	1.15388	0.970519	0.872059	0.838377	0.72642	0.984529	0.726597	0.89705	0.71631	0.701619	0.700823	0.703539	0.842433	0.866453	0.787653	0.821223	0.826035	0.441886	1.15216
chr2-74000000	16.4409517755824	0.8619	0.781152	0.725534	0.834031	0.775798	0.916459	0.760583	1.09413	0.891456	0.734853	0.675895	0.631005	0.866582	1.39368	1.02646	0.835501	1.4327	1.29526	1.12517	1.07365	0.593404	1.04148	0.787172	0.783745	0.712917	1.02132	0.74004	0.696629	0.860011	1.11099	0.899652	0.951002	0.832036	0.454374	1.45117
chr2-75000000	11.8416014343812	0.769052	0.777465	0.731644	0.714194	0.787959	0.778656	0.769677	0.73772	0.663382	0.703087	0.759161	0.806317	0.766935	0.692644	0.837877	0.731509	0.743626	0.723566	0.677408	0.745506	0.72199	0.723691	0.707094	0.743466	0.714311	0.423245	0.741647	0.784619	0.758385	0.731142	0.712978	0.71498	0.724993	0.407516	0.793239
chr2-76000000	1.67703875228798	0.64328	0.72705	0.721085	0.634343	0.791395	0.469153	0.814663	0.586211	0.507834	0.633462	0.705671	0.905173	0.620673	0.438513	0.583944	0.512109	0.376307	0.462796	0.371622	0.524217	0.747709	0.531267	0.615775	0.652797	0.748826	0.284475	0.596221	0.843128	0.691826	0.51128	0.653755	0.531061	0.612694	0.365778	0.493808
chr2-77000000	-0.36405404591063	0.594716	0.746942	0.732149	0.653558	0.791846	0.454085	0.833102	0.564296	0.527651	0.636913	0.703677	0.677746	0.616366	0.363014	0.595807	0.512804	0.446476	0.517951	0.518329	0.510644	0.681334	0.600143	0.607643	0.650089	0.772081	0.377657	0.572699	0.848065	0.724636	0.464163	0.671883	0.516915	0.601072	0.349748	0.453268
chr2-78000000	-1.60823316918138	0.621927	0.756071	0.742103	0.624565	0.801641	0.437088	0.817629	0.556581	0.501486	0.597806	0.602074	0.835842	0.580118	0.377148	0.563271	0.423479	0.322447	0.464459	0.370326	0.477667	0.736516	0.583851	0.585865	0.59944	0.782181	0.247495	0.578424	0.822623	0.67116	0.466144	0.657045	0.496109	0.593841	0.349347	0.391148
chr2-79000000	0.00368342853324431	0.674641	0.767592	0.755113	0.681589	0.792931	0.591163	0.794854	0.636892	0.577494	0.682362	0.759454	0.808419	0.681375	0.53922	0.623877	0.582085	0.497939	0.532837	0.436374	0.596141	0.704828	0.659716	0.658281	0.784574	0.734327	0.369202	0.6639	0.794573	0.712789	0.561912	0.695695	0.584356	0.661977	0.381098	0.555799
chr2-80000000	0.229064163880896	0.713329	0.785225	0.765422	0.702836	0.792157	0.629121	0.804992	0.678565	0.606822	0.718786	0.849531	0.669716	0.752873	0.61671	0.635349	0.691515	0.539274	0.557316	0.424974	0.649205	0.683131	0.715326	0.679825	0.706997	0.750338	0.43848	0.681139	0.808785	0.764171	0.605672	0.705266	0.636269	0.690529	0.389643	0.612946
chr2-81000000	-3.05033189290079	0.626366	0.75174	0.751291	0.633366	0.794508	0.475891	0.821788	0.588116	0.506757	0.627007	0.681107	0.898788	0.6191	0.380963	0.560329	0.444199	0.360234	0.462378	0.385286	0.515621	0.747023	0.592643	0.60069	0.634215	0.759846	0.307729	0.621926	0.820866	0.704088	0.493438	0.665922	0.491547	0.603519	0.358719	0.395694
chr2-82000000	-5.59256196469931	0.623765	0.772584	0.759806	0.630354	0.824214	0.433402	0.84212	0.577842	0.499771	0.609128	0.620337	0.847419	0.579456	0.369913	0.561148	0.412786	0.330921	0.464072	0.388047	0.491298	0.804845	0.586566	0.595578	0.642155	0.76605	0.280573	0.598389	0.843286	0.668684	0.463247	0.659141	0.467787	0.588481	0.350801	0.371272
chr2-83000000	-4.81904969056394	0.628345	0.761092	0.74659	0.627663	0.801356	0.427217	0.827736	0.560085	0.502515	0.613087	0.640359	0.901387	0.609698	0.371796	0.580687	0.417325	0.332034	0.47658	0.374323	0.493417	0.786222	0.566675	0.592767	0.624515	0.745267	0.287202	0.607974	0.821095	0.673058	0.482168	0.652525	0.478323	0.58776	0.354828	0.361492
chr2-84000000	4.90290668483403	0.677812	0.740069	0.704905	0.646769	0.768116	0.553348	0.765261	0.614395	0.54403	0.643424	0.711264	0.842894	0.629818	0.473523	0.583266	0.484874	0.424502	0.503252	0.391761	0.555896	0.766444	0.577945	0.619525	0.681132	0.714039	0.302124	0.632271	0.792074	0.692476	0.565141	0.659359	0.593679	0.661457	0.384176	0.539084
chr2-85000000	16.0911597423216	0.911869	0.829743	0.79558	0.852326	0.774837	0.980942	0.783988	0.83304	0.958067	0.79672	0.703717	0.611845	1.06985	1.02073	1.01352	1.20369	1.40509	1.21255	2.02681	1.11298	0.601863	1.13597	0.801838	0.862092	0.794926	1.19671	0.835778	0.71245	0.936039	1.17865	0.883197	1.00646	0.895472	0.46504	1.61944
chr2-86000000	17.8188720990816	0.78443	0.751893	0.701603	0.686751	0.74783	0.712514	0.725485	0.662226	0.713199	0.673282	0.664258	0.640343	0.772641	0.647185	1.21199	0.578245	0.679825	0.77505	0.816089	0.773299	0.716703	0.885269	0.678692	0.76114	0.70765	0.5267	0.659337	0.735463	0.727438	0.853753	0.715693	0.715382	0.73708	0.430526	0.879511
chr2-87000000	17.1960110498132	0.245896	0.232757	0.199819	0.175136	0.202532	0.197221	0.216479	0.29818	0.223069	0.154186	0.123769	0.236194	0.235977	0.401281	0.178204	0.244454	0.256493	0.213665	0.192848	0.21614	0.20569	0.210443	0.175666	0.26782	0.219617	0.169559	0.188961	0.178372	0.21478	0.305997	0.18231	0.223213	0.189586	0.417019	0.305188
chr2-88000000	12.7242129325606	0.631515	0.553264	0.517881	0.534735	0.550595	0.613295	0.5615	0.553569	0.54313	0.525079	0.560239	0.619139	0.639353	0.469252	0.545199	0.621429	0.676861	0.631518	0.482216	0.613901	0.527681	0.497297	0.528116	0.574086	0.556664	0.433385	0.533077	0.55597	0.599967	0.654586	0.560687	0.602014	0.552392	0.415337	0.866867
chr2-89000000	12.5079185013995	0.319724	0.345244	0.323377	0.289567	0.3447	0.432506	0.301498	0.313617	0.26582	0.277272	0.269049	0.328022	0.305401	0.307121	0.28664	0.265172	0.24088	0.292649	0.219506	0.294151	0.557655	0.305003	0.298609	0.361547	0.30772	0.183241	0.313996	0.319163	0.304187	0.325404	0.31771	0.267745	0.324305	0.323223	0.636776
chr2-96000000	13.0127295609087	0.523862	0.474333	0.45349	0.433596	0.487078	0.565769	0.455728	0.477786	0.491017	0.394969	0.306645	0.332049	0.438139	0.586404	0.594233	0.415601	0.594814	0.678343	0.475005	0.508556	1.17297	0.52257	0.433545	0.492496	0.433839	0.428093	0.478382	0.420021	0.454769	0.637569	0.473035	0.460073	0.524369	0.444098	0.699326
chr2-97000000	15.8995123874067	0.700965	0.600238	0.55435	0.588785	0.580483	0.796799	0.569325	0.634279	0.774898	0.532283	0.410458	0.540398	0.681374	0.599364	0.844394	0.685225	0.856893	0.719926	0.499122	0.707131	0.509987	0.717195	0.595909	0.675971	0.545664	0.696549	0.631972	0.521264	0.62791	0.817041	0.630496	0.687001	0.672647	0.456669	1.05894
chr2-98000000	17.009291786007	0.627915	0.603958	0.546793	0.55909	0.614854	0.615038	0.609184	0.581163	0.610668	0.541653	0.555706	0.569306	0.600563	0.5853	0.553172	0.524198	0.53892	0.564851	0.546479	0.576199	0.584466	0.649844	0.566568	0.657432	0.566829	0.407552	0.587717	0.587872	0.61057	0.636725	0.58093	0.619573	0.603496	0.420247	0.709648
chr2-99000000	17.4697305781501	0.752377	0.764085	0.711504	0.682402	0.756602	0.716842	0.753606	0.705036	0.72087	0.648602	0.644099	0.640367	0.78797	0.675606	0.851042	0.655975	0.750345	0.802492	1.01809	0.76513	0.779602	0.870097	0.684653	0.765343	0.723544	0.484626	0.650923	0.737987	0.731998	0.77597	0.726412	0.670731	0.732114	0.422435	0.817243
chr2-100000000	17.8548563172549	0.800926	0.766228	0.718119	0.694615	0.777448	0.699411	0.773781	0.747604	0.718032	0.686778	0.706774	0.76988	0.692415	0.939139	0.671136	0.64502	0.574188	0.569035	0.641719	0.661341	0.678545	0.754847	0.683059	0.772263	0.73205	0.451922	0.695404	0.744329	0.747851	0.714812	0.717632	0.708088	0.70921	0.418923	0.732615
chr2-101000000	17.6433943376605	0.869435	0.81356	0.716149	0.732314	0.759466	0.789504	0.731258	0.7501	0.780144	0.702746	0.710408	0.752151	0.856247	0.680093	0.797612	0.799627	0.849421	0.803801	0.765302	0.815902	0.763944	0.803332	0.71943	0.845803	0.698649	0.570431	0.729006	0.708506	0.746396	0.862721	0.746526	0.781141	0.792456	0.443587	0.988657
chr2-102000000	15.9003172576679	0.814292	0.765657	0.712428	0.72067	0.78091	0.736942	0.771244	0.733883	0.734358	0.722786	0.745105	0.845931	0.818403	0.671815	0.75114	0.804537	0.720848	0.681625	1.43762	0.732283	0.76763	0.856335	0.724631	0.755866	0.749957	0.422415	0.75859	0.746873	0.748359	0.75629	0.728241	0.759753	0.772869	0.423453	0.829995
chr2-103000000	8.97402015966613	0.709391	0.746667	0.730458	0.656721	0.800749	0.631258	0.79156	0.646739	0.598155	0.655716	0.713656	0.800409	0.643317	0.530673	0.611659	0.496393	0.477251	0.561509	0.426043	0.594471	0.773739	0.683082	0.655772	0.694055	0.760263	0.337847	0.667839	0.799643	0.706609	0.600508	0.679601	0.599458	0.692669	0.38477	0.536268
chr2-104000000	6.16663153246798	0.692298	0.769436	0.773153	0.658879	0.809948	0.502863	0.821954	0.614018	0.569621	0.659715	0.701311	0.872501	0.616825	0.490077	0.606159	0.54833	0.409521	0.484983	0.388315	0.540779	0.747487	0.618859	0.644359	0.715808	0.768986	0.324211	0.632969	0.845595	0.744904	0.535132	0.688911	0.545817	0.637326	0.361137	0.44715
chr2-105000000	12.2353313485773	0.835489	0.769076	0.760876	0.735346	0.792298	0.741378	0.85641	1.16348	0.744536	0.718385	0.731753	0.826324	0.732518	1.26947	0.749293	0.725868	0.818611	0.744636	0.606603	0.731433	0.701272	0.747792	0.730702	0.784883	0.79047	0.524913	0.767785	0.779603	0.868713	0.782697	0.742343	0.801523	0.776659	0.417687	0.944951
chr2-106000000	14.0058842003488	0.812332	0.746059	0.715813	0.714364	0.758904	0.740725	0.750298	0.691343	0.776576	0.704931	0.684554	0.763421	0.829854	0.613949	0.756882	0.905617	0.680175	0.652799	1.14655	0.764007	0.730524	0.867539	0.73246	0.751883	0.70034	0.587056	0.742963	0.69899	0.733234	0.776975	0.711106	0.777563	0.759088	0.435461	0.87065
chr2-107000000	9.39261367748515	0.684814	0.7089	0.659012	0.594515	0.714181	0.598693	0.712597	0.6019	0.593308	0.598745	0.659201	0.785064	0.60469	0.514955	0.561944	0.502337	0.48093	0.533416	0.419818	0.566887	0.742248	0.602584	0.600517	0.647827	0.648749	0.362926	0.66974	0.691289	0.63532	0.595494	0.612222	0.579735	0.632571	0.401406	0.56604
chr2-108000000	8.90732793123142	0.653066	0.690383	0.651189	0.594855	0.72792	0.534546	0.703401	0.572862	0.52618	0.612607	0.667403	0.817816	0.600717	0.445154	0.552971	0.489704	0.403353	0.497683	0.353235	0.53626	0.854156	0.542705	0.602921	0.677298	0.673466	0.327049	0.602144	0.718296	0.630621	0.552863	0.615698	0.532331	0.630099	0.387158	0.477725
chr2-109000000	15.01392169284	0.754117	0.751432	0.70794	0.663944	0.736155	0.676784	0.71122	0.698044	0.750951	0.6426	0.602153	0.626427	0.733867	0.737752	0.801046	0.640312	0.604186	0.626964	0.709116	0.691968	0.651579	0.77194	0.664571	0.743788	0.650435	0.520522	0.698326	0.657576	0.657485	0.78847	0.689292	0.686268	0.706222	0.435788	0.885469
chr2-110000000	16.3469707546505	0.417688	0.390636	0.363437	0.352218	0.392447	0.38695	0.362444	0.361237	0.416978	0.328142	0.287433	0.376685	0.398169	0.34528	0.338997	0.339435	0.351197	0.349909	0.328451	0.390284	0.340186	0.406268	0.353464	0.41819	0.33024	0.254558	0.412391	0.333485	0.331581	0.411449	0.371718	0.38975	0.391932	0.382562	0.491984
chr2-111000000	16.3691800736403	0.511876	0.501802	0.47397	0.503644	0.49834	0.489867	0.483373	0.548438	0.503177	0.462316	0.457076	0.336104	0.559025	0.509128	0.739577	0.577666	0.602571	0.53976	0.593137	0.523974	0.482987	0.596464	0.489722	0.49476	0.48251	0.510541	0.457863	0.4695	0.501448	0.516378	0.485225	0.493558	0.493434	0.431204	0.611716
chr2-112000000	16.5676945557186	0.5331	0.49263	0.44631	0.444059	0.486852	0.501659	0.490166	0.522117	0.488841	0.436903	0.370924	0.419946	0.558322	0.501181	0.573981	0.471163	0.474114	0.472593	0.356132	0.504647	0.485679	0.526617	0.451431	0.509978	0.480678	0.346928	0.458037	0.452452	0.483246	0.562741	0.459095	0.517228	0.473346	0.434692	0.671462
chr2-113000000	16.2395979375805	0.753375	0.718181	0.647003	0.679423	0.72419	0.8135	0.678778	0.666464	0.667567	0.630379	0.593123	0.718226	0.712834	0.606772	0.747395	0.583952	0.741106	0.790304	0.532294	0.744513	0.661988	0.709256	0.67216	0.676188	0.634266	0.457959	0.704603	0.645866	0.673776	0.816878	0.723878	0.729726	0.736265	0.433289	0.907663
chr2-114000000	8.76897569007383	0.614632	0.612319	0.586243	0.521118	0.632229	0.59147	0.633839	0.901461	0.53486	0.529747	0.543757	0.575313	0.537094	1.06093	0.541765	0.473222	0.584957	0.565106	0.519743	0.540058	0.572657	0.643548	0.533569	0.693175	0.578552	0.361268	0.572584	0.582101	0.601792	0.662468	0.57527	0.583671	0.583387	0.417397	0.663414
chr2-115000000	-2.4486364195916	0.68369	0.73447	0.725545	0.653882	0.791998	0.52951	0.804342	0.639912	0.582585	0.66425	0.807989	0.928407	0.681479	0.468203	0.608086	0.593017	0.47764	0.529406	0.461788	0.588294	0.751101	0.611489	0.66284	0.745289	0.751738	0.358552	0.627637	0.805093	0.726682	0.545211	0.681555	0.583804	0.645401	0.376254	0.523484
chr2-116000000	-4.45406262399188	0.603833	0.768944	0.763771	0.641222	0.802578	0.487852	0.814711	0.601846	0.521385	0.631583	0.663585	0.595607	0.62249	0.582286	0.604671	0.49489	0.39887	0.484116	0.494517	0.515063	0.783921	0.684167	0.615506	0.617406	0.754515	0.37086	0.59105	0.826562	0.698158	0.475305	0.675267	0.520229	0.619781	0.360467	0.433525
chr2-117000000	-4.96649050898835	0.628371	0.728341	0.739387	0.609879	0.772051	0.470758	0.802936	0.579653	0.515133	0.605851	0.651907	0.745921	0.568504	0.420755	0.546265	0.413356	0.344537	0.456205	0.372054	0.500933	0.819162	0.604306	0.589537	0.645531	0.731015	0.308531	0.57387	0.809219	0.653933	0.512949	0.653928	0.502163	0.612531	0.364403	0.411914
chr2-118000000	7.89127027596032	0.703534	0.706768	0.701603	0.666283	0.747767	0.684191	0.741524	0.654753	0.620778	0.648906	0.791563	0.659282	0.701113	0.546602	0.755515	0.567895	0.63036	0.646994	0.542631	0.694641	0.738259	0.724834	0.66187	0.75918	0.694003	0.498556	0.643661	0.751888	0.704253	0.683517	0.679022	0.662951	0.681002	0.400636	0.671471
chr2-119000000	15.0535948194781	0.847943	0.779118	0.722163	0.727351	0.774962	0.809473	0.781217	1.65992	0.841455	0.718449	0.742653	0.88994	0.737774	2.06357	0.623625	0.94023	0.920199	0.7138	0.392523	0.727321	0.731827	0.696744	0.74146	0.943206	0.697996	0.547647	0.829948	0.698404	0.799995	0.738237	0.741088	0.837011	0.826614	0.43596	0.982941
chr2-120000000	15.9393487877059	0.80771	0.807404	0.779838	0.778213	0.791016	0.775345	0.792683	0.749181	0.771616	0.746953	0.718091	0.61391	0.843033	0.707235	0.865845	0.813608	0.80035	0.738097	1.75436	0.771398	0.696965	0.93764	0.736549	0.756803	0.786664	0.637682	0.730715	0.772476	0.829101	0.803044	0.809239	0.786269	0.79164	0.418624	0.938124
chr2-121000000	14.9415712331994	0.94447	0.810627	0.765795	0.844037	0.783158	1.07608	0.762829	1.11282	1.30274	0.801638	0.558492	0.588446	0.826101	2.00706	0.710799	1.22872	0.997201	0.76599	0.945528	0.876773	0.633136	1.18468	0.842179	0.882835	0.69659	1.02009	0.947577	0.627545	0.762329	0.829609	0.850172	0.992955	1.01353	0.504072	1.52753
chr2-122000000	6.91015160209388	0.819374	0.751957	0.720014	0.712786	0.740573	0.771373	0.760281	0.690634	0.730143	0.690653	0.68516	0.705583	0.806062	0.599246	0.839591	0.677021	0.680333	0.716041	0.901322	0.778135	0.661056	0.834191	0.711207	0.757765	0.703381	0.624276	0.737521	0.722578	0.739538	0.799539	0.721788	0.760611	0.759524	0.435097	0.982911
chr2-123000000	-8.18117431226043	0.687787	0.775183	0.757142	0.656166	0.825881	0.51736	0.808075	0.60947	0.530074	0.662472	0.727205	0.958022	0.684357	0.427481	0.62918	0.492278	0.405412	0.509231	0.385146	0.56148	0.816127	0.534811	0.648339	0.665993	0.760581	0.336306	0.660961	0.806996	0.700305	0.548609	0.705555	0.551254	0.649949	0.370707	0.500417
chr2-124000000	-8.74566190963878	0.652594	0.734996	0.731259	0.627258	0.794943	0.472637	0.823738	0.592212	0.525832	0.613946	0.685932	0.832607	0.608795	0.458768	0.587511	0.464705	0.384288	0.501286	0.366261	0.511411	0.828457	0.566022	0.618746	0.729815	0.750956	0.322062	0.64619	0.801421	0.690221	0.530238	0.651995	0.517769	0.624426	0.366515	0.421615
chr2-125000000	-7.09940134284956	0.696482	0.759852	0.755584	0.657941	0.793802	0.528295	0.796288	0.612501	0.538077	0.661663	0.768082	0.968982	0.718408	0.436986	0.6423	0.522653	0.399392	0.501907	0.377227	0.582573	0.777214	0.546026	0.634654	0.755993	0.729456	0.358588	0.69879	0.779645	0.685212	0.565494	0.681638	0.559173	0.655218	0.381498	0.490148
chr2-126000000	-7.36508656436756	0.64999	0.73662	0.725486	0.608929	0.774365	0.502384	0.794402	0.574111	0.507973	0.613531	0.668339	0.820773	0.582712	0.433019	0.55492	0.42079	0.331862	0.456816	0.363899	0.523425	0.770393	0.592855	0.596792	0.65418	0.727744	0.329033	0.635091	0.776941	0.642124	0.529281	0.637293	0.515274	0.610812	0.370258	0.424631
chr2-127000000	5.76272394410075	0.804545	0.785622	0.774976	0.716615	0.785793	0.824372	0.770259	0.735511	0.773236	0.683551	0.659596	0.842929	0.764429	0.678995	0.61269	0.744991	0.706768	0.693152	0.444099	0.749072	0.787033	0.696028	0.709795	0.785264	0.704423	0.5427	0.817552	0.680593	0.687077	0.746768	0.735412	0.73925	0.827497	0.438916	0.896142
chr2-128000000	15.5252670635581	0.838674	0.782153	0.743194	0.750928	0.776117	0.774648	0.796621	0.716623	0.859088	0.697606	0.635278	0.570116	0.855622	0.693842	1.32366	0.643631	0.849895	0.837191	1.18499	0.882602	0.647989	1.00026	0.734471	0.805082	0.725229	0.706722	0.712797	0.708716	0.754085	0.949427	0.791912	0.818697	0.819105	0.447043	1.14045
chr2-129000000	16.7326741163482	0.82795	0.76567	0.757277	0.733729	0.805427	0.73174	0.730614	0.7273	0.87525	0.70327	0.584608	0.841835	0.812079	0.6671	0.619792	0.867934	0.612864	0.62346	0.638378	0.750697	0.791076	0.732911	0.731352	0.736559	0.677066	0.573795	0.86498	0.647902	0.676957	0.738342	0.743624	0.750603	0.85128	0.453113	0.948026
chr2-130000000	15.9054138741053	0.675992	0.667668	0.63003	0.560133	0.640595	0.650033	0.635948	0.61156	0.636692	0.534295	0.49037	0.718294	0.603953	0.598338	0.555446	0.558986	0.508507	0.56432	0.375484	0.611832	0.656136	0.598183	0.558899	0.657969	0.583065	0.488706	0.677988	0.567526	0.556421	0.671399	0.597131	0.616168	0.641433	0.436601	0.696178
chr2-131000000	15.0023604782664	0.584925	0.551324	0.497779	0.489588	0.541469	0.618892	0.514257	0.569533	0.668902	0.460335	0.362284	0.454078	0.529905	0.687555	0.540688	0.539388	0.790059	0.698607	0.657216	0.577329	0.424888	0.670705	0.500382	0.617923	0.455491	0.531183	0.552701	0.435516	0.492827	0.670676	0.546008	0.599659	0.579425	0.45565	0.849044
chr2-132000000	12.1480157350929	0.427126	0.45003	0.414886	0.329476	0.438619	0.421255	0.453208	0.437262	0.378484	0.303039	0.258115	0.40704	0.373265	0.449225	0.388932	0.289762	0.397314	0.440691	0.301621	0.385192	0.616782	0.416497	0.333917	0.563074	0.398973	0.332247	0.372651	0.392422	0.373291	0.569481	0.382847	0.380614	0.362068	0.409991	0.597029
chr2-133000000	2.1786593740171	0.745269	0.759741	0.731822	0.682735	0.778176	0.601485	0.762887	0.712228	0.64692	0.688815	0.758323	0.767577	0.685367	0.620474	0.590622	0.602054	0.564804	0.601289	0.388536	0.6521	0.858596	0.671711	0.670106	0.887612	0.718793	0.406454	0.712624	0.768393	0.682588	0.67013	0.695735	0.646275	0.72639	0.407546	2.23731
chr2-134000000	7.20330651564603	0.74067	0.757472	0.696106	0.688452	0.776668	0.655449	0.758503	0.665866	0.668347	0.698531	0.793021	0.798991	0.698994	0.595756	0.612836	0.754861	0.604247	0.595928	0.735762	0.646361	0.711648	0.731019	0.688566	0.734277	0.708796	0.407748	0.71162	0.746475	0.724642	0.653237	0.683992	0.712228	0.713798	0.411132	0.67773
chr2-135000000	12.0077630880194	0.757621	0.744696	0.715273	0.692945	0.757467	0.672004	0.76217	0.660193	0.659402	0.676689	0.736902	0.558323	0.766587	0.579871	0.82712	0.624533	0.542022	0.594215	0.91382	0.731684	0.692304	0.895691	0.686245	0.777405	0.702097	0.535199	0.659596	0.737744	0.698562	0.704589	0.701528	0.746455	0.734483	0.415924	0.724532
chr2-136000000	6.7633611706857	0.735353	0.759602	0.70094	0.696931	0.760465	0.611016	0.788234	0.642333	0.610819	0.645115	0.707319	0.577597	0.725783	0.483653	0.976118	0.535939	0.62574	0.698837	0.878269	0.728253	0.724978	0.802382	0.661564	0.739282	0.726359	0.571882	0.5824	0.770128	0.745322	0.773362	0.699655	0.663962	0.668186	0.402261	0.80059
chr2-137000000	-10.0617519829507	0.687908	0.745233	0.710013	0.655462	0.754965	0.586912	0.776436	0.670605	0.574525	0.648041	0.738835	0.798017	0.666054	0.631569	0.566992	0.528778	0.473845	0.506784	0.381416	0.617744	0.675728	0.669432	0.636299	0.832261	0.687318	0.368633	0.668102	0.743903	0.679589	0.587298	0.658293	0.625209	0.661226	0.395813	0.556418
chr2-138000000	-12.9981335279145	0.648209	0.746415	0.701646	0.642907	0.793088	0.538921	0.800245	0.601021	0.536952	0.653379	0.720795	0.819439	0.692487	0.448524	0.594794	0.554228	0.427598	0.499556	0.38297	0.568886	0.741979	0.605928	0.612592	0.679328	0.728029	0.28156	0.617103	0.7862	0.68953	0.542472	0.67447	0.548545	0.619453	0.375674	0.509221
chr2-139000000	-11.5862590299213	0.664638	0.777226	0.74248	0.683417	0.804639	0.545824	0.816131	0.639363	0.56258	0.682721	0.76187	0.754603	0.689714	0.474269	0.625913	0.595677	0.53344	0.565053	0.693612	0.611409	0.696795	0.669585	0.653755	0.727549	0.764782	0.331987	0.642166	0.814078	0.743715	0.558781	0.693038	0.601229	0.658954	0.372184	0.546162
chr2-140000000	-12.2872219080219	0.630483	0.778417	0.770564	0.656597	0.82677	0.446308	0.853657	0.564948	0.509446	0.643376	0.675762	0.8728	0.630221	0.407823	0.599155	0.497503	0.377467	0.467507	0.375229	0.515675	0.707903	0.564778	0.610464	0.677894	0.793215	0.301931	0.653706	0.830125	0.72322	0.5034	0.680938	0.509946	0.623297	0.35952	0.414737
chr2-141000000	-12.2050194169365	0.625147	0.778222	0.750893	0.626996	0.80251	0.458961	0.850368	0.572264	0.496278	0.625408	0.634861	0.872449	0.60548	0.362873	0.535579	0.466846	0.351284	0.446233	0.372796	0.496463	0.630153	0.626605	0.584415	0.591999	0.765173	0.296386	0.597726	0.833259	0.692233	0.449703	0.663719	0.478886	0.580772	0.346464	0.381675
chr2-142000000	-12.0061649092634	0.630307	0.792448	0.756116	0.658227	0.835161	0.476649	0.869148	0.59675	0.521654	0.664161	0.685062	0.938461	0.648452	0.386283	0.557423	0.500287	0.430989	0.487521	0.384032	0.53398	0.622619	0.598489	0.614193	0.614722	0.794642	0.283816	0.609933	0.870702	0.728373	0.470288	0.696459	0.503893	0.601939	0.349372	0.405425
chr2-143000000	-11.9101343947703	0.639997	0.755482	0.713822	0.634242	0.810067	0.508648	0.824128	0.565533	0.51641	0.620672	0.671146	0.911993	0.652681	0.384374	0.562145	0.475931	0.372381	0.468633	0.377688	0.542389	0.733846	0.592503	0.606701	0.659856	0.764963	0.261954	0.614825	0.793553	0.687656	0.527018	0.649567	0.542343	0.602443	0.364627	0.443668
chr2-144000000	-9.84112571667125	0.677623	0.770489	0.745051	0.703085	0.810583	0.573084	0.830303	0.663596	0.576572	0.726485	0.848147	0.816101	0.696741	0.515716	0.652237	0.667618	0.49922	0.520796	0.448521	0.61148	0.664278	0.630895	0.681923	0.697477	0.796372	0.375687	0.6766	0.850437	0.782685	0.532522	0.711186	0.609071	0.655311	0.369983	0.572658
chr2-145000000	-10.6346485967273	0.693279	0.785907	0.745897	0.712376	0.801594	0.511753	0.867241	0.776695	0.6099	0.724643	0.87356	0.848471	0.696806	0.723156	0.646183	0.733862	0.648384	0.60365	0.496211	0.628802	0.709934	0.619665	0.677639	0.680072	0.826838	0.373213	0.699155	0.862864	0.846131	0.584937	0.708167	0.662712	0.654878	0.372636	0.639477
chr2-146000000	-13.7162608154223	0.63024	0.777277	0.737858	0.650716	0.836833	0.447187	0.867575	0.583644	0.525024	0.647742	0.704971	0.907971	0.639866	0.374327	0.591966	0.4535	0.345203	0.456493	0.374873	0.529295	0.733227	0.560107	0.622213	0.628156	0.809389	0.248359	0.623526	0.863975	0.708506	0.485082	0.674963	0.499911	0.593678	0.353317	0.380057
chr2-147000000	-13.1189918318317	0.643524	0.766727	0.737378	0.657665	0.81785	0.495186	0.834538	0.590177	0.518557	0.664539	0.756122	0.952295	0.696523	0.375966	0.625979	0.531304	0.390024	0.499953	0.38119	0.537219	0.80129	0.510331	0.62892	0.64431	0.786691	0.335726	0.613772	0.835247	0.721016	0.502956	0.691885	0.533064	0.621444	0.361614	0.482806
chr2-148000000	-8.50867734021718	0.672178	0.77414	0.740238	0.692809	0.800256	0.540749	0.840443	0.604354	0.571307	0.680898	0.763974	0.714314	0.726115	0.399833	0.698389	0.63284	0.534067	0.595795	1.22629	0.632023	0.68473	0.744573	0.657307	0.703493	0.765559	0.367059	0.66755	0.818562	0.731739	0.575803	0.716309	0.571722	0.655443	0.374783	0.535214
chr2-149000000	1.59901269937418	0.665629	0.684102	0.663317	0.636656	0.697358	0.59837	0.717275	0.623183	0.591623	0.634381	0.70578	0.544599	0.664114	0.482795	0.720109	0.668567	0.565511	0.556716	1.14807	0.614413	0.602027	0.743433	0.622359	0.667491	0.688579	0.52689	0.602377	0.717151	0.688851	0.623676	0.630698	0.650499	0.640618	0.357359	0.741534
chr2-150000000	4.90697172247228	0.660547	0.748689	0.684627	0.654736	0.76181	0.567558	0.767319	0.628262	0.573455	0.670623	0.785468	0.783922	0.689887	0.454906	0.64045	0.58951	0.510942	0.561387	0.478371	0.613715	0.670546	0.641052	0.655292	0.684044	0.712623	0.413452	0.66668	0.790779	0.705079	0.601891	0.67203	0.612357	0.629877	0.384329	0.577382
chr2-151000000	7.81571436786061	0.718023	0.776135	0.71911	0.695377	0.819723	0.530882	0.804763	0.618518	0.571093	0.699451	0.830944	0.989684	0.723794	0.438957	0.708457	0.628116	0.489394	0.596436	0.529341	0.610609	0.86715	0.532388	0.676494	0.679066	0.755244	0.441016	0.682945	0.813796	0.739566	0.640714	0.701091	0.606464	0.670348	0.383431	0.591865
chr2-152000000	11.7116856621477	0.720999	0.758185	0.685046	0.678656	0.739221	0.652422	0.782104	0.679926	0.621016	0.678474	0.753605	0.700797	0.73175	0.577575	0.849425	0.642226	0.612382	0.617038	0.716159	0.687818	0.621761	0.748004	0.655277	0.71947	0.710758	0.492031	0.606454	0.759159	0.737792	0.699159	0.674253	0.67757	0.642839	0.39879	0.720948
chr2-153000000	0.976541081785637	0.715439	0.770424	0.734936	0.691348	0.775365	0.594312	0.826675	0.621642	0.628358	0.696966	0.796754	0.630536	0.776712	0.444692	0.871112	0.664396	0.601947	0.671524	1.47171	0.714216	0.710942	0.974665	0.674524	0.810994	0.772346	0.472743	0.631857	0.815189	0.783026	0.749034	0.719341	0.660176	0.687396	0.390803	0.706432
chr2-154000000	-15.0297789586597	0.621478	0.752104	0.741027	0.653302	0.810092	0.524661	0.814695	0.584313	0.523428	0.633285	0.68002	0.687483	0.64204	0.42947	0.569385	0.512047	0.508611	0.541529	0.517592	0.529417	0.682428	0.657472	0.614324	0.736518	0.769928	0.372736	0.613285	0.817062	0.726976	0.550816	0.676192	0.551037	0.641353	0.365722	0.539377
chr2-155000000	-16.505162523333	0.612335	0.764175	0.751463	0.65608	0.817169	0.456641	0.854747	0.578575	0.52985	0.648227	0.684805	0.783698	0.655779	0.399618	0.553882	0.524191	0.423829	0.497224	0.405716	0.535441	0.617562	0.646696	0.620353	0.613475	0.781194	0.301693	0.584866	0.85378	0.720395	0.484877	0.675334	0.520313	0.613253	0.351719	0.429155
chr2-156000000	-16.493146626738	0.591843	0.761675	0.737379	0.655705	0.8233	0.491424	0.838726	0.592585	0.522256	0.628621	0.656019	0.795021	0.635583	0.370698	0.55572	0.493257	0.369828	0.450675	0.405216	0.517798	0.657337	0.614651	0.60791	0.617458	0.773359	0.310359	0.605651	0.838027	0.705155	0.459781	0.681176	0.512884	0.589846	0.347435	0.418348
chr2-157000000	-14.6705806829638	0.663988	0.78386	0.733686	0.671256	0.803272	0.490047	0.864425	0.802946	0.575232	0.683371	0.801153	0.798192	0.701986	0.749268	0.606336	0.636964	0.700744	0.686243	0.513757	0.616462	0.684348	0.613386	0.655099	0.656365	0.787819	0.430977	0.637618	0.839866	0.790396	0.639123	0.7304	0.612276	0.627021	0.372723	0.613282
chr2-158000000	-8.83399566872507	0.676276	0.758885	0.71127	0.658947	0.764521	0.671398	0.811143	0.674934	0.583969	0.68556	0.793782	0.755154	0.666993	0.693503	0.631343	0.620929	0.536994	0.544003	0.516145	0.604739	0.672139	0.732864	0.664911	0.731782	0.728545	0.379653	0.662556	0.773793	0.753398	0.607148	0.68152	0.652238	0.662185	0.387136	0.661109
chr2-159000000	5.78232118528215	0.721742	0.743266	0.693409	0.680902	0.757712	0.627088	0.756864	0.649773	0.624006	0.67777	0.71769	0.627339	0.721046	0.55283	0.703925	0.67566	0.57064	0.558926	0.788424	0.644704	0.646152	0.84933	0.671918	0.727451	0.696396	0.421849	0.644544	0.745798	0.727981	0.664501	0.68547	0.674161	0.669639	0.403359	0.703435
chr2-160000000	8.40747639108623	0.7163	0.78326	0.742462	0.727643	0.798729	0.611774	0.84316	0.665107	0.645536	0.701612	0.731093	0.543128	0.717043	0.646676	0.873328	0.575235	0.618232	0.652758	1.19618	0.702234	0.686056	0.911744	0.690561	0.716409	0.779905	0.494133	0.641034	0.81643	0.765822	0.71967	0.750354	0.686743	0.686538	0.386328	0.716119
chr2-161000000	-1.68555589026413	0.683645	0.77593	0.707069	0.697897	0.780224	0.613824	0.777776	0.629418	0.594075	0.711801	0.817243	0.877176	0.741555	0.476655	0.66507	0.709103	0.617454	0.621635	0.818036	0.679276	0.697147	0.698778	0.679433	0.697308	0.71647	0.387707	0.689782	0.783874	0.742815	0.646936	0.698569	0.646102	0.674363	0.3893	0.659672
chr2-162000000	-14.0959385862251	0.645956	0.794755	0.74856	0.675263	0.813585	0.553363	0.840871	1.0211	0.580151	0.665254	0.70752	0.721039	0.645238	1.01045	0.630605	0.58039	0.715805	0.683005	0.684517	0.608896	0.65826	0.750063	0.638124	0.688317	0.784541	0.336948	0.609416	0.818192	0.809844	0.597956	0.727196	0.617472	0.654638	0.367404	0.59231
chr2-163000000	-16.490608305793	0.621369	0.764231	0.75204	0.656686	0.809559	0.515921	0.856459	0.607454	0.544643	0.660958	0.713009	0.815609	0.660235	0.419318	0.556505	0.486349	0.471195	0.52512	0.422085	0.562656	0.61563	0.709697	0.6268	0.723334	0.794081	0.294339	0.601836	0.85677	0.755508	0.514688	0.690586	0.533073	0.609438	0.356085	0.471014
chr2-164000000	-16.300637290367	0.646181	0.822694	0.768358	0.68809	0.843597	0.523192	0.859087	0.586897	0.548572	0.706025	0.741491	0.860838	0.703735	0.391415	0.577552	0.572661	0.480141	0.546166	0.609277	0.590291	0.61024	0.699413	0.646711	0.667069	0.782749	0.300083	0.673904	0.853522	0.76473	0.56109	0.704308	0.575771	0.639409	0.361193	0.493689
chr2-165000000	-15.7071172424222	0.655115	0.782249	0.746198	0.674337	0.831251	0.561964	0.837826	0.603382	0.535245	0.672534	0.755778	0.850416	0.691774	0.397862	0.583505	0.528504	0.453671	0.527642	0.437293	0.57851	0.601652	0.655066	0.650936	0.652145	0.762766	0.279373	0.638493	0.830081	0.738476	0.569952	0.701848	0.592171	0.638248	0.364637	0.544345
chr2-166000000	-14.9046464690728	0.67023	0.779061	0.723356	0.700289	0.801958	0.572422	0.84604	0.592632	0.575526	0.688659	0.792101	0.777628	0.736703	0.381537	0.714494	0.620864	0.537328	0.562246	0.633196	0.604357	0.639381	0.667404	0.663579	0.707886	0.794667	0.387185	0.618005	0.850799	0.773848	0.555084	0.700218	0.610507	0.635907	0.364101	0.578081
chr2-167000000	-13.3952975575352	0.596221	0.74888	0.719221	0.628349	0.795264	0.493084	0.815207	0.54925	0.509109	0.640828	0.688135	0.792197	0.588929	0.365377	0.519949	0.459074	0.413315	0.480887	0.367293	0.505265	0.644395	0.595822	0.607883	0.628719	0.750349	0.25503	0.581172	0.795706	0.687014	0.492689	0.662924	0.515742	0.596804	0.356554	0.438562
chr2-168000000	-2.49662742234142	0.681718	0.771716	0.742544	0.734218	0.775665	0.610209	0.838189	0.634558	0.640094	0.733177	0.843588	0.554259	0.77812	0.421136	0.739724	0.787412	0.567946	0.573392	1.31802	0.613738	0.784349	0.797709	0.696144	0.707252	0.80548	0.521908	0.647602	0.870863	0.814263	0.577896	0.719232	0.667565	0.686593	0.378165	0.70284
chr2-169000000	9.6569050991595	0.731442	0.780725	0.72288	0.72584	0.799007	0.690792	0.799559	0.667599	0.662688	0.733956	0.896016	0.73737	0.773248	0.504762	0.713527	0.797629	0.627059	0.632235	0.955188	0.684777	0.686744	0.809372	0.716566	0.736324	0.760338	0.450896	0.689584	0.799762	0.78243	0.679901	0.710313	0.718451	0.695828	0.395112	0.750611
chr2-170000000	15.0873854123672	0.70274	0.758174	0.710978	0.685828	0.776663	0.590839	0.790173	0.669085	0.621055	0.656795	0.74041	0.616786	0.69275	0.558727	0.825392	0.546262	0.662425	0.728671	0.845887	0.693497	0.644606	0.751399	0.665955	0.708548	0.743512	0.44305	0.581016	0.814588	0.748739	0.713232	0.716442	0.662809	0.664119	0.389872	0.680658
chr2-171000000	16.2348944186482	0.770889	0.76216	0.731502	0.735823	0.783382	0.734092	0.825878	1.07765	0.731591	0.722037	0.85383	0.798258	0.799075	1.19986	0.841167	0.823174	0.890557	0.732844	1.16728	0.724569	0.715119	0.755196	0.713581	0.784161	0.751759	0.511479	0.70487	0.799883	0.822617	0.728579	0.731036	0.769213	0.730729	0.406811	0.845962
chr2-172000000	16.2322904404435	0.75963	0.798997	0.738395	0.731894	0.809592	0.636859	0.82143	1.39442	0.727031	0.716369	0.798504	0.652199	0.784058	1.55402	0.838227	0.730238	0.921575	0.84323	1.11426	0.740413	0.737488	0.804768	0.709707	0.73094	0.771565	0.511941	0.687243	0.814088	0.848752	0.811631	0.767726	0.754883	0.72347	0.404148	0.953831
chr2-173000000	16.5575343804394	0.777445	0.75809	0.702041	0.736727	0.771346	0.754111	0.770555	0.750133	0.714059	0.711173	0.840121	0.748497	0.785658	0.660367	0.826959	0.779725	0.730277	0.720651	0.79337	0.748167	0.806731	0.721956	0.720588	0.722054	0.724202	0.536742	0.722002	0.746261	0.760068	0.712444	0.736638	0.772128	0.746355	0.414184	0.839968
chr2-174000000	16.3351223169067	0.789054	0.781021	0.710036	0.738522	0.778724	0.662907	0.806049	0.723065	0.722686	0.720992	0.8208	0.772823	0.797688	0.536116	0.733195	0.816536	0.677765	0.678901	0.951996	0.767183	0.748616	0.701073	0.710805	0.719504	0.738118	0.559355	0.690713	0.793822	0.798173	0.752461	0.729454	0.78422	0.72008	0.406504	0.833125
chr2-175000000	15.1552303119799	0.76761	0.808182	0.757905	0.743454	0.778765	0.716077	0.841194	1.07782	0.741913	0.722851	0.801593	0.648643	0.793852	1.09766	0.79532	0.832541	0.90759	0.753012	1.15896	0.697116	0.709662	0.776173	0.703902	0.711045	0.78443	0.560655	0.691968	0.801513	0.856441	0.72753	0.769018	0.7775	0.707081	0.398232	0.940827
chr2-176000000	13.0688410810894	0.734431	0.774074	0.75072	0.70984	0.793495	0.685715	0.832631	2.30332	0.700663	0.685362	0.729511	0.774143	0.620961	3.10463	0.592988	0.607893	0.69569	0.649385	0.629442	0.611815	0.684725	0.797474	0.670185	0.674263	0.760652	0.379857	0.687335	0.75839	0.872226	0.673887	0.744356	0.729189	0.707171	0.39743	0.795978
chr2-177000000	11.4181054983558	0.762105	0.792256	0.742363	0.710853	0.810214	0.669109	0.81542	1.94056	0.736801	0.742521	0.836396	0.878604	0.660656	2.64129	0.595902	0.715398	0.659398	0.601747	0.525212	0.641156	0.671554	0.777782	0.70782	0.744502	0.736418	0.394131	0.703573	0.78888	0.883349	0.639112	0.756481	0.745333	0.714344	0.396525	0.750749
chr2-178000000	2.8265529338089	0.716141	0.818728	0.742309	0.711181	0.80488	0.704783	0.803261	0.693965	0.626489	0.708861	0.78699	0.73094	0.715987	0.697126	0.639258	0.619224	0.662595	0.685683	0.811034	0.715235	0.637501	0.772113	0.674501	0.717476	0.762688	0.455054	0.676135	0.812546	0.788563	0.776419	0.780549	0.704549	0.719845	0.391274	0.769599
chr2-179000000	-12.6843384972732	0.696801	0.748959	0.724623	0.697209	0.781833	0.63842	0.819536	0.628201	0.604777	0.681485	0.838192	0.60628	0.742026	0.557181	0.831077	0.538467	0.577507	0.625195	0.549384	0.683409	0.63098	0.792298	0.663144	0.693036	0.755018	0.475256	0.59875	0.798444	0.73435	0.714564	0.700215	0.627237	0.641912	0.384768	0.677417
chr2-180000000	-16.8432066330817	0.667474	0.781806	0.745178	0.693185	0.809102	0.56509	0.835662	0.62618	0.572146	0.704525	0.775746	0.703636	0.736926	0.433466	0.678087	0.620754	0.528708	0.589284	0.650714	0.633277	0.690145	0.653558	0.66758	0.67411	0.787551	0.329643	0.636593	0.833305	0.780149	0.586631	0.719787	0.631903	0.668049	0.371633	0.577555
chr2-181000000	-17.2258154380946	0.6307	0.771018	0.73917	0.644779	0.830114	0.483779	0.853081	0.576662	0.523954	0.666783	0.736815	0.879971	0.704126	0.377999	0.605386	0.544874	0.438497	0.511746	0.720915	0.582309	0.681	0.630958	0.630246	0.668205	0.764985	0.340198	0.638576	0.823374	0.70637	0.550034	0.683305	0.551578	0.625778	0.36074	0.443648
chr2-182000000	-18.0130894107553	0.646902	0.788783	0.740084	0.679339	0.827143	0.566875	0.865886	0.831875	0.557704	0.694834	0.731693	0.853491	0.644777	0.883868	0.574836	0.543863	0.562459	0.551048	0.391052	0.572874	0.628105	0.706168	0.646354	0.734008	0.765498	0.315138	0.646821	0.826516	0.781609	0.549072	0.704988	0.592184	0.652901	0.36847	0.546984
chr2-183000000	-16.6648683000452	0.649055	0.778963	0.736719	0.670974	0.792809	0.560796	0.825445	0.629186	0.565523	0.675134	0.740905	0.815075	0.71875	0.418814	0.804173	0.57846	0.613735	0.637812	0.838766	0.652298	0.614111	0.72732	0.647663	0.658465	0.781794	0.420434	0.593169	0.83857	0.760496	0.630068	0.713428	0.605332	0.63175	0.37227	0.595714
chr2-184000000	-16.8301656481492	0.601683	0.734476	0.711576	0.613312	0.756856	0.478138	0.825965	0.561985	0.487418	0.60154	0.652273	0.718082	0.608243	0.428112	0.614835	0.463149	0.368089	0.443526	0.482289	0.516863	0.708706	0.638043	0.587607	0.656906	0.730951	0.336665	0.594481	0.778206	0.689107	0.532225	0.634582	0.525982	0.595365	0.36526	0.459003
chr2-185000000	-18.8868259544844	0.607188	0.779957	0.745854	0.625499	0.826773	0.392711	0.860476	0.552624	0.460981	0.614515	0.593332	0.80168	0.566181	0.414205	0.533705	0.403915	0.348022	0.445455	0.37167	0.480868	0.666163	0.627649	0.580299	0.592542	0.791643	0.275445	0.55957	0.813963	0.688989	0.439264	0.67134	0.467191	0.582938	0.339833	0.353596
chr2-186000000	-18.7212001786959	0.586722	0.794818	0.759596	0.648964	0.832085	0.472156	0.84105	0.558641	0.485794	0.632518	0.648602	0.641959	0.617653	0.342635	0.57873	0.452073	0.362734	0.460949	0.476187	0.506081	0.683179	0.617532	0.601025	0.591437	0.777001	0.302898	0.611562	0.836302	0.692142	0.470082	0.697502	0.511012	0.617617	0.34584	0.412103
chr2-187000000	-17.827895392749	0.653923	0.786055	0.727377	0.672314	0.81362	0.508921	0.836103	0.578067	0.5247	0.66362	0.703099	0.653044	0.699523	0.365063	0.68773	0.518089	0.515542	0.595516	0.736618	0.596864	0.689413	0.677036	0.642705	0.680111	0.76815	0.35725	0.591563	0.826198	0.723098	0.62674	0.706142	0.585408	0.632465	0.368963	0.570164
chr2-188000000	-13.716890654068	0.645624	0.796664	0.755161	0.699829	0.825292	0.520929	0.855316	0.566813	0.543302	0.677809	0.699039	0.767594	0.678339	0.376202	0.60471	0.587817	0.479729	0.529141	0.512956	0.52782	0.703042	0.521186	0.653327	0.63066	0.802277	0.4036	0.624498	0.862456	0.774703	0.523397	0.70795	0.591704	0.635475	0.35523	0.607283
chr2-189000000	-13.7279099421041	0.633762	0.811304	0.783174	0.709784	0.833514	0.532263	0.856039	0.609623	0.561724	0.699016	0.751943	0.704242	0.726512	0.377173	0.681599	0.653665	0.548995	0.594798	1.68437	0.58651	0.723093	0.804199	0.65914	0.623426	0.817135	0.5447	0.606553	0.856754	0.80084	0.507894	0.734515	0.584302	0.646659	0.352617	0.54725
chr2-190000000	-11.5485539074412	0.658217	0.791497	0.737396	0.657172	0.816644	0.592015	0.833255	0.615706	0.556329	0.651086	0.692202	0.762511	0.682689	0.591619	0.758904	0.500573	0.560157	0.624159	0.652654	0.640016	0.651097	0.727514	0.626593	0.691108	0.76797	0.39627	0.57926	0.7971	0.751088	0.663982	0.712739	0.590296	0.618102	0.370654	0.605348
chr2-191000000	-2.73627683848633	0.718921	0.779776	0.739751	0.720017	0.81713	0.599962	0.865647	0.64648	0.618462	0.735289	0.81093	0.735263	0.728735	0.497975	0.821841	0.64036	0.686851	0.691313	0.619876	0.688143	0.652326	0.729897	0.698974	0.716208	0.771399	0.419092	0.645019	0.7915	0.794832	0.730326	0.75431	0.693018	0.697884	0.391067	0.731453
chr2-192000000	-11.9757254129655	0.699032	0.795576	0.747738	0.71202	0.833465	0.674678	0.835028	0.624409	0.605974	0.748291	0.828105	0.860174	0.761709	0.442327	0.755378	0.685135	0.577414	0.575147	0.75682	0.661077	0.662316	0.73143	0.696809	0.695259	0.770764	0.388292	0.69898	0.793847	0.77959	0.642487	0.73282	0.682751	0.696471	0.388465	0.697445
chr2-193000000	-18.3646778963978	0.594012	0.766731	0.736545	0.616737	0.820912	0.443283	0.83441	0.583083	0.485785	0.605108	0.578607	0.834371	0.582619	0.429276	0.515305	0.376811	0.365961	0.465249	0.372163	0.485947	0.614663	0.63669	0.565206	0.560449	0.758309	0.278799	0.567103	0.811465	0.654754	0.436079	0.667537	0.462797	0.569722	0.346303	0.38113
chr2-194000000	-18.7756883660138	0.579349	0.742357	0.728061	0.617567	0.805142	0.41	0.808171	0.517853	0.454518	0.58734	0.587669	0.677874	0.553877	0.333042	0.50273	0.40643	0.331028	0.429186	0.420471	0.460173	0.631014	0.633701	0.55752	0.561298	0.755522	0.29473	0.535731	0.803835	0.67529	0.417775	0.653443	0.477948	0.562131	0.340407	0.373868
chr2-195000000	-18.5952146389389	0.557482	0.731711	0.709709	0.595205	0.783486	0.402591	0.809454	0.512266	0.453817	0.570005	0.581688	0.808586	0.55767	0.331152	0.506478	0.360998	0.297618	0.415626	0.358261	0.463775	0.640375	0.600019	0.555027	0.558223	0.740853	0.267776	0.532279	0.776129	0.640256	0.427435	0.644085	0.445444	0.553032	0.342764	0.328759
chr2-196000000	-16.636847486694	0.657433	0.768318	0.73865	0.668432	0.805162	0.517762	0.826317	0.596792	0.558671	0.66319	0.720984	0.812642	0.715899	0.392223	0.648259	0.575868	0.485336	0.538571	0.75921	0.589945	0.707251	0.629851	0.625539	0.690635	0.75227	0.423384	0.626624	0.805983	0.749558	0.603752	0.681799	0.615574	0.626449	0.376884	0.626654
chr2-197000000	-11.2427568253524	0.68685	0.759857	0.716706	0.674465	0.778165	0.563595	0.798674	0.613338	0.583102	0.684308	0.741732	0.649689	0.708054	0.459811	0.836816	0.514038	0.54252	0.61157	0.619114	0.665186	0.65186	0.735776	0.644818	0.692619	0.729045	0.43671	0.611364	0.812605	0.71834	0.681303	0.731687	0.638684	0.673875	0.386778	0.625122
chr2-198000000	-13.3029972610508	0.727682	0.761483	0.757023	0.706384	0.791265	0.585617	0.788213	0.650383	0.612381	0.698522	0.75579	0.749133	0.741309	0.507301	0.804731	0.564665	0.752074	0.759282	0.98759	0.7529	0.600978	0.738655	0.669511	0.737452	0.767735	0.535201	0.648283	0.787821	0.78895	0.781109	0.749247	0.710514	0.670708	0.398312	0.839206
chr2-199000000	-17.3357440007199	0.642076	0.740785	0.738324	0.634071	0.803126	0.511262	0.826415	0.595714	0.525219	0.649666	0.683733	0.906075	0.658846	0.385025	0.558784	0.447018	0.362551	0.441393	0.38144	0.554973	0.638005	0.62668	0.614247	0.642719	0.751479	0.311572	0.61707	0.806492	0.692468	0.512357	0.667452	0.542345	0.60088	0.363475	0.433145
chr2-200000000	-9.97926415683534	0.743749	0.791327	0.764249	0.720977	0.817907	0.646056	0.847582	0.908439	0.655228	0.723333	0.808554	0.852818	0.71905	0.830754	0.685213	0.705196	0.733147	0.700809	0.580544	0.67123	0.687284	0.632426	0.688362	0.761818	0.771605	0.457516	0.733063	0.804469	0.818346	0.700652	0.746282	0.710762	0.718013	0.392518	0.773178
chr2-201000000	6.52977694935351	0.76448	0.779742	0.728498	0.763978	0.758781	0.680272	0.803556	0.669332	0.701132	0.714874	0.758437	0.699187	0.86946	0.461501	1.0351	0.772721	0.848273	0.890713	1.269	0.848632	0.654421	0.772381	0.70103	0.789928	0.755079	0.653741	0.651763	0.768404	0.815209	0.839789	0.749311	0.766436	0.690037	0.408018	0.947244
chr2-202000000	13.177765379996	0.770742	0.770704	0.738607	0.712649	0.775443	0.689834	0.762611	0.675163	0.673408	0.728561	0.729479	0.722052	0.831773	0.523486	0.825497	0.789215	0.776808	0.843108	0.656136	0.811822	0.655711	0.701341	0.697757	0.730911	0.734529	0.599219	0.704058	0.743045	0.77187	0.774705	0.755067	0.750758	0.722862	0.41371	0.995517
chr2-203000000	12.2081577890028	0.728729	0.786804	0.743368	0.671025	0.770518	0.533387	0.786034	0.635429	0.650004	0.642897	0.650495	0.520925	0.787665	0.428615	0.879504	0.531231	0.716978	0.822342	1.46274	0.762258	0.592308	0.889169	0.641488	0.761834	0.740623	0.588414	0.578524	0.730977	0.746348	0.833876	0.727437	0.703153	0.638402	0.40795	0.847056
chr2-204000000	6.19817709797366	0.745177	0.790818	0.700888	0.659791	0.773087	0.644775	0.799506	0.644794	0.621896	0.653869	0.745137	0.79926	0.73818	0.454808	0.794082	0.551737	0.522911	0.591367	0.775103	0.683225	0.643978	0.736906	0.643897	0.743043	0.707985	0.426482	0.626922	0.763263	0.718122	0.71708	0.693526	0.672718	0.646931	0.404545	0.71621
chr2-205000000	-0.408088662746997	0.700508	0.783919	0.733067	0.700148	0.820703	0.574351	0.797362	0.673425	0.620145	0.707838	0.844074	0.767775	0.702631	0.555766	0.614042	0.638008	0.497638	0.532836	0.482232	0.619264	0.703912	0.637221	0.68146	0.709025	0.744339	0.394175	0.688431	0.819055	0.754922	0.557192	0.708661	0.647005	0.673251	0.382461	0.586808
chr2-206000000	3.97453192485111	0.767959	0.783192	0.738479	0.753613	0.806083	0.734377	0.782217	0.70808	0.696126	0.779258	0.840027	0.726661	0.882761	0.554293	0.888986	0.865293	0.704506	0.679569	0.785381	0.759355	0.719879	0.629573	0.727976	0.736583	0.784546	0.657672	0.754845	0.773726	0.783646	0.715263	0.759738	0.765797	0.74198	0.410786	0.890724
chr2-207000000	8.00206313240072	0.722929	0.746085	0.709588	0.695548	0.763486	0.635742	0.773855	0.792042	0.64512	0.676903	0.791763	0.683867	0.723752	0.88801	0.772304	0.668169	0.650632	0.697128	0.655006	0.693294	0.728645	0.677805	0.67368	0.780014	0.717349	0.526083	0.646537	0.768956	0.771379	0.672169	0.703194	0.692635	0.69111	0.400184	0.781111
chr2-208000000	3.20080690798439	0.794646	0.813259	0.752328	0.749789	0.789866	0.670768	0.792497	0.689971	0.738615	0.755715	0.84059	0.783242	0.858454	0.499274	0.768881	0.896684	0.847869	0.81612	0.870355	0.821137	0.606556	0.651013	0.717092	0.84995	0.776957	0.583999	0.758331	0.750829	0.834948	0.88676	0.837122	0.81977	0.729309	0.415802	1.13075
chr2-209000000	-8.74045476404104	0.652945	0.717256	0.697127	0.642499	0.750837	0.537378	0.765563	0.573001	0.539724	0.615438	0.694062	0.686314	0.629549	0.443393	0.77048	0.486067	0.462287	0.571834	0.493049	0.553907	0.746936	0.607731	0.607901	0.698326	0.741099	0.386441	0.60379	0.764695	0.693993	0.561847	0.664061	0.575005	0.615916	0.378678	0.570006
chr2-210000000	-14.0489276671784	0.681978	0.769979	0.74614	0.6936	0.807255	0.546375	0.853048	0.653025	0.589827	0.688782	0.7587	0.66056	0.652552	0.712	0.668585	0.642291	0.588925	0.604847	0.630606	0.595523	0.68628	0.683292	0.652786	0.740168	0.821815	0.5612	0.641636	0.827	0.806712	0.570556	0.7324	0.641008	0.650539	0.367352	0.597748
chr2-211000000	-15.0562939867988	0.640511	0.755582	0.721817	0.646172	0.808491	0.564131	0.836153	0.603714	0.523276	0.647998	0.719333	0.821988	0.691163	0.395676	0.613197	0.541851	0.493683	0.546262	0.469071	0.579669	0.656464	0.614295	0.625751	0.653612	0.770172	0.322378	0.607802	0.850945	0.811847	0.558154	0.696443	0.564401	0.635479	0.364606	0.52584
chr2-212000000	-15.8068409261289	0.624712	0.789563	0.744392	0.650127	0.837318	0.478455	0.835491	0.58127	0.51436	0.655	0.682662	0.831849	0.652842	0.345854	0.534916	0.496191	0.388587	0.459358	0.371467	0.507264	0.619933	0.616957	0.614745	0.637541	0.758391	0.289101	0.596383	0.835222	0.732034	0.466135	0.696735	0.506022	0.611949	0.353755	0.398353
chr2-213000000	-16.1270146434924	0.615894	0.78871	0.716784	0.657198	0.804792	0.501033	0.836607	0.634781	0.536638	0.664143	0.695191	0.764899	0.685146	0.454174	0.56146	0.505474	0.469553	0.494313	0.429063	0.536174	0.629801	0.6626	0.625394	0.646445	0.794298	0.322763	0.618583	0.85173	0.740048	0.475306	0.685873	0.526933	0.614513	0.355057	0.43914
chr2-214000000	-15.6808684194776	0.618131	0.751435	0.712755	0.632194	0.786776	0.445837	0.813721	0.56888	0.477832	0.619713	0.662949	0.758223	0.646645	0.383664	0.585976	0.453455	0.435845	0.552968	0.396982	0.54976	0.784385	0.580301	0.581266	0.623263	0.758595	0.31751	0.583962	0.810467	0.689898	0.517443	0.658646	0.506119	0.598208	0.36051	0.458577
chr2-215000000	-14.4550268676733	0.630925	0.774879	0.725853	0.648674	0.803966	0.499035	0.826031	0.598216	0.530724	0.664975	0.721511	0.752538	0.662762	0.423463	0.623534	0.485485	0.430071	0.499657	0.541454	0.574671	0.635244	0.708836	0.620439	0.710459	0.75555	0.343319	0.616598	0.794975	0.717545	0.546187	0.670591	0.557309	0.613808	0.370143	0.510775
chr2-216000000	-6.85814100741302	0.725252	0.770871	0.704173	0.681206	0.792795	0.66406	0.799723	0.64656	0.593649	0.676417	0.749445	0.783699	0.78775	0.463428	0.929141	0.596756	0.596844	0.638783	0.72145	0.725479	0.675625	0.717742	0.656656	0.718674	0.723213	0.391702	0.65317	0.764537	0.717712	0.706369	0.712329	0.679626	0.664973	0.401901	0.797044
chr2-217000000	2.09138779961811	0.841689	0.742754	0.684208	0.734446	0.743074	0.810086	0.762762	0.774684	0.753611	0.730168	0.739207	0.792963	0.857115	0.638187	0.958513	0.851539	0.825403	0.768083	0.715537	0.828775	0.699737	0.805652	0.732149	0.821991	0.696226	0.75305	0.765558	0.710587	0.766946	0.779104	0.735618	0.8157	0.793408	0.441945	1.03237
chr2-218000000	6.8992310180253	0.807247	0.769224	0.717258	0.737516	0.782447	0.846833	0.750717	0.837679	0.760824	0.726102	0.622125	0.758871	0.740734	1.16424	0.607523	0.805456	0.652009	0.602186	0.387604	0.730611	0.772273	0.753344	0.729832	0.780398	0.694153	0.539549	0.837393	0.678128	0.68985	0.670551	0.753792	0.755333	0.874446	0.447284	0.915648
chr2-219000000	9.25512437176399	0.888076	0.780221	0.720028	0.767545	0.760484	0.940857	0.805838	1.99327	0.969966	0.720906	0.59534	0.566208	0.792875	3.21741	1.12379	0.835898	1.23379	1.01672	0.789882	0.891123	0.583337	1.03326	0.748787	0.986806	0.709368	0.761457	0.750611	0.683642	0.817794	0.945061	0.805689	0.922502	0.865316	0.47055	1.45559
chr2-220000000	1.17102594781808	0.94209	0.803144	0.757165	0.842022	0.806421	1.03186	0.798201	0.978741	0.97652	0.802525	0.690722	0.753326	0.817514	1.26936	0.763642	0.979715	1.33993	1.01812	0.411012	0.911381	0.637288	0.772182	0.806873	0.999752	0.740997	0.916489	0.905231	0.695537	0.878658	0.975479	0.897518	0.92922	0.943076	0.472393	1.65177
chr2-221000000	-6.42943864960737	0.70562	0.742683	0.708047	0.662346	0.798608	0.529727	0.789678	0.63093	0.583549	0.683868	0.771927	0.932681	0.674975	0.471343	0.639684	0.534884	0.400337	0.506447	0.382664	0.584212	0.791731	0.57719	0.650853	0.704709	0.730428	0.375056	0.708736	0.804382	0.686684	0.561802	0.683262	0.57915	0.673451	0.386702	0.48333
chr2-222000000	-6.87202430222928	0.722503	0.819092	0.728739	0.707578	0.805492	0.555841	0.796557	0.72328	0.639728	0.729953	0.82839	0.818925	0.715367	0.656571	0.689434	0.720426	0.618485	0.614735	0.452922	0.646575	0.693588	0.651504	0.692462	0.693376	0.749162	0.423494	0.735799	0.788592	0.793619	0.595673	0.728768	0.675962	0.674001	0.387991	0.60578
chr2-223000000	-5.92962965648766	0.76968	0.824595	0.732968	0.730015	0.799764	0.651486	0.824291	1.48639	0.716778	0.750307	0.841639	0.746117	0.711388	1.91577	0.754076	0.740376	0.740553	0.700875	0.87536	0.698519	0.69861	0.802597	0.695392	0.742507	0.756894	0.433977	0.731177	0.755057	0.888978	0.701345	0.739555	0.771997	0.730053	0.405584	0.877091
chr2-224000000	-6.78062507505452	0.737136	0.780732	0.728356	0.687506	0.795157	0.634268	0.7858	0.680728	0.636623	0.700679	0.782675	0.747927	0.74302	0.715305	0.762138	0.651932	0.623977	0.656966	0.795223	0.695748	0.678436	0.764346	0.661504	0.7807	0.732002	0.515486	0.6714	0.749862	0.743458	0.695746	0.718839	0.702804	0.687885	0.403977	0.780554
chr2-225000000	-10.8151450234146	0.7189	0.76134	0.74029	0.696765	0.77995	0.604017	0.805698	0.658765	0.600865	0.679988	0.763281	0.80878	0.736605	0.504118	0.657923	0.585448	0.497047	0.554136	0.902424	0.637232	0.713269	0.711054	0.667592	0.753438	0.727061	0.41039	0.667499	0.771117	0.713096	0.657161	0.677672	0.658381	0.680113	0.399567	0.668914
chr2-226000000	-13.1706029316822	0.634345	0.773602	0.731483	0.625187	0.80149	0.508888	0.810389	0.596323	0.527923	0.634381	0.712354	0.860101	0.649334	0.403835	0.566049	0.473672	0.385188	0.490793	0.37353	0.543055	0.69068	0.61402	0.604797	0.765195	0.728371	0.283109	0.636226	0.786242	0.683814	0.513369	0.649378	0.534733	0.601552	0.369411	0.458853
chr2-227000000	-11.1785981421517	0.708483	0.755396	0.738606	0.693656	0.809421	0.594599	0.825826	0.631197	0.581653	0.699031	0.782333	0.824707	0.781986	0.416571	0.670433	0.601141	0.555272	0.574754	0.569534	0.676796	0.697377	0.655204	0.656847	0.759615	0.745367	0.34979	0.723989	0.800448	0.735285	0.656818	0.703166	0.646303	0.671173	0.391919	0.661074
chr2-228000000	-10.706887203755	0.748535	0.769903	0.718644	0.661809	0.771728	0.639375	0.811189	0.614763	0.617831	0.677526	0.755241	0.81134	0.722042	0.501208	0.68385	0.58548	0.540531	0.578166	0.904517	0.633613	0.652463	0.721518	0.630231	0.787428	0.722131	0.380809	0.651492	0.755179	0.704738	0.701439	0.679933	0.685256	0.663081	0.403612	0.71799
chr2-229000000	-12.3792298992129	0.63747	0.730609	0.730789	0.612224	0.778014	0.49819	0.779846	0.584659	0.521108	0.613748	0.676935	0.775004	0.629898	0.445125	0.563352	0.428642	0.395538	0.494371	0.372081	0.544937	0.811017	0.576591	0.590094	0.674955	0.701067	0.359862	0.599032	0.747959	0.654114	0.529954	0.637144	0.542358	0.635557	0.377522	0.455191
chr2-230000000	-10.65449701744	0.744267	0.794425	0.71947	0.694039	0.783201	0.631359	0.791868	0.648508	0.641245	0.691166	0.77259	0.652251	0.760195	0.483311	0.726561	0.611351	0.597493	0.609953	0.766768	0.669266	0.657543	0.738964	0.660514	0.81637	0.721837	0.45602	0.650574	0.75148	0.715014	0.673494	0.694343	0.708075	0.699062	0.406805	0.866699
chr2-231000000	-1.25136597618119	0.782008	0.762068	0.729432	0.706277	0.77701	0.754016	0.785294	0.720055	0.731488	0.682488	0.64654	0.780677	0.791989	0.680103	0.777692	0.724983	0.730985	0.705489	0.816182	0.743043	0.744199	0.727301	0.684384	0.789662	0.707387	0.552395	0.704269	0.690737	0.717851	0.786936	0.736177	0.746876	0.755073	0.431422	0.880703
chr2-232000000	6.96499208265996	0.903502	0.810145	0.7919	0.851185	0.82409	1.08112	0.780834	0.740458	0.993259	0.777861	0.647966	0.603144	1.12706	0.600276	0.869881	0.932087	1.05739	0.971831	0.727998	1.17372	0.588109	0.749308	0.780367	0.880199	0.789853	1.20369	0.835662	0.679795	0.905641	1.23273	0.949422	0.994376	0.881935	0.462026	1.69634
chr2-233000000	11.1781563670037	0.87489	0.786178	0.759307	0.771893	0.776201	1.03284	0.774433	1.07398	1.13614	0.721209	0.573621	0.613187	0.837681	1.32813	0.879627	0.882512	0.983433	0.778761	0.645302	0.842859	0.587963	0.898362	0.756318	0.783448	0.694664	0.915102	0.851876	0.642317	0.757731	0.842243	0.809245	0.888548	0.859122	0.473004	1.23416
chr2-234000000	12.8111202670342	0.765349	0.686563	0.672832	0.644004	0.697764	0.679095	0.676793	0.626462	0.739287	0.617122	0.542202	0.627117	0.718943	0.606763	0.887798	0.553369	0.537799	0.610643	0.566656	0.693713	0.741738	0.759659	0.650367	0.734066	0.612934	0.504311	0.630274	0.647196	0.628744	0.703353	0.652088	0.671144	0.697148	0.418147	0.79391
chr2-235000000	12.5829965077373	0.852788	0.793049	0.721795	0.743977	0.768236	0.771068	0.72522	0.740777	0.830278	0.742314	0.683501	0.78869	0.847126	0.709212	0.724763	0.932389	0.700755	0.688548	0.824702	0.768135	0.762558	0.738357	0.734137	0.853266	0.672519	0.512323	0.835588	0.663847	0.706889	0.706121	0.712913	0.839484	0.805456	0.447245	1.02421
chr2-236000000	12.8768506943459	0.911952	0.787377	0.744651	0.766724	0.765288	0.832869	0.760761	0.772716	1.05021	0.748686	0.635592	0.562788	0.878618	0.756532	0.780884	1.02328	0.726867	0.633976	1.18253	0.817289	0.660648	1.13528	0.776445	0.863638	0.699115	0.697991	0.813272	0.662148	0.749216	0.74992	0.740669	0.869836	0.828445	0.460476	1.05268
chr2-237000000	13.591097354091	0.892723	0.787408	0.743112	0.763369	0.789437	0.818453	0.745784	1.18179	0.950142	0.735746	0.628822	0.813733	0.753277	1.52758	0.621789	0.877665	0.73291	0.660272	0.420104	0.744322	0.792988	0.720188	0.771558	0.732485	0.694132	0.598819	0.869599	0.675183	0.725704	0.723971	0.76552	0.846273	0.850724	0.455199	0.988755
chr2-238000000	14.0868994481862	0.896053	0.804292	0.730063	0.79128	0.796135	0.893631	0.7423	0.793712	1.01592	0.754964	0.620022	0.686265	0.86517	0.789395	0.858031	0.919413	0.880028	0.770442	0.781351	0.832593	0.755872	0.846982	0.78546	0.850344	0.696501	0.719734	0.81188	0.680076	0.758645	0.789321	0.776766	0.808014	0.854456	0.458415	1.11997
chr2-239000000	13.6643808874495	0.879573	0.785128	0.751371	0.76455	0.762156	1.01878	0.740096	0.891509	1.17391	0.708686	0.518897	0.662346	0.802074	1.04375	0.74753	0.733252	0.771382	0.699295	0.544407	0.827791	0.756799	0.877865	0.762101	0.76825	0.634064	0.661644	0.837436	0.629848	0.669779	0.794025	0.778131	0.825002	0.939881	0.470526	1.14223
chr2-240000000	13.7747080219982	0.880019	0.756853	0.755137	0.743003	0.766639	0.837139	0.751444	0.70134	1.25384	0.691407	0.444807	0.612753	0.944407	0.693846	0.857151	0.868253	0.640998	0.654392	1.11224	0.875032	0.787082	1.11885	0.751287	0.776306	0.622472	0.758037	0.863204	0.590232	0.638638	0.749442	0.749448	0.793994	0.890991	0.4866	1.06554
chr2-241000000	14.2961591237702	0.946654	0.798815	0.780825	0.771898	0.792698	0.970228	0.753622	0.819835	1.50668	0.705177	0.409495	0.625118	0.833817	1.08664	0.841775	0.816056	0.912359	0.788434	0.685234	0.845712	0.796792	1.00005	0.78552	0.823114	0.651039	1.03843	0.87995	0.565419	0.644126	0.87836	0.800736	0.881652	1.05519	0.531426	1.39255
chr2-242000000	13.2863673066472	0.956033	0.755281	0.752018	0.810653	0.781147	0.793239	0.793317	0.757391	1.38412	0.701674	0.48851	0.442286	0.955768	0.892238	1.16419	0.788533	1.06602	1.02546	1.13433	1.01304	0.670536	1.17329	0.79533	0.843471	0.671724	1.02423	0.760246	0.642263	0.765486	1.06894	0.820712	0.955673	0.948885	0.50787	1.4768
chr3-0	-10.9835755435178	0.578804	0.703138	0.666528	0.569878	0.726621	0.512687	0.761906	0.588157	0.501945	0.591196	0.671397	0.786942	0.589265	0.532732	0.501461	0.457553	0.409357	0.443059	0.35175	0.536418	0.601376	0.665027	0.560275	0.641966	0.692983	0.391898	0.588285	0.722701	0.664208	0.506105	0.609411	0.522489	0.554588	0.346943	0.438314
chr3-1000000	-10.7869923609346	0.632281	0.747862	0.724205	0.620446	0.765077	0.476128	0.80801	0.571291	0.502063	0.621913	0.702547	0.845723	0.642337	0.379553	0.551781	0.460735	0.3596	0.45423	0.362304	0.518402	0.665814	0.590074	0.598948	0.642182	0.744966	0.377181	0.61074	0.779598	0.668353	0.499453	0.641778	0.514598	0.592079	0.366078	0.418462
chr3-2000000	-9.78116045707877	0.623325	0.798859	0.756283	0.677245	0.802224	0.519466	0.832557	0.635033	0.567946	0.684344	0.800174	0.772433	0.704128	0.486065	0.57187	0.576941	0.457159	0.505013	0.402235	0.592058	0.626205	0.661724	0.644151	0.786154	0.74255	0.42401	0.679846	0.783238	0.72567	0.574904	0.687604	0.579423	0.64562	0.376935	0.499139
chr3-3000000	-7.9384729956958	0.705687	0.759651	0.756176	0.701927	0.779073	0.552909	0.816266	0.646731	0.588468	0.697351	0.827042	0.817179	0.760675	0.492439	0.799051	0.631637	0.595637	0.657977	0.884818	0.737591	0.739297	0.783173	0.665764	0.752157	0.742175	0.83448	0.672396	0.757429	0.738303	0.730644	0.726106	0.654116	0.671113	0.394239	0.591614
chr3-4000000	-5.71443457070417	0.718204	0.778877	0.718193	0.686993	0.769717	0.642607	0.75937	0.643669	0.612043	0.694624	0.800108	0.580204	0.741462	0.527424	0.642427	0.632459	0.574657	0.576321	0.470129	0.708173	0.647657	0.735857	0.674619	0.761005	0.701623	0.581204	0.700805	0.75048	0.7246	0.756907	0.71661	0.688784	0.717573	0.408256	0.732413
chr3-5000000	-7.77046618158015	0.734151	0.770083	0.716216	0.649688	0.748852	0.677582	0.791046	0.679646	0.578876	0.651272	0.7328	0.836728	0.733668	0.524916	0.627981	0.569318	0.622585	0.625327	0.673997	0.666327	0.738045	0.675596	0.631176	0.738077	0.70867	0.518555	0.682219	0.711364	0.705003	0.722566	0.660092	0.652738	0.685074	0.407686	0.740744
chr3-6000000	-10.4821282114077	0.620237	0.738005	0.712357	0.626935	0.766851	0.473703	0.813755	0.631045	0.517964	0.620784	0.745875	0.787836	0.617887	0.483856	0.582227	0.470845	0.418487	0.500041	0.385717	0.529327	0.757339	0.611747	0.599578	0.682838	0.730713	0.406637	0.644183	0.779785	0.665534	0.547188	0.641634	0.547798	0.607985	0.37339	0.433245
chr3-7000000	-9.59510912009297	0.671019	0.767871	0.755487	0.657209	0.789012	0.538965	0.824546	0.630034	0.551093	0.687696	0.795611	0.873217	0.696357	0.437633	0.621612	0.530622	0.388095	0.5014	0.389546	0.584876	0.769149	0.604818	0.648247	0.716609	0.734125	0.442903	0.670176	0.799043	0.704304	0.560779	0.68033	0.569489	0.660548	0.381053	0.47484
chr3-8000000	-2.49208155459321	0.731018	0.738943	0.693763	0.697141	0.74004	0.760057	0.760468	0.714488	0.639017	0.693151	0.75833	0.628459	0.761577	0.70637	0.7343	0.667812	0.530034	0.546222	0.493314	0.700544	0.754895	0.712047	0.680781	0.719913	0.711292	0.594907	0.709483	0.720703	0.691978	0.652591	0.68554	0.693015	0.726543	0.418322	0.775785
chr3-9000000	6.36311596063824	0.877073	0.769512	0.76544	0.822056	0.768796	0.884408	0.782732	0.734959	0.856018	0.747167	0.662331	0.579794	0.912495	0.735057	1.1766	0.842611	1.18073	1.0448	1.24856	1.01165	0.646591	0.9589	0.778118	0.9286	0.740847	1.35206	0.760792	0.68333	0.849975	1.07627	0.842852	0.891391	0.835583	0.46062	1.42166
chr3-10000000	11.8509562001875	0.908547	0.754936	0.710037	0.746997	0.736028	0.963424	0.715059	0.769585	0.903203	0.698077	0.593946	0.660499	0.830479	0.974154	0.928596	0.718671	0.780853	0.770524	0.586799	0.877236	0.690822	0.93068	0.733176	1.07142	0.662951	0.936838	0.814708	0.601936	0.71583	0.902277	0.7718	0.824998	0.884437	0.477105	1.13446
chr3-11000000	11.5174654930788	0.821288	0.749013	0.69514	0.688525	0.723093	0.791174	0.738965	0.745555	0.803376	0.678141	0.655148	0.648388	0.830617	0.74686	0.718455	0.752579	0.727024	0.690554	0.845142	0.789269	0.64143	0.910769	0.690708	0.818032	0.660582	0.73835	0.737628	0.639045	0.705728	0.79231	0.708417	0.773158	0.771272	0.448029	0.938676
chr3-12000000	12.0631510665928	0.805263	0.774694	0.719992	0.729686	0.768064	0.847361	0.761388	0.712106	0.85684	0.70419	0.67337	0.657803	0.810849	0.667146	0.896446	0.693063	0.766751	0.765241	0.953691	0.845326	0.617004	0.970733	0.726147	0.862723	0.692437	0.96808	0.709029	0.702667	0.735507	0.878892	0.75778	0.789388	0.786727	0.442599	1.02479
chr3-13000000	13.0927337924886	0.919543	0.804661	0.732499	0.79751	0.776535	1.13145	0.74166	0.893696	1.26237	0.766803	0.516617	0.643808	0.928277	1.08219	0.735428	1.08638	0.959139	0.750124	0.480221	0.942556	0.715325	0.935687	0.816666	0.82892	0.665815	0.93716	0.920796	0.579482	0.710115	0.871597	0.797624	0.921847	1.0424	0.509658	1.4441
chr3-14000000	12.5124163238619	0.88668	0.782142	0.710706	0.787636	0.761056	0.990483	0.756128	0.752508	0.955598	0.735608	0.594183	0.665724	0.903048	0.800017	0.941855	0.989388	0.879275	0.862348	0.786329	0.973464	0.692248	0.922353	0.773504	0.824409	0.688836	1.01724	0.848315	0.661768	0.747912	0.913709	0.783076	0.90842	0.921746	0.470275	1.33376
chr3-15000000	8.79779797415334	0.755966	0.76167	0.700621	0.720517	0.758159	0.735405	0.761689	0.671844	0.708358	0.672793	0.711423	0.5365	0.804394	0.521546	1.09133	0.658653	0.692104	0.761359	1.14668	0.776713	0.650664	0.936824	0.701426	0.733104	0.70576	0.826231	0.653047	0.72946	0.742589	0.771042	0.729157	0.72036	0.726225	0.419067	0.871164
chr3-16000000	0.369281331681173	0.783575	0.764302	0.70748	0.722572	0.753334	0.741684	0.774536	0.752771	0.668935	0.70896	0.807245	0.796894	0.841288	0.637678	0.764174	0.790689	0.66942	0.682523	0.675905	0.763676	0.85087	0.642162	0.69829	0.734417	0.722063	0.714069	0.70786	0.74962	0.746767	0.70209	0.716149	0.732506	0.743323	0.41459	0.822811
chr3-17000000	-8.57099238058089	0.68465	0.782215	0.715931	0.696145	0.789358	0.587898	0.812145	0.629425	0.580316	0.673423	0.720842	0.560335	0.701489	0.535917	0.664787	0.593884	0.451499	0.499041	0.652781	0.625659	0.666704	0.765333	0.664876	0.660298	0.746662	0.566678	0.669161	0.783108	0.70686	0.595179	0.708798	0.607424	0.662026	0.383028	0.612786
chr3-18000000	-11.1440778153857	0.635972	0.772187	0.739684	0.689066	0.790706	0.519265	0.844707	0.631999	0.575788	0.7165	0.807187	0.769918	0.730218	0.431307	0.630976	0.59712	0.577162	0.608835	0.512777	0.637918	0.66532	0.677388	0.662387	0.672976	0.760119	0.503668	0.627323	0.812844	0.76175	0.576963	0.704385	0.623467	0.645696	0.373464	0.569873
chr3-19000000	-11.5324386437192	0.625892	0.755418	0.73239	0.660591	0.765405	0.517026	0.812695	0.576298	0.534161	0.649818	0.75544	0.688733	0.719318	0.375262	0.593193	0.576725	0.499635	0.588385	0.566309	0.586298	0.701225	0.578753	0.608955	0.745614	0.733922	0.515113	0.617847	0.765256	0.7294	0.604371	0.667719	0.601424	0.626969	0.374026	0.55564
chr3-20000000	-12.1174321666681	0.649036	0.751217	0.725989	0.642593	0.792727	0.480096	0.817993	0.588032	0.515942	0.635194	0.690024	0.789675	0.679457	0.393981	0.670839	0.477201	0.458849	0.548109	0.488719	0.583173	0.684341	0.621276	0.621365	0.660945	0.736406	0.457103	0.608494	0.793983	0.690984	0.616852	0.661135	0.566693	0.612029	0.378424	0.53232
chr3-21000000	-12.7283895816634	0.624543	0.76611	0.759569	0.646396	0.792919	0.492793	0.830649	0.562406	0.52662	0.648215	0.730125	0.754763	0.666109	0.388915	0.552647	0.513969	0.404671	0.471837	0.424858	0.531922	0.637188	0.610562	0.608829	0.642837	0.756986	0.4282	0.598065	0.806389	0.712141	0.544622	0.66981	0.546614	0.611791	0.365488	0.429542
chr3-22000000	-11.6059763647135	0.60514	0.730167	0.722441	0.602923	0.775965	0.480644	0.800642	0.58105	0.501806	0.6124	0.690065	0.805999	0.629425	0.438732	0.515	0.430872	0.359873	0.454378	0.354838	0.525922	0.612241	0.613559	0.58691	0.654964	0.704753	0.396834	0.58898	0.757359	0.65474	0.517858	0.630235	0.518113	0.573541	0.367384	0.414948
chr3-23000000	-8.80115595221347	0.743236	0.835724	0.754357	0.752751	0.810228	0.604809	0.823386	0.691982	0.668648	0.733855	0.830235	0.663005	0.809018	0.514435	0.690789	0.842245	0.733937	0.719253	1.30614	0.762052	0.660125	0.856676	0.713666	0.740892	0.789544	0.927489	0.703426	0.77805	0.811365	0.789562	0.762113	0.743875	0.716779	0.399509	0.839758
chr3-24000000	-9.58896777959803	0.704329	0.727858	0.680669	0.678128	0.768957	0.617215	0.802013	0.73423	0.603767	0.701555	0.828717	0.753965	0.695611	0.759655	0.637072	0.58812	0.562356	0.546831	0.449611	0.634739	0.653151	0.688943	0.653202	0.731742	0.734194	0.46399	0.641694	0.787013	0.746147	0.599983	0.694841	0.67464	0.639517	0.385335	0.63065
chr3-25000000	-11.7372026305139	0.69719	0.797913	0.769182	0.693681	0.797399	0.631156	0.822241	0.642441	0.58743	0.715522	0.839791	0.887523	0.746842	0.49696	0.734779	0.642114	0.550342	0.586224	0.61378	0.657864	0.692588	0.647106	0.667328	0.690786	0.762737	0.546609	0.707562	0.795977	0.783508	0.685893	0.712467	0.64549	0.674531	0.387421	0.67548
chr3-26000000	-11.8072929673135	0.622541	0.682597	0.685936	0.601021	0.726429	0.499466	0.772168	0.603665	0.501277	0.609588	0.730545	0.774801	0.629839	0.516843	0.553394	0.430918	0.419172	0.4839	0.359858	0.55226	0.756	0.579831	0.583664	0.65864	0.674937	0.410905	0.616189	0.737312	0.621291	0.549252	0.634263	0.512832	0.60459	0.380924	0.453869
chr3-27000000	-10.645164161869	0.737999	0.829826	0.75039	0.695989	0.786687	0.660675	0.822969	1.03525	0.619195	0.698055	0.777293	0.783554	0.718001	1.11728	0.709572	0.668452	0.655226	0.613844	0.66661	0.643454	0.715793	0.703911	0.667579	0.717152	0.764725	0.56105	0.701797	0.770315	0.798136	0.681593	0.715	0.670095	0.684575	0.39412	0.808524
chr3-28000000	-11.5199834962161	0.657571	0.7661	0.744497	0.670375	0.798781	0.559041	0.819783	0.647031	0.552399	0.669313	0.803158	0.707711	0.703778	0.436962	0.636023	0.592247	0.545385	0.585437	0.610384	0.62295	0.712851	0.672663	0.636493	0.692094	0.767862	0.517514	0.637419	0.797513	0.732979	0.61101	0.687216	0.597117	0.659186	0.373853	0.572432
chr3-29000000	-12.2207924940365	0.646482	0.800107	0.763302	0.692864	0.816442	0.473117	0.850377	0.602622	0.566461	0.69771	0.777301	0.836784	0.732922	0.389735	0.619379	0.623084	0.457415	0.487002	0.431803	0.577957	0.659929	0.567598	0.649986	0.665445	0.813047	0.427876	0.649519	0.838252	0.765447	0.541411	0.705162	0.561316	0.635116	0.363987	0.474888
chr3-30000000	-10.3570995824609	0.705001	0.772374	0.723164	0.687353	0.797481	0.575305	0.843366	0.655603	0.58748	0.712375	0.827699	0.865383	0.714469	0.566846	0.702158	0.649319	0.511739	0.551826	0.537987	0.619571	0.723428	0.62291	0.66817	0.703225	0.797841	0.413162	0.694531	0.810129	0.763771	0.588373	0.694058	0.603568	0.654598	0.380484	0.604217
chr3-31000000	-2.67901205424508	0.762262	0.785383	0.74269	0.739702	0.792354	0.637799	0.817061	0.673833	0.669032	0.741809	0.818748	0.714318	0.832117	0.542457	0.785141	0.800544	0.629438	0.644169	1.55066	0.725671	0.789546	0.857364	0.701371	0.739766	0.750159	0.70079	0.70911	0.792709	0.791908	0.704355	0.738093	0.7077	0.732454	0.401697	0.733893
chr3-32000000	5.78426334700293	0.820595	0.806963	0.810333	0.760169	0.760947	0.760724	0.794095	0.683745	0.794597	0.725884	0.833117	0.58107	0.937341	0.507915	0.871704	0.939722	1.12495	1.01762	2.30003	0.900958	0.633113	0.961023	0.740857	0.800613	0.790178	1.22367	0.747108	0.716209	0.863896	0.955307	0.782977	0.881697	0.757081	0.432519	1.22874
chr3-33000000	-0.0570331773860384	0.746817	0.785018	0.710932	0.702165	0.769001	0.646317	0.798251	0.6747	0.645876	0.675734	0.697088	0.609263	0.737063	0.495024	0.90307	0.610643	0.727857	0.761862	0.981433	0.702052	0.708	0.837666	0.677539	0.728664	0.745201	0.712621	0.616326	0.771035	0.779303	0.761243	0.723545	0.680177	0.703493	0.40144	0.820861
chr3-34000000	-12.4103748913242	0.684463	0.735049	0.706365	0.613257	0.750846	0.520889	0.790826	0.573045	0.517862	0.619981	0.716531	0.870571	0.658169	0.433972	0.576107	0.51361	0.378366	0.484753	0.365715	0.552436	0.777665	0.572399	0.602467	0.739574	0.700431	0.422943	0.635507	0.742867	0.674513	0.565533	0.638739	0.563116	0.622734	0.383963	0.49271
chr3-35000000	-14.7294640526127	0.606765	0.74781	0.72296	0.61711	0.783824	0.451323	0.840676	0.615699	0.506312	0.621799	0.693374	0.840314	0.594822	0.483774	0.542883	0.426793	0.364566	0.464992	0.361478	0.514592	0.733664	0.648574	0.588959	0.617248	0.758612	0.365519	0.632567	0.778151	0.680568	0.5017	0.656879	0.498815	0.603461	0.360941	0.411876
chr3-36000000	-9.81533121786345	0.696073	0.749932	0.722924	0.65684	0.772717	0.671479	0.771757	0.648455	0.578889	0.659637	0.711116	0.782894	0.73122	0.52502	0.638822	0.554457	0.505708	0.532799	0.435283	0.644826	0.692633	0.663503	0.653085	0.714083	0.713044	0.561861	0.675652	0.733578	0.675212	0.646046	0.701063	0.605834	0.674405	0.394097	0.62107
chr3-37000000	4.85003798789663	0.75597	0.765998	0.699505	0.70406	0.762271	0.661956	0.761068	0.695086	0.6874	0.685568	0.708228	0.564766	0.841941	0.55329	0.961776	0.632417	0.639639	0.686684	0.752366	0.769074	0.652348	0.914813	0.700883	0.793205	0.690549	0.729086	0.650332	0.719049	0.717951	0.763611	0.711015	0.728542	0.70268	0.422875	0.898404
chr3-38000000	10.2790197589922	0.794678	0.756758	0.723351	0.727503	0.771568	0.886638	0.728549	0.703106	0.740359	0.695793	0.637545	0.610289	0.801498	0.748129	0.837467	0.711753	0.79092	0.774213	0.772278	0.813363	0.712678	0.880513	0.727718	0.834185	0.64096	0.893821	0.770191	0.654291	0.710126	0.853286	0.76951	0.753868	0.807356	0.446812	1.10491
chr3-39000000	9.10146217297098	0.742225	0.713236	0.733539	0.704509	0.744236	0.764576	0.756206	0.690857	0.660553	0.677151	0.703761	0.810116	0.791565	0.57928	0.737293	0.676951	0.744407	0.763205	0.611158	0.789034	0.698716	0.682547	0.698477	0.756943	0.719493	0.888247	0.693702	0.704287	0.746307	0.811436	0.746267	0.739069	0.722158	0.416413	0.969026
chr3-40000000	8.05084260300054	0.748567	0.733908	0.704176	0.677266	0.749681	0.701884	0.728085	0.645532	0.626264	0.664778	0.767852	0.774092	0.735973	0.524604	0.67583	0.628786	0.611984	0.678208	0.46142	0.753276	0.743268	0.617002	0.676554	0.7103	0.684093	0.68776	0.698277	0.722284	0.682348	0.809579	0.71891	0.728298	0.717103	0.414856	0.776823
chr3-41000000	9.75651083384809	0.71674	0.739765	0.712515	0.679691	0.728361	0.575306	0.750944	0.649777	0.622772	0.657509	0.712761	0.57273	0.746694	0.452029	0.719283	0.721625	0.548383	0.581196	0.95848	0.64951	0.713959	0.748372	0.676978	0.678653	0.720184	0.612623	0.648389	0.76304	0.719959	0.66011	0.689215	0.675517	0.678382	0.400692	0.679052
chr3-42000000	12.0340676275017	0.845462	0.80004	0.713684	0.789243	0.763856	0.883532	0.763297	0.720449	0.790865	0.751934	0.707916	0.69039	0.895406	0.687125	0.794158	0.836077	0.907745	0.83556	0.993203	0.869224	0.695143	0.79991	0.770924	0.875691	0.740844	0.928663	0.783749	0.679997	0.796347	0.879833	0.79152	0.831212	0.82864	0.447351	1.26425
chr3-43000000	12.7661037750742	0.772781	0.759503	0.682751	0.718964	0.751749	0.719475	0.741831	0.698293	0.717294	0.712183	0.72193	0.646617	0.75275	0.674535	0.732681	0.743143	0.661865	0.640904	0.68274	0.710103	0.779039	0.792389	0.722811	0.751148	0.693564	0.732528	0.713338	0.718936	0.70031	0.755843	0.725947	0.739067	0.76828	0.424086	0.86625
chr3-44000000	13.0265346441118	0.790673	0.745135	0.733984	0.732456	0.755197	0.676694	0.767744	0.778792	0.704366	0.673957	0.722612	0.61117	0.725421	0.767105	1.04196	0.638095	0.819999	0.874759	0.696692	0.759078	1.02894	0.772328	0.707364	0.845979	0.691654	0.866913	0.643347	0.719937	0.699489	0.902656	0.782602	0.750826	0.777006	0.4256	0.941651
chr3-45000000	13.2505665981087	0.872039	0.780311	0.698846	0.746559	0.754362	0.891982	0.749272	0.775491	0.821449	0.731092	0.733011	0.609925	0.923374	0.828198	1.12223	0.872732	0.872846	0.831027	0.930025	0.881698	0.69284	0.958897	0.767156	0.75665	0.711745	0.988189	0.744016	0.703329	0.731377	0.853713	0.773937	0.815008	0.791424	0.444255	1.11512
chr3-46000000	13.3668468166933	0.837892	0.765001	0.696207	0.752436	0.755315	0.973787	0.720211	0.822116	0.838149	0.716116	0.676192	0.741064	0.769242	1.05066	0.713413	0.799231	0.79772	0.713222	0.574629	0.755319	0.780982	0.763623	0.744426	0.79119	0.678547	0.846192	0.792738	0.676986	0.698008	0.772253	0.748651	0.779525	0.852938	0.452365	1.1309
chr3-47000000	13.0862445751608	0.866635	0.771118	0.741533	0.79134	0.770804	0.776582	0.769805	0.653446	0.916552	0.708293	0.619573	0.427815	1.01031	0.505318	1.55975	0.709005	0.852852	0.910971	1.83691	0.93986	0.574696	1.21297	0.761536	0.830904	0.737082	1.4733	0.67095	0.711321	0.794105	1.00708	0.790672	0.822028	0.791866	0.454404	1.27505
chr3-48000000	12.9182347743477	0.881347	0.779022	0.733122	0.79645	0.761389	0.84177	0.712163	0.6734	0.931143	0.719061	0.622746	0.491409	1.02399	0.529594	1.2667	0.774318	1.10596	1.11275	1.49818	1.08924	0.576824	1.06356	0.76374	0.848734	0.701045	1.59067	0.686245	0.642768	0.773511	1.13283	0.847735	0.875681	0.827614	0.476658	1.70694
chr3-49000000	12.8264327053418	0.933268	0.805703	0.730423	0.837689	0.753913	0.92221	0.723187	0.687115	1.00544	0.709226	0.543578	0.493958	1.06977	0.598914	1.23582	0.830463	1.46313	1.3609	1.41787	1.20258	0.559654	1.06874	0.806451	0.938763	0.664373	1.75727	0.763088	0.613212	0.830205	1.22908	0.909825	0.916593	0.896823	0.497381	1.80787
chr3-50000000	13.1944274146066	0.882915	0.783981	0.737616	0.833127	0.782819	1.09167	0.746158	0.813752	1.13188	0.785858	0.567541	0.469083	1.01726	0.973989	1.00804	1.19391	1.36866	1.06925	0.998829	1.01048	0.616036	1.03071	0.818238	0.949027	0.709731	1.28865	0.917188	0.662342	0.852043	0.937693	0.844312	0.916477	0.997612	0.490973	1.80116
chr3-51000000	13.4767454140254	0.764244	0.72496	0.684696	0.673955	0.710994	0.789334	0.691296	0.639338	0.702589	0.604307	0.586049	0.492099	0.750773	0.603609	0.934794	0.589454	0.646464	0.671198	0.669131	0.740997	0.724781	0.827105	0.658081	0.796658	0.649869	0.892784	0.619946	0.668966	0.693435	0.817758	0.699092	0.703065	0.726047	0.436404	0.997961
chr3-52000000	13.7337721150965	0.92082	0.782533	0.746969	0.812954	0.776196	1.16675	0.754847	0.778211	1.15348	0.761353	0.540847	0.539916	1.04341	0.743712	1.39957	0.893491	1.29193	1.15134	0.85424	1.14757	0.563116	1.11724	0.839725	0.813728	0.679679	1.46752	0.811753	0.627372	0.762503	1.08207	0.919099	0.933426	0.940843	0.498582	1.56523
chr3-53000000	14.1810598184167	0.840761	0.770003	0.726524	0.754619	0.766089	0.901705	0.729709	0.737148	0.875287	0.720551	0.669024	0.685704	0.858722	0.685622	0.915002	0.808432	0.864937	0.86933	0.873111	0.878129	0.63563	0.899789	0.760343	0.78841	0.699869	0.99445	0.768882	0.677025	0.746589	0.856706	0.793405	0.843135	0.8287	0.448402	1.10618
chr3-54000000	13.3991436998979	0.807025	0.741965	0.727422	0.713351	0.744833	0.717603	0.726564	0.777121	0.736855	0.709974	0.762224	0.740544	0.747994	0.805845	0.674255	0.744439	0.59879	0.599707	0.48361	0.694686	0.748909	0.706949	0.709142	0.824472	0.683809	0.799403	0.703314	0.704159	0.703297	0.635507	0.703228	0.749313	0.745761	0.425481	0.850036
chr3-55000000	12.1010153534818	0.781523	0.744953	0.69477	0.709788	0.752862	0.678631	0.756722	0.808946	0.723235	0.706516	0.844911	0.728754	0.771298	0.764398	0.64236	0.809232	0.727161	0.657903	0.431826	0.700049	0.68285	0.687696	0.716305	0.705778	0.699417	0.676975	0.740312	0.733692	0.743791	0.625937	0.703142	0.773168	0.721526	0.415527	0.804138
chr3-56000000	12.3181152745606	0.760034	0.754226	0.693306	0.70156	0.757457	0.653906	0.735915	0.66956	0.685846	0.704524	0.82239	0.543861	0.81156	0.503153	0.822915	0.766204	0.625341	0.650257	0.704709	0.707195	0.676928	0.817698	0.691338	0.756529	0.704608	0.696357	0.627025	0.767299	0.774257	0.678788	0.709531	0.728391	0.696007	0.404243	0.752392
chr3-57000000	12.5794150076501	0.780535	0.780389	0.713313	0.69325	0.741405	0.616351	0.754611	0.652682	0.705372	0.705659	0.711558	0.622916	0.807078	0.583336	0.771536	0.714037	0.866703	0.856203	1.0777	0.801652	0.557276	0.868773	0.675253	0.779054	0.745582	0.777641	0.671632	0.73834	0.805498	0.837389	0.72768	0.79741	0.674245	0.417583	1.10218
chr3-58000000	10.1413785541399	0.792947	0.756468	0.670988	0.710466	0.724732	0.859575	0.720251	0.69256	0.719578	0.69614	0.687887	0.607417	0.848183	0.66781	0.866296	0.800738	0.723564	0.70302	0.792356	0.772465	0.659151	0.772743	0.685943	0.80153	0.696575	0.764481	0.70754	0.672864	0.73936	0.754981	0.717793	0.786873	0.757154	0.438475	1.0945
chr3-59000000	5.32106507432861	0.731527	0.757414	0.700761	0.678574	0.774809	0.609027	0.776023	0.665855	0.617954	0.675079	0.813163	0.90528	0.695812	0.630523	0.613138	0.599886	0.446178	0.5022	0.386896	0.654452	0.721068	0.638837	0.661948	0.787075	0.710859	0.484058	0.684311	0.751519	0.696499	0.611698	0.681693	0.643661	0.681764	0.400318	0.574313
chr3-60000000	4.85401071084531	0.713839	0.760246	0.719861	0.685507	0.783793	0.555543	0.786045	0.645544	0.590258	0.712684	0.848909	0.815509	0.734422	0.474795	0.679257	0.641027	0.44212	0.523335	0.414619	0.622036	0.839658	0.564953	0.679869	0.697108	0.733197	0.524243	0.68959	0.801505	0.722457	0.555514	0.676465	0.610668	0.671296	0.38497	0.566261
chr3-61000000	7.46246070005812	0.736773	0.796474	0.750454	0.746894	0.767361	0.602888	0.792624	0.656542	0.713991	0.759453	0.933003	0.62277	0.906235	0.451849	0.746074	1.10024	0.789288	0.693681	2.66075	0.753344	0.699794	1.12092	0.709761	0.766201	0.787659	0.883608	0.68609	0.794866	0.800967	0.671834	0.718687	0.773525	0.736151	0.401747	0.838175
chr3-62000000	9.07489442621178	0.775959	0.783867	0.719486	0.741706	0.753484	0.717306	0.790571	1.10195	0.763271	0.763109	0.909751	0.633883	0.792836	1.06243	0.812869	0.892126	0.748742	0.656718	0.736246	0.711768	0.63538	0.858835	0.734475	0.841037	0.772268	0.874673	0.707086	0.794436	0.829493	0.629828	0.730462	0.733842	0.723583	0.401184	0.858151
chr3-63000000	10.4751050213524	0.700202	0.780152	0.718289	0.717477	0.76708	0.630371	0.749972	0.698254	0.653852	0.709049	0.834616	0.655481	0.746514	0.711265	0.715205	0.756962	0.658603	0.607823	0.655564	0.685313	0.656264	0.759693	0.679392	0.814326	0.738405	0.668755	0.654591	0.761698	0.773885	0.593056	0.709797	0.685073	0.683973	0.393011	0.648426
chr3-64000000	10.9001154499877	0.791873	0.809108	0.706288	0.719322	0.780182	0.733327	0.792728	0.794596	0.727079	0.76297	0.896038	0.803017	0.785572	0.822567	0.68552	0.885406	0.76327	0.680306	0.495266	0.741302	0.68843	0.744063	0.727789	0.741671	0.747691	0.662554	0.746138	0.788924	0.796701	0.645496	0.729563	0.771743	0.745493	0.407347	0.863806
chr3-65000000	10.0719379284495	0.72739	0.780308	0.723812	0.73817	0.763396	0.646143	0.780762	0.658144	0.70519	0.770614	0.955319	0.566885	0.865454	0.471842	0.74484	0.978843	0.711584	0.61198	1.43077	0.716662	0.64407	0.925919	0.71511	0.787485	0.754821	0.835444	0.731543	0.786318	0.82583	0.646481	0.730813	0.762655	0.719946	0.400234	0.823783
chr3-66000000	7.38166391060933	0.720792	0.696074	0.673494	0.69055	0.696325	0.666856	0.690209	0.634901	0.674684	0.65933	0.807764	0.699835	0.764218	0.492622	0.813026	0.890158	0.729457	0.685368	1.41117	0.691659	0.626052	0.772631	0.651675	0.701476	0.688986	0.926273	0.668213	0.669632	0.725675	0.651006	0.644693	0.719317	0.677832	0.37352	0.875301
chr3-67000000	-0.67852313737876	0.694367	0.75942	0.727238	0.678871	0.777389	0.620769	0.784176	0.605513	0.588315	0.680832	0.818917	0.729976	0.737113	0.432851	0.673665	0.58674	0.483038	0.538469	0.546901	0.632454	0.727392	0.701342	0.669225	0.735018	0.739433	0.524287	0.652234	0.809212	0.730048	0.612118	0.70222	0.643993	0.689062	0.387435	0.60717
chr3-68000000	-1.98606235831361	0.691805	0.771621	0.727946	0.658642	0.777457	0.542838	0.767035	0.641451	0.562525	0.672625	0.804186	0.855008	0.682939	0.487371	0.610499	0.549513	0.468009	0.515939	0.406276	0.600077	0.765206	0.623949	0.657632	0.756774	0.725329	0.464919	0.664426	0.760872	0.706027	0.576602	0.664872	0.597779	0.653731	0.38596	0.508561
chr3-69000000	0.937392062723197	0.755907	0.81686	0.730812	0.698841	0.778371	0.665729	0.785972	0.681577	0.646673	0.705088	0.809725	0.682505	0.727345	0.694113	0.705335	0.643178	0.663969	0.652769	0.505857	0.692647	0.630794	0.817968	0.695709	0.733175	0.754767	0.615744	0.669703	0.772396	0.762183	0.713513	0.727098	0.720579	0.707976	0.401051	0.74946
chr3-70000000	3.97544841242177	0.680902	0.778467	0.728533	0.684825	0.801852	0.550105	0.798775	0.636236	0.587565	0.682601	0.842781	0.941137	0.693078	0.474229	0.593796	0.587076	0.4293	0.501361	0.390167	0.58674	0.755064	0.56709	0.670719	0.676911	0.737078	0.450012	0.648947	0.813474	0.726438	0.5437	0.686064	0.606822	0.657948	0.376929	0.520275
chr3-71000000	9.5368221321988	0.816057	0.829776	0.761938	0.781182	0.787982	0.713227	0.802642	0.781153	0.780917	0.795121	0.937037	0.607553	0.888275	0.718771	0.749326	1.08122	0.927481	0.748134	0.893587	0.796819	0.62347	0.820675	0.759416	0.780385	0.806822	0.773907	0.742356	0.788774	0.848303	0.741092	0.743896	0.842418	0.761876	0.41498	0.956887
chr3-72000000	10.8956987254895	0.836011	0.794759	0.722474	0.732105	0.767736	0.72168	0.752405	0.72062	0.74707	0.728292	0.787364	0.79575	0.844077	0.713193	0.660959	0.903589	0.744398	0.653741	1.20778	0.769921	0.689531	0.806698	0.74263	0.815199	0.701779	0.662904	0.813605	0.673483	0.759492	0.746549	0.721825	0.829966	0.797519	0.442333	0.916875
chr3-73000000	4.29809559368761	0.773567	0.785822	0.737586	0.720165	0.785696	0.657384	0.770497	0.681052	0.674174	0.723871	0.832668	0.783254	0.797172	0.564153	0.69698	0.809795	0.655593	0.600045	1.37465	0.719316	0.676311	0.888677	0.718567	0.737249	0.723139	0.681548	0.701795	0.756969	0.752894	0.66281	0.701642	0.743187	0.722047	0.409036	0.721085
chr3-74000000	-5.88773902968627	0.642398	0.765973	0.723723	0.633369	0.783866	0.484784	0.811125	0.628571	0.535751	0.637426	0.730205	0.859716	0.622221	0.461643	0.537671	0.449792	0.367713	0.457325	0.368346	0.547363	0.668572	0.658197	0.60879	0.639278	0.727578	0.404184	0.60801	0.797862	0.690934	0.527256	0.66494	0.541129	0.617451	0.370232	0.420361
chr3-75000000	-6.04800785086494	0.615209	0.649795	0.628985	0.535073	0.651791	0.591748	0.644505	0.588083	0.471249	0.513156	0.533737	0.61718	0.529344	0.604081	0.504847	0.452707	0.496974	0.566493	0.377976	0.525155	0.971301	0.521012	0.506725	0.713782	0.60254	0.467463	0.576852	0.625293	0.591089	0.706681	0.550489	0.537891	0.592331	0.409534	0.851645
chr3-76000000	-5.19325901921822	0.644993	0.761403	0.752943	0.674633	0.807818	0.507436	0.855481	0.599731	0.548337	0.694304	0.719719	0.778159	0.689899	0.387084	0.603237	0.549619	0.409538	0.483104	0.487681	0.563687	0.728075	0.594967	0.638903	0.664716	0.81169	0.452266	0.589423	0.877571	0.769671	0.493872	0.691801	0.529746	0.633052	0.356015	0.466776
chr3-77000000	-8.1473727741977	0.661354	0.794062	0.746781	0.673949	0.830003	0.492676	0.850151	0.594134	0.553266	0.702807	0.775943	0.877451	0.687635	0.432009	0.623549	0.588183	0.473625	0.522754	0.414269	0.584499	0.684617	0.592614	0.651092	0.652168	0.792636	0.439333	0.645635	0.848265	0.737131	0.497701	0.707092	0.556074	0.629544	0.360364	0.474342
chr3-78000000	-7.03306618966926	0.672046	0.77843	0.736755	0.695174	0.812315	0.456745	0.836101	0.577873	0.553852	0.688067	0.742883	0.749277	0.702175	0.381666	0.71254	0.592763	0.420801	0.507858	0.712125	0.551626	0.766792	0.671859	0.652065	0.661439	0.799378	0.47817	0.612429	0.844628	0.760097	0.499408	0.685547	0.56718	0.635518	0.362132	0.444207
chr3-79000000	-6.90357727059153	0.660408	0.820068	0.760595	0.682558	0.847746	0.489363	0.864731	0.606506	0.550944	0.672533	0.71206	0.874025	0.625265	0.432044	0.575979	0.595284	0.527327	0.59305	0.633459	0.545699	0.663749	0.621447	0.63772	0.64875	0.837639	0.416649	0.63053	0.864696	0.789904	0.490525	0.702615	0.557856	0.630765	0.350385	0.465286
chr3-80000000	-8.53750873446161	0.608806	0.768191	0.730267	0.605962	0.814875	0.414179	0.82005	0.538356	0.472612	0.58519	0.603878	0.850915	0.580651	0.342134	0.533208	0.403304	0.322573	0.44581	0.363798	0.470238	0.693398	0.584596	0.568666	0.603297	0.76203	0.340843	0.582811	0.797964	0.663724	0.444869	0.650829	0.482902	0.567331	0.347421	0.359312
chr3-81000000	-7.04084285679971	0.652456	0.77699	0.749336	0.651793	0.816715	0.501185	0.836498	0.581282	0.519499	0.668874	0.70561	0.872109	0.671183	0.389733	0.616253	0.481777	0.388119	0.497562	0.41708	0.559351	0.754561	0.6085	0.630429	0.663279	0.781965	0.402233	0.629808	0.840441	0.707062	0.521584	0.679658	0.534249	0.631553	0.360142	0.434102
chr3-82000000	-7.02951891826667	0.628035	0.758228	0.743409	0.624757	0.804285	0.467001	0.844702	0.553193	0.507178	0.615591	0.6382	0.902207	0.611486	0.358355	0.588246	0.478874	0.359789	0.483227	0.371839	0.497485	0.77576	0.551367	0.604394	0.666249	0.78296	0.367009	0.621735	0.817787	0.687716	0.484811	0.662162	0.500891	0.61129	0.353767	0.390998
chr3-83000000	-6.84534863452367	0.599513	0.791017	0.74993	0.619663	0.825546	0.410805	0.845024	0.524837	0.47449	0.601542	0.583646	0.889638	0.584086	0.365121	0.560482	0.409723	0.325369	0.450908	0.378222	0.484251	0.734176	0.582445	0.577704	0.572117	0.788162	0.345594	0.57975	0.829203	0.665658	0.419871	0.667596	0.477896	0.585476	0.339203	0.346732
chr3-84000000	-5.88252081191863	0.59568	0.764592	0.730537	0.612603	0.797108	0.446685	0.823392	0.548234	0.480173	0.594735	0.596831	0.83242	0.564385	0.364724	0.550765	0.393173	0.32579	0.452542	0.374163	0.468538	0.812277	0.576856	0.569865	0.613938	0.757386	0.373757	0.566567	0.810273	0.659552	0.453173	0.652553	0.486263	0.595858	0.34716	0.369806
chr3-85000000	-5.32025171753159	0.627706	0.820079	0.785878	0.67804	0.824891	0.485057	0.865883	0.566571	0.551506	0.660497	0.655086	0.533095	0.653659	0.344494	0.583143	0.577815	0.501867	0.566927	0.7261	0.522293	0.600076	0.78988	0.618747	0.607783	0.803919	0.496496	0.570208	0.866046	0.76322	0.463249	0.708416	0.527822	0.585199	0.340432	0.426855
chr3-86000000	-3.36002871973628	0.661124	0.784724	0.754563	0.656841	0.834576	0.455219	0.844593	0.570809	0.507986	0.655707	0.700467	0.901697	0.659154	0.385563	0.606778	0.535496	0.395655	0.491842	0.385607	0.533484	0.726209	0.529869	0.619526	0.65813	0.7987	0.431499	0.595109	0.858823	0.746361	0.490081	0.691523	0.549448	0.608167	0.352006	0.449224
chr3-87000000	0.660504569984309	0.63283	0.776424	0.726573	0.645575	0.799933	0.526898	0.797264	0.594777	0.516538	0.636075	0.638964	0.866947	0.614784	0.398734	0.576897	0.450949	0.458176	0.564675	0.47717	0.53542	0.767902	0.585571	0.603354	0.666138	0.783588	0.399055	0.591913	0.825146	0.69813	0.531303	0.672657	0.547575	0.617927	0.361417	0.450441
chr3-88000000	1.79888851017185	0.635794	0.762685	0.751687	0.655172	0.80404	0.45243	0.810936	0.553309	0.519961	0.627995	0.661732	0.804813	0.627598	0.377276	0.599058	0.440765	0.432092	0.553168	0.594866	0.546971	0.704713	0.627025	0.610038	0.630689	0.777308	0.430177	0.60726	0.809734	0.704667	0.560792	0.685131	0.538235	0.608597	0.3593	0.43882
chr3-89000000	0.0273750700994633	0.625891	0.763984	0.744287	0.644149	0.788188	0.475243	0.794411	0.554488	0.507118	0.640866	0.649642	0.863167	0.581011	0.397716	0.552674	0.51879	0.400363	0.463577	0.358859	0.492698	0.657814	0.537757	0.61051	0.600436	0.771035	0.380839	0.602336	0.832096	0.719441	0.461138	0.666933	0.512656	0.600502	0.352914	0.426669
chr3-90000000	-0.934892826435314	0.249079	0.324238	0.320452	0.275576	0.350091	0.191575	0.299125	0.22966	0.187721	0.272711	0.303982	0.280613	0.221249	0.178668	0.235911	0.178824	0.134636	0.204901	0.142999	0.200332	0.423207	0.202354	0.2711	0.340668	0.300719	0.162339	0.257566	0.314089	0.268055	0.288614	0.28426	0.204233	0.273964	0.185356	0.261407
chr3-93000000	3.93910025838856	0.293863	0.325802	0.326009	0.28786	0.351045	0.256023	0.340516	0.257742	0.229833	0.276784	0.285031	0.283417	0.277311	0.20273	0.288922	0.200373	0.224134	0.291712	0.230632	0.272735	0.557751	0.300178	0.273996	0.322012	0.339384	0.197561	0.258186	0.354484	0.317562	0.319716	0.308513	0.244181	0.281134	0.187312	0.240563
chr3-94000000	2.97187542496256	0.621965	0.746527	0.726996	0.617482	0.794898	0.45055	0.814539	0.545021	0.498301	0.6049	0.628649	0.897272	0.568384	0.36987	0.565776	0.425035	0.347799	0.461054	0.363166	0.484729	0.739536	0.561057	0.57858	0.625716	0.772784	0.35018	0.611177	0.816204	0.683586	0.464071	0.639729	0.493455	0.573652	0.353715	0.366193
chr3-95000000	0.271244352322898	0.603096	0.763931	0.736055	0.633389	0.800728	0.372172	0.799547	0.51959	0.467612	0.576916	0.593919	0.839744	0.559769	0.361594	0.573205	0.404654	0.329321	0.475893	0.367924	0.444988	0.829317	0.542378	0.5656	0.588616	0.76606	0.361547	0.567596	0.794124	0.655283	0.436264	0.646217	0.479914	0.579268	0.344295	0.358055
chr3-96000000	-1.18579136563657	0.602379	0.740052	0.715371	0.60154	0.789685	0.478709	0.808695	0.558343	0.497457	0.603724	0.603712	0.803884	0.60428	0.393265	0.543011	0.444996	0.407267	0.514342	0.395402	0.497417	0.718544	0.614264	0.578309	0.620397	0.750265	0.386859	0.589845	0.79293	0.695414	0.487646	0.661646	0.506939	0.586196	0.354636	0.443173
chr3-97000000	0.394918327891722	0.662868	0.761726	0.723812	0.658624	0.794546	0.536208	0.827309	0.577104	0.535994	0.667207	0.750293	0.838598	0.651621	0.40635	0.630607	0.52728	0.492459	0.571573	0.463581	0.567365	0.694732	0.611906	0.628739	0.667113	0.778023	0.416942	0.619784	0.833281	0.762512	0.537636	0.689159	0.556878	0.62296	0.363904	0.473692
chr3-98000000	2.45689069765509	0.63727	0.733405	0.699076	0.644524	0.782808	0.58282	0.795016	0.583452	0.530057	0.636675	0.707706	0.784709	0.670347	0.431652	0.662527	0.492117	0.519905	0.602872	0.6238	0.594828	0.706871	0.684947	0.600923	0.682689	0.717667	0.511502	0.626832	0.794619	0.723467	0.63595	0.682339	0.580519	0.654076	0.377922	0.557683
chr3-99000000	5.27320321537672	0.693692	0.781831	0.703179	0.680415	0.77941	0.636452	0.801809	0.653037	0.582367	0.704854	0.848875	0.748481	0.739891	0.579432	0.617756	0.680269	0.630443	0.629165	0.657158	0.666828	0.684026	0.740572	0.656694	0.733851	0.772841	0.474655	0.641623	0.812955	0.769675	0.612229	0.70188	0.638491	0.671368	0.384403	0.683099
chr3-100000000	5.21251910083792	0.669611	0.766376	0.711569	0.684733	0.788457	0.588788	0.790018	0.629619	0.557345	0.677618	0.754688	0.789429	0.704799	0.515212	0.714854	0.535558	0.575704	0.621005	0.677645	0.669469	0.690526	0.716229	0.64405	0.669063	0.737679	0.547801	0.634071	0.779488	0.737016	0.647258	0.712279	0.593018	0.652277	0.383708	0.63065
chr3-101000000	-3.01479106733629	0.694462	0.778089	0.709958	0.664587	0.769357	0.577588	0.78728	0.588631	0.573761	0.649788	0.711291	0.692828	0.751421	0.406924	0.792167	0.549085	0.662127	0.756134	0.738397	0.722496	0.681494	0.67558	0.629991	0.711029	0.744205	0.725148	0.622198	0.759833	0.757836	0.791624	0.731115	0.703032	0.661246	0.392193	0.791844
chr3-102000000	-7.61572273485133	0.63595	0.757669	0.739923	0.627008	0.793427	0.46017	0.82441	0.575456	0.504105	0.637116	0.661852	0.910643	0.649419	0.378809	0.574622	0.468093	0.358011	0.465793	0.393647	0.531144	0.703136	0.569224	0.604326	0.649201	0.751272	0.386233	0.599687	0.813379	0.694723	0.495692	0.66321	0.500118	0.59666	0.358919	0.404911
chr3-103000000	-7.86679654480136	0.61017	0.779469	0.750874	0.620801	0.811154	0.471069	0.839828	0.569376	0.483298	0.608975	0.627917	0.868304	0.586682	0.352711	0.557648	0.404225	0.333725	0.464392	0.37176	0.485606	0.717597	0.579591	0.580534	0.583609	0.781825	0.35212	0.612203	0.838125	0.675245	0.437516	0.656902	0.486627	0.585402	0.345171	0.354989
chr3-104000000	-6.52446754046987	0.642435	0.802619	0.770175	0.667099	0.823072	0.455187	0.856509	0.595301	0.500194	0.656186	0.680099	0.914442	0.679736	0.422393	0.648449	0.524979	0.404382	0.510984	0.385249	0.53201	0.875428	0.521146	0.632657	0.623961	0.791832	0.416303	0.620248	0.870984	0.750698	0.492739	0.68976	0.538023	0.640829	0.353659	0.42676
chr3-105000000	-5.73753497123278	0.634614	0.784255	0.755588	0.684592	0.785767	0.463305	0.851285	0.591273	0.549515	0.682631	0.690286	0.757067	0.704852	0.399864	0.756038	0.563889	0.54093	0.625278	0.799411	0.579005	0.700795	0.68287	0.636247	0.652245	0.796892	0.477187	0.621702	0.841066	0.750859	0.538424	0.686092	0.53697	0.622095	0.363352	0.503111
chr3-106000000	0.626035858660718	0.657904	0.758786	0.740396	0.671001	0.792441	0.52997	0.815345	0.58558	0.54272	0.664079	0.708974	0.916608	0.684785	0.422465	0.655031	0.56466	0.433023	0.532954	0.424651	0.553597	0.84338	0.492408	0.644128	0.658761	0.759985	0.46347	0.647371	0.815295	0.724856	0.530876	0.696101	0.573413	0.639463	0.370609	0.490975
chr3-107000000	2.42903888045503	0.699489	0.788587	0.759008	0.728342	0.794636	0.624113	0.835848	0.638705	0.618383	0.725061	0.781584	0.760232	0.738916	0.502607	0.676616	0.653028	0.660643	0.656487	0.675784	0.682781	0.625421	0.778381	0.698044	0.676306	0.756503	0.58873	0.699945	0.785564	0.788523	0.657859	0.739533	0.667612	0.705665	0.386891	0.671142
chr3-108000000	0.770683628116985	0.681613	0.744219	0.723349	0.674934	0.776034	0.594056	0.796294	0.629086	0.565031	0.660317	0.757711	0.8743	0.689681	0.412322	0.678484	0.533453	0.424634	0.525369	0.476641	0.625257	0.662925	0.651753	0.646385	0.669924	0.734972	0.522913	0.665837	0.803117	0.729559	0.564864	0.677135	0.595819	0.643529	0.38139	0.563618
chr3-109000000	-0.0597759450834799	0.637947	0.755273	0.757571	0.628642	0.772554	0.49829	0.780869	0.565889	0.520005	0.618521	0.664904	0.804548	0.678755	0.37647	0.630621	0.510077	0.499423	0.606853	0.558851	0.572044	0.730881	0.551969	0.595333	0.691724	0.727353	0.605448	0.61247	0.769264	0.693643	0.552288	0.655965	0.55808	0.611623	0.374086	0.542988
chr3-110000000	-0.970015058053604	0.680693	0.769503	0.824604	0.719999	0.817236	0.515757	0.845021	0.602381	0.547564	0.705	0.826325	0.812933	0.754998	0.405246	0.76623	0.654629	0.555637	0.595879	1.30884	0.612206	0.867444	0.61291	0.669071	0.661632	0.823967	0.861457	0.652081	0.839157	0.796413	0.582166	0.723669	0.596546	0.655686	0.365788	0.515976
chr3-111000000	5.6620231317375	0.676783	0.755474	0.705402	0.675434	0.779035	0.647981	0.773533	0.651535	0.578404	0.676185	0.736028	0.773465	0.649028	0.570809	0.625783	0.598403	0.570027	0.622101	0.467296	0.613513	0.715974	0.661137	0.651837	0.741202	0.718118	0.499922	0.676227	0.761483	0.732991	0.604808	0.687347	0.634276	0.6708	0.387169	0.681317
chr3-112000000	9.24132281618266	0.739859	0.773902	0.736564	0.726148	0.773349	0.64674	0.800937	0.674307	0.633827	0.732334	0.842649	0.827905	0.84961	0.505875	0.809431	0.830356	0.781406	0.760549	0.718994	0.754381	0.731733	0.597231	0.700823	0.700359	0.756749	0.806476	0.694343	0.781179	0.818233	0.713189	0.737341	0.720831	0.716939	0.395986	0.840651
chr3-113000000	5.44210441619393	0.723917	0.81007	0.718254	0.691478	0.790887	0.675625	0.776377	0.698721	0.594827	0.679441	0.734081	0.7445	0.739976	0.59251	0.794047	0.589895	0.712338	0.750726	0.83211	0.705333	0.70061	0.728316	0.663106	0.743292	0.740199	0.615795	0.629575	0.755974	0.776964	0.673752	0.714234	0.670349	0.692252	0.397439	0.79842
chr3-114000000	-4.51728741239671	0.637249	0.803102	0.726454	0.695557	0.815407	0.540976	0.836368	0.621886	0.578053	0.716595	0.80757	0.824512	0.706899	0.419756	0.578682	0.635604	0.485662	0.538172	0.410261	0.61282	0.602662	0.653784	0.664055	0.691293	0.772954	0.418763	0.643592	0.836104	0.794519	0.532823	0.719499	0.579898	0.64	0.36522	0.567122
chr3-115000000	-7.89323591680734	0.703535	0.782634	0.739166	0.697877	0.79729	0.621449	0.839906	0.633392	0.585238	0.747325	0.864377	0.747753	0.698436	0.467943	0.604557	0.721549	0.590826	0.571203	0.470131	0.644949	0.641069	0.654192	0.699875	0.854671	0.773291	0.504698	0.662115	0.818194	0.774336	0.603973	0.707043	0.637235	0.669417	0.380372	0.654947
chr3-116000000	-8.83041684784753	0.657153	0.778847	0.733396	0.670658	0.802194	0.556096	0.825944	0.607847	0.57574	0.708481	0.808786	0.82659	0.68185	0.469538	0.592737	0.645913	0.475199	0.506363	0.411379	0.588264	0.63094	0.613125	0.651682	0.756207	0.767914	0.438403	0.651866	0.819413	0.764727	0.518083	0.673414	0.59528	0.636059	0.370192	0.515835
chr3-117000000	-10.2247045167038	0.651308	0.773186	0.754733	0.672956	0.813772	0.541874	0.841568	0.61501	0.554794	0.696318	0.780019	0.798737	0.683486	0.463526	0.596557	0.564983	0.465376	0.529508	0.407898	0.583194	0.714539	0.656792	0.648195	0.730281	0.775884	0.446427	0.647373	0.824335	0.74163	0.523579	0.694857	0.572203	0.642812	0.366026	0.478339
chr3-118000000	-2.95027044706913	0.679409	0.740672	0.712868	0.653662	0.776659	0.627264	0.780767	0.608491	0.541407	0.657216	0.707117	0.838714	0.669309	0.428792	0.633674	0.5283	0.440702	0.534389	0.438787	0.585948	0.848402	0.567051	0.633572	0.667447	0.709464	0.4953	0.656674	0.761751	0.692249	0.605254	0.681501	0.608714	0.668812	0.386468	0.571924
chr3-119000000	5.16049548782719	0.770972	0.761834	0.735792	0.74294	0.770794	0.698674	0.787975	0.688447	0.679234	0.708559	0.752928	0.667932	0.795213	0.538266	0.848992	0.681842	0.78417	0.773691	1.30504	0.790909	0.695772	0.824245	0.689834	0.750755	0.747135	0.827583	0.694581	0.782843	0.811153	0.845235	0.786865	0.765498	0.718506	0.406382	0.928921
chr3-120000000	6.41658881024266	0.668986	0.732617	0.698111	0.68182	0.740462	0.553414	0.784647	0.61803	0.577895	0.640851	0.743229	0.624443	0.733011	0.46148	0.731414	0.656226	0.672208	0.696346	0.781793	0.669636	0.74309	0.668792	0.628079	0.722556	0.74421	0.835343	0.61109	0.782536	0.762589	0.690415	0.704816	0.653678	0.647222	0.387314	0.725593
chr3-121000000	9.11889521163041	0.65997	0.743348	0.667468	0.65129	0.73666	0.526849	0.748125	0.614442	0.562267	0.609224	0.654201	0.627911	0.655939	0.478396	0.859544	0.490517	0.501417	0.570047	0.533028	0.609547	0.697466	0.672601	0.624479	0.664672	0.7032	0.662566	0.564188	0.73931	0.700061	0.65476	0.686265	0.596536	0.617083	0.393714	0.629145
chr3-122000000	12.1306275971635	0.79336	0.747939	0.70268	0.719751	0.75189	0.755294	0.779226	0.718303	0.775512	0.716439	0.738031	0.614869	0.844171	0.589266	0.936391	0.801048	0.916713	0.857689	0.884171	0.819254	0.630242	0.96529	0.718707	0.795973	0.745348	0.853233	0.713933	0.754266	0.801599	0.802379	0.763819	0.788405	0.773578	0.421883	1.05551
chr3-123000000	12.7916513811246	0.850683	0.741679	0.715601	0.732702	0.750696	0.949351	0.728416	0.770249	0.810267	0.719097	0.647285	0.594199	0.846162	0.77181	0.802244	0.767083	0.736906	0.699049	0.534531	0.820144	0.674167	0.907106	0.735111	0.814226	0.690369	0.819811	0.746071	0.705394	0.731712	0.776445	0.757644	0.832145	0.804248	0.44527	1.05207
chr3-124000000	12.9300646084438	0.820075	0.772322	0.702416	0.73691	0.756463	0.819846	0.740069	0.734674	0.800238	0.750954	0.7333	0.637828	0.855825	0.661997	0.842388	0.858718	0.727403	0.671334	0.631605	0.806424	0.603152	0.807623	0.752906	0.750396	0.706718	0.823713	0.762864	0.708798	0.765334	0.745217	0.755414	0.788651	0.769037	0.435326	1.01535
chr3-125000000	13.7177288032462	0.740589	0.735988	0.642476	0.636989	0.691051	0.668101	0.681096	0.6281	0.701433	0.589538	0.545925	0.564636	0.674358	0.587352	0.672223	0.577186	0.671894	0.688625	0.682299	0.655242	0.675662	0.675506	0.618334	0.77707	0.634598	0.637777	0.631596	0.634796	0.65677	0.812533	0.655241	0.696907	0.696988	0.436999	0.909367
chr3-126000000	13.5447299176138	0.871747	0.782387	0.757253	0.795481	0.773065	0.890779	0.717976	0.77794	1.10323	0.728225	0.528549	0.623871	0.930426	0.811533	0.798322	0.923265	0.8635	0.723394	0.618357	0.891825	0.750048	0.928238	0.801368	0.909506	0.667768	0.886018	0.885161	0.601332	0.691658	0.792904	0.786893	0.829158	0.947635	0.486105	1.17055
chr3-127000000	13.612460603194	0.878236	0.779152	0.741723	0.782814	0.790324	0.980225	0.745011	0.81959	0.981958	0.750067	0.607892	0.743379	0.828735	0.957139	0.89027	0.896933	0.900399	0.804998	0.625134	0.894896	0.700127	0.924767	0.775489	0.903175	0.682191	0.910699	0.873543	0.65424	0.755145	0.81483	0.800282	0.856089	0.921248	0.465677	1.14922
chr3-128000000	13.4569642576158	0.921248	0.796578	0.747741	0.792828	0.782957	0.989688	0.751339	1.42751	1.08591	0.737473	0.597115	0.589235	0.876877	1.81724	0.91499	0.894882	1.12298	1.00188	1.2641	1.01329	0.65733	1.03321	0.769777	0.801524	0.682359	1.20621	0.853866	0.618547	0.791597	1.03011	0.863819	0.961108	0.92433	0.48786	1.43439
chr3-129000000	12.2807110774035	0.754285	0.723396	0.65152	0.681618	0.687121	0.79538	0.695553	0.742541	0.820792	0.646245	0.603398	0.520917	0.789185	0.857013	0.737283	0.813376	0.83465	0.754937	0.689128	0.780595	0.584837	0.763185	0.660438	0.767166	0.642231	0.942438	0.695676	0.607476	0.721058	0.845101	0.683183	0.761876	0.764025	0.460824	1.26295
chr3-130000000	8.69373897201948	0.677581	0.747144	0.720904	0.660677	0.778624	0.547235	0.78291	0.649736	0.585932	0.667671	0.736531	0.78062	0.702171	0.531797	0.74414	0.545468	0.598966	0.631102	0.689627	0.661033	0.698539	0.740723	0.638535	0.68647	0.703164	0.534831	0.608095	0.783064	0.715711	0.619636	0.694597	0.607915	0.646664	0.384732	0.534586
chr3-131000000	8.37976087984743	0.687526	0.74491	0.69686	0.692669	0.783183	0.644291	0.751004	0.664314	0.606592	0.684697	0.831793	0.735508	0.697075	0.684074	0.680335	0.66266	0.59694	0.60646	0.530032	0.678068	0.66575	0.69122	0.657697	0.766358	0.72965	0.618867	0.658423	0.750831	0.764959	0.659795	0.747507	0.660267	0.661402	0.391858	0.687267
chr3-132000000	9.15523968782913	0.670741	0.722428	0.695152	0.672734	0.74799	0.595282	0.748338	0.6262	0.579154	0.666352	0.797863	0.648592	0.754366	0.423687	0.849893	0.602907	0.615265	0.675142	0.661257	0.672714	0.654431	0.754885	0.642225	0.685112	0.715504	0.57481	0.605458	0.766142	0.738297	0.633254	0.698975	0.629357	0.63209	0.388476	0.625566
chr3-133000000	11.6716044995709	0.791452	0.752044	0.719323	0.716392	0.760725	0.771048	0.762023	0.704739	0.696036	0.694488	0.676474	0.678714	0.791877	0.643794	0.850395	0.693543	0.738139	0.717378	0.868289	0.775335	0.752671	0.829263	0.707827	0.715038	0.707362	0.750355	0.752832	0.706033	0.723148	0.751086	0.727778	0.738006	0.77077	0.433216	0.929538
chr3-134000000	12.2861240236056	0.834861	0.781823	0.732237	0.765581	0.765942	0.855842	0.725786	0.815887	0.742808	0.742177	0.678123	0.638273	0.835766	1.14256	0.724113	0.861578	0.805963	0.719813	0.523452	0.826959	0.718093	0.863707	0.742764	0.913988	0.712889	0.920945	0.799373	0.67347	0.754507	0.792042	0.78852	0.812801	0.80645	0.44275	1.08115
chr3-135000000	11.7705814607742	0.715861	0.716296	0.687847	0.660456	0.742433	0.626427	0.732857	0.6472	0.603766	0.640694	0.689987	0.742553	0.71641	0.499229	0.682778	0.588846	0.553956	0.630413	0.948301	0.688078	0.769633	0.749817	0.657167	0.728697	0.687981	0.639589	0.637205	0.712616	0.683006	0.714406	0.6969	0.684611	0.668009	0.408419	0.70731
chr3-136000000	12.4626726428218	0.733454	0.775299	0.703131	0.672122	0.748399	0.621352	0.765736	0.626087	0.62259	0.662852	0.691597	0.619104	0.762077	0.456472	0.738542	0.630254	0.610462	0.620525	1.34063	0.671721	0.645519	0.793913	0.636112	0.750171	0.727972	0.654315	0.62915	0.755793	0.715281	0.707665	0.678698	0.693225	0.658873	0.403047	0.742075
chr3-137000000	12.4167573009803	0.686612	0.718377	0.690772	0.653982	0.73492	0.649921	0.736789	0.998794	0.631695	0.645998	0.712949	0.724864	0.637087	1.11282	0.711783	0.607104	0.615315	0.603994	0.59931	0.635274	0.737445	0.708921	0.646907	0.723054	0.7046	0.561356	0.652075	0.727118	0.706539	0.678095	0.67624	0.6612	0.667685	0.398454	0.695185
chr3-138000000	12.024451759874	0.768772	0.760824	0.698417	0.698292	0.746576	0.742126	0.743188	0.987741	0.692522	0.669824	0.652472	0.598774	0.708318	1.10126	0.712503	0.625558	0.75872	0.689206	0.60298	0.686083	0.856226	0.703388	0.688376	0.743273	0.702834	0.751324	0.678428	0.668388	0.700099	0.766393	0.729	0.717363	0.753941	0.430885	0.988448
chr3-139000000	10.5156141128019	0.780106	0.73021	0.694154	0.700616	0.750962	0.795955	0.713522	0.721399	0.656606	0.683679	0.737641	0.808756	0.74878	0.738345	0.692816	0.699594	0.653761	0.680951	0.455231	0.743055	0.722046	0.702488	0.705596	0.821864	0.679529	0.625903	0.757426	0.725908	0.679204	0.68131	0.716167	0.706404	0.743919	0.423022	0.811358
chr3-140000000	10.4672295948847	0.767808	0.734818	0.722417	0.710895	0.752495	0.738721	0.728906	0.682123	0.659481	0.68678	0.712533	0.77945	0.772104	0.630787	0.686958	0.783313	0.656632	0.663266	0.688015	0.724809	0.75553	0.694499	0.69105	0.707309	0.692317	0.661137	0.726907	0.715136	0.691087	0.689614	0.70472	0.735188	0.754183	0.421625	0.84388
chr3-141000000	10.4313372199683	0.79748	0.772345	0.713074	0.689475	0.757535	0.787742	0.781723	0.691326	0.685552	0.689207	0.727857	0.683669	0.779218	0.570803	0.855614	0.660842	0.752304	0.767077	0.945114	0.768441	0.638528	0.817912	0.673059	0.742741	0.731311	0.785942	0.680376	0.761885	0.771378	0.862169	0.732869	0.775214	0.718385	0.412962	0.911142
chr3-142000000	2.6221871377191	0.749748	0.803115	0.735847	0.702342	0.79376	0.627303	0.81789	0.661344	0.638701	0.689836	0.764446	0.621631	0.751868	0.486379	0.89366	0.570797	0.715783	0.796067	0.825184	0.733129	0.656609	0.823537	0.69252	0.706733	0.773717	0.696403	0.626991	0.804447	0.771326	0.810714	0.760542	0.701249	0.692175	0.392882	0.751255
chr3-143000000	-11.3216430435354	0.70746	0.784615	0.728814	0.681781	0.801519	0.581641	0.833512	0.644213	0.575178	0.694596	0.756068	0.888923	0.752247	0.439275	0.626102	0.61745	0.522477	0.57631	0.577088	0.629949	0.687756	0.627364	0.654587	0.730798	0.757487	0.533312	0.693863	0.805966	0.723635	0.643558	0.715816	0.648653	0.671791	0.384087	0.569342
chr3-144000000	-14.0159308513455	0.64811	0.757506	0.722817	0.643202	0.823236	0.442053	0.848848	0.57081	0.510783	0.629816	0.662909	0.869576	0.635427	0.36331	0.596385	0.470137	0.358469	0.477758	0.387571	0.507234	0.740187	0.542691	0.599269	0.62946	0.808605	0.383766	0.616543	0.848669	0.714934	0.469993	0.659203	0.497829	0.606387	0.351757	0.407984
chr3-145000000	-13.50305690459	0.621186	0.776978	0.741024	0.654953	0.82066	0.443695	0.856888	0.576679	0.508375	0.659796	0.674725	0.846208	0.66171	0.378685	0.601215	0.509673	0.43313	0.525807	0.480544	0.552439	0.712607	0.572723	0.61073	0.615641	0.804498	0.401965	0.616571	0.84875	0.71298	0.504448	0.684538	0.521908	0.614998	0.353674	0.422822
chr3-146000000	-13.2923847813937	0.612126	0.767969	0.732468	0.642491	0.808128	0.480916	0.817861	0.578003	0.503035	0.636907	0.678315	0.843878	0.642322	0.385612	0.56667	0.489265	0.413832	0.501492	0.407663	0.52947	0.660705	0.579096	0.619085	0.626337	0.765849	0.399793	0.607522	0.819668	0.707704	0.542233	0.6789	0.544178	0.600559	0.357492	0.459768
chr3-147000000	-14.2005356406038	0.697362	0.78877	0.775113	0.697653	0.839604	0.543187	0.92889	1.60302	0.630538	0.711702	0.748716	0.883236	0.643517	1.89809	0.551176	0.664883	0.754929	0.629828	0.377114	0.572061	0.668365	0.63236	0.655189	0.683227	0.831799	0.473229	0.643603	0.851073	0.965886	0.546388	0.718103	0.694052	0.647094	0.362445	0.661953
chr3-148000000	-10.6852524767803	0.67804	0.740549	0.727592	0.66276	0.780347	0.601781	0.809903	0.638488	0.551716	0.662025	0.752974	0.8466	0.717479	0.461927	0.714275	0.552158	0.489326	0.536999	0.469775	0.602852	0.688758	0.610966	0.630454	0.675372	0.751581	0.459563	0.609361	0.779779	0.742305	0.581439	0.689751	0.59127	0.614378	0.374482	0.596099
chr3-149000000	4.87999584049166	0.752879	0.793219	0.738185	0.739252	0.791476	0.773413	0.809706	0.695826	0.66574	0.73155	0.847581	0.834717	0.775819	0.553553	0.69987	0.7688	0.710556	0.694924	0.913237	0.730892	0.712506	0.704806	0.706829	0.758	0.775517	0.654023	0.716583	0.808649	0.833755	0.767179	0.757414	0.743286	0.733942	0.396665	0.849709
chr3-150000000	4.21590277714856	0.76364	0.809107	0.762357	0.757178	0.797737	0.679095	0.811294	0.664991	0.673271	0.755426	0.810889	0.746507	0.794971	0.503493	0.772701	0.750155	0.762647	0.754786	0.994456	0.748785	0.651396	0.774976	0.715335	0.737921	0.770286	0.722197	0.692553	0.790804	0.850147	0.79392	0.778745	0.764007	0.722956	0.400573	0.864032
chr3-151000000	-10.4476904016615	0.647341	0.787268	0.730205	0.652401	0.797699	0.549664	0.827564	0.592934	0.548628	0.677469	0.718768	0.830041	0.69136	0.395282	0.620902	0.597903	0.458817	0.518986	0.456287	0.554101	0.661227	0.601964	0.626009	0.697587	0.757285	0.446474	0.622926	0.800393	0.721075	0.582894	0.663215	0.574208	0.625804	0.370081	0.514461
chr3-152000000	-13.4480750103869	0.65948	0.78968	0.740342	0.649983	0.795521	0.525228	0.830198	0.578531	0.558859	0.679813	0.707127	0.813497	0.701141	0.389799	0.603604	0.626512	0.544279	0.59218	0.683217	0.597759	0.657983	0.638264	0.631167	0.689456	0.753023	0.480285	0.642939	0.796981	0.773746	0.627611	0.695469	0.589844	0.625813	0.378601	0.608972
chr3-153000000	-13.3028023610397	0.62543	0.742206	0.710748	0.627785	0.781718	0.530225	0.803591	0.583556	0.514923	0.636158	0.704194	0.800795	0.658439	0.407529	0.633879	0.535913	0.462131	0.519016	0.44757	0.561734	0.680817	0.639126	0.598504	0.650347	0.722597	0.481806	0.630488	0.74799	0.701474	0.554921	0.653985	0.539297	0.62939	0.373963	0.515926
chr3-154000000	-11.9148555683555	0.655649	0.769591	0.726945	0.650335	0.800078	0.491259	0.819737	0.609748	0.525149	0.638399	0.671098	0.828077	0.66782	0.433177	0.654081	0.491406	0.502393	0.547005	0.541222	0.566756	0.679118	0.623152	0.615051	0.719683	0.737155	0.500797	0.60756	0.791473	0.697368	0.580376	0.676348	0.559156	0.611167	0.371352	0.507789
chr3-155000000	-5.80772872964116	0.715462	0.770144	0.725067	0.678327	0.769763	0.669628	0.779231	0.638618	0.618573	0.680726	0.764974	0.682504	0.730494	0.434706	0.761667	0.644489	0.582882	0.624645	0.834685	0.666509	0.647092	0.711625	0.673629	0.703584	0.732215	0.611086	0.68778	0.75993	0.772043	0.696679	0.691251	0.675118	0.677893	0.39894	0.761593
chr3-156000000	-5.54397596560708	0.74807	0.814125	0.76028	0.756556	0.815326	0.669704	0.830045	0.728734	0.629501	0.740483	0.849632	0.904203	0.777085	0.664065	0.689659	0.736533	0.755639	0.730858	0.567776	0.763902	0.659301	0.647855	0.691387	0.711025	0.789237	0.660966	0.759211	0.794937	0.820075	0.773962	0.803545	0.740018	0.718847	0.39449	0.851655
chr3-157000000	-12.2494594644705	0.681966	0.760541	0.724562	0.650644	0.770677	0.593747	0.808839	0.869825	0.545203	0.675438	0.750987	0.753414	0.666652	0.789559	0.560637	0.534792	0.592348	0.571184	0.470126	0.595986	0.673674	0.666006	0.632793	0.734651	0.745918	0.489169	0.617056	0.761732	0.75606	0.621962	0.693894	0.612611	0.661807	0.380803	0.595868
chr3-158000000	-13.3376150345366	0.657713	0.745818	0.721375	0.644959	0.761961	0.623249	0.7784	0.633905	0.536097	0.65129	0.735845	0.667565	0.673769	0.47345	0.61267	0.473923	0.497521	0.541447	0.453293	0.597432	0.643167	0.725277	0.63195	0.685045	0.719775	0.501235	0.652629	0.740699	0.696804	0.600002	0.690208	0.600996	0.647163	0.384528	0.571337
chr3-159000000	-10.6717037459928	0.707438	0.746372	0.707396	0.65282	0.774193	0.662441	0.767127	0.666097	0.574304	0.674571	0.777079	0.823262	0.707104	0.560094	0.595199	0.603899	0.604136	0.596078	0.482775	0.661844	0.647244	0.703022	0.647419	0.769699	0.703504	0.567901	0.68505	0.7195	0.690259	0.679996	0.713763	0.665292	0.676563	0.402073	0.719874
chr3-160000000	-9.32454327900566	0.684772	0.76694	0.760717	0.722571	0.791679	0.553404	0.831669	0.624325	0.581395	0.682414	0.762693	0.597862	0.756741	0.468024	0.849784	0.579613	0.720329	0.772907	1.1101	0.730167	0.695039	0.815374	0.646724	0.793001	0.77484	0.762089	0.615664	0.795996	0.807695	0.74678	0.73666	0.661966	0.666083	0.382674	0.679507
chr3-161000000	-12.382048221737	0.659141	0.781705	0.761673	0.665629	0.819712	0.497938	0.850647	0.588764	0.528828	0.678823	0.73553	0.919531	0.665885	0.380706	0.601352	0.509499	0.410012	0.513122	0.390555	0.550771	0.776917	0.536705	0.633026	0.710597	0.789012	0.409197	0.644147	0.828659	0.707742	0.553345	0.695908	0.5373	0.645045	0.365107	0.483939
chr3-162000000	-14.0197306194347	0.545616	0.668156	0.684254	0.557685	0.710057	0.367269	0.733562	0.482003	0.409596	0.528534	0.511918	0.77887	0.529509	0.319585	0.5329	0.35731	0.273146	0.427915	0.3309	0.395476	0.74179	0.430367	0.510669	0.52863	0.684836	0.32588	0.501	0.721669	0.577284	0.405664	0.583126	0.419779	0.507828	0.347466	0.368482
chr3-163000000	-14.9615526990507	0.589251	0.73858	0.728303	0.604807	0.786633	0.457375	0.81681	0.521865	0.446427	0.571158	0.580708	0.821196	0.571402	0.342206	0.545857	0.375732	0.284179	0.447986	0.35509	0.452843	0.767302	0.523221	0.552355	0.583846	0.763248	0.37223	0.569237	0.795164	0.634618	0.462094	0.62819	0.449569	0.572057	0.348137	0.374442
chr3-164000000	-14.726959023149	0.589631	0.758283	0.731675	0.614749	0.813115	0.415013	0.838603	0.578486	0.47075	0.584494	0.57786	0.85465	0.56894	0.381587	0.528886	0.393422	0.391149	0.494779	0.367024	0.476939	0.646485	0.588186	0.566052	0.569441	0.778993	0.361431	0.570704	0.804379	0.664904	0.452195	0.657463	0.494708	0.559088	0.343736	0.394866
chr3-165000000	-14.7354241899873	0.576236	0.759618	0.715215	0.597498	0.780535	0.426274	0.814199	0.527163	0.451098	0.580043	0.593137	0.840949	0.571722	0.330378	0.518492	0.384104	0.310717	0.435263	0.359827	0.456791	0.663858	0.584506	0.542661	0.560302	0.724456	0.339172	0.555238	0.772496	0.654923	0.455063	0.625387	0.469456	0.555785	0.348009	0.374645
chr3-166000000	-14.3648536041074	0.587517	0.746151	0.7369	0.594409	0.788226	0.444844	0.829634	0.544042	0.466631	0.594592	0.607383	0.83843	0.588858	0.343895	0.539778	0.397448	0.309345	0.441079	0.356209	0.474801	0.714112	0.586237	0.567237	0.590689	0.740229	0.368379	0.575931	0.790393	0.651439	0.477147	0.638694	0.477561	0.577514	0.355054	0.378122
chr3-167000000	-13.382174259443	0.654964	0.793558	0.746201	0.69741	0.806759	0.617778	0.862153	0.614558	0.575217	0.70802	0.770527	0.809931	0.73351	0.404762	0.658264	0.594787	0.598742	0.631123	0.826064	0.629864	0.65335	0.697785	0.667824	0.688458	0.797851	0.53635	0.638876	0.839354	0.788751	0.610969	0.72353	0.608589	0.660626	0.367004	0.646957
chr3-168000000	-11.815949519545	0.666979	0.795378	0.750964	0.724004	0.823716	0.53798	0.864326	0.63424	0.582345	0.737422	0.837868	0.743458	0.703013	0.452882	0.608211	0.722178	0.519291	0.526463	0.476088	0.566843	0.659457	0.573268	0.683227	0.641372	0.787449	0.517422	0.62732	0.884432	0.816964	0.497995	0.741963	0.60831	0.659317	0.360163	0.533348
chr3-169000000	-2.38732379162595	0.742542	0.783728	0.736297	0.721441	0.792881	0.613899	0.843124	0.745072	0.646716	0.696178	0.772285	0.786781	0.720149	0.667716	0.823455	0.607798	0.768704	0.755998	0.750974	0.742162	0.602465	0.766074	0.678274	0.707072	0.771454	0.661285	0.67344	0.791527	0.811579	0.724067	0.755203	0.7041	0.684894	0.394151	0.797975
chr3-170000000	9.00158998094513	0.743894	0.761783	0.721947	0.694888	0.748488	0.671556	0.798381	0.662493	0.658508	0.699735	0.778924	0.727701	0.712543	0.559222	0.716756	0.637992	0.676431	0.635295	0.75839	0.666088	0.681112	0.69814	0.665057	0.825098	0.733244	0.652255	0.652407	0.748856	0.751146	0.700104	0.691048	0.715935	0.672955	0.405409	0.775923
chr3-171000000	9.70796534414781	0.743965	0.816618	0.752521	0.735947	0.804158	0.645758	0.834053	0.67675	0.690712	0.756367	0.874544	0.7643	0.868915	0.486633	0.680493	0.97111	0.787331	0.702739	1.44297	0.718148	0.69024	0.826713	0.709627	0.733866	0.782773	0.543369	0.705037	0.808753	0.854954	0.684022	0.725397	0.740855	0.715957	0.396324	0.762369
chr3-172000000	1.45421011813741	0.716265	0.783131	0.729291	0.686379	0.77664	0.680033	0.823107	0.694657	0.609957	0.682087	0.769449	0.807133	0.714872	0.627365	0.878083	0.628576	0.561077	0.582945	0.541286	0.620488	0.717487	0.657673	0.664734	0.760164	0.772739	0.558146	0.656332	0.812216	0.758798	0.631185	0.68735	0.669404	0.670494	0.387352	0.68477
chr3-173000000	-10.2811323013763	0.650657	0.805137	0.770257	0.7023	0.817213	0.520913	0.858136	0.627886	0.589799	0.728869	0.777669	0.673953	0.72735	0.387244	0.616916	0.679074	0.569516	0.576682	0.582467	0.586892	0.665656	0.611528	0.662004	0.624327	0.82051	0.568143	0.619754	0.871714	0.793493	0.501367	0.711341	0.606468	0.642241	0.355286	0.504457
chr3-174000000	-13.9163328497132	0.629054	0.81348	0.759111	0.656798	0.83925	0.460269	0.85749	0.590321	0.510656	0.66113	0.701108	0.839438	0.681431	0.366789	0.581579	0.504864	0.413399	0.503	0.4146	0.539846	0.712252	0.552489	0.61932	0.61957	0.79482	0.437359	0.631238	0.853179	0.731297	0.510173	0.700599	0.511605	0.610706	0.355005	0.416759
chr3-175000000	-13.8075326583874	0.623764	0.786981	0.734799	0.650551	0.817768	0.432628	0.845873	0.556973	0.510279	0.651834	0.654386	0.84816	0.600427	0.359711	0.567706	0.448315	0.344843	0.441173	0.390045	0.485972	0.700869	0.556735	0.606552	0.640307	0.770455	0.429279	0.607755	0.826406	0.688791	0.479243	0.66564	0.510012	0.589651	0.353425	0.414135
chr3-176000000	-10.9688683040522	0.687609	0.773711	0.788377	0.725843	0.790712	0.525736	0.843098	0.616692	0.578976	0.700335	0.798632	0.661502	0.753791	0.409337	0.72267	0.724098	0.629553	0.618987	2.20841	0.635482	0.705927	0.867664	0.650229	0.722227	0.779919	0.822048	0.657467	0.79772	0.800661	0.642982	0.703773	0.638867	0.651521	0.383048	0.648361
chr3-177000000	-10.5102865027925	0.687764	0.777155	0.71656	0.666906	0.792519	0.521009	0.817361	0.631832	0.575938	0.683332	0.762414	0.981282	0.725203	0.464428	0.611663	0.630172	0.475828	0.517146	0.384895	0.620014	0.680353	0.564652	0.632387	0.700655	0.765987	0.437333	0.723678	0.778772	0.754387	0.607044	0.677771	0.609705	0.643019	0.388327	0.602036
chr3-178000000	-9.76921139340641	0.659924	0.762425	0.741545	0.659858	0.784099	0.529267	0.822115	0.623884	0.539981	0.660274	0.731272	0.756239	0.713212	0.400615	0.639108	0.549226	0.511454	0.592099	0.591759	0.618972	0.695611	0.669095	0.63901	0.76849	0.730636	0.479334	0.652097	0.770361	0.718062	0.614666	0.674731	0.571881	0.648933	0.381542	0.531196
chr3-179000000	-8.45680704472472	0.721262	0.792747	0.771735	0.712742	0.795175	0.615265	0.816939	0.647119	0.607294	0.708821	0.782242	0.745215	0.793338	0.448029	0.870914	0.64026	0.696456	0.759745	0.753414	0.759054	0.664632	0.759343	0.672808	0.742927	0.75678	0.67834	0.67623	0.774902	0.780269	0.762478	0.757597	0.705209	0.686243	0.394307	0.755505
chr3-180000000	-6.74987571404037	0.657134	0.771816	0.741866	0.671206	0.800683	0.532447	0.817674	0.621007	0.548781	0.636982	0.704982	0.832787	0.667506	0.415116	0.709583	0.52345	0.516547	0.617365	1.00171	0.622148	0.701684	0.688903	0.615009	0.667099	0.752653	0.543541	0.628167	0.784574	0.747763	0.626138	0.69816	0.589188	0.636564	0.375656	0.566339
chr3-181000000	-1.47896331398936	0.72746	0.80103	0.762481	0.714671	0.796149	0.59413	0.835071	0.730674	0.659202	0.725356	0.833339	0.918491	0.747471	0.627667	0.616314	0.832649	0.81506	0.756715	0.519531	0.698556	0.657603	0.559512	0.673796	0.770359	0.798048	0.619176	0.695978	0.805392	0.860504	0.656161	0.72489	0.691646	0.660648	0.384788	0.72547
chr3-182000000	5.2692608387286	0.740918	0.776686	0.713717	0.684948	0.765353	0.611279	0.811299	0.694111	0.689561	0.678394	0.732321	0.73503	0.703606	0.563854	0.725937	0.654265	0.670853	0.65258	0.589309	0.689342	0.631942	0.711828	0.677405	0.692255	0.766258	0.611461	0.646432	0.791544	0.766286	0.702619	0.724834	0.706298	0.663186	0.395614	0.716676
chr3-183000000	11.3090624125229	0.839811	0.82054	0.723641	0.727857	0.781101	0.785541	0.76151	0.756051	0.824349	0.704912	0.645965	0.625874	0.871725	0.744515	1.16296	0.702866	1.06016	1.03296	0.919948	0.911062	0.613888	0.916395	0.735586	0.919432	0.711157	1.01015	0.709537	0.71552	0.767249	0.975687	0.788645	0.850144	0.813505	0.448168	1.2296
chr3-184000000	12.2506263898372	0.850745	0.812288	0.731609	0.77656	0.796442	0.968514	0.801389	1.02825	0.919521	0.753552	0.660651	0.703714	0.831398	1.35921	0.874031	0.954529	1.12197	0.910609	0.574594	0.893417	0.664256	0.827664	0.770209	0.780115	0.740669	0.923425	0.854705	0.705948	0.856722	0.899801	0.815548	0.866737	0.882256	0.449033	1.20358
chr3-185000000	10.8982913387579	0.817991	0.794744	0.761777	0.746788	0.752714	0.783298	0.790236	0.742048	0.780515	0.736864	0.790325	0.638433	0.836671	0.801382	0.890561	0.840122	0.928822	0.840244	1.92929	0.843916	0.594114	1.00527	0.703674	0.773914	0.756138	1.04491	0.70494	0.712445	0.833514	0.913904	0.7713	0.819989	0.733222	0.428428	1.18245
chr3-186000000	5.03826578905922	0.815949	0.785428	0.759057	0.771287	0.772381	0.757989	0.763641	0.775113	0.728104	0.71732	0.775119	0.770554	0.902122	0.714377	0.880862	0.847226	0.940903	0.88244	0.882032	0.903394	0.696147	0.78456	0.732798	0.82117	0.714588	1.08872	0.7175	0.697522	0.779812	0.885707	0.779003	0.800414	0.755713	0.432976	1.12215
chr3-187000000	-4.99046978526563	0.756636	0.765832	0.742655	0.721656	0.755491	0.716323	0.770162	0.72545	0.651923	0.744938	0.838413	0.89032	0.818665	0.655517	0.68539	0.788093	0.749925	0.71857	0.609136	0.746028	0.743265	0.621339	0.706987	0.790777	0.739534	0.600405	0.789638	0.733382	0.762339	0.75827	0.736148	0.729538	0.739394	0.414991	0.895237
chr3-188000000	-10.140882189272	0.654153	0.776366	0.720281	0.693256	0.788312	0.640632	0.779581	0.64191	0.595608	0.698765	0.81288	0.583459	0.743964	0.425238	0.622881	0.572241	0.441302	0.490749	0.602132	0.634929	0.674171	0.740448	0.661129	0.688509	0.717751	0.493671	0.673715	0.781493	0.713817	0.585079	0.706562	0.630381	0.691751	0.389959	0.612247
chr3-189000000	-10.822907647267	0.676998	0.784712	0.695467	0.69867	0.791085	0.576307	0.840044	0.6778	0.597725	0.715198	0.849659	0.836512	0.753131	0.564013	0.671773	0.732228	0.520437	0.526021	0.65125	0.637459	0.670654	0.616148	0.674028	0.68833	0.786432	0.592629	0.67085	0.82441	0.796372	0.576377	0.704566	0.627292	0.662753	0.376931	0.630259
chr3-190000000	-10.8856061366261	0.663163	0.793299	0.71405	0.666349	0.817596	0.566912	0.846068	0.647357	0.573692	0.670037	0.75809	0.828212	0.665395	0.522746	0.582316	0.539601	0.475454	0.527616	0.400769	0.586089	0.666949	0.620575	0.63148	0.693882	0.781845	0.420066	0.629516	0.820773	0.776643	0.557738	0.708288	0.585993	0.645933	0.368387	0.539746
chr3-191000000	-10.6308158408164	0.672598	0.786865	0.777865	0.688853	0.813327	0.516285	0.845283	0.602994	0.557548	0.685087	0.748908	0.821478	0.719019	0.447201	0.631264	0.589649	0.470485	0.530743	0.520022	0.58347	0.710215	0.541714	0.645053	0.71164	0.805751	0.478138	0.624272	0.83346	0.749797	0.576667	0.68287	0.577825	0.634501	0.368734	0.521658
chr3-192000000	-8.54356727807757	0.697087	0.785164	0.759427	0.704578	0.79799	0.622257	0.814403	0.650258	0.635643	0.728876	0.828537	0.753644	0.759221	0.510971	0.616365	0.712043	0.70147	0.696766	0.837412	0.665515	0.65953	0.706494	0.671841	0.830677	0.759818	0.566704	0.693131	0.780551	0.759293	0.645071	0.700084	0.678049	0.686252	0.388438	0.676886
chr3-193000000	-0.616854691816536	0.83058	0.807578	0.746235	0.768682	0.816731	0.715534	0.807381	0.821737	0.815431	0.775967	0.782723	0.890042	0.805378	0.922742	0.763477	1.00584	0.807359	0.710443	0.521772	0.782648	0.729187	0.624786	0.77218	0.778031	0.752102	0.661167	0.842828	0.720036	0.798898	0.738949	0.779472	0.794721	0.79436	0.427618	1.0974
chr3-194000000	7.59150874159327	0.920576	0.811298	0.719018	0.802546	0.795212	0.932472	0.770279	0.82974	0.948053	0.769468	0.623001	0.738975	0.890858	0.811992	0.846392	1.00679	0.959271	0.817293	0.899143	0.893793	0.665498	0.884589	0.774687	0.780015	0.709301	0.888647	0.886937	0.641195	0.759562	0.885156	0.795528	0.908497	0.887537	0.465603	1.26357
chr3-195000000	11.7960055666162	0.760664	0.712245	0.624513	0.647246	0.656089	0.702859	0.672075	0.629356	0.795331	0.599325	0.496471	0.57395	0.731827	0.566675	0.772393	0.695854	0.718853	0.670064	0.653641	0.684172	0.598571	0.723562	0.621286	0.741842	0.617623	0.770144	0.640467	0.570615	0.670223	0.801988	0.652043	0.690531	0.688963	0.467146	1.13215
chr3-196000000	12.7687502038824	0.823851	0.819513	0.778526	0.739999	0.779733	0.682863	0.812385	0.754343	0.843443	0.709108	0.712356	0.520001	0.863527	0.656364	0.979107	0.709981	0.926854	0.968631	1.86258	0.880054	0.636209	0.989245	0.710656	0.764173	0.764631	0.964513	0.679837	0.739425	0.789135	0.954853	0.781358	0.799604	0.742508	0.429716	1.03297
chr3-197000000	12.8540666504407	0.709983	0.668246	0.611339	0.626343	0.649657	0.649216	0.627059	0.69837	0.686444	0.599109	0.572643	0.546078	0.695954	0.678478	0.720966	0.660063	0.811896	0.766525	0.649816	0.706323	0.582827	0.659152	0.601166	0.64496	0.581258	0.744757	0.63118	0.564258	0.632546	0.75532	0.654457	0.703296	0.64903	0.42888	0.954898
chr4-0	16.4478803285601	0.8707	0.789434	0.758987	0.797993	0.764185	0.791193	0.847743	0.965112	1.26569	0.663684	0.542911	0.417414	0.738181	1.51831	1.03498	0.66059	1.08815	1.12315	1.62021	0.904674	1.42908	0.999585	0.733849	0.829723	0.677514	1.40231	0.745617	0.615213	0.760609	0.963361	0.800021	0.831234	0.925941	0.476007	1.31411
chr4-1000000	16.3277906099393	0.971207	0.779235	0.766591	0.79941	0.746858	0.991481	0.856322	1.20287	1.99674	0.703206	0.407447	0.450827	0.873164	1.5883	1.02405	0.848441	1.08889	0.881137	0.96959	0.964614	0.586536	1.17584	0.789082	0.87675	0.671498	1.26573	0.865734	0.552256	0.70937	1.02219	0.803664	0.957753	1.01384	0.515657	1.58015
chr4-2000000	15.085578829533	0.922358	0.798597	0.749045	0.801421	0.781284	0.843544	0.77366	0.878528	1.32377	0.709938	0.524637	0.513049	0.950057	1.00776	1.07019	0.889396	1.11598	0.951651	1.50841	0.947169	0.594413	1.16772	0.7997	0.809867	0.697586	1.20254	0.751447	0.661173	0.785926	1.02027	0.798988	0.930532	0.94406	0.491295	1.44325
chr4-3000000	14.9630889427458	0.920502	0.743664	0.7313	0.77658	0.723978	0.984158	0.747093	0.834921	1.53895	0.682875	0.45439	0.516532	0.806252	1.27305	0.907962	0.992492	0.864988	0.707508	0.547296	0.833006	0.668256	1.01119	0.782413	0.87031	0.629917	0.945893	0.857173	0.553425	0.684762	0.872162	0.777602	0.887971	0.953458	0.51658	1.45617
chr4-4000000	14.4597982292371	0.808332	0.711007	0.662961	0.697351	0.678228	0.855675	0.679849	1.51154	0.845447	0.658125	0.632886	0.496476	0.680375	2.14418	0.692672	0.789658	0.800886	0.703082	0.530053	0.748085	0.673792	0.923602	0.694082	0.739444	0.649645	0.774079	0.69309	0.611331	0.760572	0.838691	0.682428	0.827928	0.769721	0.457646	1.09181
chr4-5000000	14.014792090807	0.823442	0.704874	0.661244	0.689194	0.700184	0.830903	0.674763	0.75508	0.8117	0.658175	0.643693	0.554096	0.762803	0.820658	0.866689	0.744908	0.68753	0.634926	0.521573	0.732521	0.819005	0.870517	0.71111	1.02912	0.653518	0.785526	0.703864	0.639258	0.672988	0.703273	0.682195	0.725102	0.816489	0.448741	0.899425
chr4-6000000	14.9067344905721	0.952126	0.798718	0.720708	0.807017	0.768163	1.14857	0.751253	0.872503	1.1789	0.756289	0.56967	0.595122	0.942039	1.03997	0.767948	1.04577	1.10467	0.940452	0.886083	0.99977	0.660452	1.07024	0.817008	0.941107	0.671979	1.00532	0.898241	0.622679	0.77356	0.969146	0.800623	0.949413	1.01786	0.498609	1.39174
chr4-7000000	15.5097018513537	0.962944	0.832479	0.749243	0.806537	0.771264	1.0085	0.721946	0.848697	1.36264	0.747509	0.465041	0.612715	0.926973	1.03043	0.743777	0.995853	0.757231	0.678911	0.603242	0.914184	0.711634	1.00463	0.823475	0.846879	0.64527	0.848159	0.936791	0.565377	0.7193	0.829869	0.787842	0.917934	1.03021	0.516283	1.33472
chr4-8000000	16.2428309926327	0.954465	0.792774	0.725447	0.771267	0.740211	0.911436	0.711176	1.68699	1.38866	0.716476	0.423444	0.585441	0.863115	2.26669	0.620678	0.987775	0.869439	0.683751	0.380136	0.828284	0.709714	0.840095	0.775044	0.959256	0.643927	0.909454	0.919853	0.523854	0.710058	0.849404	0.764165	0.907201	1.02074	0.518414	1.40541
chr4-9000000	13.5134722431938	0.441477	0.413933	0.357047	0.322611	0.401298	0.490718	0.381026	0.394049	0.368041	0.302558	0.307656	0.342317	0.369548	0.428379	0.32304	0.34079	0.319385	0.358893	0.21933	0.362062	0.739151	0.344765	0.346143	0.586575	0.340873	0.295951	0.379526	0.344517	0.33641	0.600144	0.346261	0.38519	0.402636	0.432163	0.693831
chr4-10000000	7.72342672347708	0.785747	0.720175	0.706806	0.700569	0.742753	0.742513	0.721262	0.730603	0.661409	0.682673	0.801959	0.809793	0.76339	0.886207	0.767316	0.705803	0.600519	0.592671	0.600684	0.743839	0.737479	0.759145	0.70229	0.725196	0.695568	0.783699	0.791246	0.705987	0.696177	0.746403	0.70865	0.696893	0.741988	0.426932	0.793484
chr4-11000000	-1.82082222677639	0.686008	0.735636	0.709333	0.642709	0.756252	0.575711	0.761091	0.626637	0.568832	0.659054	0.742914	0.802849	0.67845	0.524351	0.608126	0.555345	0.488854	0.537635	0.381143	0.584234	0.766742	0.609383	0.622126	0.688712	0.720322	0.459461	0.696518	0.772887	0.68564	0.596227	0.651245	0.612679	0.672244	0.389819	0.521654
chr4-12000000	-5.12671308510297	0.6636	0.760789	0.723725	0.623705	0.784962	0.508395	0.788979	0.580313	0.515656	0.642082	0.753792	0.843481	0.632285	0.414013	0.605956	0.482298	0.380367	0.486235	0.370933	0.560538	0.824544	0.552971	0.625192	0.72241	0.742522	0.399772	0.620626	0.786716	0.698306	0.559681	0.648906	0.538573	0.639713	0.372947	0.446502
chr4-13000000	-2.45886431906466	0.733385	0.756228	0.743373	0.692156	0.789395	0.644645	0.79012	1.55154	0.631881	0.704692	0.760655	0.704559	0.714898	1.7008	0.717135	0.605857	0.710182	0.677493	0.533548	0.685774	0.750316	0.758966	0.695233	0.723689	0.761386	0.542392	0.699557	0.784361	0.801176	0.692325	0.729655	0.716405	0.70699	0.398207	0.726839
chr4-14000000	-1.26779706220491	0.675764	0.751502	0.691558	0.642243	0.768779	0.531406	0.767525	0.594956	0.535864	0.645725	0.769211	0.862841	0.646512	0.45698	0.584227	0.528277	0.395262	0.481875	0.37196	0.584055	0.778514	0.575953	0.637929	0.785407	0.710002	0.434036	0.698291	0.756381	0.673457	0.57708	0.657374	0.57385	0.660813	0.388842	0.509994
chr4-15000000	5.23267865487103	0.741778	0.771534	0.717519	0.706118	0.776707	0.669324	0.757361	0.685432	0.632054	0.712791	0.775142	0.768711	0.753911	0.532237	0.761804	0.612251	0.664584	0.687856	0.608174	0.720229	0.748413	0.674002	0.69688	0.719142	0.72866	0.632761	0.680866	0.776957	0.735113	0.726457	0.728209	0.701629	0.722668	0.402412	0.786796
chr4-16000000	9.7449451175185	0.74542	0.76504	0.746815	0.750488	0.758722	0.721181	0.748625	0.671849	0.672988	0.731208	0.843195	0.601119	0.806844	0.554777	0.800355	0.850382	0.690716	0.648697	0.898835	0.734717	0.698826	0.788228	0.729815	0.718862	0.733664	0.839118	0.726286	0.763665	0.762665	0.675619	0.724459	0.726834	0.725646	0.405904	0.774193
chr4-17000000	3.42738505683586	0.753678	0.76693	0.727758	0.704191	0.770332	0.644185	0.779167	0.659701	0.626968	0.663705	0.765466	0.740999	0.739242	0.579522	0.830501	0.622159	0.642369	0.693681	0.719593	0.73843	0.719873	0.739156	0.681166	0.751114	0.717074	0.676954	0.6582	0.754226	0.725535	0.754972	0.716624	0.683549	0.701558	0.407891	0.742231
chr4-18000000	-5.56238633198709	0.625414	0.709922	0.694541	0.589023	0.764083	0.481714	0.759328	0.539624	0.457506	0.57321	0.652572	0.632083	0.53529	0.480362	0.572464	0.403071	0.383022	0.620576	0.48238	0.519554	1.83766	0.510894	0.590203	0.639556	0.718632	0.378636	0.573319	0.759538	0.647038	0.57237	0.641201	0.475953	0.655174	0.376609	0.491275
chr4-19000000	-6.97340414628765	0.64859	0.776548	0.734499	0.633269	0.795198	0.433072	0.811554	0.57153	0.502735	0.62403	0.691501	0.859774	0.62274	0.432079	0.571357	0.422663	0.335244	0.465613	0.36743	0.520826	0.796735	0.585782	0.6067	0.662222	0.754373	0.379501	0.618921	0.805051	0.675847	0.505129	0.654509	0.494807	0.606817	0.364087	0.390631
chr4-20000000	-7.21314130003097	0.654305	0.788893	0.761409	0.660974	0.819238	0.520717	0.825462	0.654366	0.55843	0.674297	0.747684	0.806168	0.667975	0.526808	0.612327	0.535264	0.491774	0.532236	0.416371	0.603487	0.670495	0.678338	0.651673	0.727024	0.75784	0.460156	0.631274	0.806281	0.727636	0.591865	0.708662	0.569622	0.631426	0.371393	0.531106
chr4-21000000	-7.17386160651073	0.659285	0.782097	0.732881	0.654635	0.782925	0.511825	0.805028	0.620724	0.55989	0.664507	0.73811	0.86014	0.660308	0.453832	0.552182	0.498996	0.436276	0.49242	0.375915	0.583639	0.665639	0.63819	0.64917	0.784521	0.740795	0.408128	0.656474	0.778807	0.707621	0.534271	0.675499	0.559328	0.631919	0.376066	0.469745
chr4-22000000	-7.61440625104342	0.676906	0.740967	0.726332	0.661015	0.776225	0.605715	0.782176	0.602347	0.557187	0.655959	0.776076	0.768262	0.697106	0.440787	0.690171	0.53559	0.448584	0.511132	0.773261	0.608773	0.758111	0.703011	0.635219	0.747903	0.736637	0.556545	0.641519	0.779748	0.707008	0.622023	0.671652	0.598343	0.668206	0.385435	0.555633
chr4-23000000	-4.31784664036068	0.677949	0.776348	0.700733	0.676647	0.800747	0.582131	0.810098	0.621276	0.558781	0.697971	0.810422	0.886372	0.680509	0.463065	0.600866	0.648401	0.465854	0.523036	0.392026	0.58672	0.76616	0.563821	0.654613	0.707596	0.765745	0.428314	0.678054	0.824209	0.73799	0.540337	0.684594	0.600276	0.657874	0.373404	0.529996
chr4-24000000	6.02953478813642	0.778058	0.766242	0.724578	0.759955	0.77261	0.762903	0.770569	0.774579	0.716089	0.751331	0.922074	0.7412	0.798009	0.768398	0.790728	0.878649	0.779067	0.705977	1.13272	0.792066	0.726016	0.772096	0.746686	0.733445	0.734234	0.901804	0.741746	0.740478	0.776821	0.736843	0.745998	0.79943	0.748511	0.416789	0.893945
chr4-25000000	10.3917032861417	0.834284	0.811578	0.737768	0.720491	0.781495	0.772297	0.77438	0.717957	0.713707	0.695943	0.72363	0.745359	0.809031	0.672713	0.842147	0.743099	0.767675	0.733239	0.550841	0.795726	0.659093	0.736997	0.70956	0.825877	0.71748	0.749048	0.721258	0.689486	0.738719	0.828583	0.728529	0.774006	0.75656	0.432331	0.97143
chr4-26000000	4.59630019805654	0.75136	0.778431	0.746751	0.744257	0.763329	0.639278	0.778918	0.65047	0.626359	0.711496	0.781142	0.761583	0.82225	0.491491	0.672394	0.745482	0.683571	0.678411	1.53515	0.724737	0.689252	0.773465	0.701643	0.710536	0.73484	0.732749	0.691292	0.755524	0.79637	0.736776	0.729612	0.713701	0.710883	0.402626	0.846245
chr4-27000000	-3.49396194966301	0.679513	0.776807	0.746716	0.649687	0.794919	0.550327	0.820789	0.598991	0.551234	0.675569	0.752824	0.922324	0.666275	0.440498	0.60443	0.539967	0.417553	0.4783	0.371379	0.59979	0.682503	0.606207	0.642815	0.766334	0.749243	0.453386	0.677695	0.810266	0.719397	0.543921	0.676764	0.585875	0.646562	0.374831	0.507562
chr4-28000000	-8.02021471231311	0.625003	0.794725	0.77872	0.634951	0.816102	0.458263	0.851172	0.568567	0.500006	0.632661	0.649808	0.860839	0.611418	0.374949	0.582664	0.460334	0.350388	0.473273	0.373275	0.517151	0.774535	0.579551	0.606549	0.63887	0.77188	0.376524	0.627311	0.816915	0.69203	0.492337	0.681903	0.483583	0.616739	0.35521	0.394496
chr4-29000000	-8.588556675751	0.611678	0.785607	0.74778	0.620542	0.807126	0.415065	0.844542	0.54283	0.46113	0.597711	0.604841	0.839715	0.559191	0.354377	0.537068	0.36278	0.294581	0.438064	0.368013	0.469186	0.739584	0.601215	0.57812	0.596114	0.783632	0.359623	0.577259	0.816983	0.647688	0.456546	0.666229	0.458522	0.579024	0.343486	0.332712
chr4-30000000	-6.83014803470794	0.645993	0.795185	0.777066	0.67029	0.822025	0.481273	0.900851	0.649018	0.53278	0.657686	0.696851	0.893204	0.657818	0.486567	0.608159	0.524958	0.520889	0.615445	0.418445	0.546897	0.74147	0.602181	0.640772	0.632592	0.818066	0.411673	0.613083	0.838604	0.728609	0.505617	0.708824	0.549841	0.634792	0.35422	0.46697
chr4-31000000	-6.24768286041035	0.615009	0.754312	0.718375	0.619795	0.803699	0.445475	0.835307	0.552903	0.485585	0.613129	0.649039	0.873066	0.604843	0.362353	0.569741	0.430501	0.341111	0.449879	0.369006	0.513863	0.684045	0.589839	0.598813	0.590024	0.748462	0.380384	0.598953	0.808867	0.680038	0.468719	0.672687	0.493649	0.59622	0.345226	0.396006
chr4-32000000	-6.84511415082125	0.603941	0.759229	0.726505	0.615498	0.801786	0.445766	0.835665	0.545949	0.472789	0.595447	0.608678	0.847725	0.582919	0.351711	0.546439	0.37313	0.320771	0.451287	0.366977	0.481791	0.765393	0.619681	0.578366	0.626836	0.773352	0.347259	0.589551	0.782153	0.668595	0.459991	0.671261	0.478722	0.585747	0.344763	0.366208
chr4-33000000	-6.99416840051799	0.600432	0.772794	0.748972	0.619206	0.80889	0.447677	0.843429	0.550393	0.483501	0.604036	0.598266	0.834827	0.568475	0.374604	0.566901	0.386762	0.31821	0.492635	0.376529	0.470116	0.948892	0.571741	0.589814	0.617965	0.77465	0.360129	0.616406	0.821488	0.677166	0.475201	0.661124	0.478951	0.60178	0.348583	0.363235
chr4-34000000	-7.28454322053332	0.600122	0.782281	0.727228	0.61711	0.80748	0.402488	0.83627	0.519883	0.468906	0.597155	0.570696	0.865356	0.579353	0.357841	0.552162	0.396753	0.312768	0.458422	0.368713	0.46495	0.730104	0.578303	0.576636	0.600398	0.780613	0.357679	0.585241	0.81817	0.66384	0.434561	0.665399	0.461927	0.570142	0.342684	0.345371
chr4-35000000	-7.218989707706	0.593995	0.747513	0.737733	0.612443	0.805868	0.445773	0.818099	0.531578	0.459111	0.59397	0.555354	0.851158	0.563416	0.364088	0.544853	0.388716	0.316661	0.454823	0.372208	0.482248	0.732425	0.619377	0.579139	0.579062	0.736744	0.359443	0.581573	0.789874	0.643487	0.456942	0.655695	0.470982	0.579433	0.349677	0.373997
chr4-36000000	-7.72993942699996	0.643295	0.767506	0.723287	0.638911	0.802388	0.480794	0.85856	0.574506	0.514921	0.645984	0.696978	0.874536	0.619529	0.417139	0.574568	0.489288	0.398341	0.48826	0.371732	0.530223	0.673077	0.629014	0.611077	0.649178	0.7594	0.401665	0.615106	0.805623	0.705743	0.531604	0.669505	0.535903	0.621515	0.364564	0.429828
chr4-37000000	-0.2268810744436	0.723358	0.770418	0.723545	0.66966	0.774437	0.640231	0.783599	0.71103	0.607412	0.671116	0.793985	0.768857	0.691087	0.685415	0.620386	0.637102	0.675184	0.633957	0.49448	0.642515	0.695096	0.715131	0.668291	0.75549	0.713981	0.504137	0.697331	0.746105	0.730652	0.681816	0.688097	0.680048	0.704109	0.401742	0.741507
chr4-38000000	9.40019063357026	0.809801	0.776095	0.698025	0.680617	0.758095	0.691831	0.763166	0.642777	0.657349	0.70589	0.755006	0.771816	0.756249	0.544026	0.73805	0.674867	0.547229	0.551723	0.534222	0.69171	0.734163	0.709362	0.695854	0.743315	0.717083	0.592064	0.768814	0.735386	0.754706	0.760138	0.701974	0.722704	0.735457	0.420811	0.824002
chr4-39000000	13.2480555410679	0.769566	0.803665	0.743229	0.709984	0.771603	0.537732	0.806288	0.606347	0.654953	0.65472	0.660075	0.498577	0.830534	0.379117	1.08701	0.520788	0.684741	0.792326	1.51702	0.794513	0.573075	0.942285	0.673931	0.784683	0.73955	0.906964	0.594891	0.754207	0.772668	0.894119	0.763812	0.678383	0.655133	0.408907	0.901972
chr4-40000000	15.1170955512054	0.832596	0.831016	0.715793	0.752675	0.763238	0.708143	0.743976	0.640794	0.744318	0.717974	0.722627	0.64861	0.928116	0.43379	0.859016	0.813781	0.763522	0.713882	1.12711	0.828938	0.594292	0.803479	0.725201	0.779774	0.733735	1.04748	0.703471	0.701151	0.756632	0.869968	0.743369	0.833765	0.729756	0.430843	1.01219
chr4-41000000	12.0203569215304	0.778169	0.798228	0.73226	0.751104	0.781482	0.718745	0.814742	1.53197	0.743939	0.744356	0.853661	0.722058	0.757374	1.90842	0.691823	0.833531	0.891762	0.777646	0.794746	0.741767	0.710355	0.811273	0.721231	0.72647	0.78531	0.789491	0.714754	0.780788	0.913116	0.744288	0.750374	0.804804	0.723909	0.407671	0.956078
chr4-42000000	2.32896218180069	0.717067	0.793717	0.732351	0.684592	0.768001	0.61422	0.786403	0.723947	0.628801	0.689685	0.775727	0.741668	0.697823	0.585103	0.736893	0.64059	0.594353	0.607493	0.574685	0.633377	0.713224	0.706468	0.688679	0.702813	0.762493	0.608763	0.639407	0.790972	0.75391	0.629399	0.693893	0.661315	0.672902	0.39212	0.662602
chr4-43000000	-6.39747579664886	0.620141	0.75301	0.719852	0.606011	0.795544	0.43187	0.800281	0.545806	0.480038	0.601704	0.654915	0.87202	0.598239	0.387038	0.588655	0.4319	0.340645	0.471559	0.365729	0.491676	0.865387	0.54664	0.592433	0.629075	0.750415	0.374841	0.577287	0.790845	0.671617	0.495151	0.652733	0.479794	0.599006	0.358538	0.361383
chr4-44000000	-5.41149501057037	0.624074	0.767131	0.744664	0.656692	0.798606	0.487757	0.824535	0.565472	0.513468	0.654863	0.695426	0.797979	0.65673	0.406911	0.639758	0.487908	0.48588	0.585998	0.57715	0.559667	0.813612	0.598342	0.627226	0.641428	0.79014	0.494845	0.597378	0.830637	0.729068	0.545123	0.704358	0.528218	0.633668	0.360843	0.48387
chr4-45000000	-5.09130426056097	0.609902	0.744858	0.714536	0.599712	0.770631	0.420875	0.799125	0.533012	0.468188	0.577676	0.5867	0.83462	0.562126	0.351719	0.54134	0.379575	0.316164	0.449759	0.357647	0.479118	0.775029	0.582953	0.576021	0.613934	0.751031	0.342651	0.570909	0.784654	0.658143	0.464552	0.64079	0.457926	0.567553	0.352775	0.34654
chr4-46000000	-3.60177250752113	0.594102	0.742261	0.714518	0.608785	0.785204	0.457163	0.808981	0.610991	0.502974	0.599877	0.631638	0.850595	0.570429	0.521261	0.513012	0.404062	0.420093	0.475001	0.368314	0.505061	0.713599	0.648314	0.58603	0.65739	0.729221	0.365797	0.590046	0.795286	0.678984	0.481307	0.645775	0.465532	0.575013	0.357755	0.388464
chr4-47000000	7.40946070669557	0.66145	0.76849	0.747904	0.669282	0.802581	0.612323	0.795555	0.636446	0.565664	0.668023	0.74752	0.858551	0.667287	0.472912	0.693142	0.505195	0.580158	0.634693	0.469428	0.613334	0.647622	0.723472	0.666701	0.680625	0.735086	0.47631	0.635484	0.8284	0.731903	0.62172	0.709003	0.590702	0.666245	0.373692	0.540713
chr4-48000000	14.3419264047466	0.749903	0.750896	0.698912	0.695883	0.760174	0.630633	0.78542	0.692615	0.645643	0.684927	0.740323	0.602916	0.742892	0.603292	0.836013	0.627414	0.738529	0.749411	1.21292	0.719943	0.673092	0.859618	0.682461	0.724063	0.794986	0.661097	0.638383	0.777845	0.815775	0.779562	0.726814	0.69833	0.688436	0.392708	0.81637
chr4-49000000	16.2223522062215	0.168532	0.200546	0.20618	0.160575	0.199184	0.179275	0.136177	0.151399	0.105563	0.13513	0.133546	0.080092	0.115411	0.192095	0.155051	0.0970542	0.0901608	0.23119	0.0953116	0.14222	0.783371	0.129033	0.174758	0.283845	0.1476	0.0978931	0.155634	0.146775	0.121122	0.299187	0.158749	0.103275	0.187511	0.217989	0.906537
chr4-52000000	13.9309310127797	0.249727	0.242151	0.236028	0.227972	0.245335	0.208106	0.247659	0.208949	0.195023	0.217463	0.258477	0.216248	0.239956	0.179207	0.297946	0.188531	0.235553	0.249998	0.300121	0.224946	0.247586	0.264148	0.225285	0.233657	0.242729	0.210041	0.229743	0.245087	0.254516	0.265552	0.233429	0.230851	0.240448	0.136621	0.254566
chr4-53000000	15.8419575617987	0.721028	0.714727	0.677339	0.676982	0.722063	0.5966	0.713786	0.63595	0.585255	0.651597	0.812905	0.739291	0.72592	0.509892	0.701823	0.666074	0.61981	0.644533	0.694273	0.679992	0.740617	0.6268	0.651511	0.703467	0.69789	0.713391	0.660454	0.700855	0.717552	0.757051	0.686505	0.67508	0.683342	0.407463	0.736022
chr4-54000000	16.0212098957351	0.705896	0.723884	0.680754	0.661387	0.742324	0.553156	0.706823	0.869737	0.59558	0.636292	0.73736	0.668352	0.64121	0.922561	0.643314	0.614435	0.655469	0.61196	0.577305	0.623186	0.658201	0.668436	0.67429	0.675834	0.694652	0.507809	0.639414	0.712001	0.72666	0.656936	0.671718	0.642655	0.662676	0.400762	0.685134
chr4-55000000	15.881444002906	0.778044	0.807375	0.707535	0.711599	0.77466	0.708255	0.762866	0.794486	0.660659	0.686704	0.780155	0.85673	0.709067	0.83622	0.751016	0.654843	0.717541	0.67961	0.546412	0.68361	0.762284	0.687853	0.697962	0.721253	0.720336	0.664182	0.750377	0.726193	0.740347	0.735157	0.708017	0.731606	0.727599	0.41189	0.736911
chr4-56000000	15.2906252786966	0.748132	0.762514	0.71287	0.704231	0.779122	0.607024	0.798509	0.639867	0.65745	0.685937	0.771611	0.72867	0.753661	0.479558	0.809765	0.672053	0.710214	0.737774	0.902578	0.708358	0.708839	0.752419	0.686273	0.745469	0.769385	0.715703	0.642089	0.800987	0.778529	0.785173	0.733704	0.70745	0.689485	0.391752	0.745615
chr4-57000000	9.88516378260068	0.786662	0.786297	0.734157	0.707955	0.76667	0.664631	0.760989	0.779926	0.664696	0.686958	0.739407	0.586387	0.74956	1.08863	1.00258	0.654687	0.89602	0.904418	1.16703	0.801715	0.638818	0.962465	0.699457	0.840004	0.731263	0.8495	0.638669	0.712871	0.802544	0.877278	0.746048	0.750193	0.698628	0.420339	1.01179
chr4-58000000	-2.88293786283001	0.654712	0.734461	0.708933	0.629382	0.758431	0.520026	0.782584	0.600837	0.51915	0.629926	0.727366	0.884682	0.630114	0.486682	0.584304	0.509373	0.410473	0.482804	0.359427	0.554385	0.761265	0.580333	0.634729	0.711591	0.710469	0.402512	0.660605	0.756981	0.667279	0.558731	0.651591	0.555309	0.638573	0.382207	0.507454
chr4-59000000	-8.04333601141173	0.588561	0.72693	0.699246	0.593352	0.766579	0.380872	0.783059	0.522487	0.454565	0.576677	0.568336	0.849171	0.555099	0.347972	0.565988	0.392431	0.30329	0.440767	0.346075	0.458878	0.784397	0.479083	0.559071	0.559354	0.732865	0.347255	0.557722	0.782215	0.637917	0.453797	0.629446	0.44961	0.562591	0.333028	0.331864
chr4-60000000	-9.24123816208516	0.57004	0.74305	0.705958	0.595298	0.766242	0.41853	0.801394	0.522909	0.46461	0.571382	0.57888	0.868691	0.554457	0.348386	0.512814	0.384896	0.309003	0.429634	0.350291	0.461222	0.705891	0.575583	0.567111	0.576168	0.733133	0.346552	0.566988	0.778395	0.634849	0.442494	0.635722	0.454394	0.553126	0.347781	0.338636
chr4-61000000	-7.86108720527269	0.604644	0.757054	0.708124	0.607374	0.798968	0.454907	0.808522	0.534029	0.470107	0.602462	0.607003	0.82138	0.5535	0.360297	0.518436	0.380492	0.313215	0.422584	0.362621	0.483513	0.686213	0.610779	0.586036	0.588396	0.749613	0.348334	0.592029	0.785073	0.650535	0.452961	0.660462	0.468138	0.582622	0.351763	0.372377
chr4-62000000	-6.21513381690487	0.638509	0.806879	0.774659	0.747574	0.80633	0.470927	0.881368	0.610994	0.580137	0.720291	0.784372	0.599596	0.680728	0.407929	0.675875	0.728661	0.586164	0.601602	0.774673	0.55894	0.69198	0.650032	0.675112	0.618253	0.841226	0.758443	0.615707	0.880077	0.815624	0.519441	0.733661	0.639975	0.635408	0.353317	0.548118
chr4-63000000	-8.4947054770526	0.597833	0.753079	0.721476	0.628888	0.795342	0.431292	0.797176	0.538338	0.474251	0.600237	0.60782	0.834305	0.569843	0.374012	0.522126	0.413841	0.320181	0.44272	0.36404	0.483956	0.707158	0.56711	0.590677	0.592965	0.727924	0.361431	0.571094	0.794878	0.65704	0.459673	0.659659	0.496109	0.584729	0.353454	0.388398
chr4-64000000	-10.0823141311126	0.579601	0.751902	0.71695	0.589247	0.799256	0.405335	0.79944	0.521461	0.429356	0.56988	0.547975	0.79702	0.529818	0.355581	0.50075	0.342615	0.286967	0.426556	0.350696	0.438782	0.750691	0.614413	0.549204	0.557753	0.747162	0.346418	0.549952	0.77495	0.630696	0.436149	0.649064	0.454787	0.574096	0.341979	0.326469
chr4-65000000	-9.38796656108603	0.618402	0.768385	0.734076	0.623741	0.810433	0.463197	0.837468	0.520013	0.47152	0.609247	0.636821	0.816458	0.584067	0.334199	0.55541	0.41277	0.329958	0.460257	0.370783	0.47075	0.821614	0.523784	0.579425	0.589843	0.78377	0.371228	0.582524	0.811926	0.68418	0.463878	0.674618	0.494359	0.604812	0.347683	0.406704
chr4-66000000	-9.36585314640275	0.611385	0.766709	0.740014	0.621764	0.804126	0.427733	0.834549	0.571063	0.494783	0.611526	0.594465	0.836836	0.581689	0.43692	0.542063	0.467003	0.408951	0.48147	0.377565	0.484461	0.66175	0.570801	0.589733	0.59747	0.789126	0.375476	0.570741	0.828459	0.70106	0.430161	0.669807	0.498203	0.567253	0.34453	0.385313
chr4-67000000	-9.86281330994036	0.606043	0.76837	0.728057	0.624411	0.794657	0.444736	0.834164	0.54875	0.479697	0.600078	0.614044	0.8623	0.589278	0.36163	0.536165	0.414468	0.32027	0.431035	0.371691	0.493521	0.68633	0.59563	0.57458	0.593621	0.748782	0.361808	0.581399	0.795349	0.672873	0.449249	0.658034	0.463438	0.585825	0.352491	0.365063
chr4-68000000	-8.71077224301596	0.633812	0.766068	0.720033	0.659826	0.781129	0.533781	0.805832	0.553971	0.499607	0.633484	0.685198	0.722659	0.676968	0.359153	0.718555	0.487891	0.420779	0.50459	0.536449	0.575266	0.655393	0.688338	0.6202	0.647941	0.72925	0.473455	0.579142	0.791164	0.697184	0.594002	0.680675	0.558684	0.619544	0.373254	0.605739
chr4-69000000	-7.88134561288539	0.611325	0.740596	0.687727	0.612995	0.731332	0.48023	0.764294	0.549269	0.474852	0.590966	0.63251	0.801618	0.703336	0.405151	0.655406	0.549181	0.482923	0.554312	0.614506	0.562019	0.788575	0.51201	0.577101	0.664942	0.739665	0.52828	0.584094	0.756088	0.695793	0.564329	0.644958	0.560597	0.596478	0.365502	0.579039
chr4-70000000	-9.67915751624957	0.544544	0.705827	0.652641	0.547617	0.747905	0.429921	0.738031	0.510064	0.431114	0.526568	0.522243	0.777122	0.52819	0.336246	0.471392	0.359663	0.291059	0.404765	0.332156	0.447585	0.576933	0.556547	0.520705	0.573812	0.662942	0.297427	0.546696	0.705876	0.590724	0.456165	0.583753	0.445411	0.525476	0.353377	0.398717
chr4-71000000	-8.11447099612285	0.644031	0.763179	0.724553	0.644414	0.751526	0.540426	0.783354	0.562164	0.529713	0.627252	0.64192	0.730142	0.669791	0.380828	0.64572	0.498159	0.554591	0.610181	0.762342	0.651616	0.578539	0.700494	0.601988	0.666934	0.716821	0.557353	0.608982	0.74776	0.703453	0.691864	0.687932	0.600656	0.600356	0.38383	0.627418
chr4-72000000	-6.31822671444091	0.63591	0.771515	0.733435	0.645647	0.79248	0.522638	0.811635	0.580511	0.523423	0.647194	0.728842	0.849095	0.661262	0.413968	0.601836	0.541317	0.449452	0.518434	0.382525	0.553911	0.79398	0.535858	0.633561	0.677328	0.751876	0.425349	0.643543	0.80889	0.734511	0.551339	0.668591	0.551335	0.641597	0.372169	0.510601
chr4-73000000	-5.43210110808161	0.632354	0.758741	0.711815	0.628892	0.76658	0.527023	0.796773	0.556361	0.499876	0.627646	0.701267	0.763058	0.655746	0.363744	0.690614	0.478062	0.455539	0.516345	0.423495	0.568909	0.710886	0.604655	0.622704	0.654525	0.737049	0.468625	0.630885	0.770096	0.686611	0.584926	0.649485	0.525501	0.625482	0.372656	0.512188
chr4-74000000	-1.09644737533092	0.683418	0.832463	0.763818	0.709847	0.808105	0.599626	0.828131	0.653747	0.580711	0.695867	0.774592	0.861356	0.707106	0.591348	0.695691	0.635476	0.663855	0.677098	0.960391	0.644559	0.739046	0.694093	0.677827	0.769027	0.798878	0.550806	0.654366	0.835922	0.777243	0.651399	0.734094	0.62881	0.678398	0.373857	0.614646
chr4-75000000	0.28020662180746	0.583763	0.721934	0.646089	0.597005	0.719616	0.556194	0.721814	0.564707	0.508366	0.619539	0.685539	0.773992	0.581247	0.444407	0.51741	0.47808	0.500104	0.515152	0.399157	0.534242	0.584555	0.575927	0.593815	0.610631	0.661479	0.417018	0.6053	0.704156	0.638123	0.533749	0.634843	0.53793	0.592975	0.367758	0.523871
chr4-76000000	9.67947725035953	0.681247	0.738925	0.689667	0.650484	0.714208	0.605035	0.732965	0.596506	0.576367	0.619952	0.713601	0.678654	0.750238	0.42982	0.950773	0.561101	0.667325	0.706987	1.1812	0.702283	0.671298	0.75112	0.642307	0.719472	0.69587	0.69231	0.590693	0.725043	0.703116	0.727477	0.689987	0.634713	0.628387	0.398892	0.806289
chr4-77000000	14.980422461411	0.773308	0.80288	0.75002	0.757748	0.787827	0.699801	0.795916	0.777673	0.708064	0.750411	0.867081	0.685922	0.903701	0.691753	0.927553	0.900679	0.993621	0.867329	1.031	0.829013	0.696941	0.832631	0.748372	0.754219	0.763287	0.883409	0.715641	0.786185	0.824042	0.801632	0.784721	0.768	0.725368	0.407794	0.94842
chr4-78000000	13.6859393281837	0.733902	0.762308	0.708729	0.682839	0.765712	0.779778	0.74806	0.65436	0.616332	0.679394	0.830323	0.771311	0.741626	0.594032	0.656973	0.604571	0.629154	0.738908	0.650265	0.732169	0.752378	0.671335	0.690654	0.690737	0.706412	0.600509	0.684069	0.750177	0.72257	0.745698	0.727867	0.668228	0.706015	0.403903	0.755903
chr4-79000000	4.86632248703186	0.687136	0.766379	0.719265	0.722366	0.771398	0.591277	0.795336	0.636667	0.621688	0.714966	0.81446	0.565648	0.826237	0.445386	1.17695	0.778059	0.653418	0.614304	1.31508	0.68368	0.651032	0.978026	0.696331	0.696541	0.743216	0.847127	0.635451	0.799412	0.778758	0.665674	0.720069	0.639922	0.670077	0.387867	0.682559
chr4-80000000	-5.78909851132892	0.619396	0.756367	0.72584	0.640423	0.792732	0.443765	0.835499	0.60587	0.523136	0.638033	0.689967	0.848326	0.629048	0.405679	0.568951	0.499208	0.441582	0.514188	0.379441	0.53785	0.682772	0.587897	0.623238	0.672398	0.77042	0.424233	0.597634	0.832978	0.721217	0.510212	0.675834	0.53629	0.607843	0.360177	0.45496
chr4-81000000	-6.60575107848047	0.653679	0.779095	0.739169	0.650002	0.815605	0.568566	0.831491	1.32493	0.565573	0.654286	0.704707	0.848009	0.574595	1.73291	0.510016	0.516688	0.59535	0.564868	0.368761	0.520396	0.656497	0.721238	0.640219	0.665886	0.781563	0.406331	0.691263	0.788994	0.759417	0.537986	0.683838	0.611449	0.642322	0.365539	0.52658
chr4-82000000	0.0611993850272	0.679505	0.75605	0.702173	0.667754	0.776442	0.593033	0.773547	0.656243	0.578859	0.663422	0.760952	0.790954	0.692656	0.576441	0.59943	0.608514	0.552181	0.562263	0.405891	0.627241	0.655041	0.66671	0.663133	0.737415	0.715257	0.496534	0.635904	0.760212	0.72363	0.600401	0.669268	0.620432	0.651411	0.388084	0.596253
chr4-83000000	11.2816556318374	0.744228	0.784381	0.747856	0.707235	0.771551	0.656416	0.792618	0.70956	0.653359	0.681884	0.719059	0.619539	0.740236	0.961223	0.878892	0.605604	0.826405	0.933951	1.20554	0.871149	0.597493	0.914484	0.681876	0.771216	0.739481	0.905854	0.65114	0.755716	0.808465	0.93545	0.764762	0.783399	0.684983	0.410155	0.926969
chr4-84000000	10.5980241911299	0.734147	0.77767	0.688579	0.674092	0.759104	0.628959	0.77726	0.687277	0.601315	0.66664	0.746532	0.860191	0.691139	0.691279	0.657343	0.578395	0.629231	0.662898	0.408472	0.669689	0.698518	0.662728	0.657638	0.713845	0.724948	0.550035	0.631534	0.7512	0.704933	0.715509	0.691658	0.685535	0.658062	0.398222	0.731232
chr4-85000000	3.99206703264863	0.703572	0.791412	0.724635	0.698508	0.77516	0.629689	0.838831	1.02588	0.632076	0.70431	0.787448	0.644124	0.723397	1.07062	0.831997	0.709956	0.713578	0.665632	0.83889	0.63529	0.690235	0.770886	0.680358	0.66037	0.784015	0.634668	0.629974	0.813132	0.830379	0.627795	0.718631	0.707827	0.65682	0.38053	0.706843
chr4-86000000	0.628928335715088	0.638691	0.760162	0.704733	0.657911	0.804645	0.565633	0.784667	0.597875	0.535355	0.660411	0.724183	0.905468	0.647945	0.403294	0.566124	0.510558	0.424998	0.491814	0.387022	0.578125	0.699443	0.607593	0.640316	0.638074	0.726221	0.432498	0.627692	0.778598	0.702196	0.524324	0.682188	0.572	0.620881	0.370441	0.50491
chr4-87000000	6.58076416448289	0.700977	0.784588	0.734501	0.703901	0.790698	0.603853	0.796062	0.630077	0.612199	0.715637	0.818062	0.634474	0.807926	0.434685	0.785256	0.793351	0.723633	0.695022	1.19402	0.679771	0.716243	0.753346	0.683434	0.727433	0.792016	0.738131	0.627536	0.792184	0.813808	0.67363	0.742734	0.647898	0.685228	0.382967	0.784069
chr4-88000000	12.6813307491566	0.720443	0.789171	0.760877	0.740532	0.761539	0.658511	0.802942	0.647501	0.628674	0.710279	0.816345	0.707191	0.71467	0.491666	0.8541	0.664302	0.652324	0.664972	0.764059	0.658361	0.758552	0.707328	0.698873	0.719066	0.762609	0.926248	0.662245	0.77448	0.769997	0.706447	0.736441	0.699222	0.693404	0.393327	0.782837
chr4-89000000	11.8275627282006	0.73302	0.772754	0.712906	0.69685	0.786386	0.592691	0.772827	0.656539	0.632619	0.682285	0.768081	0.690605	0.745177	0.509651	0.725509	0.646301	0.705547	0.68184	0.617516	0.654332	0.70629	0.719212	0.682515	0.725822	0.738397	0.620242	0.639366	0.771903	0.771406	0.708885	0.71248	0.676006	0.687237	0.395781	0.798937
chr4-90000000	5.38442259879239	0.679173	0.813039	0.749824	0.705219	0.819809	0.588193	0.809313	0.636984	0.599059	0.707616	0.785801	0.813707	0.619091	0.532877	0.574505	0.57153	0.561165	0.606401	0.435621	0.587929	0.668034	0.675352	0.683957	0.670374	0.765392	0.503975	0.641418	0.830082	0.758022	0.577228	0.744	0.627467	0.676077	0.371016	0.558132
chr4-91000000	0.191376350281833	0.632453	0.770268	0.726686	0.66609	0.812283	0.449324	0.811256	0.558671	0.519988	0.663695	0.678126	0.817585	0.585812	0.409842	0.554469	0.510933	0.396286	0.480072	0.38871	0.493202	0.727729	0.530977	0.621823	0.626261	0.750656	0.403137	0.583567	0.836996	0.705516	0.467893	0.69738	0.530754	0.60248	0.352041	0.396152
chr4-92000000	0.701823494971253	0.618718	0.74548	0.712107	0.639726	0.78586	0.444254	0.79649	0.557185	0.497166	0.602801	0.653714	0.779611	0.559961	0.397558	0.58038	0.480106	0.36747	0.496089	0.392931	0.485738	0.852144	0.494967	0.609387	0.582183	0.752531	0.44143	0.569465	0.81706	0.704146	0.467829	0.655255	0.510121	0.611711	0.35469	0.399546
chr4-93000000	1.10787470100015	0.62916	0.812654	0.851628	0.807879	0.817483	0.50613	0.879297	0.640376	0.632929	0.720765	0.858435	0.478506	0.712822	0.406943	0.824545	0.825484	0.742265	0.663715	2.72893	0.580899	0.73626	1.2159	0.700896	0.609345	0.857642	1.51034	0.547951	0.903214	0.882729	0.505603	0.736929	0.623618	0.632788	0.345671	0.619125
chr4-94000000	0.348875338152015	0.663036	0.783016	0.74612	0.704605	0.800862	0.510041	0.855747	0.661224	0.607936	0.686851	0.787827	0.565275	0.63104	0.538536	0.668965	0.620756	0.503982	0.503476	0.605623	0.520903	0.611736	0.81118	0.669011	0.646617	0.815454	0.734913	0.586058	0.892129	0.821747	0.490033	0.703554	0.597491	0.632732	0.357951	0.502436
chr4-95000000	-5.17818654857502	0.667961	0.807851	0.750429	0.672647	0.807158	0.526023	0.816772	0.601007	0.579647	0.667313	0.707115	0.712843	0.693434	0.447738	0.707606	0.566186	0.524042	0.546803	0.650853	0.598164	0.622315	0.724179	0.667575	0.692088	0.760537	0.529142	0.611884	0.811154	0.759607	0.61913	0.712392	0.595551	0.651234	0.375704	0.567409
chr4-96000000	-10.263261029119	0.678074	0.783273	0.757512	0.657447	0.790143	0.509913	0.856535	0.621029	0.547745	0.659556	0.705362	0.890643	0.631084	0.524451	0.601341	0.52986	0.459675	0.522885	0.383147	0.547481	0.768265	0.594572	0.631934	0.695226	0.768952	0.418997	0.683647	0.822784	0.702973	0.52718	0.682185	0.555064	0.646567	0.368059	0.455918
chr4-97000000	-10.7306526594022	0.620173	0.778818	0.75868	0.662003	0.828444	0.434401	0.849624	0.566683	0.500298	0.64116	0.696639	0.950752	0.642169	0.375687	0.624544	0.456087	0.353711	0.4813	0.381221	0.508236	0.816074	0.529891	0.628818	0.617977	0.782857	0.399172	0.647982	0.836882	0.671981	0.469433	0.691479	0.496457	0.611836	0.352649	0.392079
chr4-98000000	-10.3476588970912	0.580084	0.74144	0.711145	0.593461	0.760411	0.431422	0.799852	0.51349	0.448755	0.585671	0.609664	0.73012	0.589485	0.345132	0.557451	0.409983	0.325047	0.423384	0.358978	0.463675	0.781735	0.528558	0.574588	0.595132	0.732446	0.37727	0.580316	0.764458	0.660743	0.468013	0.625025	0.473336	0.579428	0.358371	0.404861
chr4-99000000	-6.79802511476607	0.718404	0.779896	0.741517	0.716133	0.795878	0.589117	0.818732	0.620064	0.588881	0.683248	0.780945	0.665345	0.778322	0.437513	0.789441	0.687304	0.6654	0.695205	1.51039	0.697717	0.75541	0.806874	0.68378	0.699165	0.758123	0.74711	0.657838	0.772514	0.763729	0.736036	0.736244	0.714888	0.693285	0.390537	0.75403
chr4-100000000	-7.31839470659726	0.668927	0.75185	0.713274	0.640986	0.781467	0.526317	0.779002	0.579219	0.518613	0.618061	0.702839	0.790276	0.679158	0.438643	0.615579	0.49766	0.572053	0.706941	0.528968	0.677509	0.747548	0.620958	0.611763	0.692502	0.698396	0.590878	0.601637	0.744084	0.713235	0.706172	0.679921	0.591515	0.635287	0.385103	0.62176
chr4-101000000	-9.54811043723866	0.657427	0.793171	0.760884	0.666124	0.823102	0.553678	0.837411	0.613817	0.539359	0.696412	0.752568	0.913339	0.687616	0.441524	0.613716	0.580296	0.477846	0.511972	0.39609	0.574771	0.747268	0.575395	0.659071	0.645302	0.768336	0.448415	0.656777	0.817726	0.743927	0.545091	0.682491	0.580254	0.655326	0.367953	0.514189
chr4-102000000	-8.83206771447065	0.623985	0.775132	0.74913	0.66325	0.82348	0.457977	0.825728	0.577205	0.536745	0.680401	0.72831	0.767216	0.67617	0.370684	0.572898	0.577068	0.469892	0.536141	0.791303	0.572117	0.63328	0.674509	0.637316	0.690111	0.765476	0.435517	0.628124	0.813706	0.726008	0.530031	0.703414	0.545534	0.619633	0.362514	0.496077
chr4-103000000	-8.34585753317835	0.649363	0.758562	0.718664	0.702345	0.747938	0.611378	0.786007	0.61743	0.542253	0.659635	0.724262	0.686735	0.724216	0.426823	0.701184	0.55845	0.706987	0.733511	0.931068	0.712072	0.680679	0.740134	0.647105	0.734306	0.72154	0.682306	0.629516	0.742722	0.740675	0.769063	0.739738	0.623869	0.643711	0.383546	0.720141
chr4-104000000	-9.75842674085676	0.606746	0.737884	0.720645	0.613694	0.77571	0.489114	0.790181	0.537894	0.469273	0.610974	0.641522	0.690107	0.613102	0.354693	0.739159	0.442272	0.399958	0.49291	0.44169	0.521193	0.735298	0.613893	0.590872	0.631157	0.722574	0.415035	0.597185	0.771421	0.672547	0.50585	0.655136	0.498578	0.606289	0.363367	0.463755
chr4-105000000	-10.7456948972752	0.573004	0.765864	0.714092	0.624215	0.789744	0.46179	0.81199	0.594233	0.484422	0.617333	0.649023	0.808218	0.599894	0.547404	0.519999	0.449493	0.432225	0.512182	0.377834	0.52633	0.68128	0.631874	0.603136	0.625778	0.756339	0.397987	0.622632	0.800536	0.71523	0.51286	0.654143	0.513019	0.59905	0.358408	0.410746
chr4-106000000	-10.3542778951539	0.616395	0.771087	0.738241	0.647542	0.784013	0.496582	0.805873	0.658545	0.520918	0.651921	0.694835	0.596665	0.640037	0.841754	0.675243	0.486119	0.505526	0.593647	0.52288	0.60944	0.668354	0.837211	0.630394	0.655764	0.761135	0.453949	0.595997	0.777108	0.734807	0.607053	0.686278	0.593979	0.633739	0.370846	0.514559
chr4-107000000	-11.2440016442969	0.596885	0.746702	0.711621	0.620291	0.784441	0.489644	0.807764	0.603265	0.495958	0.618975	0.660813	0.746811	0.62857	0.45493	0.619217	0.439393	0.43402	0.526376	0.4626	0.535334	0.675293	0.617667	0.589649	0.639886	0.731349	0.367515	0.60173	0.791518	0.672361	0.513962	0.661761	0.521241	0.59944	0.36166	0.448614
chr4-108000000	-9.54008031404728	0.680471	0.775351	0.736682	0.673015	0.802832	0.565147	0.810283	0.666196	0.557016	0.68078	0.746356	0.804123	0.693728	0.589184	0.708957	0.589992	0.55635	0.607634	0.558993	0.617793	0.775386	0.694098	0.658893	0.682718	0.756753	0.489758	0.668437	0.796943	0.736726	0.626723	0.702049	0.602478	0.687428	0.381367	0.634321
chr4-109000000	0.471307962318665	0.725772	0.790939	0.755366	0.688835	0.79068	0.602967	0.810392	0.796277	0.621727	0.707132	0.776426	0.818171	0.699162	0.787259	0.664249	0.616779	0.650456	0.667536	0.492299	0.686337	0.642417	0.735942	0.670818	0.741927	0.731596	0.572751	0.695235	0.765726	0.767881	0.651352	0.69867	0.662131	0.677643	0.394302	0.674211
chr4-110000000	4.85847707277515	0.704032	0.794434	0.736637	0.70544	0.804437	0.612754	0.802702	0.60383	0.601323	0.695518	0.815559	0.658355	0.699745	0.459607	0.743722	0.598301	0.63287	0.661651	0.734371	0.68713	0.63375	0.725157	0.698105	0.715952	0.749217	0.642677	0.668745	0.792391	0.759677	0.7243	0.739372	0.663873	0.670976	0.389983	0.690439
chr4-111000000	-2.78338277677635	0.692814	0.799371	0.751736	0.68286	0.794186	0.577934	0.848018	1.22037	0.615079	0.692093	0.734804	0.772923	0.663518	1.36175	0.615059	0.633245	0.724725	0.645806	0.641561	0.621154	0.608989	0.751541	0.659025	0.670075	0.772594	0.538023	0.651301	0.773959	0.876749	0.664475	0.717506	0.690221	0.669731	0.384862	0.725177
chr4-112000000	-7.32747304123375	0.57595	0.774566	0.696949	0.598539	0.781596	0.532569	0.779528	0.574145	0.486032	0.615163	0.625858	0.78171	0.541682	0.431211	0.487143	0.408975	0.33639	0.421061	0.358971	0.487404	0.598064	0.643249	0.592531	0.638347	0.736316	0.371304	0.614423	0.777169	0.671222	0.486043	0.648033	0.509089	0.597898	0.357606	0.422537
chr4-113000000	-0.766763423044765	0.720867	0.81594	0.798636	0.736182	0.787945	0.669776	0.828524	0.898934	0.636022	0.737169	0.823146	0.630653	0.872387	0.928894	0.764672	0.799023	0.942103	0.828246	0.975082	0.762752	0.640685	0.678715	0.707262	0.690763	0.799618	0.978636	0.668582	0.773356	0.877846	0.740138	0.769728	0.720898	0.687399	0.392817	0.967282
chr4-114000000	-4.59463997859935	0.67087	0.80337	0.741021	0.708199	0.80014	0.582982	0.839534	0.635831	0.564579	0.722622	0.778423	0.667874	0.749975	0.402902	0.773468	0.653237	0.577882	0.599925	0.543532	0.634761	0.628788	0.64496	0.678452	0.658197	0.786343	0.532523	0.635216	0.841287	0.792851	0.557724	0.733436	0.60414	0.64927	0.366707	0.644346
chr4-115000000	-10.628418391823	0.627163	0.784649	0.770266	0.670094	0.823226	0.504589	0.853179	0.579487	0.510481	0.661594	0.722314	0.837223	0.680105	0.384511	0.624332	0.525598	0.432385	0.538834	0.554699	0.55543	0.763325	0.584512	0.629223	0.633394	0.788667	0.485346	0.620043	0.839607	0.735438	0.506155	0.683316	0.581534	0.627029	0.357725	0.506822
chr4-116000000	-12.0574067162604	0.588649	0.792632	0.75782	0.636323	0.839191	0.414905	0.821986	0.531721	0.461221	0.618755	0.604821	0.897054	0.594992	0.339103	0.542651	0.415229	0.329816	0.439198	0.370692	0.479976	0.714438	0.525629	0.581894	0.612684	0.776915	0.36189	0.592674	0.822671	0.687331	0.446321	0.666568	0.476316	0.60927	0.341975	0.369881
chr4-117000000	-12.3325352847972	0.601656	0.766768	0.727502	0.603413	0.812262	0.436975	0.82471	0.52383	0.470665	0.590326	0.587384	0.869571	0.573359	0.343903	0.517515	0.376718	0.321079	0.44742	0.365606	0.481565	0.666699	0.621952	0.566075	0.579363	0.746569	0.349603	0.575028	0.785622	0.650945	0.443056	0.663105	0.470654	0.56759	0.342997	0.351881
chr4-118000000	-11.7059192571875	0.607418	0.769674	0.75526	0.617463	0.810068	0.469887	0.816441	0.550465	0.482286	0.604373	0.624898	0.894635	0.597247	0.367404	0.543468	0.423644	0.367096	0.480052	0.360894	0.50518	0.692085	0.597365	0.589889	0.61805	0.759016	0.372594	0.604844	0.795224	0.672705	0.498676	0.656327	0.500775	0.596822	0.352397	0.410233
chr4-119000000	-4.40493533311813	0.599953	0.670467	0.630365	0.582443	0.680406	0.527316	0.701664	0.529961	0.505105	0.588374	0.62458	0.686912	0.625308	0.374269	0.705524	0.549682	0.573666	0.56003	0.502855	0.563463	0.516759	0.577679	0.562432	0.619986	0.652934	0.537155	0.55761	0.680734	0.645293	0.599426	0.61842	0.546433	0.559853	0.385422	0.633773
chr4-120000000	-0.817757347796041	0.62588	0.729972	0.6993	0.671372	0.752612	0.508137	0.789076	0.589483	0.530814	0.624976	0.722549	0.694584	0.668532	0.419683	0.71223	0.509172	0.556206	0.650304	0.6355	0.623886	0.639429	0.657632	0.611565	0.655273	0.733153	0.678178	0.577143	0.779222	0.706338	0.647047	0.690468	0.58129	0.600687	0.375097	0.669871
chr4-121000000	-7.41230053743771	0.648475	0.784355	0.755548	0.682292	0.794691	0.527362	0.838627	0.589651	0.543885	0.668901	0.717958	0.755629	0.687311	0.404453	0.623615	0.549655	0.516883	0.56479	0.518574	0.587592	0.659066	0.644133	0.642668	0.680911	0.774434	0.531239	0.650164	0.805994	0.752493	0.562678	0.687928	0.582483	0.643799	0.368044	0.503554
chr4-122000000	-7.13878157053699	0.677181	0.821719	0.757204	0.697478	0.807879	0.650012	0.816874	0.724781	0.583875	0.70352	0.737276	0.876566	0.674775	0.673564	0.678279	0.566751	0.652884	0.660532	0.471887	0.67823	0.597136	0.708779	0.665177	0.715454	0.749175	0.548731	0.670382	0.786036	0.755659	0.66737	0.755516	0.649145	0.67097	0.3805	0.705273
chr4-123000000	-1.06127989773375	0.674023	0.739924	0.758815	0.696318	0.775088	0.557165	0.798581	0.627787	0.55216	0.675052	0.76359	0.660599	0.747668	0.433063	0.876607	0.589115	0.586431	0.637093	1.34317	0.65256	0.689168	0.839268	0.655117	0.665482	0.754675	0.825084	0.582706	0.787199	0.760672	0.644195	0.732768	0.6006	0.654544	0.37785	0.703544
chr4-124000000	-3.72133231360334	0.678544	0.784848	0.73316	0.698559	0.787933	0.558908	0.82941	0.637935	0.561229	0.689531	0.797806	0.812806	0.751355	0.408074	0.653028	0.685654	0.537897	0.577682	0.530356	0.630405	0.767272	0.552231	0.661701	0.693678	0.788402	0.491913	0.662009	0.79862	0.775457	0.615081	0.696067	0.644452	0.663394	0.379317	0.63348
chr4-125000000	-10.5479183485417	0.666512	0.793956	0.758171	0.673335	0.832195	0.47148	0.8475	0.558095	0.502105	0.670683	0.724039	0.88049	0.663693	0.38857	0.643506	0.535879	0.432204	0.552947	0.592386	0.541724	0.800514	0.544653	0.64274	0.626522	0.794279	0.454144	0.65825	0.831438	0.730795	0.508691	0.684358	0.548141	0.653517	0.358648	0.470221
chr4-126000000	-11.5481504442443	0.644939	0.788209	0.751737	0.680649	0.84391	0.481175	0.869913	0.58529	0.525625	0.674579	0.670287	0.882419	0.638063	0.398752	0.567827	0.534837	0.465227	0.518606	0.400079	0.531096	0.663734	0.544526	0.62939	0.627458	0.804938	0.410739	0.632306	0.85237	0.732589	0.494057	0.69872	0.551556	0.622299	0.353005	0.517634
chr4-127000000	-11.4776103623946	0.60091	0.753724	0.729988	0.604729	0.787094	0.456614	0.811903	0.546621	0.4663	0.609337	0.629301	0.891361	0.599963	0.327802	0.554186	0.424823	0.331932	0.432919	0.362491	0.497436	0.695705	0.544636	0.58576	0.58547	0.740716	0.363886	0.583061	0.781585	0.671094	0.461526	0.644914	0.489011	0.58672	0.353655	0.392211
chr4-128000000	-7.17296519988254	0.655383	0.770159	0.729431	0.671438	0.775993	0.510773	0.804528	0.599285	0.512352	0.624142	0.691698	0.715617	0.687462	0.440339	0.698359	0.488578	0.588082	0.671965	0.569112	0.653072	0.732657	0.608804	0.632887	0.675199	0.754251	0.592114	0.611094	0.775028	0.734464	0.684758	0.713438	0.624084	0.623417	0.379675	0.654911
chr4-129000000	0.253368202304165	0.724996	0.752835	0.724978	0.703217	0.769695	0.577468	0.797688	0.610696	0.577536	0.690095	0.732238	0.643181	0.774519	0.425026	0.881115	0.681314	0.582729	0.639189	1.24241	0.686297	0.788226	0.747869	0.663274	0.728033	0.753627	0.830643	0.655356	0.768477	0.754944	0.721151	0.712905	0.685033	0.675154	0.397221	0.860272
chr4-130000000	-4.44023652890738	0.637257	0.765481	0.728238	0.643583	0.789375	0.495985	0.825069	0.575049	0.497537	0.648211	0.685205	0.914653	0.636682	0.381399	0.58721	0.502445	0.422313	0.493702	0.403223	0.544022	0.681379	0.528423	0.623365	0.641375	0.758978	0.418332	0.599527	0.7984	0.691961	0.516135	0.671113	0.527186	0.610434	0.364179	0.463372
chr4-131000000	-8.41415975301007	0.631535	0.794449	0.778751	0.655953	0.824281	0.440749	0.863968	0.541907	0.503813	0.629618	0.620274	0.892124	0.610645	0.379151	0.618789	0.441888	0.339482	0.470274	0.410805	0.502148	0.778637	0.510715	0.60389	0.606576	0.803399	0.419778	0.593296	0.837664	0.704273	0.465953	0.692564	0.501516	0.6031	0.346041	0.394518
chr4-132000000	-7.93754179686083	0.528184	0.639496	0.60829	0.501593	0.67541	0.346341	0.692038	0.439086	0.387321	0.4789	0.431089	0.7041	0.467615	0.293273	0.476431	0.309207	0.249997	0.397066	0.310904	0.384739	0.724049	0.451711	0.466805	0.527483	0.629962	0.318694	0.475591	0.667934	0.539955	0.426895	0.534033	0.38436	0.489821	0.355506	0.321862
chr4-133000000	-7.75989510168883	0.614743	0.781689	0.754516	0.647036	0.821235	0.459993	0.829738	0.541493	0.464451	0.618615	0.611537	0.91318	0.644062	0.36228	0.639057	0.419893	0.333557	0.495105	0.388523	0.487333	0.925409	0.489322	0.60614	0.577003	0.807886	0.395535	0.585134	0.825913	0.696043	0.460931	0.674768	0.482877	0.617031	0.345919	0.433878
chr4-134000000	-8.97183736708774	0.631922	0.789474	0.762424	0.648719	0.815866	0.470883	0.84823	0.619686	0.477653	0.62821	0.610596	0.874043	0.606593	0.490312	0.584884	0.473852	0.529432	0.551982	0.371824	0.48952	0.732966	0.536136	0.604782	0.590672	0.780419	0.380026	0.612197	0.811457	0.709944	0.465641	0.700805	0.497598	0.608298	0.346873	0.439902
chr4-135000000	-9.83394888445535	0.613351	0.763949	0.757503	0.626777	0.823538	0.436328	0.841303	0.536845	0.478692	0.597283	0.634071	0.847157	0.594822	0.347673	0.585889	0.437479	0.357431	0.482136	0.372881	0.482922	0.732278	0.517308	0.591949	0.593987	0.7977	0.376108	0.599156	0.818608	0.685603	0.450877	0.669129	0.493964	0.58839	0.343994	0.392694
chr4-136000000	-10.0032179968582	0.590074	0.770826	0.752752	0.630525	0.809568	0.408485	0.839996	0.512237	0.467671	0.592162	0.59598	0.847118	0.580875	0.342024	0.541176	0.390903	0.317064	0.437577	0.365156	0.472954	0.690407	0.558051	0.575812	0.590784	0.786806	0.375027	0.581083	0.824306	0.660307	0.435968	0.671493	0.464785	0.575264	0.341102	0.366691
chr4-137000000	-9.91507371646957	0.628534	0.779642	0.774885	0.654752	0.828666	0.469251	0.851818	0.580782	0.500366	0.638706	0.640233	0.930214	0.653946	0.416038	0.603869	0.499975	0.376829	0.492122	0.384868	0.521914	0.714608	0.569226	0.619621	0.603592	0.799873	0.407602	0.611056	0.818058	0.725224	0.475968	0.688217	0.505815	0.60887	0.349787	0.430271
chr4-138000000	-8.54186302100039	0.627776	0.785972	0.750777	0.648828	0.81705	0.487446	0.847245	0.569044	0.511884	0.664304	0.682453	0.908308	0.625725	0.385695	0.595732	0.511291	0.45421	0.538196	0.433518	0.532723	0.641822	0.569007	0.623211	0.61082	0.797032	0.413801	0.609877	0.830679	0.725466	0.483332	0.699004	0.53394	0.61183	0.353847	0.464726
chr4-139000000	0.356346675515695	0.720257	0.785841	0.750337	0.696528	0.798715	0.593537	0.802421	0.629446	0.587327	0.716442	0.788661	0.908746	0.770204	0.478347	0.710001	0.697141	0.59459	0.608546	0.751842	0.662835	0.705162	0.616579	0.684224	0.708885	0.765502	0.601341	0.676017	0.80114	0.75854	0.651926	0.714208	0.659077	0.673517	0.391427	0.722942
chr4-140000000	8.63113632030759	0.786075	0.839739	0.740514	0.77814	0.780371	0.794811	0.812529	0.785829	0.741352	0.754028	0.805042	0.614942	0.833133	0.938966	0.768395	0.885392	0.959175	0.83353	1.25943	0.823442	0.608998	0.873321	0.737617	0.747445	0.791169	0.82948	0.772849	0.742613	0.877583	0.852031	0.790985	0.824407	0.73933	0.414438	1.03021
chr4-141000000	3.65337280833003	0.708393	0.812128	0.730509	0.722926	0.800623	0.661349	0.795867	0.755197	0.629793	0.716876	0.807373	0.750205	0.698236	0.757829	0.575695	0.681709	0.738982	0.694314	0.456613	0.684598	0.617582	0.71086	0.701273	0.695956	0.740994	0.58457	0.696966	0.738557	0.797566	0.697518	0.747629	0.693498	0.70059	0.397357	0.823188
chr4-142000000	-5.95134668843578	0.63621	0.749176	0.715052	0.626566	0.775143	0.507007	0.806107	0.6019	0.507064	0.631122	0.658343	0.790685	0.609022	0.429901	0.558593	0.440657	0.432198	0.545002	0.403124	0.554086	0.739743	0.63046	0.603667	0.647052	0.715711	0.419823	0.640133	0.765247	0.68038	0.590549	0.649096	0.551235	0.614156	0.373848	0.474053
chr4-143000000	-6.74012818720157	0.616535	0.744018	0.713734	0.626516	0.781739	0.527448	0.829063	0.630498	0.522591	0.635706	0.705484	0.887324	0.638936	0.525162	0.540495	0.468938	0.401927	0.503396	0.361072	0.544299	0.700547	0.621303	0.604903	0.644357	0.7685	0.389556	0.670425	0.791691	0.703742	0.516204	0.658355	0.537861	0.614335	0.367179	0.441392
chr4-144000000	-6.17831880244363	0.564102	0.666572	0.645897	0.579175	0.689669	0.527329	0.723458	0.582815	0.483463	0.555114	0.589556	0.673732	0.63349	0.444667	0.688752	0.496022	0.548572	0.625833	0.654032	0.591903	0.629777	0.65011	0.550973	0.628305	0.630599	0.504703	0.554149	0.669454	0.6476	0.635511	0.612158	0.554576	0.569262	0.382981	0.579309
chr4-145000000	-5.20843841094536	0.6097	0.72271	0.707459	0.602963	0.75715	0.501585	0.773687	0.562812	0.48339	0.603244	0.665284	0.715833	0.616946	0.475605	0.562542	0.46482	0.392507	0.461743	0.417943	0.508589	0.673731	0.626508	0.576382	0.636478	0.706214	0.417026	0.5869	0.735757	0.6717	0.545702	0.630882	0.540098	0.599348	0.372625	0.457672
chr4-146000000	-0.734415620918048	0.720603	0.75972	0.735486	0.706912	0.785973	0.570644	0.823261	0.613955	0.589927	0.690171	0.753611	0.716854	0.772079	0.437682	0.876839	0.677199	0.688203	0.744507	1.09985	0.739954	0.662924	0.703224	0.670899	0.721335	0.74279	0.712426	0.637395	0.777333	0.773381	0.789541	0.722105	0.678357	0.694553	0.396581	0.723708
chr4-147000000	-1.41489101267995	0.668512	0.775422	0.729292	0.653251	0.787835	0.576068	0.829798	0.969115	0.57759	0.663221	0.735802	0.802569	0.623571	1.10566	0.557998	0.534053	0.582768	0.583684	0.411933	0.612025	0.623233	0.734897	0.647033	0.792581	0.729738	0.459143	0.629352	0.774424	0.728304	0.588938	0.680105	0.61977	0.649169	0.381031	0.581684
chr4-148000000	-2.24435529464496	0.719309	0.765278	0.712186	0.670333	0.762138	0.655519	0.794081	0.655359	0.576475	0.691343	0.764623	0.76476	0.722321	0.484235	0.655766	0.612792	0.604458	0.61347	0.493003	0.658803	0.665278	0.650845	0.650601	0.699007	0.746157	0.536862	0.670701	0.745718	0.730317	0.658084	0.674283	0.655216	0.666722	0.395469	0.696586
chr4-149000000	-5.18535949052264	0.669258	0.765049	0.729407	0.664574	0.800053	0.516776	0.830697	0.622895	0.544544	0.657948	0.723532	0.794615	0.667408	0.451139	0.566922	0.526647	0.469999	0.537467	0.408881	0.570057	0.724537	0.609087	0.642382	0.708854	0.759452	0.454489	0.687728	0.781201	0.720736	0.578537	0.690773	0.623344	0.660522	0.379518	0.5491
chr4-150000000	-5.33423125641739	0.61906	0.73818	0.703536	0.618469	0.774275	0.512084	0.806614	0.590511	0.502104	0.618182	0.668562	0.8252	0.605236	0.369356	0.518365	0.42935	0.367719	0.451043	0.364031	0.525633	0.706558	0.604157	0.599954	0.617499	0.737708	0.386146	0.578692	0.776605	0.663861	0.499274	0.652495	0.537155	0.599882	0.364807	0.424979
chr4-151000000	4.68862992095045	0.706272	0.797889	0.756457	0.705872	0.787975	0.557304	0.848954	0.652033	0.604395	0.686263	0.751097	0.497365	0.722453	0.48197	0.735466	0.582559	0.610054	0.614219	0.947149	0.595557	0.612005	0.913222	0.669085	0.673258	0.792869	0.70056	0.59867	0.837191	0.78492	0.614264	0.72615	0.650323	0.650586	0.375438	0.647487
chr4-152000000	13.0592821851848	0.761162	0.795454	0.743743	0.758734	0.782659	0.66171	0.776924	0.658646	0.681171	0.749435	0.798858	0.651689	0.884031	0.493284	0.886213	0.88103	0.733597	0.706815	1.27344	0.768141	0.747566	0.803616	0.732079	0.732988	0.734498	0.920939	0.743886	0.762439	0.78631	0.722653	0.750444	0.749694	0.756601	0.413599	0.880945
chr4-153000000	15.4271817050525	0.748684	0.831641	0.730103	0.742443	0.790644	0.610856	0.789875	0.691555	0.690348	0.751203	0.743408	0.799238	0.821405	0.527952	0.737688	0.834029	0.699267	0.70896	1.04473	0.711365	0.720281	0.763122	0.739075	0.784231	0.752631	0.694059	0.721408	0.777585	0.776844	0.681373	0.735247	0.698317	0.751382	0.403789	0.829353
chr4-154000000	12.6784289430944	0.77751	0.810758	0.762688	0.748375	0.817057	0.75481	0.809852	0.71392	0.692992	0.766958	0.779158	0.658499	0.796262	0.604567	0.836864	0.773671	0.883932	0.808243	0.780763	0.774079	0.745577	0.768062	0.73857	0.758985	0.752724	0.946767	0.761323	0.749327	0.777339	0.820345	0.765951	0.78809	0.77355	0.414147	0.966463
chr4-155000000	1.86460119276392	0.692629	0.799409	0.770009	0.673521	0.809658	0.666032	0.813272	0.686912	0.581719	0.674936	0.758752	0.869604	0.658864	0.58932	0.601505	0.541492	0.573474	0.604511	0.421742	0.609095	0.689549	0.664002	0.670257	0.687282	0.730813	0.470775	0.717878	0.775569	0.722342	0.621543	0.729069	0.643821	0.682359	0.381692	0.64516
chr4-156000000	-2.97746850469476	0.640376	0.782856	0.748471	0.640454	0.814831	0.529859	0.836486	0.70137	0.543423	0.646063	0.700112	0.80104	0.600977	0.764612	0.564052	0.462017	0.469907	0.547993	0.368811	0.557344	0.746066	0.676295	0.609209	0.650157	0.767304	0.416318	0.628764	0.786297	0.735782	0.561195	0.6753	0.56088	0.639587	0.369612	0.510561
chr4-157000000	-4.69997974322903	0.646125	0.802015	0.747533	0.652527	0.823391	0.490513	0.864169	0.594299	0.526114	0.659771	0.715042	0.870263	0.6627	0.402287	0.57053	0.503934	0.437852	0.501166	0.398315	0.545324	0.679681	0.61363	0.622573	0.651724	0.78066	0.38875	0.620394	0.824386	0.724614	0.52904	0.67803	0.514437	0.621779	0.360375	0.476743
chr4-158000000	-3.88527571238067	0.598884	0.747225	0.718153	0.61097	0.797143	0.462658	0.828015	0.590111	0.500316	0.611135	0.61901	0.867079	0.604729	0.447975	0.50996	0.43159	0.383263	0.474794	0.361994	0.496393	0.654203	0.631715	0.582274	0.645906	0.754485	0.353386	0.585876	0.805776	0.668679	0.481389	0.640551	0.495706	0.579894	0.354609	0.381382
chr4-159000000	0.840742937994485	0.686109	0.770712	0.711581	0.657445	0.783244	0.584532	0.791336	0.592638	0.572687	0.665525	0.777635	0.820498	0.705854	0.414394	0.635902	0.631579	0.559946	0.596591	0.492411	0.642601	0.634925	0.599657	0.65193	0.714082	0.749987	0.511226	0.63492	0.763665	0.747766	0.661178	0.688022	0.63957	0.651313	0.388126	0.696181
chr4-160000000	2.09606831852627	0.67188	0.770425	0.744529	0.66263	0.777799	0.532076	0.83169	0.579958	0.540844	0.674631	0.747947	0.732298	0.702349	0.431434	0.66816	0.631198	0.496711	0.554489	0.922522	0.580699	0.77681	0.690565	0.630982	0.669509	0.771922	0.492014	0.639249	0.790295	0.76503	0.593588	0.666285	0.598055	0.661294	0.380081	0.61437
chr4-161000000	-2.80862042178835	0.570114	0.729864	0.709975	0.583218	0.785381	0.396745	0.808151	0.519324	0.432597	0.574221	0.548141	0.808512	0.554916	0.330123	0.530897	0.3376	0.288896	0.432513	0.350465	0.444245	0.762576	0.551659	0.554396	0.557795	0.734273	0.340295	0.574125	0.8022	0.622378	0.41771	0.628626	0.440264	0.572039	0.34875	0.345437
chr4-162000000	-3.47742666397869	0.609284	0.793142	0.768758	0.62418	0.822815	0.442468	0.837579	0.550124	0.493536	0.619383	0.629306	0.876108	0.611983	0.336486	0.543097	0.448341	0.344166	0.461539	0.376177	0.490755	0.672142	0.591257	0.586885	0.601792	0.789401	0.352649	0.593616	0.809946	0.688144	0.430947	0.668989	0.474057	0.583623	0.342988	0.383327
chr4-163000000	-2.21416543570395	0.623833	0.803137	0.748088	0.643947	0.817147	0.481183	0.818417	0.554668	0.494537	0.616822	0.637629	0.914222	0.624528	0.365687	0.54541	0.442328	0.365465	0.466715	0.369177	0.507628	0.685879	0.592413	0.588866	0.634816	0.765828	0.3968	0.60219	0.793407	0.681428	0.472666	0.658533	0.505262	0.608952	0.355157	0.442041
chr4-164000000	-1.97141595648338	0.646675	0.783849	0.772274	0.661438	0.82561	0.549776	0.831891	0.595433	0.533781	0.647087	0.731142	0.825374	0.663917	0.411031	0.643948	0.484151	0.515302	0.598835	0.700549	0.605953	0.701083	0.624594	0.629225	0.657238	0.757471	0.540579	0.635629	0.806059	0.727977	0.622824	0.721533	0.566753	0.642894	0.367088	0.493264
chr4-165000000	0.507714177340426	0.655855	0.744945	0.682238	0.628142	0.740061	0.572466	0.757461	0.606742	0.513322	0.626849	0.665846	0.852577	0.641665	0.413989	0.586653	0.513292	0.479943	0.5238	0.441428	0.553391	0.65463	0.512593	0.6028	0.651622	0.699482	0.493251	0.617009	0.728999	0.664966	0.553494	0.664789	0.572915	0.612316	0.380837	0.604464
chr4-166000000	0.932153189640039	0.672084	0.77788	0.720181	0.652593	0.780571	0.538302	0.81482	0.644653	0.544449	0.643093	0.724055	0.783874	0.666052	0.509929	0.633868	0.539571	0.591559	0.62205	0.573211	0.614922	0.639992	0.650261	0.622378	0.685139	0.747342	0.467388	0.62805	0.763639	0.723787	0.645837	0.696503	0.600473	0.631135	0.378603	0.606881
chr4-167000000	-1.41936047279587	0.595359	0.753226	0.722375	0.601383	0.775958	0.472238	0.83804	0.519691	0.479028	0.611683	0.607522	0.833157	0.597372	0.344219	0.533261	0.394151	0.310812	0.434864	0.358296	0.470122	0.693069	0.552287	0.551558	0.613648	0.75024	0.378713	0.56738	0.790203	0.658203	0.453512	0.643108	0.489999	0.579845	0.351231	0.375813
chr4-168000000	-0.912869186614201	0.602671	0.749471	0.732328	0.618968	0.81029	0.436928	0.811163	0.564018	0.482266	0.610636	0.640389	0.858434	0.60675	0.383952	0.543573	0.425959	0.374086	0.499458	0.362426	0.505639	0.773863	0.552361	0.586091	0.621963	0.738642	0.386721	0.587469	0.788711	0.646773	0.484659	0.644285	0.499603	0.588605	0.356579	0.381781
chr4-169000000	2.84866360943442	0.719585	0.788372	0.729354	0.696997	0.796322	0.5869	0.843223	0.637879	0.590241	0.717515	0.767889	0.774371	0.760886	0.477963	0.719199	0.645525	0.606197	0.629371	0.483104	0.672201	0.678191	0.625325	0.657652	0.711011	0.783707	0.645599	0.688781	0.788416	0.777303	0.691618	0.727136	0.67315	0.667225	0.389317	0.715109
chr4-170000000	4.97788269441076	0.691196	0.785605	0.738126	0.679454	0.782158	0.5994	0.788153	0.640567	0.599156	0.689249	0.781542	0.631326	0.762576	0.44479	0.762672	0.612853	0.642334	0.666257	0.746589	0.686257	0.637	0.736076	0.662024	0.739354	0.715965	0.585507	0.646337	0.749468	0.73619	0.707022	0.712806	0.636124	0.675206	0.395677	0.692367
chr4-171000000	1.68775861933284	0.627525	0.735753	0.705902	0.616741	0.7586	0.524398	0.788993	0.550913	0.475635	0.601464	0.664998	0.846164	0.619431	0.376008	0.569295	0.438656	0.386016	0.496789	0.360106	0.512353	0.81185	0.513472	0.578304	0.611962	0.749317	0.394198	0.596355	0.764699	0.656854	0.525547	0.643758	0.516415	0.610738	0.365654	0.450621
chr4-172000000	-0.468982680165761	0.612193	0.754339	0.755819	0.628935	0.821269	0.43451	0.831892	0.596197	0.493753	0.620246	0.629419	0.913586	0.600967	0.438884	0.561222	0.43705	0.390592	0.487953	0.370643	0.492391	0.665331	0.575041	0.589341	0.605996	0.774045	0.386918	0.609701	0.806116	0.690505	0.465833	0.670028	0.500549	0.597477	0.351518	0.401674
chr4-173000000	1.52290782724359	0.654226	0.774675	0.725714	0.645533	0.789126	0.526819	0.831099	0.611826	0.530155	0.659253	0.708852	0.9021	0.650356	0.406329	0.571774	0.52093	0.397054	0.477031	0.374475	0.549098	0.712193	0.56962	0.627339	0.649823	0.761554	0.406945	0.623367	0.825983	0.706721	0.525991	0.675973	0.570056	0.642859	0.369127	0.510038
chr4-174000000	1.6954584618236	0.699423	0.811095	0.777823	0.713023	0.827452	0.624904	0.878505	1.68223	0.675166	0.730489	0.780923	0.701258	0.717899	1.95627	0.644623	0.723461	0.773	0.71093	1.0115	0.697442	0.646926	0.80648	0.685004	0.747869	0.803933	0.73849	0.697274	0.818702	0.898325	0.717027	0.785745	0.759901	0.713354	0.385302	0.807245
chr4-175000000	0.346943890651137	0.65439	0.777867	0.747835	0.655593	0.820583	0.51869	0.854154	0.750627	0.530624	0.64896	0.697182	0.853671	0.639727	0.726723	0.588708	0.526655	0.531202	0.580526	0.442785	0.590591	0.713405	0.625576	0.619273	0.730653	0.778793	0.45025	0.606448	0.818025	0.743782	0.563244	0.688519	0.56215	0.629291	0.363299	0.525265
chr4-176000000	1.58238905955992	0.63951	0.77731	0.765785	0.656519	0.809552	0.497229	0.84703	0.583579	0.509137	0.641598	0.677556	0.846118	0.655034	0.394246	0.560396	0.492546	0.4348	0.510791	0.396849	0.532125	0.731598	0.590369	0.609992	0.65543	0.784146	0.427688	0.604291	0.815311	0.735956	0.514677	0.682779	0.549689	0.625953	0.360075	0.47347
chr4-177000000	2.62073974381489	0.641999	0.77666	0.750339	0.644911	0.811204	0.50582	0.842939	0.601385	0.527233	0.663339	0.691582	0.85465	0.66792	0.407725	0.560799	0.461261	0.455487	0.534506	0.46689	0.578732	0.646933	0.654684	0.620344	0.715127	0.766912	0.445168	0.615514	0.808056	0.721072	0.570692	0.689052	0.566307	0.623872	0.367362	0.497579
chr4-178000000	2.33241775868383	0.661122	0.787833	0.74845	0.661616	0.810914	0.486198	0.8226	0.556383	0.514108	0.657507	0.701916	0.827463	0.658186	0.364102	0.614729	0.489858	0.422959	0.502273	0.4366	0.568347	0.674907	0.592174	0.638017	0.647157	0.742734	0.455852	0.63397	0.787628	0.710196	0.567792	0.695046	0.526496	0.636916	0.369598	0.529266
chr4-179000000	1.54058628713222	0.634018	0.78514	0.740302	0.626828	0.819253	0.455999	0.859476	0.548473	0.511948	0.622717	0.615584	0.881786	0.612099	0.350212	0.571091	0.426182	0.33441	0.458542	0.376188	0.483769	0.718177	0.54188	0.57952	0.608661	0.778296	0.38712	0.615407	0.811551	0.677327	0.461925	0.671357	0.50377	0.602253	0.351261	0.408656
chr4-180000000	1.21206724015773	0.639541	0.776531	0.767384	0.661846	0.819066	0.478913	0.850945	0.559871	0.508403	0.646836	0.691357	0.808434	0.645141	0.3956	0.58499	0.476198	0.437376	0.538883	0.461295	0.530399	0.735442	0.585401	0.61923	0.740066	0.769697	0.454319	0.58329	0.815963	0.689443	0.510257	0.685391	0.537556	0.630809	0.356832	0.462294
chr4-181000000	2.00081686045398	0.670017	0.791396	0.753305	0.670902	0.823259	0.539473	0.85613	0.581197	0.55517	0.670847	0.695545	0.917138	0.650493	0.368064	0.573593	0.537404	0.398468	0.479249	0.37935	0.558399	0.670576	0.617979	0.626736	0.702119	0.766848	0.423231	0.620843	0.829839	0.73995	0.50613	0.688488	0.551183	0.640156	0.363176	0.463564
chr4-182000000	5.40900016438714	0.722629	0.777796	0.734735	0.696072	0.803721	0.538573	0.809899	0.632493	0.62734	0.705675	0.797767	0.96732	0.695799	0.473781	0.612882	0.643696	0.452794	0.513295	0.394456	0.60351	0.702643	0.568091	0.671156	0.735498	0.758149	0.484347	0.667846	0.79595	0.743477	0.55792	0.688748	0.632294	0.66853	0.382989	0.582825
chr4-183000000	9.9829664000715	0.769809	0.808294	0.764102	0.754554	0.786339	0.665308	0.826513	0.694952	0.745661	0.76674	0.79177	0.605891	0.857229	0.503363	0.824152	0.880005	0.767884	0.699036	1.06059	0.732677	0.685379	0.814898	0.733107	0.745274	0.781784	0.840976	0.746219	0.792666	0.809066	0.702361	0.760638	0.741916	0.747934	0.405279	0.848164
chr4-184000000	13.8954610287241	0.845697	0.823717	0.766931	0.757709	0.798866	0.688101	0.818909	0.752681	0.802315	0.747949	0.728732	0.69034	0.868741	0.66457	0.890069	0.816582	0.930168	0.876924	1.41101	0.882313	0.664216	0.901281	0.739249	0.746831	0.759723	0.851876	0.752791	0.728181	0.82712	0.893025	0.788786	0.794041	0.775881	0.425267	0.975408
chr4-185000000	15.3940917453584	0.846682	0.823838	0.754214	0.760585	0.793317	0.771314	0.773314	0.871655	0.811654	0.748574	0.718958	0.80019	0.825517	1.0233	0.769773	0.830033	0.803793	0.731187	0.736772	0.761076	0.728103	0.719995	0.768658	0.799325	0.731524	0.770221	0.870421	0.709159	0.789936	0.842472	0.783897	0.836656	0.85759	0.438515	1.04909
chr4-186000000	14.6785055067006	0.787442	0.816001	0.748912	0.78212	0.804726	0.661557	0.781878	0.750778	0.741204	0.783185	0.813122	0.765278	0.850642	0.627999	0.848803	0.896404	0.866733	0.795328	0.716726	0.768518	0.73487	0.67281	0.744861	0.751799	0.769186	0.793269	0.733668	0.763442	0.798092	0.725028	0.783451	0.771574	0.751208	0.409234	0.934046
chr4-187000000	10.6373044744626	0.736422	0.76697	0.764096	0.714679	0.758863	0.695613	0.783973	0.708318	0.731871	0.703532	0.7189	0.740923	0.786138	0.680988	0.794628	0.759718	0.845433	0.802498	0.855476	0.755713	0.722094	0.737928	0.696307	0.713098	0.734435	0.885601	0.720731	0.71257	0.75656	0.737162	0.743833	0.740598	0.729102	0.416113	0.827712
chr4-188000000	8.55032020322438	0.708608	0.774385	0.757066	0.671334	0.779782	0.541935	0.817921	0.636321	0.61401	0.63161	0.714683	0.931728	0.680463	0.42767	0.617791	0.521167	0.450253	0.562442	0.508979	0.640581	0.732036	0.635368	0.630905	0.676334	0.720778	0.585597	0.677343	0.77478	0.678643	0.663613	0.696987	0.609361	0.664961	0.391767	0.595587
chr4-189000000	9.09047505400887	0.716714	0.776565	0.760598	0.673906	0.788917	0.573302	0.775073	0.617389	0.599366	0.676679	0.718347	0.883084	0.706083	0.460531	0.652483	0.59783	0.46829	0.530345	0.396566	0.622518	0.794381	0.523106	0.65549	0.714048	0.736819	0.507899	0.705565	0.73629	0.701508	0.602235	0.695734	0.602097	0.677224	0.39835	0.663533
chr4-190000000	9.96412245714496	0.69371	0.670126	0.719402	0.602525	0.705783	0.639653	0.686965	0.78945	0.577574	0.595254	0.607439	0.715733	0.584429	0.771155	0.565473	0.495464	0.441516	0.616724	0.381486	0.570818	1.4543	0.523905	0.619666	0.698227	0.66754	0.42012	0.668082	0.69915	0.629383	0.623382	0.63806	0.567809	0.681772	0.413376	0.828401
chr5-0	14.3475259990465	0.825411	0.687627	0.65643	0.703578	0.683947	0.82565	0.790241	0.950724	1.51278	0.605656	0.42273	0.437446	0.786191	1.27096	1.07496	0.788641	0.917297	0.777432	0.734368	0.839139	0.601124	1.03421	0.691111	0.772338	0.6228	1.20274	0.790617	0.535066	0.659995	0.878907	0.699896	0.812388	0.829066	0.512746	1.29464
chr5-1000000	16.19028884632	0.973225	0.791515	0.805692	0.825433	0.798844	0.953459	0.851353	1.41502	1.76576	0.746097	0.481712	0.578442	0.949212	1.78568	0.953954	1.03034	1.1735	0.885621	0.821018	0.947485	0.674261	1.07765	0.837573	0.918805	0.66027	1.2215	0.980259	0.54963	0.725055	0.951198	0.851581	0.968768	1.04706	0.536477	1.47492
chr5-2000000	17.0980003262019	0.887422	0.7761	0.800011	0.753542	0.802265	0.742705	0.799331	0.905015	0.957157	0.713899	0.591916	0.872037	0.734994	0.940228	0.618277	0.733935	0.68953	0.700498	0.409559	0.743367	0.826627	0.728201	0.744104	0.764134	0.706303	0.694094	0.913823	0.661747	0.695993	0.770828	0.766435	0.787878	0.835409	0.451496	0.895368
chr5-3000000	13.7896465699795	0.858505	0.738855	0.758822	0.708557	0.766101	0.658282	0.778546	1.07946	0.856633	0.69232	0.637497	0.926428	0.739149	1.25817	0.642407	0.784334	0.718417	0.664642	0.388901	0.711928	0.843223	0.628733	0.699771	0.758455	0.695867	0.584586	0.827636	0.661791	0.687401	0.691352	0.692842	0.756705	0.779475	0.440495	0.861773
chr5-4000000	13.6198713008346	0.751125	0.757984	0.731613	0.679175	0.775601	0.633531	0.755758	0.687402	0.64712	0.667942	0.769069	0.906248	0.669171	0.556808	0.600776	0.564036	0.432114	0.526627	0.402257	0.636687	0.809451	0.640708	0.660426	0.688901	0.707549	0.504586	0.742712	0.743044	0.681049	0.614216	0.679107	0.644849	0.70092	0.399891	0.607408
chr5-5000000	12.7815605119529	0.807401	0.760359	0.748355	0.724308	0.791343	0.691008	0.770515	0.717185	0.702554	0.704224	0.77904	0.82333	0.788938	0.600974	0.772391	0.71384	0.610677	0.636698	0.59297	0.718961	0.826982	0.671384	0.721497	0.749162	0.70311	0.679974	0.745708	0.737223	0.710443	0.719666	0.707679	0.735618	0.758509	0.419496	0.841314
chr5-6000000	10.7621615772653	0.829327	0.748236	0.7341	0.702402	0.792327	0.784044	0.760494	0.768909	0.753637	0.683558	0.642094	0.780968	0.727883	0.957729	0.780773	0.624373	0.644155	0.676953	0.632322	0.74829	0.820694	0.83509	0.722484	0.897115	0.679857	0.680401	0.796987	0.680375	0.674763	0.763366	0.719337	0.722704	0.811504	0.440829	0.86232
chr5-7000000	4.49411436628704	0.754305	0.753672	0.753496	0.747788	0.767861	0.74309	0.767589	0.649419	0.67961	0.716823	0.782538	0.63172	0.794473	0.492996	0.880747	0.7791	0.65054	0.653305	1.29519	0.673175	0.733361	0.851228	0.711684	0.792848	0.736497	1.05802	0.720465	0.75867	0.742623	0.66225	0.703594	0.730661	0.730707	0.405744	0.833185
chr5-8000000	-5.17141722063754	0.68458	0.742325	0.737187	0.640532	0.784824	0.560533	0.75877	0.611899	0.562528	0.616762	0.700698	0.855691	0.635804	0.469786	0.546553	0.450021	0.389669	0.494147	0.37949	0.567767	0.763047	0.604015	0.629833	0.685181	0.707874	0.441072	0.655324	0.740212	0.645795	0.569772	0.677958	0.571564	0.660875	0.385162	0.505255
chr5-9000000	-3.20888768723818	0.726628	0.755706	0.727964	0.686421	0.778572	0.661761	0.769352	0.658032	0.609627	0.688018	0.789357	0.67571	0.744783	0.464085	0.666915	0.591694	0.48116	0.547051	0.457769	0.654113	0.76618	0.710736	0.671506	0.735753	0.698272	0.596225	0.683739	0.739167	0.691788	0.658732	0.691265	0.667159	0.73022	0.404365	0.636111
chr5-10000000	1.9785011689424	0.828452	0.781146	0.737306	0.752476	0.773134	0.853809	0.780191	0.775645	0.775313	0.741402	0.725352	0.693757	0.82254	0.745086	0.806624	0.807487	0.784058	0.749468	0.784902	0.814161	0.716398	0.758032	0.766986	0.794628	0.726893	0.907906	0.786969	0.696283	0.791867	0.861174	0.740783	0.822173	0.801568	0.441114	1.15373
chr5-11000000	-4.4714605247975	0.73907	0.773941	0.762045	0.699716	0.795651	0.566	0.795804	0.663895	0.625374	0.698652	0.772508	0.5608	0.719151	0.500682	0.62516	0.585344	0.49576	0.529175	0.530366	0.627774	0.68857	0.784663	0.688709	0.707128	0.741294	0.543465	0.670309	0.786149	0.719343	0.596109	0.712275	0.651462	0.690691	0.390288	0.59172
chr5-12000000	-10.4525598146801	0.651218	0.755914	0.778958	0.71799	0.808048	0.480259	0.8509	0.619365	0.5431	0.661067	0.740122	0.825125	0.67112	0.429709	0.659228	0.526416	0.468837	0.576752	0.588219	0.552544	0.821928	0.585765	0.644593	0.625019	0.814125	0.806285	0.624672	0.848546	0.740641	0.54334	0.709749	0.586375	0.628258	0.356109	0.564913
chr5-13000000	-6.33877993534463	0.66946	0.76823	0.749471	0.649011	0.786419	0.539899	0.775304	0.624967	0.558792	0.643098	0.716798	0.818794	0.629747	0.429091	0.575364	0.455258	0.360648	0.460264	0.37617	0.569124	0.734441	0.614513	0.647206	0.812335	0.721845	0.436503	0.667049	0.774088	0.673035	0.552366	0.683976	0.590084	0.647724	0.380966	0.495518
chr5-14000000	4.5450827498755	0.851283	0.781686	0.739366	0.745759	0.803781	0.731433	0.792217	0.728546	0.77732	0.7714	0.797939	0.62626	0.868618	0.60102	0.930116	0.890976	0.801412	0.695905	1.35698	0.816678	0.645106	1.02207	0.751633	0.819216	0.741597	0.844614	0.736881	0.729638	0.77136	0.81677	0.751068	0.832203	0.773062	0.431989	1.06576
chr5-15000000	5.75827429936257	0.717765	0.784723	0.743869	0.698181	0.773408	0.61601	0.78592	0.657621	0.606102	0.69723	0.867863	0.674793	0.727547	0.533431	0.646117	0.658699	0.514087	0.547246	0.880054	0.636687	0.791802	0.696203	0.684422	0.741768	0.717646	0.600055	0.684875	0.778361	0.71258	0.604686	0.681206	0.654439	0.70579	0.392434	0.603861
chr5-16000000	7.85452820883365	0.768734	0.782399	0.737847	0.704841	0.783576	0.683319	0.77171	0.724547	0.69436	0.708064	0.766858	0.696206	0.838009	0.621051	0.898896	0.739989	0.731304	0.720756	1.07983	0.764098	0.718142	0.798037	0.699714	0.802161	0.742274	0.766462	0.70136	0.723622	0.738358	0.738692	0.715908	0.749929	0.723811	0.419697	0.840935
chr5-17000000	-0.672776453657664	0.672056	0.699338	0.633837	0.594367	0.687605	0.514039	0.715344	0.594803	0.56021	0.597467	0.672023	0.769422	0.653706	0.437358	0.563127	0.564757	0.470871	0.491122	0.644372	0.567528	0.613905	0.605416	0.584941	0.662959	0.655664	0.524639	0.625147	0.657223	0.650024	0.621894	0.595681	0.621083	0.603577	0.387319	0.671428
chr5-18000000	-9.84830330918157	0.636237	0.75678	0.745501	0.68586	0.806953	0.502681	0.850737	0.60467	0.528561	0.639203	0.700996	0.769289	0.621175	0.362908	0.658845	0.498109	0.403293	0.509859	0.537275	0.514197	0.835112	0.593405	0.623267	0.619083	0.78663	0.548016	0.592188	0.822488	0.730401	0.503659	0.678244	0.546005	0.629905	0.356397	0.55814
chr5-19000000	-11.5666403991289	0.638956	0.764564	0.723041	0.622421	0.799877	0.436322	0.834524	0.571966	0.491289	0.632304	0.652138	0.844884	0.589498	0.373899	0.579363	0.481897	0.373651	0.467481	0.372132	0.50203	0.699697	0.559104	0.600405	0.578552	0.77374	0.395097	0.596651	0.83479	0.684809	0.470276	0.676538	0.522701	0.587369	0.34972	0.418597
chr5-20000000	-12.1247706004211	0.529532	0.681252	0.629279	0.508954	0.69469	0.390588	0.717539	0.521667	0.42672	0.516231	0.494611	0.756245	0.507249	0.323652	0.463178	0.341016	0.277898	0.397476	0.327973	0.421649	0.596575	0.533336	0.494063	0.542146	0.655291	0.327786	0.519095	0.675257	0.584666	0.423667	0.555028	0.424317	0.507126	0.351503	0.343165
chr5-21000000	-11.3022383637438	0.533441	0.630632	0.614656	0.515792	0.669636	0.394826	0.705524	0.484435	0.43096	0.494503	0.53631	0.714715	0.526276	0.316256	0.475579	0.349612	0.292405	0.40077	0.319031	0.428404	0.625727	0.524135	0.491519	0.579329	0.629161	0.340766	0.48774	0.673713	0.569742	0.498027	0.558882	0.444971	0.487036	0.356504	0.377739
chr5-22000000	-10.2933881524429	0.595677	0.731719	0.689274	0.600139	0.757637	0.436131	0.778874	0.556631	0.463344	0.584342	0.609136	0.85858	0.58934	0.349391	0.536117	0.42672	0.347356	0.448725	0.361757	0.493229	0.635413	0.605248	0.546758	0.597141	0.713629	0.373459	0.55539	0.756424	0.644136	0.463906	0.634904	0.479596	0.553551	0.354026	0.374025
chr5-23000000	-9.84299934277526	0.629593	0.783597	0.73446	0.618189	0.801985	0.491414	0.836679	0.564486	0.483859	0.612724	0.625965	0.883183	0.584889	0.370461	0.548192	0.390038	0.320384	0.439676	0.372339	0.499719	0.744603	0.58381	0.568498	0.640164	0.754447	0.362648	0.578763	0.783203	0.656928	0.497681	0.64916	0.511169	0.593592	0.354443	0.415616
chr5-24000000	-9.4167295588546	0.621408	0.776468	0.746453	0.620062	0.807032	0.423112	0.838911	0.568297	0.499772	0.604251	0.605868	0.854937	0.596818	0.354719	0.530748	0.413483	0.342866	0.463666	0.370038	0.492802	0.671133	0.612234	0.581217	0.639996	0.760302	0.369156	0.560236	0.799377	0.679072	0.476429	0.653574	0.497408	0.580738	0.350969	0.380388
chr5-25000000	-8.34007990472076	0.61353	0.791063	0.838929	0.666712	0.8171	0.447627	0.853686	0.551373	0.503715	0.628642	0.651285	0.77344	0.599048	0.355038	0.591587	0.432203	0.415218	0.53583	0.79064	0.506543	0.79526	0.652422	0.594685	0.619458	0.781715	0.659643	0.58619	0.812265	0.706262	0.502124	0.68272	0.5131	0.610039	0.349134	0.425014
chr5-26000000	-8.49933454335418	0.612228	0.758188	0.746839	0.609243	0.795392	0.447362	0.831036	0.545477	0.479145	0.581604	0.597412	0.793137	0.575726	0.346064	0.535829	0.348502	0.296368	0.436388	0.381469	0.469888	0.746797	0.608382	0.576901	0.586646	0.739999	0.374788	0.590528	0.792712	0.637255	0.462896	0.649459	0.464189	0.59484	0.349315	0.374151
chr5-27000000	-10.4121147807315	0.616024	0.762888	0.757085	0.631657	0.810195	0.420946	0.85128	0.56126	0.48935	0.599934	0.632754	0.82619	0.59105	0.349077	0.595149	0.421781	0.364476	0.511756	0.449989	0.487649	0.756558	0.58848	0.581582	0.60839	0.789918	0.424673	0.571142	0.858842	0.692598	0.488345	0.676835	0.501329	0.595928	0.344847	0.395116
chr5-28000000	-10.8743061930404	0.579692	0.731634	0.722152	0.592836	0.781459	0.433169	0.806479	0.541249	0.470284	0.565697	0.585958	0.815419	0.552442	0.354535	0.52399	0.361499	0.297917	0.450724	0.355513	0.461807	0.753317	0.573646	0.552936	0.58388	0.742583	0.359654	0.551371	0.772827	0.626231	0.459639	0.63691	0.481975	0.569542	0.34893	0.358093
chr5-29000000	-11.6918463678836	0.593815	0.776235	0.718928	0.595688	0.799402	0.422957	0.834785	0.548339	0.469688	0.576266	0.590132	0.869811	0.582321	0.328863	0.526656	0.372072	0.323462	0.434097	0.365014	0.474075	0.690131	0.608496	0.562859	0.640714	0.746036	0.346571	0.56183	0.803728	0.658883	0.484815	0.634448	0.473751	0.58215	0.346544	0.355326
chr5-30000000	-10.8640820800702	0.630025	0.765215	0.764301	0.627635	0.810969	0.474018	0.832232	0.593518	0.485939	0.628227	0.639337	0.891497	0.616399	0.383383	0.577258	0.475949	0.359394	0.476141	0.392782	0.501884	0.751677	0.592333	0.602831	0.705798	0.761173	0.353942	0.603259	0.810413	0.68826	0.478476	0.66208	0.506106	0.605675	0.356301	0.406439
chr5-31000000	2.76230289832384	0.777061	0.767974	0.713735	0.69542	0.767911	0.659144	0.785169	0.707227	0.674114	0.686585	0.769003	0.756688	0.778594	0.590517	0.866326	0.710746	0.598909	0.629333	0.483185	0.695918	0.664257	0.689344	0.695601	0.82096	0.727943	0.63263	0.691369	0.756749	0.749341	0.738037	0.700984	0.729336	0.710194	0.416952	0.841196
chr5-32000000	11.8343760503188	0.791625	0.768242	0.730267	0.680515	0.756925	0.676894	0.770957	0.800871	0.665371	0.668035	0.745587	0.671755	0.786741	0.724445	0.936336	0.651987	0.686799	0.716749	1.18482	0.722225	0.744914	0.853426	0.675614	0.78298	0.714614	0.738302	0.671414	0.709489	0.723924	0.860433	0.709035	0.786499	0.723695	0.422013	0.844542
chr5-33000000	9.48112820430079	0.722401	0.739408	0.718061	0.695362	0.754511	0.635116	0.771671	0.683114	0.616269	0.677819	0.8162	0.736972	0.771379	0.468344	0.784647	0.630968	0.591149	0.630384	0.704934	0.684154	0.790211	0.677545	0.672469	0.741942	0.730242	0.648241	0.671376	0.77716	0.734134	0.649625	0.68858	0.650237	0.680446	0.396076	0.682498
chr5-34000000	13.2282219727919	0.618283	0.654755	0.598651	0.595061	0.639379	0.546041	0.649301	0.564814	0.548012	0.56481	0.646908	0.581296	0.757574	0.391219	0.848445	0.711146	0.649071	0.683909	1.38096	0.650157	0.687821	0.674625	0.557621	0.65395	0.625088	0.776771	0.544284	0.620846	0.66074	0.697307	0.59953	0.623065	0.586305	0.398861	0.814557
chr5-35000000	11.9149139871713	0.667979	0.754393	0.709562	0.645063	0.778303	0.666017	0.732298	0.688798	0.560482	0.654706	0.77628	0.834936	0.631646	0.756374	0.550147	0.510361	0.446788	0.512938	0.376147	0.592413	0.786403	0.632065	0.654818	0.664338	0.666987	0.458869	0.693743	0.748945	0.690905	0.597751	0.689977	0.613088	0.66695	0.392439	0.60443
chr5-36000000	10.8129090615223	0.727156	0.805447	0.732641	0.71664	0.819639	0.777525	0.809721	0.675044	0.638853	0.695326	0.798696	0.782999	0.755223	0.548045	0.762695	0.664619	0.754133	0.766428	1.07905	0.730576	0.652224	0.836116	0.690713	0.711156	0.801109	0.63772	0.693762	0.816707	0.809604	0.747221	0.748432	0.678837	0.706832	0.388683	0.725264
chr5-37000000	10.7756781070323	0.677449	0.730228	0.684594	0.623538	0.735651	0.59146	0.763074	0.750149	0.569437	0.599815	0.662167	0.486907	0.615501	0.729682	0.905298	0.463097	0.511743	0.546147	0.510213	0.589067	0.691492	0.767342	0.609702	0.693434	0.703435	0.569747	0.578377	0.702572	0.656797	0.698315	0.646453	0.586283	0.635457	0.400771	0.660217
chr5-38000000	5.17642968844824	0.775718	0.763691	0.728441	0.671855	0.785982	0.71291	0.778001	0.743672	0.619372	0.691218	0.803238	0.868268	0.719553	0.674295	0.663183	0.613148	0.571173	0.619598	0.468061	0.667185	0.725421	0.700572	0.666111	0.803801	0.735627	0.499604	0.705105	0.75875	0.720526	0.700981	0.692423	0.69111	0.707011	0.408066	0.693501
chr5-39000000	-3.82273143127613	0.673718	0.791283	0.746056	0.652938	0.812195	0.554931	0.830899	0.62671	0.560105	0.659155	0.733771	0.889513	0.666663	0.434632	0.579596	0.518645	0.460433	0.543297	0.584806	0.590939	0.706488	0.650948	0.652101	0.677685	0.764797	0.431161	0.651733	0.798713	0.743054	0.631186	0.682816	0.599881	0.645546	0.374713	0.509399
chr5-40000000	-8.15973001769193	0.66677	0.743252	0.715876	0.631755	0.774552	0.514915	0.791136	0.647707	0.539803	0.637201	0.711215	0.809103	0.67423	0.487607	0.666853	0.50512	0.532635	0.630557	0.600438	0.638353	0.82281	0.620355	0.627076	0.700312	0.730329	0.601454	0.622457	0.772717	0.71242	0.70534	0.682909	0.589664	0.652177	0.383465	0.594352
chr5-41000000	-6.56774029676048	0.647043	0.742228	0.74281	0.628194	0.782767	0.546403	0.774674	0.626464	0.522914	0.63282	0.737054	0.795284	0.636962	0.473577	0.652837	0.478721	0.486741	0.574574	0.454338	0.608068	0.732203	0.667998	0.632745	0.703893	0.736945	0.458392	0.614825	0.781885	0.711222	0.625664	0.685495	0.580526	0.645289	0.375553	0.497026
chr5-42000000	-1.24620644726382	0.649717	0.73591	0.686333	0.613411	0.760253	0.586827	0.782507	0.764639	0.534134	0.618723	0.685055	0.833737	0.616697	0.729885	0.56461	0.471693	0.469777	0.522493	0.378944	0.559038	0.807805	0.602132	0.598036	0.664762	0.716547	0.390017	0.616771	0.739623	0.69827	0.612665	0.648466	0.555102	0.63063	0.383589	0.541818
chr5-43000000	2.68517148239849	0.694999	0.765422	0.687477	0.627941	0.742439	0.642789	0.760342	0.981266	0.571951	0.614225	0.684904	0.658695	0.702503	1.21852	0.81574	0.556462	0.859555	0.838272	0.792261	0.735749	0.752054	0.738216	0.616922	0.725459	0.706606	0.704913	0.587217	0.708813	0.792845	0.880717	0.689805	0.697924	0.676028	0.402801	0.818615
chr5-44000000	0.0114015362108438	0.659314	0.761605	0.737627	0.628272	0.803431	0.484005	0.788023	0.603617	0.503505	0.631152	0.67596	0.840066	0.598999	0.424253	0.586548	0.447849	0.424728	0.54494	0.441307	0.527867	0.814557	0.576986	0.620667	0.663754	0.760545	0.403718	0.594996	0.83137	0.702002	0.564206	0.6769	0.525451	0.626985	0.364065	0.451868
chr5-45000000	-1.30864880478525	0.609396	0.715554	0.709215	0.620159	0.772313	0.464325	0.775079	0.544803	0.479398	0.608946	0.665617	0.639721	0.579221	0.361521	0.564532	0.486622	0.41264	0.501219	0.470039	0.472218	1.01547	0.482508	0.605241	0.672343	0.778409	0.421376	0.578686	0.808474	0.713372	0.518964	0.647767	0.487732	0.62395	0.357059	0.38055
chr5-46000000	-1.34419128590835	0.165645	0.245213	0.287827	0.201842	0.281693	0.143454	0.23497	0.162742	0.13408	0.196249	0.24145	0.0940306	0.130896	0.141867	0.180513	0.0870009	0.084364	0.216448	0.108725	0.142177	0.862831	0.138471	0.212941	0.297268	0.223998	0.0957041	0.193024	0.255724	0.193404	0.28134	0.222511	0.12103	0.284828	0.14872	0.155686
chr5-49000000	2.00920426856002	0.263435	0.370946	0.366685	0.278082	0.372267	0.21109	0.311045	0.241375	0.203867	0.265975	0.304998	0.240672	0.261218	0.200452	0.260395	0.216075	0.224763	0.317351	0.377529	0.260449	0.604068	0.276057	0.275052	0.3801	0.31191	0.234884	0.263466	0.311847	0.291493	0.403127	0.315166	0.232088	0.303933	0.222828	0.279729
chr5-50000000	-0.159068629791735	0.658464	0.778902	0.757986	0.675368	0.811013	0.500856	0.852807	0.960747	0.578058	0.668041	0.73186	0.801451	0.610526	1.09399	0.615942	0.573718	0.620709	0.562432	0.629225	0.537707	0.655911	0.726067	0.653421	0.667823	0.80408	0.450108	0.639048	0.842212	0.839187	0.521718	0.700152	0.583249	0.639682	0.360863	0.529883
chr5-51000000	-0.729343183552924	0.592958	0.778718	0.724902	0.621981	0.795326	0.429652	0.796427	0.569606	0.497424	0.6226	0.657234	0.844612	0.598413	0.393086	0.563793	0.449299	0.3602	0.459596	0.3663	0.488481	0.749351	0.570108	0.604597	0.634077	0.771736	0.357461	0.580101	0.825694	0.687791	0.470636	0.659987	0.493229	0.591832	0.352366	0.38439
chr5-52000000	3.38287144471955	0.682631	0.788088	0.732896	0.667485	0.782397	0.596275	0.786614	0.622778	0.56915	0.673945	0.775978	0.755435	0.695212	0.43166	0.643449	0.537961	0.674393	0.711679	0.728469	0.651609	0.730246	0.682792	0.657543	0.741334	0.756003	0.426045	0.634283	0.797562	0.75462	0.660908	0.692037	0.630789	0.66988	0.379827	0.592019
chr5-53000000	8.2798116761208	0.739975	0.764258	0.711563	0.673602	0.769073	0.621609	0.765	0.64525	0.588673	0.685965	0.745657	0.699274	0.751115	0.4764	0.637367	0.66782	0.560361	0.576568	0.697866	0.633758	0.777909	0.633715	0.668873	0.705335	0.724774	0.547957	0.690468	0.755107	0.712104	0.666428	0.674351	0.650881	0.668752	0.399395	0.67106
chr5-54000000	11.4275606254105	0.74986	0.769799	0.732039	0.70286	0.771364	0.666318	0.801429	1.01948	0.640213	0.697567	0.780951	0.713177	0.764835	1.17321	0.869919	0.706413	0.796108	0.735775	1.1511	0.683662	0.722961	0.773637	0.682604	0.71012	0.752743	0.725227	0.685219	0.779381	0.797084	0.703625	0.724606	0.732758	0.694435	0.400203	0.765703
chr5-55000000	11.0432336422417	0.733787	0.746238	0.683761	0.65895	0.757945	0.561184	0.767462	0.670139	0.611674	0.666767	0.732478	0.891594	0.675024	0.512039	0.594749	0.570995	0.520028	0.576356	0.388141	0.624819	0.713696	0.610171	0.660109	0.737427	0.69952	0.4636	0.678559	0.722466	0.700101	0.7061	0.688158	0.677713	0.690452	0.414857	0.717945
chr5-56000000	2.46761010253074	0.751181	0.781224	0.757873	0.69675	0.791948	0.645435	0.775259	0.642562	0.608941	0.703646	0.761182	0.831045	0.781696	0.454286	0.765639	0.601268	0.665099	0.69298	1.3994	0.742308	0.642582	0.813771	0.679237	0.763454	0.756199	0.611187	0.694077	0.767847	0.737949	0.794437	0.732963	0.719829	0.682095	0.40209	0.69528
chr5-57000000	-5.01855581605376	0.656535	0.729793	0.671904	0.637957	0.755158	0.515847	0.787192	0.611606	0.539227	0.648052	0.773343	0.862045	0.658567	0.42247	0.599861	0.525951	0.486622	0.569127	0.373746	0.561288	0.732303	0.592242	0.611558	0.724046	0.724072	0.427033	0.645866	0.800873	0.702405	0.595055	0.676273	0.558468	0.63598	0.378921	0.53242
chr5-58000000	-4.93324467520858	0.709381	0.796099	0.734668	0.704383	0.804674	0.624153	0.823235	0.638416	0.61026	0.724478	0.85236	0.837054	0.710526	0.500234	0.603957	0.685991	0.52834	0.54675	0.418571	0.612651	0.653421	0.639211	0.677121	0.689815	0.788521	0.493115	0.685317	0.829087	0.78327	0.584279	0.6869	0.641759	0.667643	0.377867	0.619919
chr5-59000000	-3.70519120152397	0.656074	0.739587	0.720661	0.663407	0.774291	0.579336	0.796688	0.628754	0.568421	0.661722	0.76354	0.795193	0.672953	0.480769	0.626708	0.556222	0.519423	0.52253	0.603458	0.587013	0.6792	0.668434	0.636507	0.727015	0.740135	0.507084	0.638947	0.787114	0.719095	0.583994	0.687222	0.60077	0.650312	0.377675	0.542668
chr5-60000000	0.406622154207118	0.731383	0.758069	0.721715	0.707549	0.784195	0.607641	0.789858	0.667854	0.630558	0.691198	0.745442	0.624865	0.711716	0.543755	0.661221	0.663747	0.691261	0.704958	0.971617	0.677298	0.692046	0.842073	0.665751	0.697001	0.727414	0.657927	0.679072	0.771939	0.758774	0.703383	0.732607	0.685297	0.698952	0.394018	0.737852
chr5-61000000	-1.97953495026093	0.743799	0.752149	0.694803	0.660033	0.756211	0.612684	0.749201	0.611587	0.570134	0.663412	0.751701	0.737625	0.744958	0.46892	0.798658	0.591685	0.559496	0.609379	0.922128	0.688218	0.689309	0.759621	0.648757	0.727254	0.704686	0.646076	0.621364	0.752999	0.716154	0.680883	0.690017	0.638108	0.671261	0.401289	0.723247
chr5-62000000	-8.10083350054154	0.623435	0.724579	0.71387	0.604	0.764809	0.490129	0.779625	0.554459	0.483684	0.601898	0.676339	0.845661	0.599124	0.38215	0.550622	0.433832	0.336376	0.461005	0.355431	0.494798	0.772425	0.553007	0.592627	0.638465	0.709384	0.385972	0.598013	0.75263	0.65573	0.50456	0.635248	0.509393	0.611418	0.371133	0.4396
chr5-63000000	-8.60534852514358	0.639388	0.744987	0.742691	0.645297	0.796494	0.568079	0.797887	0.620343	0.53375	0.635974	0.725192	0.793393	0.639424	0.478353	0.553687	0.489389	0.523573	0.567865	0.394214	0.590115	0.728244	0.614358	0.62035	0.713151	0.746798	0.477794	0.649258	0.781826	0.699292	0.586541	0.697952	0.563916	0.655264	0.375027	0.515657
chr5-64000000	-2.88303780897425	0.655423	0.756267	0.752165	0.68247	0.787971	0.51198	0.819026	0.593143	0.559264	0.670403	0.694392	0.553668	0.738691	0.388362	0.832593	0.534474	0.617543	0.694761	0.680328	0.687489	0.631969	0.77015	0.641857	0.656123	0.799692	0.599866	0.570451	0.861242	0.772048	0.673638	0.71676	0.61889	0.642366	0.369588	0.562102
chr5-65000000	3.05959114495236	0.709244	0.758436	0.71933	0.693219	0.773405	0.569749	0.790748	0.653904	0.605057	0.662918	0.74966	0.640318	0.732597	0.589885	0.816416	0.563368	0.593914	0.708884	1.23286	0.705942	0.732786	0.859291	0.659124	0.694196	0.7147	0.661236	0.61525	0.773883	0.73366	0.738897	0.714418	0.662359	0.673584	0.395904	0.659169
chr5-66000000	3.00561096983646	0.705126	0.742986	0.719968	0.698082	0.794357	0.602568	0.788351	0.665865	0.620465	0.707951	0.803092	0.75114	0.666999	0.623031	0.617973	0.64479	0.515923	0.557809	0.421604	0.63177	0.705824	0.690909	0.67582	0.706261	0.738711	0.488354	0.691506	0.810418	0.7518	0.602239	0.694858	0.628359	0.683599	0.388142	0.659092
chr5-67000000	7.47745149331728	0.722783	0.744517	0.707697	0.662344	0.758798	0.539063	0.759885	0.634913	0.588292	0.641956	0.776709	0.867746	0.698732	0.467605	0.65326	0.609561	0.543595	0.59422	0.469739	0.604067	0.777634	0.569136	0.651393	0.70269	0.710274	0.450075	0.68909	0.747001	0.708908	0.645477	0.670636	0.633237	0.672782	0.396256	0.592338
chr5-68000000	10.4696759597712	0.678319	0.645653	0.596185	0.565767	0.642854	0.550137	0.637342	0.539026	0.516097	0.548908	0.59945	0.638149	0.666734	0.397907	0.803064	0.466258	0.599328	0.728061	0.658904	0.692468	0.611732	0.575161	0.557518	0.623695	0.578483	0.71921	0.531619	0.59886	0.613295	0.752701	0.612917	0.611937	0.560471	0.415998	0.767123
chr5-70000000	13.6069132500389	0.247397	0.25928	0.232398	0.21808	0.264717	0.210423	0.252291	0.200948	0.19624	0.202869	0.18514	0.192627	0.254266	0.143363	0.459484	0.176821	0.20034	0.216838	0.267815	0.227452	0.20282	0.307726	0.207561	0.267478	0.233471	0.258282	0.18908	0.248314	0.239562	0.272054	0.224933	0.210812	0.209423	0.390745	0.249329
chr5-71000000	14.8009533774982	0.780984	0.755023	0.713599	0.723903	0.775867	0.72134	0.756413	0.688212	0.690709	0.740676	0.849273	0.868356	0.831265	0.572803	0.832247	0.83568	0.660375	0.65737	0.698847	0.75055	0.68837	0.726895	0.729903	0.822971	0.715162	0.76825	0.715347	0.785357	0.765201	0.727906	0.748493	0.773289	0.739217	0.409989	1.06633
chr5-72000000	15.2989736659964	0.785413	0.804384	0.753369	0.747126	0.805532	0.733208	0.819176	1.49756	0.783871	0.737405	0.765359	0.757331	0.722317	2.01989	0.799791	0.75722	0.980229	0.806863	0.7155	0.732567	0.654927	0.822331	0.725393	0.731397	0.775158	0.708613	0.69357	0.792952	0.89625	0.785599	0.786598	0.801559	0.736843	0.406864	0.963631
chr5-73000000	14.9185437783057	0.79861	0.770199	0.708737	0.702182	0.789366	0.657096	0.768006	0.700242	0.681887	0.726106	0.805216	0.939664	0.724516	0.601856	0.634642	0.679507	0.559022	0.59598	0.415558	0.658997	0.680921	0.654784	0.706556	0.733824	0.717148	0.482626	0.741827	0.775145	0.721572	0.675897	0.72564	0.705815	0.713737	0.408749	0.740946
chr5-74000000	14.2556289090063	0.708383	0.786773	0.754356	0.705525	0.776558	0.584838	0.781214	0.616915	0.637974	0.688012	0.724129	0.662165	0.75797	0.429068	0.909508	0.660387	0.740038	0.763926	1.23833	0.689392	0.659708	0.775224	0.672479	0.724127	0.759901	0.703258	0.637437	0.805129	0.775848	0.731033	0.731442	0.700258	0.676871	0.389248	0.788372
chr5-75000000	14.1484395668255	0.705428	0.726368	0.689976	0.653564	0.737975	0.646497	0.733727	0.707576	0.624031	0.64683	0.741065	0.723172	0.710281	0.628308	0.658769	0.701273	0.630656	0.61261	0.667112	0.669675	0.732303	0.687742	0.667548	0.778971	0.681527	0.542793	0.655485	0.731319	0.710545	0.623757	0.671062	0.678973	0.673885	0.403724	0.733105
chr5-76000000	14.337000562908	0.752117	0.789453	0.741001	0.695813	0.789968	0.701931	0.778098	1.22207	0.721617	0.696383	0.744601	0.686733	0.681307	1.45657	0.657859	0.625926	0.822054	0.737792	0.523564	0.692729	0.63741	0.783738	0.695238	0.794946	0.718835	0.638864	0.696118	0.724536	0.811574	0.760571	0.740118	0.755113	0.723444	0.412342	0.859235
chr5-77000000	13.5368377349108	0.73847	0.773312	0.726501	0.722305	0.774064	0.664919	0.80906	0.932398	0.742236	0.703476	0.781263	0.531583	0.754649	1.15106	0.816971	0.815995	0.786172	0.749632	1.38261	0.691239	0.712075	1.0865	0.688274	0.715554	0.799508	0.757348	0.656162	0.797725	0.861206	0.683789	0.739052	0.740684	0.706956	0.39649	0.787728
chr5-78000000	13.5667327722299	0.742742	0.770331	0.705602	0.672681	0.754371	0.614802	0.770284	0.628674	0.676909	0.669473	0.718731	0.655605	0.741045	0.46088	0.752919	0.626223	0.695631	0.69211	0.999005	0.688141	0.641464	0.765516	0.665683	0.742888	0.744536	0.641504	0.621039	0.746313	0.724606	0.762028	0.723287	0.70835	0.668872	0.403483	0.748018
chr5-79000000	12.7714739238866	0.765629	0.756835	0.723532	0.698157	0.747717	0.639312	0.752388	0.672497	0.6837	0.693552	0.735328	0.686951	0.82218	0.518522	0.803388	0.722707	0.720219	0.692405	0.95632	0.76008	0.658015	0.709813	0.675058	0.732528	0.716013	0.82283	0.667233	0.704155	0.744126	0.809698	0.7464	0.775754	0.685696	0.416213	0.959686
chr5-80000000	10.0751106641208	0.712584	0.770824	0.709031	0.687155	0.770436	0.585991	0.760264	0.654693	0.627677	0.687783	0.717624	0.577604	0.701736	0.45325	0.717147	0.588473	0.51369	0.548025	0.664198	0.626696	0.643008	0.768313	0.659868	0.715152	0.735428	0.622148	0.619656	0.784646	0.711779	0.611581	0.701254	0.648767	0.667137	0.389779	0.69123
chr5-81000000	4.63366972301617	0.707787	0.774374	0.721952	0.70882	0.785952	0.628568	0.796237	0.664906	0.603453	0.703532	0.77771	0.76961	0.771286	0.452542	0.666527	0.677654	0.632826	0.623934	0.543639	0.684407	0.750472	0.604809	0.681984	0.675419	0.757047	0.693438	0.673554	0.797863	0.767997	0.685977	0.723637	0.663774	0.69236	0.390731	0.735171
chr5-82000000	-4.80929184407195	0.661925	0.790417	0.733697	0.710789	0.799067	0.515792	0.828314	0.619898	0.583835	0.700958	0.803785	0.70934	0.747511	0.404931	0.827906	0.662206	0.587388	0.636365	0.821467	0.639033	0.774407	0.656967	0.672347	0.661434	0.780236	0.628313	0.626295	0.819725	0.765943	0.575103	0.719122	0.611418	0.660778	0.370128	0.653369
chr5-83000000	-9.49289270475354	0.629759	0.795079	0.764726	0.68728	0.821567	0.470248	0.825643	0.574264	0.537235	0.681572	0.712745	0.669274	0.692868	0.373161	0.642252	0.581058	0.483897	0.573309	0.644435	0.573272	0.671668	0.643294	0.638542	0.624571	0.807488	0.527678	0.630169	0.834627	0.756873	0.528057	0.69669	0.565824	0.625974	0.358484	0.534964
chr5-84000000	-11.2576610762794	0.59255	0.761099	0.733719	0.617513	0.808111	0.389872	0.825974	0.530001	0.478084	0.592561	0.590341	0.846376	0.572012	0.344527	0.532447	0.357423	0.298597	0.422708	0.364329	0.468153	0.653846	0.587766	0.569754	0.579681	0.771052	0.352327	0.567704	0.816341	0.663104	0.429463	0.646677	0.471019	0.568591	0.341959	0.334077
chr5-85000000	-11.4112642671691	0.595633	0.744244	0.738414	0.610618	0.804929	0.434556	0.818109	0.560354	0.48016	0.615108	0.628153	0.889281	0.617362	0.347525	0.556688	0.432828	0.340719	0.467735	0.387212	0.516228	0.666621	0.551543	0.584496	0.626503	0.757766	0.438847	0.572763	0.825333	0.702613	0.483841	0.656954	0.504742	0.58671	0.350075	0.407846
chr5-86000000	-10.8671344324131	0.622463	0.747164	0.713487	0.641632	0.807398	0.445519	0.829081	0.579919	0.512849	0.630086	0.685559	0.782209	0.645126	0.386465	0.663023	0.470502	0.428446	0.533653	0.642544	0.556638	0.653512	0.664638	0.609136	0.692668	0.766595	0.472423	0.557442	0.810337	0.699815	0.575916	0.668443	0.545356	0.594498	0.36476	0.518691
chr5-87000000	-10.3613671862138	0.665241	0.799066	0.774465	0.719836	0.801064	0.540614	0.859281	1.04904	0.598827	0.718848	0.798169	0.732696	0.676129	1.30315	0.616889	0.725966	0.795427	0.642594	0.614762	0.573918	0.674027	0.6813	0.665809	0.688878	0.812853	0.537033	0.672527	0.821696	0.912441	0.557254	0.717562	0.666493	0.659649	0.369758	0.743186
chr5-88000000	-10.6153360646751	0.644317	0.756007	0.714716	0.661181	0.802876	0.46689	0.84329	0.613504	0.532894	0.667949	0.766566	0.891347	0.67969	0.421615	0.582337	0.553278	0.464175	0.529989	0.383409	0.568448	0.637201	0.575676	0.629508	0.639	0.762793	0.436679	0.618232	0.840017	0.750463	0.52423	0.679252	0.559518	0.61381	0.360638	0.454907
chr5-89000000	-7.28202442192994	0.654831	0.769157	0.725344	0.674841	0.787561	0.581585	0.843547	0.614812	0.562798	0.694421	0.787678	0.757666	0.722457	0.391107	0.769757	0.612763	0.645077	0.664217	0.906166	0.631871	0.68593	0.694417	0.64831	0.660244	0.793119	0.637188	0.629143	0.853907	0.775613	0.634517	0.713906	0.619376	0.624463	0.3665	0.648005
chr5-90000000	-7.64604767579049	0.66433	0.758196	0.757437	0.706219	0.772055	0.567034	0.811053	0.603942	0.574778	0.693485	0.802399	0.619007	0.7889	0.392406	0.855282	0.599695	0.554191	0.576641	0.575945	0.696536	0.700071	0.701626	0.664198	0.689649	0.768284	0.726206	0.613902	0.833517	0.764083	0.721103	0.738859	0.622193	0.668058	0.377196	0.634574
chr5-91000000	-11.8085731112821	0.580326	0.720954	0.694349	0.601751	0.768754	0.41921	0.802473	0.524276	0.469352	0.590649	0.605331	0.79884	0.579592	0.339667	0.523629	0.444437	0.336918	0.433277	0.360517	0.46573	0.688636	0.537827	0.561409	0.560205	0.727873	0.347909	0.538404	0.78565	0.657606	0.439665	0.625807	0.466003	0.556762	0.330906	0.36654
chr5-92000000	-10.5542855972202	0.688494	0.764577	0.734858	0.673043	0.811512	0.532698	0.890778	1.48593	0.611031	0.668251	0.728223	0.843092	0.616811	1.91705	0.560712	0.605753	0.58525	0.547117	0.378494	0.549114	0.681842	0.702496	0.646661	0.712383	0.808225	0.389904	0.676946	0.831272	0.896567	0.534503	0.689737	0.657722	0.661197	0.3721	0.584121
chr5-93000000	-2.94902736645473	0.638792	0.763059	0.752091	0.69572	0.792597	0.529281	0.83738	0.630045	0.56079	0.670149	0.759123	0.572304	0.679013	0.419395	0.672136	0.594687	0.518281	0.588992	1.10895	0.604243	0.771204	0.771156	0.637809	0.659396	0.787124	0.719623	0.579894	0.831421	0.765793	0.543912	0.690877	0.571668	0.643298	0.365375	0.589247
chr5-94000000	0.618601099758706	0.670872	0.75908	0.729977	0.678777	0.785516	0.563562	0.84265	0.659516	0.589229	0.683844	0.812966	0.733456	0.655725	0.505287	0.722004	0.570307	0.53639	0.568479	0.484702	0.60409	0.641312	0.676839	0.640389	0.727136	0.806062	0.509283	0.623871	0.831159	0.783332	0.601787	0.686459	0.630263	0.642502	0.373168	0.613895
chr5-95000000	-4.55689315491909	0.715403	0.773845	0.713079	0.68654	0.792737	0.608888	0.818367	0.660452	0.603729	0.70051	0.814797	0.854975	0.718372	0.558733	0.599194	0.650394	0.702538	0.698464	0.459171	0.664263	0.619057	0.636112	0.673359	0.844855	0.749788	0.450669	0.687129	0.781321	0.814832	0.680341	0.7163	0.688483	0.678299	0.391415	0.749426
chr5-96000000	-11.6261291846645	0.674119	0.748038	0.72184	0.657851	0.782911	0.597043	0.821685	0.624785	0.563615	0.654527	0.772595	0.761086	0.715615	0.440536	0.697522	0.551882	0.535789	0.61843	0.446151	0.643455	0.747455	0.642223	0.638702	0.668888	0.753567	0.489631	0.634412	0.779182	0.762148	0.645493	0.685607	0.633379	0.653689	0.381498	0.646087
chr5-97000000	-13.0920273965344	0.597099	0.71864	0.695614	0.603988	0.761589	0.453416	0.784294	0.551735	0.47484	0.593444	0.651168	0.776213	0.611804	0.377116	0.57816	0.459114	0.357485	0.461557	0.374651	0.512805	0.787647	0.562601	0.57348	0.626705	0.71078	0.382588	0.59249	0.750857	0.655251	0.494877	0.635013	0.499633	0.594001	0.366477	0.39272
chr5-98000000	-13.0769594028267	0.595311	0.723119	0.671961	0.597896	0.721039	0.497364	0.764542	0.557669	0.466066	0.576879	0.627736	0.70373	0.596812	0.379613	0.646433	0.454323	0.513408	0.570432	0.62344	0.556503	0.657056	0.638554	0.550686	0.625921	0.700647	0.454567	0.557643	0.725131	0.690902	0.586202	0.62514	0.514557	0.560236	0.371905	0.536748
chr5-99000000	-13.7030480579544	0.517303	0.656908	0.643553	0.527134	0.708607	0.394241	0.72918	0.470944	0.419643	0.510651	0.504502	0.665009	0.500199	0.308064	0.457845	0.320215	0.29809	0.419621	0.339192	0.430452	0.585747	0.57882	0.492715	0.518984	0.657958	0.309299	0.497135	0.678663	0.567778	0.41176	0.573344	0.415798	0.505991	0.354231	0.527899
chr5-100000000	-13.0963177686368	0.572245	0.743849	0.706369	0.599381	0.770459	0.441261	0.829474	0.537865	0.464416	0.585431	0.616917	0.773387	0.563321	0.428909	0.515239	0.420088	0.396931	0.481299	0.364425	0.476299	0.686983	0.58284	0.547862	0.592086	0.741701	0.372085	0.572671	0.790189	0.660096	0.45598	0.635916	0.484381	0.569281	0.350131	0.37783
chr5-101000000	-12.942005219622	0.580339	0.771181	0.722483	0.627436	0.797999	0.500532	0.813933	0.567576	0.484699	0.609434	0.63853	0.704274	0.586674	0.399865	0.520088	0.442817	0.394383	0.459598	0.388143	0.50524	0.622087	0.637835	0.588977	0.62135	0.74741	0.368404	0.582232	0.785172	0.683923	0.495609	0.673538	0.505439	0.588585	0.359754	0.422471
chr5-102000000	-12.9833633673795	0.664346	0.764617	0.752896	0.6832	0.818578	0.606238	0.852434	0.632839	0.585015	0.700483	0.777105	0.775457	0.750644	0.407504	0.673771	0.647307	0.651723	0.699228	0.669063	0.674215	0.636884	0.72542	0.664286	0.72094	0.792865	0.570566	0.629609	0.863172	0.793252	0.626035	0.734038	0.617651	0.655966	0.366683	0.603283
chr5-103000000	-13.5059201885043	0.633775	0.744354	0.712554	0.617143	0.786276	0.43632	0.83091	0.569736	0.479189	0.603908	0.631749	0.881993	0.612249	0.37537	0.573015	0.446481	0.341316	0.462148	0.371836	0.493455	0.758065	0.570847	0.571858	0.602779	0.754654	0.367278	0.572873	0.813959	0.671747	0.47692	0.650762	0.512535	0.575333	0.355403	0.393845
chr5-104000000	-14.3234143815683	0.575256	0.735427	0.737408	0.602842	0.798719	0.404076	0.831271	0.526326	0.466885	0.580864	0.568892	0.794973	0.559519	0.336371	0.530758	0.386594	0.296112	0.447943	0.370473	0.470719	0.691083	0.585242	0.558757	0.561628	0.772391	0.341177	0.569701	0.795282	0.652949	0.4353	0.642242	0.459383	0.570599	0.342717	0.336175
chr5-105000000	-14.0569489560086	0.614203	0.761296	0.740665	0.631235	0.831822	0.438594	0.852134	0.560263	0.479096	0.617784	0.618776	0.906164	0.600971	0.3582	0.568048	0.427963	0.343729	0.469331	0.37697	0.486448	0.717471	0.542746	0.589914	0.59538	0.789304	0.361769	0.598155	0.836382	0.69163	0.446161	0.681231	0.484532	0.587495	0.344629	0.399644
chr5-106000000	-9.30065454857333	0.66351	0.766394	0.73403	0.697697	0.779757	0.536719	0.821152	0.629836	0.596464	0.705572	0.816862	0.707113	0.706553	0.435916	0.629987	0.794824	0.56768	0.540175	0.773828	0.596775	0.648714	0.656621	0.654833	0.67558	0.794919	0.639783	0.638469	0.827554	0.794894	0.539684	0.6815	0.623	0.636995	0.366455	0.612009
chr5-107000000	-7.4455659069606	0.680186	0.801756	0.757439	0.708982	0.819065	0.598287	0.832127	0.669629	0.594899	0.713817	0.788205	0.792569	0.728243	0.465782	0.608208	0.69165	0.637613	0.669419	0.485207	0.640838	0.714746	0.598018	0.681803	0.68108	0.789804	0.539622	0.666999	0.80452	0.770331	0.602849	0.736467	0.644847	0.671532	0.375788	0.694012
chr5-108000000	-12.7807536384217	0.647948	0.783942	0.744295	0.674033	0.793317	0.499164	0.805555	0.587908	0.523605	0.656037	0.735628	0.685971	0.748328	0.400577	0.637871	0.538509	0.500396	0.574894	0.658663	0.63959	0.677085	0.649896	0.642796	0.644711	0.753856	0.499028	0.630386	0.764775	0.740331	0.61963	0.704597	0.588659	0.646634	0.376868	0.619976
chr5-109000000	-13.9674567123057	0.665159	0.762014	0.75201	0.681634	0.79911	0.529303	0.860953	0.604794	0.547427	0.67083	0.745864	0.801089	0.753897	0.394298	0.755747	0.578153	0.485244	0.568311	0.809538	0.601218	0.681976	0.686653	0.641148	0.668376	0.776039	0.491347	0.636422	0.82219	0.749018	0.58045	0.690455	0.583266	0.640921	0.371054	0.528114
chr5-110000000	-14.0816859902125	0.639195	0.73434	0.712931	0.630717	0.756578	0.54155	0.804785	0.621476	0.52851	0.642979	0.747004	0.734836	0.659256	0.507925	0.644037	0.51219	0.548852	0.625759	0.521472	0.595847	0.667531	0.64241	0.617193	0.725854	0.743532	0.489939	0.580818	0.78532	0.702882	0.598987	0.663914	0.572265	0.605398	0.374999	0.569027
chr5-111000000	-9.76011352791379	0.690106	0.766403	0.726659	0.685243	0.779667	0.632923	0.784508	0.64365	0.585022	0.680443	0.819333	0.837942	0.740099	0.487747	0.631094	0.631392	0.579725	0.62321	0.52138	0.686858	0.670067	0.653528	0.657707	0.70793	0.750312	0.628945	0.694694	0.759383	0.735515	0.68747	0.696371	0.658221	0.672152	0.392361	0.63282
chr5-112000000	-2.71380836381061	0.753264	0.790139	0.742233	0.746939	0.800172	0.706097	0.813283	0.676597	0.657409	0.755202	0.817022	0.586771	0.798712	0.475986	0.869952	0.75727	0.730561	0.747294	1.12726	0.741494	0.660837	0.822786	0.716195	0.712329	0.753024	0.796681	0.702059	0.783775	0.783536	0.758647	0.769599	0.734694	0.721139	0.400774	0.853979
chr5-113000000	-11.6820440727162	0.672229	0.776462	0.746577	0.668038	0.800782	0.568609	0.825379	0.611046	0.545626	0.670407	0.765472	0.783314	0.69553	0.43652	0.649387	0.609133	0.543854	0.597556	0.871433	0.618586	0.79481	0.663747	0.658156	0.689147	0.757254	0.538935	0.691117	0.778228	0.72832	0.595656	0.700158	0.611538	0.686116	0.379041	0.533664
chr5-114000000	-10.0859041953014	0.677552	0.742491	0.718856	0.675476	0.783202	0.627281	0.809709	0.657536	0.574833	0.668721	0.762631	0.798501	0.680516	0.546599	0.674417	0.5733	0.633035	0.700527	0.745315	0.65867	0.764566	0.674441	0.631352	0.7021	0.751176	0.593526	0.657992	0.743138	0.734136	0.737394	0.721612	0.652055	0.671048	0.389147	0.676712
chr5-115000000	-2.3187996702347	0.700957	0.788518	0.796245	0.744867	0.796742	0.627674	0.827179	0.683934	0.647833	0.72854	0.785439	0.645058	0.779428	0.554416	0.888186	0.760606	0.769379	0.772231	1.9132	0.742743	0.677521	0.943674	0.693504	0.72063	0.794904	0.862152	0.670203	0.816811	0.81194	0.723133	0.778706	0.731226	0.698244	0.388364	0.793003
chr5-116000000	-7.62495711922468	0.678659	0.763792	0.723742	0.679032	0.793636	0.50057	0.821326	0.6214	0.573993	0.693095	0.761834	0.919245	0.669336	0.437148	0.592807	0.620912	0.456602	0.518919	0.423698	0.568768	0.691744	0.532147	0.654527	0.66394	0.776903	0.453264	0.647285	0.826542	0.757074	0.525615	0.703342	0.61301	0.633758	0.370731	0.628888
chr5-117000000	-12.3918271816224	0.629202	0.770212	0.724169	0.642174	0.803651	0.456461	0.818875	0.574311	0.509565	0.634024	0.691133	0.869895	0.61573	0.400803	0.56019	0.481849	0.36765	0.45472	0.37905	0.535514	0.706636	0.583237	0.612141	0.649785	0.74476	0.383602	0.641134	0.803275	0.690734	0.504074	0.659843	0.528171	0.613359	0.363142	0.412227
chr5-118000000	-11.7055049075447	0.691454	0.796256	0.73684	0.718935	0.792753	0.577393	0.827502	0.621899	0.583238	0.698587	0.788927	0.622659	0.770096	0.412685	0.77638	0.670263	0.607155	0.624055	0.844594	0.653094	0.712796	0.67661	0.681988	0.689387	0.77092	0.650191	0.644699	0.824315	0.768998	0.674137	0.719773	0.66614	0.693745	0.386117	0.813904
chr5-119000000	-11.8566064697027	0.630186	0.759031	0.707394	0.626274	0.776204	0.488528	0.808433	0.585173	0.492476	0.620026	0.649044	0.808545	0.60437	0.425555	0.550291	0.461933	0.420931	0.473352	0.372661	0.519411	0.681959	0.559628	0.593793	0.619767	0.749505	0.390836	0.597749	0.783879	0.70232	0.498051	0.637122	0.537993	0.600475	0.361577	0.444455
chr5-120000000	-12.6924554005048	0.589819	0.765669	0.752793	0.650335	0.804454	0.435889	0.82539	0.575502	0.492804	0.614333	0.653762	0.812809	0.622307	0.379647	0.543677	0.470024	0.381547	0.486317	0.416662	0.512358	0.64176	0.592451	0.590158	0.584898	0.77346	0.52378	0.601389	0.800137	0.706051	0.48044	0.66734	0.52014	0.579489	0.351056	0.448142
chr5-121000000	-9.16258236094392	0.6708	0.771742	0.697791	0.665647	0.777728	0.597392	0.795128	0.65648	0.572956	0.681684	0.784046	0.870473	0.699763	0.490636	0.613224	0.629385	0.548015	0.570603	0.530368	0.615273	0.63129	0.623839	0.643634	0.675339	0.751749	0.501516	0.680485	0.789258	0.733227	0.567965	0.670649	0.609847	0.62766	0.376496	0.590462
chr5-122000000	2.56027117930017	0.717418	0.791596	0.746002	0.69817	0.796131	0.592736	0.845771	1.00392	0.660662	0.703253	0.748868	0.710273	0.68586	0.962216	0.737377	0.667285	0.784283	0.713344	0.852644	0.65471	0.623158	0.787408	0.667159	0.685429	0.784338	0.614774	0.664031	0.798636	0.809297	0.663729	0.744216	0.693258	0.673448	0.385637	0.759591
chr5-123000000	6.92281084605345	0.71084	0.766824	0.719758	0.695483	0.792949	0.514798	0.795276	0.651301	0.573858	0.700943	0.797599	0.874949	0.725702	0.478348	0.728272	0.721485	0.538457	0.584265	0.488829	0.605322	0.946153	0.496924	0.680325	0.738111	0.756332	0.521914	0.7014	0.81378	0.748303	0.580186	0.683763	0.61077	0.699507	0.383566	0.650523
chr5-124000000	6.53432835700895	0.726975	0.790551	0.740972	0.712406	0.801901	0.53446	0.80618	0.66144	0.615186	0.723402	0.87956	0.877459	0.773153	0.502466	0.680258	0.928176	0.705256	0.662515	1.00137	0.636823	0.784668	0.579501	0.679263	0.729859	0.771493	0.570465	0.753183	0.810095	0.835343	0.608992	0.695954	0.669457	0.656947	0.381824	0.719808
chr5-125000000	5.04224822539242	0.700172	0.772378	0.726895	0.68519	0.7736	0.617271	0.814023	0.633871	0.597969	0.6777	0.777197	0.863179	0.745796	0.452461	0.830351	0.614614	0.553395	0.607776	0.561596	0.658731	0.762851	0.613472	0.653006	0.75373	0.758197	0.59056	0.678975	0.802319	0.771366	0.648938	0.70034	0.628283	0.673815	0.384218	0.658107
chr5-126000000	-4.77453090106412	0.74464	0.75644	0.702694	0.704293	0.756299	0.651855	0.784793	0.661842	0.662039	0.696967	0.830879	0.699823	0.793245	0.481605	0.848658	0.807269	0.713478	0.712468	1.11597	0.775449	0.647067	0.720104	0.673347	0.719605	0.753996	0.809202	0.673082	0.762082	0.796107	0.739487	0.724487	0.718906	0.684485	0.402057	0.807439
chr5-127000000	-11.1036334697068	0.6585	0.757764	0.718277	0.670506	0.777159	0.546563	0.817225	0.638857	0.570275	0.655178	0.744872	0.622189	0.68693	0.565959	0.701193	0.521862	0.529318	0.552342	0.438969	0.620049	0.642868	0.748888	0.635955	0.667023	0.76677	0.544851	0.588589	0.780458	0.724301	0.63145	0.692827	0.613587	0.636178	0.377673	0.535853
chr5-128000000	-12.4477643923577	0.613422	0.773763	0.73036	0.655342	0.809056	0.498386	0.842596	0.56361	0.529624	0.648152	0.735356	0.716578	0.649116	0.387829	0.635176	0.497225	0.469637	0.543636	0.555676	0.569358	0.62704	0.680491	0.606645	0.627527	0.773315	0.542304	0.610024	0.808038	0.736091	0.568088	0.675159	0.556864	0.61031	0.363439	0.501006
chr5-129000000	-13.3460751878943	0.61967	0.757706	0.728409	0.633079	0.795521	0.511153	0.811388	0.595955	0.512947	0.630088	0.6586	0.731997	0.633959	0.454518	0.594252	0.467801	0.434389	0.489259	0.387196	0.529372	0.701321	0.62494	0.589872	0.631805	0.756875	0.43207	0.600242	0.786952	0.700349	0.520409	0.662681	0.524868	0.614593	0.363275	0.445297
chr5-130000000	-10.7803662581982	0.645227	0.748749	0.704229	0.634074	0.752378	0.503663	0.778879	0.541652	0.537973	0.605139	0.682579	0.595658	0.666974	0.359236	0.716991	0.477618	0.473798	0.575636	0.838489	0.580369	0.655479	0.738312	0.599502	0.687199	0.709823	0.568291	0.580468	0.751831	0.692365	0.656018	0.657657	0.590478	0.610186	0.385149	0.603114
chr5-131000000	8.89961530967276	0.754701	0.748719	0.708846	0.695658	0.753224	0.772282	0.741251	0.726676	0.699278	0.672051	0.624042	0.676015	0.731536	0.712394	0.710973	0.672731	0.788756	0.723326	0.573447	0.73682	0.695489	0.759142	0.692989	0.863247	0.693437	0.690448	0.712811	0.682444	0.718539	0.821217	0.766044	0.711311	0.781099	0.431837	0.913202
chr5-132000000	14.4316583262842	0.834301	0.772008	0.709716	0.738066	0.755125	0.824521	0.742593	0.871692	0.845991	0.708865	0.65005	0.636652	0.844676	1.04855	0.832605	0.770533	0.841537	0.82295	1.01046	0.867494	0.609258	0.915322	0.723086	0.859427	0.697836	0.860581	0.740517	0.6849	0.702669	0.859893	0.769031	0.816662	0.775913	0.44742	1.11753
chr5-133000000	15.1290451718443	0.905815	0.776439	0.723298	0.774885	0.761635	0.930456	0.759089	0.74666	0.889216	0.753824	0.628343	0.702197	0.973412	0.727465	0.920974	0.820825	1.04053	1.01407	1.24444	1.00499	0.63198	0.932904	0.773136	0.823853	0.734364	1.09803	0.781171	0.665888	0.795283	1.09644	0.862082	0.901046	0.82706	0.46398	1.50116
chr5-134000000	14.2850954730835	0.864603	0.78859	0.722817	0.751135	0.781473	0.862481	0.770546	1.70225	0.909407	0.719558	0.645927	0.622615	0.748239	3.0167	0.961915	0.752618	0.954466	0.828551	0.610571	0.837372	0.658232	1.0484	0.746498	0.766576	0.700467	0.82844	0.770187	0.662958	0.786548	0.883659	0.806817	0.910886	0.83223	0.455375	3.25186
chr5-135000000	11.492197786542	0.75352	0.76053	0.730663	0.695903	0.776911	0.791242	0.746441	0.814312	0.697182	0.708167	0.680248	0.857299	0.698339	1.06813	0.647738	0.659826	0.643609	0.64275	0.555054	0.698555	0.791252	0.766995	0.691283	0.791888	0.705924	0.553482	0.725973	0.730007	0.71343	0.676777	0.738858	0.700065	0.752208	0.419687	0.791038
chr5-136000000	10.8497987267078	0.72244	0.703592	0.702459	0.656612	0.743988	0.709522	0.702204	0.658536	0.640507	0.650448	0.726047	0.757808	0.72872	0.556	0.597526	0.637783	0.47542	0.527773	0.399723	0.659399	0.739194	0.706524	0.665614	0.784209	0.661554	0.55599	0.671123	0.684496	0.66038	0.647422	0.670446	0.641248	0.711458	0.418385	0.68941
chr5-137000000	14.2519707940544	0.817519	0.763873	0.749387	0.781108	0.747104	0.81991	0.7973	0.693858	0.75422	0.696791	0.704202	0.644842	0.908122	0.663437	1.21923	0.680038	1.00355	1.0666	1.34685	1.02787	0.592675	0.971163	0.701867	0.834655	0.776514	1.69325	0.687916	0.723311	0.860896	1.10831	0.834595	0.821884	0.744504	0.434006	1.20992
chr5-138000000	15.8578128286556	0.806727	0.737865	0.712219	0.760687	0.702575	0.732167	0.725262	0.697257	0.819487	0.695457	0.671228	0.568467	0.926469	0.579773	0.975457	0.884916	0.902098	0.805347	2.03074	0.912728	0.591119	0.975382	0.695403	0.767025	0.697904	1.25053	0.682468	0.665072	0.804081	0.932256	0.765846	0.836764	0.761646	0.425799	1.16234
chr5-139000000	16.0051931336269	0.86236	0.834669	0.75488	0.823849	0.802394	0.950086	0.797302	1.0106	0.96699	0.788712	0.642353	0.619416	0.789633	1.5438	0.76651	0.960287	1.29858	1.01885	0.979607	0.87495	0.587579	1.01865	0.79308	0.971945	0.756593	1.06724	0.813836	0.648927	0.85484	0.953201	0.851764	0.922211	0.895236	0.4587	1.45257
chr5-140000000	15.8984042177735	0.771227	0.782942	0.746743	0.725833	0.756234	1.09382	0.831112	0.746224	0.751831	0.677211	0.751325	0.593215	0.723739	0.694805	0.895277	0.636398	1.15584	1.21035	0.815402	0.841265	1.14369	0.748798	0.690868	0.948807	0.779455	0.982801	0.797339	0.760856	0.809774	0.891897	0.788868	0.831578	0.791844	0.416659	1.27575
chr5-141000000	12.2420224407795	0.886679	0.823072	0.762879	0.856652	0.7917	0.954513	0.826797	0.795111	0.934169	0.832733	0.69965	0.73273	1.03598	0.724045	0.897344	1.2557	1.27926	1.00417	0.932723	1.01053	0.636801	0.750263	0.804699	1.11453	0.803774	1.32682	0.893341	0.681505	0.893491	0.966779	0.844128	0.978384	0.924028	0.463295	1.5665
chr5-142000000	-2.82232265331212	0.759083	0.817662	0.715924	0.74308	0.791467	0.798906	0.773739	0.74152	0.693702	0.754544	0.829595	0.717405	0.893638	0.536973	0.782634	0.906979	0.740829	0.699376	0.76	0.773781	0.70733	0.735271	0.740337	0.720222	0.73941	0.672288	0.757137	0.746768	0.76817	0.683859	0.720727	0.782098	0.748321	0.412484	0.874246
chr5-143000000	-11.6849197512552	0.671699	0.753874	0.712298	0.673524	0.779234	0.57277	0.788794	0.653353	0.575922	0.68757	0.78805	0.928537	0.678146	0.577044	0.615361	0.595156	0.487391	0.539297	0.399601	0.605928	0.727653	0.624293	0.656964	0.680299	0.727968	0.462353	0.67661	0.779577	0.725751	0.574221	0.691039	0.610051	0.649794	0.383587	0.558127
chr5-144000000	-11.4007634892497	0.609706	0.742358	0.706691	0.610924	0.784593	0.461846	0.782019	0.585512	0.495051	0.622267	0.721881	0.769086	0.648557	0.42746	0.558364	0.457378	0.361011	0.451188	0.367981	0.539207	0.719552	0.601232	0.603951	0.658732	0.704729	0.401898	0.613466	0.768212	0.662894	0.497375	0.653957	0.508267	0.609056	0.370098	0.416738
chr5-145000000	-2.70268520525214	0.756008	0.768784	0.706398	0.709696	0.761082	0.728595	0.787661	1.04507	0.672323	0.685596	0.809295	0.689056	0.733224	1.19236	1.02665	0.637753	0.674439	0.663878	0.929614	0.703653	0.630798	0.867187	0.680396	0.794826	0.726722	0.713788	0.665116	0.776747	0.792741	0.716684	0.721694	0.731741	0.703783	0.403301	0.919066
chr5-146000000	5.97496155666195	0.732711	0.786451	0.732317	0.738493	0.77631	0.679916	0.793172	0.702964	0.68597	0.736382	0.906107	0.745809	0.85293	0.528504	0.907209	0.910854	0.797066	0.755335	1.33262	0.715152	0.696683	0.788961	0.706804	0.880993	0.763965	0.891403	0.683316	0.796318	0.799476	0.624901	0.718901	0.723431	0.710279	0.393979	0.785611
chr5-147000000	3.65049120324086	0.640822	0.775122	0.732287	0.71754	0.771252	0.64758	0.78479	0.648809	0.591223	0.683405	0.822496	0.670781	0.740248	0.448355	0.828782	0.582645	0.532922	0.601989	0.711664	0.67102	0.662305	0.77516	0.649604	0.679568	0.741659	1.0212	0.612573	0.79881	0.74185	0.611138	0.72276	0.640466	0.649046	0.375313	0.678809
chr5-148000000	10.749196121872	0.797731	0.762658	0.704271	0.732141	0.772661	0.946911	0.758733	0.740654	0.727844	0.727256	0.738413	0.912551	0.801895	0.717513	0.661256	0.739044	0.737211	0.740924	0.889279	0.788237	0.60377	0.75191	0.713065	0.818444	0.705494	0.731456	0.754787	0.700418	0.74282	0.75955	0.748125	0.794198	0.771816	0.430777	1.02342
chr5-149000000	16.0886447317887	0.925817	0.79588	0.71493	0.810868	0.774722	1.19287	0.728724	0.844627	1.0032	0.765629	0.579616	0.72447	0.969754	1.0028	1.04304	1.05428	0.945855	0.846996	0.826106	0.990802	0.57479	1.05194	0.805846	0.802211	0.682773	1.13511	0.90898	0.626145	0.781089	0.918009	0.790493	0.932254	0.954487	0.486289	1.43929
chr5-150000000	12.8159636415155	0.83427	0.771187	0.710602	0.747542	0.771336	0.877197	0.776202	0.716253	0.760485	0.717736	0.703162	0.695121	0.817124	0.669383	0.841008	0.778873	0.875005	0.861811	0.529033	0.854043	0.92883	0.725817	0.734983	0.771453	0.726479	0.867586	0.762078	0.703191	0.77155	0.851789	0.77807	0.796617	0.82893	0.439556	1.11374
chr5-151000000	-4.15513103718283	0.72384	0.728675	0.701873	0.687906	0.748922	0.677388	0.764878	0.675275	0.640156	0.675288	0.755328	0.746975	0.693035	0.737623	0.707365	0.644934	0.575149	0.569048	0.867701	0.677053	0.686523	0.776532	0.656923	0.871603	0.718148	0.672562	0.688315	0.740592	0.748035	0.696073	0.71161	0.687829	0.690568	0.405351	0.813603
chr5-152000000	-9.81438749253288	0.619889	0.703116	0.682247	0.624117	0.738373	0.477789	0.76303	0.598118	0.523255	0.623314	0.730841	0.802792	0.667405	0.436985	0.565259	0.520076	0.415472	0.474542	0.359938	0.552613	0.688981	0.55076	0.601887	0.720761	0.69904	0.440061	0.637402	0.752995	0.659825	0.555888	0.636692	0.560955	0.61886	0.384037	0.469235
chr5-153000000	-5.70950556231864	0.808844	0.753059	0.719441	0.726297	0.759199	0.751433	0.769735	1.17934	0.742796	0.732085	0.757964	0.750262	0.79387	1.38045	0.681032	0.849219	0.800194	0.731037	0.470869	0.772128	0.656803	0.805477	0.721723	0.801	0.722165	0.678039	0.785205	0.702599	0.818179	0.718011	0.735183	0.798572	0.781644	0.429379	0.970594
chr5-154000000	-6.74711923828873	0.773963	0.751741	0.730593	0.711134	0.775746	0.698836	0.771227	0.684744	0.662879	0.703554	0.790382	0.773488	0.874039	0.465748	0.938957	0.72215	0.769206	0.724769	1.21778	0.80566	0.695521	0.816851	0.684411	0.785288	0.739506	0.819033	0.695905	0.727097	0.773677	0.805142	0.725412	0.742226	0.72961	0.418733	0.938494
chr5-155000000	-9.88770879532258	0.632365	0.699899	0.723102	0.618254	0.756354	0.527882	0.775877	0.669313	0.54285	0.621161	0.723196	0.822179	0.650267	0.554498	0.539358	0.481521	0.436183	0.486285	0.363267	0.564378	0.656842	0.609491	0.596239	0.741577	0.696586	0.434191	0.644106	0.718768	0.644516	0.549877	0.637075	0.5566	0.610054	0.365136	0.497181
chr5-156000000	-6.05542008167357	0.741999	0.734867	0.691364	0.654182	0.74555	0.711658	0.752445	0.630576	0.603692	0.661456	0.735744	0.804314	0.771463	0.547987	0.732264	0.604655	0.517414	0.544757	0.447241	0.678624	0.649804	0.657409	0.638108	0.728972	0.695501	0.618231	0.666097	0.689312	0.682019	0.701042	0.657706	0.682922	0.676371	0.41865	0.809439
chr5-157000000	-2.17197730083056	0.759959	0.766506	0.721243	0.680499	0.781601	0.65934	0.773576	0.689621	0.647647	0.67422	0.784718	0.861633	0.722213	0.546581	0.682027	0.64362	0.567342	0.601651	0.588127	0.684271	0.713538	0.692997	0.658768	0.719367	0.701437	0.566103	0.708701	0.752311	0.730834	0.704957	0.689796	0.720287	0.722334	0.413872	0.823789
chr5-158000000	-2.55791202854134	0.759446	0.773221	0.744842	0.696686	0.786141	0.668103	0.816179	1.00841	0.690075	0.723275	0.838469	0.83787	0.666748	1.274	0.627857	0.708227	0.714397	0.682116	0.476663	0.692714	0.646565	0.798249	0.691379	0.792322	0.730627	0.540286	0.775945	0.781031	0.792147	0.679084	0.716032	0.723706	0.725425	0.403819	0.733101
chr5-159000000	-4.33292179746219	0.828501	0.788635	0.712635	0.756217	0.767733	0.709133	0.768808	0.769459	0.710547	0.736835	0.798723	0.861101	0.903055	0.678985	0.819634	0.817643	0.81419	0.764083	0.774943	0.866409	0.649708	0.715063	0.727302	0.76458	0.741289	0.973415	0.780984	0.716832	0.795928	0.859475	0.756381	0.820453	0.756877	0.433409	1.15868
chr5-160000000	-8.56900807261198	0.65659	0.740349	0.698538	0.635311	0.775742	0.537396	0.794741	0.62394	0.548254	0.632902	0.776722	0.826208	0.659302	0.490572	0.542246	0.514538	0.460588	0.487573	0.363751	0.584273	0.666001	0.634878	0.614359	0.691884	0.703976	0.435637	0.64133	0.756647	0.667996	0.546381	0.655073	0.582258	0.630201	0.384078	0.485912
chr5-161000000	-10.0854954550248	0.600041	0.743556	0.73655	0.634178	0.781882	0.467129	0.822245	0.558399	0.504181	0.623393	0.676127	0.829409	0.631893	0.366094	0.567864	0.468653	0.426226	0.490088	0.390284	0.51176	0.661319	0.590458	0.579923	0.776221	0.761362	0.413884	0.60848	0.808366	0.715914	0.485243	0.652778	0.518983	0.595886	0.358163	0.407662
chr5-162000000	-8.38120467982019	0.642198	0.746932	0.769391	0.659774	0.788875	0.524583	0.826463	0.581013	0.531515	0.640002	0.71212	0.659135	0.715322	0.387152	0.694985	0.511193	0.569667	0.637834	0.630658	0.651567	0.747544	0.603084	0.614081	0.781813	0.744508	0.647859	0.609395	0.768881	0.739846	0.654486	0.70436	0.569022	0.640263	0.373215	0.596405
chr5-163000000	-8.29471389254035	0.647967	0.767021	0.727459	0.64343	0.80795	0.496287	0.838768	0.587792	0.539081	0.656586	0.692258	0.880876	0.658111	0.387269	0.566652	0.48306	0.38196	0.455609	0.383096	0.554263	0.685869	0.584836	0.627965	0.655399	0.761069	0.40888	0.609659	0.840211	0.70953	0.518117	0.661866	0.537483	0.623806	0.365383	0.438664
chr5-164000000	-9.64654387856404	0.630174	0.769905	0.755118	0.640592	0.80462	0.451506	0.84679	0.561695	0.504672	0.637861	0.674163	0.908305	0.643214	0.362417	0.595583	0.473857	0.367329	0.483446	0.371244	0.521891	0.773347	0.526482	0.588726	0.642523	0.769525	0.393116	0.585423	0.826085	0.700487	0.488427	0.662247	0.507274	0.606032	0.357569	0.416906
chr5-165000000	-9.33532250646947	0.669509	0.773807	0.746426	0.657156	0.80627	0.473875	0.834199	0.610705	0.537087	0.66526	0.736482	0.923607	0.692634	0.43022	0.634152	0.545945	0.417693	0.496067	0.395689	0.572049	0.726957	0.538304	0.62043	0.773907	0.768836	0.436356	0.652544	0.823751	0.731516	0.519987	0.674583	0.551104	0.624151	0.367617	0.470688
chr5-166000000	-6.17591675473333	0.695439	0.791257	0.741024	0.683982	0.800253	0.50404	0.816969	0.622277	0.607755	0.723035	0.804043	0.935618	0.699954	0.442182	0.614613	0.659118	0.495909	0.52161	0.390832	0.609557	0.668157	0.536488	0.655272	0.746401	0.776428	0.459424	0.706982	0.821611	0.761963	0.578669	0.679234	0.614279	0.658291	0.382069	0.568685
chr5-167000000	0.353105898451311	0.813486	0.785867	0.72082	0.744597	0.784631	0.764222	0.76027	0.718806	0.762572	0.758919	0.816712	0.667446	0.818734	0.572276	0.882875	0.922232	0.7131	0.628242	0.748179	0.752503	0.637094	0.852478	0.739373	0.863397	0.727284	0.758613	0.756282	0.726379	0.79834	0.712523	0.731724	0.791291	0.770566	0.425647	0.939652
chr5-168000000	6.69870854010354	0.839083	0.748283	0.710235	0.710667	0.760448	0.743996	0.74227	0.755179	0.754304	0.700514	0.744073	0.776717	0.706886	0.893027	0.572579	0.746161	0.580708	0.57132	0.47657	0.701624	0.658607	0.776611	0.713351	0.771244	0.685605	0.584939	0.782047	0.695761	0.695099	0.684739	0.693	0.750355	0.78458	0.434213	0.850249
chr5-169000000	10.3282610469575	0.852206	0.757901	0.710103	0.732603	0.772397	0.851679	0.734303	0.787543	0.79495	0.742109	0.773147	0.82405	0.806717	0.828377	0.685881	0.89006	0.642481	0.632794	0.429322	0.790228	0.703232	0.732582	0.758442	0.82058	0.67456	0.668264	0.791761	0.693581	0.711024	0.720189	0.733178	0.764233	0.831976	0.441749	0.92569
chr5-170000000	13.4001219476513	0.775376	0.755443	0.743541	0.751668	0.768914	0.800238	0.780575	1.25908	0.82561	0.699387	0.663882	0.611406	0.720719	1.45047	0.71909	0.777174	0.761998	0.69221	0.787434	0.745379	0.682925	0.831711	0.722755	0.845505	0.738495	1.00371	0.727642	0.735409	0.786022	0.758595	0.744188	0.80875	0.789498	0.424663	0.991395
chr5-171000000	14.6129838177921	0.87591	0.81589	0.718831	0.789112	0.758353	0.831895	0.762089	0.761717	0.913662	0.768681	0.70265	0.593936	0.906768	0.786557	0.924842	0.927498	0.837259	0.791117	1.97792	0.85155	0.676943	1.11616	0.778116	0.789187	0.711228	1.02348	0.795815	0.695316	0.773396	0.826161	0.774116	0.84493	0.885999	0.453939	1.13055
chr5-172000000	15.4276581079783	0.938403	0.811425	0.727193	0.801939	0.787296	0.95439	0.76921	1.43574	0.968007	0.762881	0.649858	0.697709	0.86158	1.79106	0.777193	0.901896	0.982847	0.866857	0.726883	0.923562	0.654616	0.957254	0.789546	0.784149	0.708298	1.07441	0.856124	0.644633	0.832245	0.963416	0.818956	0.923668	0.909023	0.469688	1.33544
chr5-173000000	15.6322263405123	0.869765	0.775784	0.71656	0.737996	0.777162	0.818777	0.735188	0.754364	0.79928	0.743463	0.74442	0.906246	0.84299	0.735971	0.667817	0.836163	0.699772	0.672829	0.542258	0.806935	0.738031	0.63125	0.755045	0.812524	0.703636	0.733535	0.837218	0.704447	0.750543	0.774051	0.753057	0.826331	0.845915	0.44308	1.00594
chr5-174000000	15.3529532777377	0.821275	0.755096	0.738718	0.698331	0.758425	0.742006	0.740162	1.13134	0.769193	0.692872	0.767556	0.866853	0.711244	1.41947	0.679073	0.710604	0.718799	0.655519	0.472157	0.701669	0.747411	0.738626	0.710968	0.836085	0.697364	0.625178	0.730037	0.697344	0.760526	0.705626	0.706494	0.761788	0.762634	0.42813	0.850215
chr5-175000000	15.5252455739173	0.70409	0.60252	0.565372	0.594507	0.586276	0.685113	0.580516	0.660264	0.758325	0.546262	0.482284	0.46578	0.685071	0.726086	0.720215	0.672573	0.863374	0.79729	0.603364	0.741008	0.580889	0.743195	0.588081	0.857369	0.533813	0.835273	0.574808	0.492645	0.577654	0.767408	0.61775	0.694444	0.686711	0.464382	1.03936
chr5-176000000	13.8110011147533	0.99606	0.834903	0.786073	0.946257	0.818127	1.13101	0.825038	0.88478	1.31259	0.821699	0.596702	0.570574	1.07776	1.02261	1.27777	1.14533	1.45063	1.1828	1.5099	1.17381	0.591186	1.13637	0.879714	1.05009	0.764886	2.10425	0.880539	0.638732	0.899454	1.16413	0.951393	1.0821	1.03682	0.502719	2.02328
chr5-177000000	13.2935979746993	0.662447	0.580566	0.575204	0.603574	0.566054	0.721523	0.555521	0.596851	0.888132	0.521443	0.359282	0.42383	0.731857	0.581931	0.61703	0.789638	0.790832	0.726161	0.572435	0.75748	0.493259	0.673053	0.563002	0.637574	0.51663	1.23136	0.639591	0.431046	0.576387	0.795965	0.617889	0.671691	0.679908	0.480254	1.06776
chr5-178000000	15.5709280689536	0.834677	0.725464	0.710486	0.676059	0.724479	0.751234	0.706727	0.753754	0.955979	0.617378	0.507342	0.551962	0.708624	0.835648	0.704454	0.634005	0.753002	0.850834	0.486814	0.743885	1.56794	0.640878	0.676415	0.724285	0.643939	0.758061	0.76866	0.620196	0.628347	0.858694	0.717668	0.741703	0.950422	0.479307	1.09432
chr5-179000000	16.2439575125049	0.904651	0.80712	0.787498	0.832394	0.767353	0.878568	0.782755	0.74604	1.1152	0.728227	0.589082	0.482665	0.997609	0.632127	1.33241	0.848864	1.07406	1.01268	1.64831	0.99912	0.744251	1.09996	0.771145	0.815664	0.743025	1.57567	0.754143	0.661556	0.840982	1.08567	0.863843	0.910499	0.870511	0.480096	1.45059
chr6-0	11.1380029368921	0.703423	0.653328	0.641177	0.615992	0.655445	0.673024	0.660684	0.689993	0.719062	0.591251	0.568278	0.578138	0.651065	0.648458	0.656463	0.616005	0.562655	0.582504	0.633583	0.610481	0.850594	0.659949	0.625346	0.618243	0.6059	0.459681	0.661302	0.61748	0.600344	0.634766	0.623338	0.605886	0.677966	0.404366	0.871153
chr6-1000000	11.2623951573074	0.839503	0.793001	0.740877	0.735331	0.798797	0.757172	0.814296	2.17478	0.953266	0.729692	0.701733	0.692963	0.698786	2.81872	0.592814	0.804071	0.777591	0.625374	0.416384	0.704715	0.701447	0.888559	0.728217	0.764132	0.739791	0.452896	0.807571	0.718619	0.845116	0.729122	0.750273	0.860889	0.804001	0.440935	0.951314
chr6-2000000	13.6790396256863	0.791075	0.783876	0.731498	0.737651	0.769928	0.804833	0.770617	0.74822	0.768441	0.742328	0.755099	0.68449	0.833814	0.59596	0.693244	0.833115	0.770842	0.732714	0.762409	0.760086	0.75058	0.732029	0.718735	0.714505	0.720401	0.524104	0.72382	0.742976	0.766159	0.765669	0.756799	0.776373	0.766477	0.420921	1.0213
chr6-3000000	15.2861515437925	0.890862	0.811856	0.733834	0.831802	0.795232	0.900904	0.78079	0.841877	0.995462	0.803921	0.755258	0.742965	0.884138	0.817133	0.831562	1.07602	1.10054	0.929283	0.839944	0.895675	0.710981	0.803408	0.799065	0.781002	0.73542	0.752496	0.869002	0.69539	0.8145	0.90168	0.820713	0.929196	0.856298	0.457806	1.28426
chr6-4000000	14.312718029577	0.78457	0.772891	0.717042	0.747046	0.766476	0.687739	0.783383	0.745828	0.759008	0.727633	0.75453	0.746959	0.789395	0.713034	0.841987	0.878006	0.767105	0.777356	2.18037	0.784262	0.744403	1.09219	0.718036	0.78545	0.724209	0.68763	0.748777	0.734189	0.790957	0.772373	0.74706	0.763892	0.744595	0.422383	0.887094
chr6-5000000	10.8576147859254	0.794467	0.786099	0.736725	0.741393	0.793049	0.818336	0.761495	0.918101	0.767864	0.737171	0.779466	0.548419	0.808973	1.05863	0.691468	0.817007	0.780177	0.729471	0.72398	0.788358	0.756591	0.929408	0.749664	0.812952	0.714233	0.569303	0.7661	0.722705	0.758692	0.752885	0.748484	0.846507	0.801063	0.428351	0.913132
chr6-6000000	8.27468798771548	0.779062	0.784497	0.693416	0.70527	0.763776	0.740542	0.761673	0.857503	0.71498	0.708279	0.761772	0.912036	0.692975	0.907888	0.568523	0.713809	0.678345	0.602915	0.367482	0.694105	0.693394	0.652819	0.69899	0.807466	0.671936	0.492823	0.764133	0.688988	0.734233	0.73212	0.711042	0.765983	0.749261	0.428226	0.885306
chr6-7000000	4.45238471436158	0.835355	0.807867	0.735937	0.759131	0.781162	0.757361	0.776085	0.798329	0.801831	0.730779	0.713247	0.692557	0.846167	0.753631	0.994754	0.788646	0.936974	0.841328	0.836776	0.855042	0.631429	0.887591	0.740985	0.771978	0.733699	0.610714	0.763711	0.727448	0.825057	0.90101	0.776122	0.81828	0.757037	0.436801	1.01967
chr6-8000000	-2.34226349058438	0.681278	0.746415	0.716618	0.664421	0.767836	0.543687	0.792606	0.62326	0.574484	0.655823	0.764986	0.819689	0.690674	0.426496	0.631135	0.540537	0.504228	0.569811	0.548316	0.619189	0.653148	0.685006	0.624502	0.727426	0.731418	0.379704	0.623736	0.775131	0.74304	0.63879	0.687191	0.629832	0.632772	0.384748	0.601146
chr6-9000000	-4.51220616811564	0.664554	0.766494	0.704921	0.650228	0.79261	0.472913	0.829453	0.618292	0.532097	0.645554	0.717618	0.850522	0.632662	0.427656	0.579832	0.487955	0.378777	0.487697	0.371874	0.540769	0.713135	0.603703	0.608763	0.666503	0.733693	0.326561	0.639312	0.788911	0.667341	0.549971	0.678826	0.549157	0.6234	0.373612	0.451104
chr6-10000000	0.418485285856969	0.816489	0.794592	0.746133	0.728659	0.794055	0.688439	0.850332	1.6266	0.795837	0.728185	0.801523	0.72098	0.776998	2.07173	0.732684	0.819611	1.09243	0.906765	0.921248	0.792516	0.642873	0.832984	0.709635	0.840684	0.775337	0.602525	0.734267	0.766639	0.962673	0.847337	0.764921	0.840837	0.736049	0.420439	1.15057
chr6-11000000	7.24724855320898	0.792093	0.824349	0.723091	0.72938	0.786714	0.735727	0.76616	0.724145	0.691221	0.747609	0.81266	0.936565	0.754858	0.635526	0.63542	0.773127	0.667286	0.660277	0.556929	0.701321	0.701138	0.620169	0.710133	0.751354	0.732181	0.381884	0.758333	0.760241	0.764049	0.707815	0.732197	0.74334	0.761387	0.412739	0.845577
chr6-12000000	9.58684670563761	0.750995	0.796873	0.714415	0.728677	0.794412	0.659722	0.806815	0.690857	0.701538	0.750403	0.840214	0.724689	0.777414	0.617774	0.717556	0.77548	0.67316	0.646414	0.886826	0.679313	0.710353	0.74425	0.718553	0.834046	0.748749	0.538335	0.717925	0.794661	0.798208	0.67194	0.734873	0.74642	0.698254	0.397482	0.781934
chr6-13000000	12.7274648130757	0.795615	0.803759	0.733818	0.78254	0.78641	0.730807	0.780437	0.740313	0.767738	0.745563	0.829677	0.633656	0.834133	0.606263	0.864354	0.851471	0.88158	0.822135	0.919376	0.813863	0.684535	0.836655	0.753633	0.755711	0.750657	0.657732	0.727566	0.763504	0.790673	0.837446	0.782902	0.799901	0.768478	0.421373	0.999707
chr6-14000000	14.8885399340036	0.852099	0.78985	0.690373	0.761726	0.751038	0.739761	0.75826	0.766792	0.809256	0.762406	0.843484	0.7065	0.866518	0.710757	0.744989	0.996324	0.681021	0.648752	0.641028	0.757273	0.834786	0.593102	0.762563	0.752486	0.697024	0.702679	0.811479	0.739139	0.745928	0.727275	0.7172	0.80154	0.784695	0.435144	1.0956
chr6-15000000	13.9776068237589	0.845595	0.818162	0.783173	0.789451	0.765119	0.725637	0.776945	0.713684	0.85007	0.773658	0.868059	0.70108	0.913676	0.537359	0.873645	1.2718	1.00054	0.782904	5.00083	0.798677	0.687134	1.41641	0.759518	0.770584	0.764247	1.10828	0.751656	0.73505	0.815145	0.769765	0.734971	0.86098	0.780233	0.43178	1.1411
chr6-16000000	11.3674058608042	0.797395	0.7872	0.719359	0.710513	0.776521	0.750918	0.77816	0.725969	0.723671	0.714731	0.814866	0.83278	0.76064	0.602369	0.641745	0.707352	0.651334	0.610569	0.542218	0.678236	0.66748	0.692339	0.708643	0.771166	0.718779	0.489011	0.714214	0.747811	0.757791	0.762704	0.709721	0.721047	0.715865	0.419661	0.851953
chr6-17000000	7.19515604659959	0.765338	0.790381	0.72932	0.701745	0.785689	0.659349	0.778085	0.660684	0.683774	0.69263	0.723433	0.612339	0.762593	0.554928	0.908352	0.598044	0.630156	0.651266	1.12676	0.707121	0.679789	0.825603	0.680375	0.797371	0.71538	0.569412	0.645682	0.749657	0.722838	0.80974	0.725937	0.705506	0.702986	0.41618	0.83253
chr6-18000000	-0.919275527590952	0.713783	0.77869	0.743965	0.705924	0.794688	0.601366	0.78775	0.670638	0.623683	0.700646	0.780569	0.822919	0.760524	0.481402	0.73056	0.627183	0.617082	0.63418	0.706634	0.69255	0.681553	0.672714	0.675874	0.725053	0.741543	0.489486	0.654001	0.773553	0.751119	0.70275	0.738408	0.67794	0.671741	0.396659	0.738745
chr6-19000000	-3.78238190567238	0.676472	0.749435	0.715748	0.647628	0.77358	0.568939	0.797701	0.625226	0.565716	0.675699	0.739985	0.864241	0.667625	0.455274	0.584299	0.572872	0.510328	0.55887	0.378171	0.595865	0.730241	0.564913	0.620607	0.734829	0.732425	0.404562	0.676625	0.759915	0.708394	0.625807	0.706799	0.625217	0.651099	0.386174	0.595935
chr6-20000000	0.731635093135843	0.75405	0.795031	0.743977	0.728852	0.782792	0.613209	0.801997	0.63808	0.666331	0.737184	0.804496	0.605907	0.843624	0.443582	0.73208	0.790368	0.648502	0.635437	1.23907	0.737769	0.657101	0.816079	0.707459	0.737192	0.759818	0.535229	0.668627	0.802905	0.803251	0.768876	0.755138	0.739459	0.689708	0.4016	0.816316
chr6-21000000	2.93259454029622	0.774945	0.806313	0.765977	0.74486	0.767374	0.583308	0.811311	0.670312	0.718535	0.746552	0.81964	0.654706	0.905183	0.472932	0.786818	0.931682	0.834863	0.796404	1.96922	0.766004	0.676634	0.824089	0.701144	0.771891	0.774914	0.752499	0.713595	0.774865	0.809891	0.777922	0.722746	0.789367	0.707084	0.415449	0.901009
chr6-22000000	-2.45185726371032	0.702049	0.750187	0.732374	0.699193	0.796949	0.522158	0.816861	0.629324	0.589327	0.70518	0.816044	0.830917	0.750726	0.412847	0.733804	0.652667	0.482086	0.552835	0.583585	0.612689	0.809085	0.622314	0.677402	0.672123	0.778823	0.481675	0.652888	0.824736	0.757628	0.564053	0.693649	0.606857	0.666163	0.377035	0.555538
chr6-23000000	-4.726594678787	0.633089	0.758571	0.724015	0.624934	0.792489	0.492738	0.807782	0.573094	0.533674	0.62296	0.699913	0.89232	0.636105	0.39455	0.571481	0.451341	0.354182	0.46438	0.371315	0.531496	0.763688	0.574621	0.609328	0.647463	0.737236	0.333516	0.615773	0.78636	0.658687	0.523593	0.667817	0.501589	0.622506	0.370515	0.430879
chr6-24000000	2.51639347078686	0.74796	0.777965	0.747645	0.728565	0.781683	0.720922	0.793396	0.673495	0.663723	0.72406	0.819484	0.783171	0.85514	0.515516	0.834504	0.727954	0.846529	0.788133	0.776025	0.803826	0.694003	0.720776	0.698234	0.783587	0.752203	0.601216	0.723811	0.762931	0.794619	0.791271	0.770527	0.73117	0.7132	0.407472	0.946016
chr6-25000000	10.7947481554908	0.736081	0.781638	0.705885	0.730223	0.779643	0.727677	0.801797	0.699129	0.695391	0.713053	0.824207	0.776468	0.769337	0.528666	0.709552	0.778754	0.635263	0.609867	0.966687	0.662068	0.667722	0.782309	0.708068	0.779934	0.759879	0.481354	0.685594	0.815397	0.804247	0.668413	0.722828	0.730324	0.695583	0.395658	0.741867
chr6-26000000	13.4469803454671	0.646039	0.687599	0.912535	0.698454	0.634905	0.612669	0.740983	0.652415	0.623226	0.61645	0.841897	0.635335	1.1178	0.643553	0.554457	0.683643	1.87719	2.129	0.577186	1.42993	0.509182	0.610323	0.590788	0.767262	0.717211	1.96311	0.528772	0.629354	1.03256	1.42324	1.25537	0.867573	0.56485	0.412402	1.86856
chr6-27000000	15.3526547068484	0.802926	0.877563	0.968019	0.783887	0.794888	0.721035	0.883034	0.815726	0.777822	0.7312	1.05914	0.874039	0.996852	1.02788	0.604466	0.742103	2.1548	2.42047	0.492198	1.35789	0.710414	0.708088	0.706821	0.836249	0.843018	1.75562	0.639797	0.791287	1.11479	1.28076	1.6338	0.978785	0.726478	0.41126	1.94067
chr6-28000000	15.3526573864692	0.794706	0.8091	0.759601	0.74283	0.769436	0.708854	0.863676	1.27538	0.836213	0.702043	1.00837	0.814667	0.738313	2.06476	0.814745	0.704912	1.92626	1.96407	0.629618	0.994265	0.693827	0.839067	0.71694	0.828654	0.792038	0.680482	0.633192	0.800807	1.02725	1.19466	1.40781	0.912243	0.717945	0.411647	1.544
chr6-29000000	16.263433650458	0.757338	0.785021	0.718402	0.707781	0.771757	0.792272	0.727278	0.853067	0.706218	0.675458	0.667171	0.792901	0.696619	1.11849	0.63976	0.686769	0.897709	0.77289	0.44593	0.674769	0.74176	0.674431	0.677832	0.770569	0.689134	0.64249	0.706015	0.695926	0.738638	0.732628	0.751152	0.7217	0.721662	0.417439	0.909984
chr6-30000000	17.4378191031429	0.892095	0.806915	0.759106	0.838955	0.78351	0.967573	0.78834	0.872493	0.886452	0.751216	0.765006	0.684326	0.945373	1.21353	1.16292	0.813423	1.53304	1.45364	0.882132	1.08574	0.75855	0.886563	0.765817	0.897674	0.740718	1.12794	0.74729	0.720819	0.941332	1.23811	0.903529	0.952789	0.854092	0.458628	1.63152
chr6-31000000	17.4128367550525	0.883743	0.760702	0.724376	0.807436	0.735259	1.08328	0.723752	0.741275	0.928123	0.733818	0.599398	0.67151	0.995015	0.707318	1.06432	0.894261	1.69007	1.62297	0.882024	1.14659	0.595757	0.793373	0.758496	0.900822	0.714818	1.29307	0.817397	0.642056	0.966765	1.31081	0.922617	0.97277	0.854763	0.48603	1.94448
chr6-32000000	17.1340863247449	0.74273	0.743169	0.695388	0.723546	0.75027	0.893554	0.709968	0.719457	0.721431	0.684143	0.630348	0.722884	0.805851	0.696197	0.646515	0.64293	1.07371	1.05269	0.566654	0.882383	0.603703	0.716271	0.66477	0.729479	0.682394	0.782132	0.759753	0.663896	0.790404	0.95679	0.819029	0.781015	0.735742	0.432804	1.2119
chr6-33000000	17.1783690020179	0.966363	0.793031	0.761518	0.874453	0.786769	1.18605	0.759503	0.853211	1.14578	0.776199	0.60013	0.709871	1.04575	1.07744	0.992326	1.19832	1.68124	1.47543	0.81262	1.13607	0.647867	0.898727	0.848747	0.906384	0.726421	1.27547	0.896082	0.636155	0.922602	1.0829	0.881622	1.11997	1.00289	0.500252	1.91442
chr6-34000000	16.5506662562765	0.880039	0.802645	0.755864	0.796279	0.767641	0.847377	0.770839	0.719041	1.00335	0.750976	0.631549	0.49721	0.977838	0.579855	0.899418	0.955137	1.07686	0.988261	1.25005	1.02038	0.54925	1.06798	0.766331	0.916299	0.71534	1.07415	0.77727	0.666385	0.814447	1.06693	0.843178	0.895265	0.852425	0.467644	1.3595
chr6-35000000	16.3282665012815	0.910678	0.843743	0.747141	0.837677	0.812564	0.885516	0.771909	0.796148	0.958112	0.784299	0.674408	0.624745	0.95245	0.833104	0.904553	1.0576	1.18525	0.989485	0.868144	0.988387	0.599593	0.918105	0.787719	0.854508	0.749249	0.96121	0.824143	0.683305	0.86021	1.01866	0.857273	0.890337	0.839868	0.461007	1.441
chr6-36000000	16.3841143358828	0.910792	0.806857	0.717505	0.787825	0.758816	0.973281	0.769774	0.821991	0.951762	0.750425	0.680635	0.740487	0.950311	0.817107	0.986862	0.896455	1.0446	0.970932	1.01732	0.990216	0.608982	0.930693	0.779463	0.846271	0.726912	0.846334	0.789733	0.68099	0.805854	1.00149	0.811105	0.920288	0.849697	0.462681	1.24587
chr6-37000000	14.9710029482855	0.893394	0.801413	0.717366	0.781914	0.751588	0.915438	0.784917	0.972459	0.917146	0.775198	0.702637	0.63947	0.930204	1.39843	0.848566	0.993088	1.15157	0.957686	1.16099	0.955444	0.608718	1.04141	0.761833	0.895753	0.772757	0.761194	0.760996	0.708221	0.869258	0.981345	0.804852	0.954394	0.815526	0.454058	1.47652
chr6-38000000	13.8079281127372	0.736101	0.774583	0.690061	0.701608	0.771	0.669288	0.767508	0.68538	0.748912	0.717553	0.784382	0.64289	0.725264	0.537652	0.630881	0.729222	0.550017	0.555242	0.597568	0.679374	0.600651	0.79563	0.689868	0.794122	0.722186	0.542293	0.663945	0.788186	0.776545	0.671748	0.720174	0.692754	0.70336	0.403542	0.724413
chr6-39000000	14.3288846163589	0.823214	0.775799	0.696053	0.732814	0.756156	0.864237	0.718602	0.765876	0.799404	0.71907	0.711862	0.756349	0.75066	0.818559	0.68164	0.839834	0.720364	0.665936	0.607051	0.75677	0.698497	0.768282	0.745859	0.800183	0.698433	0.705951	0.799248	0.715555	0.729634	0.734141	0.74684	0.756502	0.813893	0.440421	0.943875
chr6-40000000	15.0876484704152	0.849878	0.720197	0.66543	0.742485	0.73339	0.933057	0.70955	0.814409	0.771858	0.729217	0.749874	0.833418	0.859981	0.929628	0.660859	0.966492	0.721826	0.64263	0.436918	0.821766	0.761954	0.665475	0.763811	0.77005	0.651659	0.660786	0.808768	0.69462	0.694883	0.730796	0.737146	0.796923	0.84833	0.454441	0.940125
chr6-41000000	15.7297442274632	0.917109	0.821149	0.743656	0.801729	0.785145	1.06833	0.819322	1.36299	1.03842	0.771398	0.655197	0.697485	0.851456	2.17222	0.85368	1.17164	1.48796	1.17026	0.75143	0.954988	0.634225	0.933751	0.800118	0.817211	0.77237	0.752238	0.850517	0.680496	0.907864	0.967575	0.838679	0.987931	0.942716	0.471241	1.46913
chr6-42000000	16.642407241167	0.880776	0.774729	0.736226	0.785883	0.748045	0.818537	0.776957	0.725356	0.901045	0.72873	0.680003	0.53782	1.00463	0.682978	1.14338	0.919693	1.22219	1.15216	1.37032	1.02811	0.563411	1.04527	0.754634	0.822119	0.750902	1.11112	0.724158	0.705866	0.84992	1.16701	0.84682	0.948286	0.801722	0.455606	1.50462
chr6-43000000	17.2930238333506	0.923609	0.812734	0.753092	0.859432	0.809731	0.960861	0.758794	0.826755	1.0054	0.786109	0.568494	0.66655	0.986643	0.867762	1.15771	1.01265	1.29184	1.15285	0.854367	1.09916	0.557383	0.925879	0.845836	0.829234	0.708348	1.09215	0.893642	0.631061	0.821762	1.13111	0.901627	0.981445	0.963916	0.491317	1.61969
chr6-44000000	14.1903768938424	0.850801	0.756645	0.732268	0.79703	0.764738	0.935157	0.747914	0.750038	0.818418	0.75248	0.661952	0.7103	0.897964	0.647368	0.907728	0.928221	0.973458	0.882911	0.747589	0.890867	0.650897	0.788363	0.767558	0.813362	0.746341	0.936212	0.788076	0.709329	0.804017	0.91734	0.822577	0.852856	0.8428	0.447062	1.27552
chr6-45000000	10.2163446676169	0.734461	0.760625	0.721861	0.68803	0.770929	0.590818	0.800395	0.766606	0.652129	0.687944	0.73232	0.783606	0.691653	0.751811	0.601175	0.656996	0.633327	0.612814	0.58262	0.629226	0.677918	0.716499	0.689685	0.688148	0.730185	0.394181	0.66917	0.798374	0.734866	0.642463	0.705455	0.667759	0.692318	0.397425	0.674607
chr6-46000000	7.49574772739294	0.726051	0.776282	0.754045	0.692863	0.812043	0.660875	0.806319	0.669631	0.635369	0.696332	0.777809	0.795413	0.70837	0.52416	0.602823	0.596395	0.606892	0.625137	0.436301	0.662166	0.672938	0.707986	0.694968	0.745299	0.749154	0.415717	0.68224	0.80946	0.743684	0.669187	0.72584	0.664205	0.711107	0.393013	0.631984
chr6-47000000	1.84044114629998	0.711317	0.799483	0.730895	0.724444	0.805689	0.602628	0.808118	0.640828	0.611716	0.697031	0.803013	0.831985	0.764618	0.475385	0.756694	0.666996	0.559998	0.604391	1.39068	0.685283	0.686234	0.797081	0.694672	0.707993	0.779132	0.435803	0.685038	0.814116	0.77979	0.688175	0.718307	0.655058	0.686518	0.387593	0.686462
chr6-48000000	-4.06293101352653	0.642297	0.772284	0.738371	0.64003	0.808609	0.437888	0.840266	0.596476	0.512	0.616031	0.667986	0.895227	0.617745	0.407592	0.601934	0.470558	0.410862	0.485268	0.419261	0.529386	0.754966	0.598292	0.604079	0.628026	0.761175	0.276993	0.610216	0.838344	0.715193	0.504651	0.67431	0.511586	0.602116	0.356084	0.378295
chr6-49000000	-4.72122563499697	0.644971	0.787695	0.729074	0.653147	0.789804	0.495774	0.824049	0.588358	0.513577	0.636692	0.734297	0.85868	0.639623	0.444538	0.659275	0.521371	0.468783	0.550645	0.427937	0.560659	0.756055	0.574401	0.626012	0.6341	0.782217	0.358225	0.607696	0.823818	0.732828	0.571647	0.686651	0.538993	0.610111	0.362522	0.485908
chr6-50000000	-4.15913399387114	0.658281	0.790112	0.714724	0.643793	0.785315	0.54981	0.865187	1.37041	0.601795	0.667097	0.749393	0.830103	0.590327	1.875	0.532245	0.55031	0.575008	0.532604	0.377156	0.543839	0.635801	0.722943	0.630664	0.767862	0.785228	0.323804	0.637682	0.825464	0.876113	0.532921	0.692753	0.611877	0.619192	0.366714	0.543314
chr6-51000000	0.186962577374229	0.688585	0.754245	0.699926	0.65251	0.784476	0.580881	0.781493	0.610348	0.56137	0.678154	0.759059	0.89619	0.651401	0.45479	0.56621	0.539233	0.415964	0.475548	0.374675	0.577509	0.684129	0.615797	0.653707	0.697616	0.726229	0.324948	0.663325	0.784436	0.694971	0.572032	0.684871	0.568295	0.634711	0.381115	0.502192
chr6-52000000	6.41478556541571	0.769857	0.758209	0.717997	0.726717	0.767682	0.774909	0.752625	0.691961	0.639067	0.716988	0.759107	0.796172	0.832408	0.537135	0.866903	0.719798	0.790818	0.82177	0.607914	0.827552	0.666691	0.721155	0.697623	0.7615	0.71068	0.509879	0.733618	0.732493	0.76568	0.847277	0.776496	0.72484	0.745278	0.420187	1.03028
chr6-53000000	3.35554615965767	0.744717	0.787679	0.733373	0.720914	0.807183	0.716185	0.786614	0.657124	0.643987	0.722801	0.832754	0.784852	0.764395	0.521909	0.689175	0.695256	0.721639	0.6768	1.0085	0.706421	0.634927	0.810468	0.715336	0.745832	0.738182	0.443769	0.697165	0.764164	0.805366	0.740764	0.740914	0.695995	0.688604	0.400676	0.767122
chr6-54000000	-1.30652135796425	0.603002	0.757662	0.70842	0.619904	0.780959	0.47691	0.803154	0.58298	0.512995	0.631569	0.668182	0.826426	0.578932	0.466523	0.542475	0.456526	0.377023	0.468507	0.382586	0.500945	0.639898	0.616317	0.604276	0.656251	0.748546	0.325647	0.602625	0.809073	0.70307	0.508959	0.655454	0.514065	0.58308	0.359679	0.41617
chr6-55000000	0.883115233124889	0.620313	0.78446	0.734441	0.630744	0.805502	0.494127	0.812141	0.571646	0.513147	0.633908	0.663518	0.899786	0.600106	0.390089	0.551538	0.446206	0.396201	0.498858	0.38169	0.494284	0.692111	0.60172	0.605388	0.654229	0.768523	0.290854	0.586328	0.852859	0.702139	0.476316	0.668176	0.501177	0.601989	0.352586	0.383323
chr6-56000000	6.08305672645476	0.725272	0.781691	0.754136	0.724805	0.789357	0.639475	0.81781	0.638556	0.648786	0.740101	0.812431	0.61941	0.793234	0.424792	0.927353	0.726702	0.702536	0.686859	1.19952	0.655769	0.667121	0.839401	0.694859	0.708338	0.83199	0.497186	0.651749	0.874106	0.841152	0.702945	0.753808	0.681517	0.692966	0.380724	0.748332
chr6-57000000	6.73559208503577	0.618516	0.659056	0.65094	0.576478	0.672734	0.48468	0.706678	0.53098	0.48987	0.574593	0.577832	0.63867	0.613314	0.389325	0.657388	0.517455	0.467331	0.598379	0.728686	0.525525	0.938163	0.558778	0.559793	0.604738	0.694359	0.368596	0.548419	0.752778	0.664416	0.544846	0.59329	0.530328	0.566463	0.377562	0.675861
chr6-61000000	1.7016588589894	0.050353	0.0803423	0.078408	0.0621043	0.0809804	0.0410707	0.0699183	0.0503933	0.0391659	0.0557632	0.0644063	0.0422641	0.0438968	0.0430373	0.0625328	0.0298471	0.0269898	0.0545406	0.0307256	0.0468201	0.192031	0.0435871	0.0600208	0.0895911	0.0675907	0.0328536	0.0584417	0.0691758	0.0603166	0.0758526	0.0672617	0.0416748	0.0865142	0.043981	0.0664123
chr6-62000000	1.16214000961125	0.561118	0.696433	0.709235	0.602128	0.738366	0.40174	0.746201	0.503337	0.462047	0.57052	0.601071	0.463591	0.569727	0.35324	0.601416	0.463012	0.384993	0.489451	0.671149	0.465859	0.860938	0.607267	0.572237	0.618494	0.71593	0.404811	0.52392	0.771631	0.680471	0.475634	0.606335	0.466571	0.591705	0.337291	0.350676
chr6-63000000	0.977550063471319	0.630999	0.744409	0.716021	0.606416	0.772202	0.433845	0.776619	0.539663	0.46499	0.583088	0.603962	0.820593	0.559563	0.36909	0.542201	0.400916	0.337658	0.457899	0.361959	0.475944	0.784698	0.54222	0.588266	0.60617	0.729828	0.292539	0.564105	0.795616	0.664706	0.500585	0.654617	0.477215	0.586541	0.360493	0.377605
chr6-64000000	-1.7840522619263	0.649288	0.73566	0.715913	0.627224	0.754986	0.505387	0.808611	0.559756	0.529202	0.62179	0.7004	0.796058	0.64088	0.416861	0.582777	0.452819	0.453239	0.563796	0.835757	0.622308	0.607703	0.704287	0.603128	0.681699	0.732956	0.35767	0.57387	0.796638	0.723998	0.67972	0.688934	0.575372	0.585394	0.375824	0.491013
chr6-65000000	-4.7105796344925	0.578445	0.750455	0.725919	0.597748	0.783579	0.433745	0.810234	0.54213	0.468032	0.579416	0.59749	0.807441	0.544323	0.372131	0.533043	0.386509	0.304209	0.433115	0.361611	0.4567	0.699442	0.606895	0.557779	0.580048	0.748754	0.26938	0.568009	0.817389	0.653446	0.444349	0.643685	0.439203	0.549959	0.346004	0.346829
chr6-66000000	-4.45748658747098	0.597235	0.753718	0.728357	0.583281	0.778321	0.408429	0.800665	0.523585	0.45409	0.5669	0.550862	0.852896	0.569618	0.341424	0.547563	0.366985	0.300349	0.445107	0.355072	0.464757	0.774991	0.557519	0.556508	0.565745	0.737926	0.287107	0.573918	0.776647	0.660572	0.442855	0.65237	0.452742	0.54507	0.347035	0.345543
chr6-67000000	-5.17520961127827	0.583605	0.750343	0.735465	0.585443	0.795558	0.438506	0.79445	0.520508	0.448053	0.561261	0.556452	0.784173	0.507033	0.41168	0.504288	0.344695	0.290492	0.442843	0.364408	0.432776	0.793857	0.607845	0.548858	0.569259	0.746608	0.266767	0.570588	0.798353	0.63084	0.428335	0.640133	0.442747	0.552581	0.342219	0.310404
chr6-68000000	-6.08060714239768	0.620175	0.754606	0.747322	0.628397	0.80128	0.400063	0.815546	0.526863	0.468239	0.596786	0.614141	0.840057	0.58948	0.417482	0.565592	0.426061	0.340753	0.485628	0.368127	0.474062	0.897497	0.532101	0.576156	0.609551	0.76285	0.351173	0.58774	0.821992	0.677065	0.475157	0.666441	0.48232	0.592136	0.346909	0.349955
chr6-69000000	-6.37918370646568	0.612174	0.772737	0.752011	0.638371	0.803111	0.511405	0.850735	0.584177	0.512797	0.641136	0.659653	0.758007	0.615326	0.385079	0.54256	0.498378	0.457052	0.523769	0.392675	0.525755	0.671608	0.629778	0.610802	0.658109	0.788017	0.397869	0.601737	0.834785	0.716558	0.495831	0.686238	0.534997	0.598783	0.351315	0.435431
chr6-70000000	-5.69889855502288	0.656008	0.769246	0.727349	0.655019	0.801662	0.516011	0.821793	0.594089	0.537007	0.663433	0.727192	0.820339	0.646367	0.458708	0.597082	0.482198	0.432262	0.490783	0.466123	0.550915	0.639233	0.67565	0.628543	0.648205	0.765668	0.448877	0.596921	0.807437	0.708345	0.550653	0.69813	0.556496	0.624366	0.366343	0.471448
chr6-71000000	-5.09467903643318	0.668074	0.742597	0.710887	0.662138	0.770748	0.539733	0.772315	0.613694	0.541485	0.645887	0.701715	0.694264	0.697656	0.475694	0.672132	0.5351	0.549565	0.612252	0.665913	0.625567	0.679649	0.678718	0.623158	0.733891	0.727385	0.575634	0.62473	0.762806	0.710611	0.658125	0.697645	0.626741	0.649887	0.385497	0.639251
chr6-72000000	-7.6083975147727	0.641038	0.785822	0.753805	0.651438	0.808498	0.497834	0.817864	0.589769	0.532646	0.661178	0.743166	0.784217	0.642078	0.429968	0.57997	0.516502	0.456896	0.529953	0.409319	0.548262	0.704147	0.632992	0.619314	0.661206	0.780091	0.43329	0.626848	0.810575	0.74846	0.520322	0.697895	0.561966	0.623989	0.364864	0.470217
chr6-73000000	-6.69499228574269	0.659937	0.772041	0.717064	0.663285	0.793555	0.548843	0.80185	0.664571	0.562088	0.664485	0.724365	0.811699	0.65603	0.512171	0.55456	0.522768	0.497008	0.501296	0.401087	0.579154	0.596113	0.641097	0.640084	0.70155	0.740128	0.478592	0.645049	0.771959	0.706395	0.561447	0.692728	0.587418	0.630957	0.376791	0.547445
chr6-74000000	-5.65995038021522	0.695165	0.761343	0.719497	0.627275	0.73365	0.588534	0.752056	0.591646	0.557026	0.617349	0.653441	0.698786	0.687459	0.423835	0.658065	0.473978	0.585128	0.650407	0.41879	0.673512	0.631183	0.58436	0.578639	0.703443	0.730036	0.924787	0.603279	0.708744	0.703787	0.775478	0.689957	0.693432	0.621711	0.404003	0.848445
chr6-75000000	-5.58911500982015	0.629746	0.715792	0.695276	0.603016	0.750209	0.521064	0.803956	0.685318	0.523356	0.620612	0.663582	0.816722	0.620188	0.579987	0.543368	0.483011	0.534891	0.567652	0.525262	0.544668	0.684465	0.606846	0.584921	0.642874	0.725067	0.424243	0.613299	0.784613	0.705162	0.538128	0.656009	0.546932	0.597307	0.365984	0.519156
chr6-76000000	-3.32817795795363	0.667664	0.770114	0.735421	0.657657	0.773887	0.554326	0.807124	0.612643	0.556083	0.656744	0.726318	0.711544	0.684096	0.49982	0.73038	0.549905	0.508904	0.573251	0.73944	0.613873	0.725426	0.697799	0.633235	0.686572	0.764369	0.630543	0.614665	0.789857	0.74599	0.688935	0.719944	0.648017	0.643715	0.380107	0.617412
chr6-77000000	-4.7957822323125	0.618578	0.762756	0.746381	0.645881	0.77298	0.506905	0.795946	0.563344	0.502182	0.624187	0.695376	0.563808	0.599827	0.41749	0.610479	0.487166	0.423355	0.491994	0.700126	0.517076	0.762252	0.717756	0.594881	0.647196	0.751758	0.555111	0.563113	0.78399	0.679084	0.504833	0.661	0.525533	0.609996	0.361964	0.450642
chr6-78000000	-7.37187531423446	0.577078	0.709442	0.698385	0.588287	0.753449	0.477645	0.742493	0.556079	0.469931	0.574208	0.617086	0.753124	0.554029	0.445425	0.510169	0.426245	0.419672	0.530667	0.368744	0.51161	0.711337	0.592968	0.554591	0.650211	0.70241	0.391795	0.553681	0.736692	0.650676	0.496898	0.633735	0.501607	0.586449	0.364564	0.423806
chr6-79000000	-4.93902452717816	0.613532	0.723794	0.719991	0.652824	0.742724	0.476212	0.786124	0.564553	0.516262	0.604816	0.67942	0.692324	0.627242	0.377763	0.80356	0.4694	0.481138	0.570399	0.879784	0.57576	0.709727	0.699173	0.601964	0.699265	0.735122	0.570738	0.58422	0.786398	0.699058	0.619253	0.676386	0.544963	0.615686	0.36764	0.52344
chr6-80000000	-4.78270674422631	0.682696	0.752574	0.711901	0.699101	0.785171	0.642679	0.83144	0.604166	0.564091	0.697454	0.772893	0.726855	0.731965	0.422895	0.722874	0.611988	0.607092	0.644395	0.663285	0.651422	0.670948	0.729585	0.648647	0.700448	0.759856	0.563602	0.639566	0.808008	0.767835	0.658596	0.733615	0.629011	0.672954	0.378457	0.649189
chr6-81000000	-9.6390980627765	0.582351	0.718708	0.678012	0.598436	0.769392	0.440382	0.788197	0.536204	0.472937	0.585776	0.605396	0.712586	0.591437	0.365329	0.542731	0.416522	0.343292	0.458451	0.381044	0.480775	0.78788	0.570511	0.570445	0.619995	0.723241	0.376727	0.559609	0.774973	0.647903	0.466837	0.643427	0.459645	0.583347	0.358798	0.404437
chr6-82000000	-10.1861224220558	0.632298	0.744662	0.693762	0.632674	0.756137	0.490428	0.800327	0.574516	0.512563	0.644075	0.68807	0.792285	0.643258	0.39506	0.648299	0.476961	0.464089	0.519855	0.448018	0.553826	0.653556	0.635056	0.596258	0.638765	0.743147	0.395606	0.612226	0.790032	0.703613	0.569487	0.657535	0.543986	0.591785	0.370598	0.502015
chr6-83000000	-9.06343474939717	0.646707	0.740776	0.724391	0.658679	0.781827	0.568978	0.804245	0.577621	0.553066	0.647413	0.702467	0.648663	0.68967	0.388951	0.789518	0.521358	0.538638	0.615624	0.562347	0.623984	0.710488	0.709844	0.634906	0.676051	0.747908	0.55484	0.634891	0.7779	0.710943	0.651586	0.693308	0.596773	0.641071	0.378526	0.563117
chr6-84000000	-9.06219904577992	0.65483	0.731025	0.710904	0.642881	0.762322	0.530774	0.79307	0.618696	0.535068	0.626371	0.708589	0.689754	0.651545	0.488952	0.640067	0.521629	0.573906	0.603739	0.485795	0.587912	0.669326	0.655957	0.613426	0.71756	0.729594	0.507945	0.58965	0.759458	0.69009	0.587935	0.676082	0.57204	0.636569	0.380862	0.593711
chr6-85000000	-9.72883239997118	0.667275	0.725057	0.717653	0.617692	0.750936	0.582292	0.788729	0.96931	0.533187	0.622916	0.704954	0.870302	0.636399	0.912249	0.532645	0.488565	0.501619	0.500909	0.354046	0.561103	0.688851	0.626387	0.586987	0.664441	0.701894	0.407515	0.605116	0.745616	0.720138	0.569168	0.645103	0.574164	0.615964	0.381726	0.537238
chr6-86000000	-8.82626355770778	0.616019	0.705706	0.703467	0.612105	0.725432	0.529287	0.724946	0.565534	0.482853	0.573794	0.667112	0.615236	0.616954	0.464303	0.626231	0.429363	0.521101	0.633686	0.699022	0.60918	0.829628	0.599216	0.590718	0.668885	0.683511	0.65539	0.571061	0.693169	0.649492	0.711976	0.674135	0.57853	0.623618	0.393135	0.663483
chr6-87000000	-2.57804581556841	0.651429	0.704927	0.694677	0.632612	0.738929	0.524328	0.761623	0.570728	0.508145	0.613549	0.710644	0.731732	0.666823	0.444143	0.634689	0.53628	0.502273	0.546555	0.979788	0.57648	0.816687	0.64036	0.592044	0.731461	0.697894	0.557439	0.605745	0.742904	0.684143	0.610652	0.658484	0.574807	0.633111	0.38559	0.532213
chr6-88000000	3.01067365421969	0.726469	0.782373	0.730161	0.681525	0.773696	0.559727	0.794561	0.624864	0.597639	0.679958	0.740684	0.795254	0.716131	0.47611	0.789781	0.603991	0.637639	0.732685	0.972755	0.673049	0.659803	0.732795	0.663075	0.814863	0.733514	0.566846	0.650082	0.777375	0.723811	0.722809	0.716557	0.656032	0.679906	0.396226	0.729236
chr6-89000000	7.97753155544007	0.710336	0.759009	0.717373	0.672677	0.763986	0.582012	0.786121	0.653317	0.6037	0.66407	0.735806	0.657657	0.673947	0.638477	0.658157	0.586255	0.576031	0.611282	0.603182	0.63007	0.710669	0.737246	0.6467	0.837681	0.731391	0.602607	0.625616	0.756224	0.745307	0.705519	0.723532	0.679542	0.669424	0.398254	0.723699
chr6-90000000	5.6773966842399	0.785016	0.765476	0.691848	0.726449	0.749101	0.745905	0.784077	0.692681	0.710656	0.712507	0.811312	0.541057	0.872845	0.528604	1.187	0.756285	0.728124	0.690647	0.882887	0.791802	0.616814	0.861922	0.710853	0.890429	0.727116	0.922424	0.668735	0.750591	0.763828	0.796098	0.721306	0.757217	0.699824	0.417389	0.961409
chr6-91000000	-6.50983086591064	0.732778	0.782743	0.73998	0.699389	0.796503	0.613004	0.812971	0.704745	0.629315	0.749381	0.773553	0.908544	0.722115	0.572184	0.662661	0.721121	0.615487	0.617184	0.474249	0.66329	0.664207	0.647294	0.679915	0.72716	0.770019	0.556634	0.694298	0.830041	0.784886	0.63902	0.712753	0.669728	0.67389	0.38514	0.707136
chr6-92000000	-11.4831973103112	0.610425	0.771341	0.743353	0.619795	0.798186	0.440933	0.837841	0.585921	0.509174	0.632595	0.673987	0.847988	0.586734	0.531929	0.560319	0.472809	0.370061	0.461665	0.381339	0.530043	0.680364	0.655702	0.59305	0.635673	0.766978	0.384242	0.599707	0.807307	0.697329	0.492112	0.650425	0.501674	0.586262	0.354395	0.399408
chr6-93000000	-11.7798563760275	0.613725	0.765996	0.75946	0.626452	0.806929	0.440978	0.830576	0.576797	0.507125	0.632586	0.647544	0.838749	0.60951	0.429802	0.552117	0.439336	0.352204	0.454109	0.377378	0.506135	0.657078	0.629974	0.590594	0.603679	0.776278	0.38617	0.573731	0.80473	0.690365	0.469463	0.672087	0.495384	0.589786	0.351422	0.412162
chr6-94000000	-11.5634769388027	0.637116	0.778031	0.767974	0.702606	0.817293	0.487437	0.85713	0.626313	0.546567	0.685496	0.752545	0.791106	0.632611	0.429657	0.581899	0.55998	0.507903	0.564619	0.493368	0.534604	0.625885	0.630822	0.622132	0.592821	0.826646	0.663826	0.597128	0.878437	0.786548	0.505364	0.713312	0.565152	0.606666	0.344654	0.494762
chr6-95000000	-11.8842016360716	0.49135	0.630817	0.624571	0.520573	0.694723	0.368177	0.683892	0.451687	0.408505	0.509853	0.510641	0.704991	0.474624	0.293424	0.447018	0.362441	0.287555	0.36893	0.307966	0.39086	0.552784	0.470509	0.483268	0.494903	0.623715	0.303473	0.480028	0.68153	0.562418	0.376242	0.554715	0.408771	0.485438	0.295302	0.336937
chr6-96000000	-11.5258730267621	0.615594	0.752957	0.774209	0.66674	0.816797	0.503096	0.836591	0.58226	0.518395	0.662362	0.707644	0.720838	0.684341	0.469887	0.612563	0.519295	0.48568	0.560167	0.487789	0.578099	0.688656	0.645098	0.633765	0.719227	0.78217	0.460502	0.612956	0.833955	0.763404	0.580457	0.714734	0.554511	0.619427	0.357123	0.480942
chr6-97000000	-10.1910750841366	0.674853	0.769645	0.764478	0.67367	0.803847	0.552604	0.864038	0.60121	0.553193	0.674633	0.727991	0.817032	0.695569	0.433899	0.727363	0.527946	0.523067	0.612212	0.607507	0.649864	0.631462	0.711548	0.648341	0.671308	0.779954	0.559283	0.630149	0.813004	0.741778	0.653834	0.72501	0.592856	0.637073	0.372279	0.548647
chr6-98000000	-9.21433071349104	0.635381	0.777555	0.74729	0.663198	0.808101	0.470704	0.849653	0.59223	0.543111	0.684498	0.739714	0.83241	0.646042	0.489716	0.574583	0.578646	0.415841	0.46518	0.392355	0.536755	0.654843	0.543497	0.628273	0.696803	0.795873	0.438765	0.668213	0.846995	0.758688	0.487304	0.697696	0.549825	0.614089	0.355576	0.480203
chr6-99000000	-6.43488416180664	0.707703	0.775094	0.761366	0.716518	0.796335	0.638836	0.855016	0.960556	0.635461	0.700995	0.814659	0.749998	0.722057	0.88711	0.783321	0.651484	0.76309	0.730429	0.692677	0.722292	0.640907	0.76707	0.670725	0.786149	0.775252	0.737187	0.67396	0.797887	0.83579	0.750791	0.773917	0.723874	0.693431	0.389845	0.777897
chr6-100000000	-6.96808763700097	0.687372	0.732401	0.710794	0.66927	0.753715	0.627941	0.807767	1.7603	0.624602	0.655988	0.770478	0.775948	0.601057	2.29834	0.546721	0.610303	0.684277	0.583457	0.481962	0.595159	0.62654	0.732786	0.634233	0.658563	0.760649	0.530732	0.645655	0.772908	0.851046	0.609726	0.711177	0.664976	0.634257	0.380814	0.701813
chr6-101000000	-10.4982259631274	0.615969	0.758912	0.742038	0.670587	0.791542	0.492103	0.857807	0.646788	0.541756	0.645873	0.701976	0.687979	0.669506	0.475484	0.696711	0.532893	0.562235	0.588399	0.662729	0.541018	0.692461	0.701951	0.632239	0.684979	0.788086	0.493984	0.588637	0.836864	0.729207	0.522476	0.684885	0.548143	0.614192	0.356474	0.519796
chr6-102000000	-12.574438093759	0.588423	0.765002	0.73587	0.640483	0.814013	0.402812	0.850132	0.554508	0.486868	0.629028	0.618804	0.774163	0.588042	0.397573	0.568137	0.482295	0.362985	0.453805	0.386426	0.48392	0.678119	0.572451	0.595242	0.617662	0.802518	0.392381	0.553072	0.854658	0.70916	0.434106	0.668833	0.472341	0.579077	0.34017	0.379243
chr6-103000000	-12.998855537969	0.574704	0.750372	0.741857	0.594281	0.783573	0.438319	0.816495	0.544146	0.455033	0.570921	0.558733	0.810613	0.547269	0.34058	0.503903	0.360367	0.314614	0.434591	0.367572	0.463599	0.703335	0.625099	0.555295	0.593273	0.741536	0.351926	0.563861	0.771497	0.643552	0.430406	0.648346	0.460002	0.580008	0.344119	0.365509
chr6-104000000	-12.769991701963	0.60595	0.762607	0.722016	0.611947	0.797038	0.479906	0.80325	0.54531	0.49236	0.615087	0.663013	0.847469	0.620181	0.381283	0.545495	0.42739	0.35063	0.438558	0.362742	0.532938	0.669036	0.595919	0.573852	0.63314	0.717514	0.381182	0.592755	0.776945	0.669179	0.47845	0.654789	0.50982	0.588551	0.361426	0.399719
chr6-105000000	-3.58925384068253	0.712597	0.765024	0.774526	0.710721	0.771798	0.622861	0.807282	0.647351	0.628884	0.68516	0.791933	0.643814	0.799402	0.453299	0.800471	0.643215	0.706137	0.684539	1.04328	0.731657	0.650059	0.757036	0.666997	0.774916	0.761998	0.777966	0.643095	0.798434	0.781837	0.756975	0.733007	0.711499	0.668015	0.390545	0.721978
chr6-106000000	5.89197125613921	0.755357	0.778714	0.69416	0.69349	0.766239	0.639447	0.792808	0.916607	0.6752	0.716461	0.787771	0.823343	0.707962	1.00115	0.653798	0.704694	0.777525	0.67499	0.670422	0.664226	0.695507	0.745557	0.688817	0.699835	0.720035	0.61672	0.684056	0.773205	0.758772	0.65914	0.730061	0.692538	0.686668	0.3998	0.786295
chr6-107000000	8.49473618292015	0.819345	0.78175	0.70985	0.723311	0.754364	0.690249	0.803621	0.700003	0.750061	0.70254	0.770649	0.637437	0.875718	0.52317	0.804757	0.884497	0.790789	0.743666	0.779183	0.766934	0.735458	0.649395	0.697558	0.750387	0.772511	0.793603	0.735916	0.755248	0.822748	0.802234	0.742056	0.800953	0.71076	0.420206	0.984769
chr6-108000000	9.36110581127162	0.798609	0.792573	0.703978	0.728371	0.76586	0.729679	0.805703	1.46343	0.7696	0.712475	0.766576	0.643033	0.732134	1.84909	0.740081	0.808033	0.914718	0.80997	0.989338	0.738462	0.661087	0.871651	0.70209	0.849432	0.768717	0.692223	0.693016	0.748657	0.85054	0.806362	0.756094	0.846911	0.744798	0.419697	1.04827
chr6-109000000	9.72708798736559	0.750643	0.742124	0.690552	0.675419	0.759339	0.670345	0.754297	0.685798	0.672924	0.687363	0.712851	0.743312	0.745939	0.535596	0.746767	0.691324	0.755033	0.741799	0.606015	0.735241	0.687598	0.707997	0.688014	0.689646	0.719882	0.671584	0.666801	0.731354	0.755091	0.718591	0.711173	0.703683	0.698276	0.409656	0.917234
chr6-110000000	9.05080621921087	0.753822	0.768129	0.703839	0.703091	0.758972	0.661827	0.756281	0.67016	0.659634	0.683585	0.76639	0.733195	0.744488	0.59005	0.71461	0.689176	0.630812	0.650551	0.654496	0.65714	0.703504	0.709311	0.677371	0.838484	0.714227	0.595953	0.707702	0.735023	0.753632	0.670568	0.700088	0.728334	0.721257	0.407914	0.77684
chr6-111000000	5.58535970980643	0.748221	0.808502	0.742511	0.703645	0.781233	0.612176	0.795897	0.661344	0.677411	0.67701	0.743818	0.53594	0.784287	0.527838	0.851764	0.673009	0.81458	0.82949	1.21856	0.805046	0.628467	0.915611	0.681138	0.764939	0.75792	0.796646	0.656433	0.735378	0.78495	0.890178	0.787515	0.768616	0.683797	0.410312	0.94073
chr6-112000000	-6.42170444556745	0.714878	0.76026	0.707841	0.696582	0.781497	0.680829	0.797752	0.689263	0.633491	0.716596	0.772604	0.838477	0.753061	0.519662	0.667348	0.749079	0.615275	0.6106	0.658102	0.673956	0.673734	0.699585	0.696544	0.700857	0.736821	0.480932	0.711366	0.795327	0.783446	0.628344	0.719264	0.731727	0.678742	0.394842	0.759204
chr6-113000000	-12.017781448381	0.64572	0.762967	0.714608	0.640457	0.791616	0.501932	0.816709	0.620507	0.533042	0.664512	0.745317	0.910935	0.637949	0.413639	0.582408	0.552395	0.408077	0.486028	0.380512	0.575018	0.659675	0.592492	0.622539	0.630252	0.757466	0.364805	0.663383	0.815259	0.722638	0.537811	0.682734	0.575536	0.611706	0.366713	0.484906
chr6-114000000	-11.0580040411818	0.702721	0.78061	0.788339	0.745401	0.791675	0.607987	0.844108	0.683069	0.614212	0.736039	0.865731	0.646854	0.785749	0.522549	0.770373	0.788462	0.740374	0.745373	1.15757	0.715312	0.693754	0.720934	0.689478	0.744249	0.826373	0.823475	0.708817	0.832894	0.836482	0.697291	0.764107	0.720337	0.674559	0.379424	0.715778
chr6-115000000	-12.01129440579	0.577868	0.739744	0.706107	0.605863	0.778985	0.434964	0.79899	0.563028	0.47455	0.599886	0.649937	0.759484	0.580536	0.41573	0.533302	0.424872	0.330516	0.435667	0.368512	0.491113	0.712149	0.569626	0.573995	0.626351	0.719921	0.362789	0.584387	0.776315	0.664934	0.464854	0.639515	0.496545	0.566875	0.35639	0.390303
chr6-116000000	-11.1641969737853	0.669792	0.762948	0.730269	0.72197	0.789317	0.62099	0.82295	0.635876	0.583071	0.709859	0.774179	0.741352	0.769198	0.463125	0.704695	0.640603	0.730869	0.762733	0.782583	0.776049	0.609105	0.775768	0.657528	0.719567	0.768878	0.525699	0.621099	0.823443	0.791307	0.698686	0.75839	0.636788	0.667121	0.37607	0.692222
chr6-117000000	-8.59124350694285	0.669655	0.763435	0.738118	0.655742	0.786629	0.570687	0.81537	0.834804	0.562397	0.654723	0.720692	0.754546	0.63934	0.856639	0.641288	0.529031	0.724425	0.703802	0.565977	0.620661	0.679135	0.700584	0.633766	0.665813	0.745824	0.37241	0.630346	0.79811	0.733101	0.669619	0.703887	0.647959	0.649649	0.377941	0.584579
chr6-118000000	-8.68340590993638	0.674703	0.767452	0.750488	0.680387	0.781037	0.618104	0.808332	0.629565	0.547507	0.671178	0.771267	0.604436	0.733429	0.442522	0.66893	0.575875	0.537237	0.578878	0.766285	0.622649	0.755812	0.722717	0.64558	0.800095	0.758433	0.482796	0.635366	0.780012	0.748403	0.641595	0.683509	0.624769	0.668165	0.384042	0.576158
chr6-119000000	-10.4816639762856	0.712496	0.798167	0.760414	0.696932	0.802982	0.615704	0.846271	0.647029	0.585739	0.692376	0.769149	0.74161	0.77752	0.469993	0.712651	0.646327	0.625385	0.656934	0.615666	0.707239	0.675935	0.719504	0.674213	0.74099	0.768713	0.39354	0.653541	0.789813	0.791316	0.716721	0.732892	0.677418	0.662748	0.387763	0.787555
chr6-120000000	-11.2349211239331	0.582072	0.759414	0.73462	0.609738	0.789249	0.488316	0.834005	0.549656	0.484164	0.601951	0.628521	0.848161	0.611525	0.367758	0.518745	0.403553	0.324266	0.443916	0.365694	0.512049	0.649364	0.611126	0.578472	0.61324	0.758444	0.248234	0.612347	0.828776	0.685811	0.466058	0.674067	0.479711	0.58735	0.351337	0.391364
chr6-121000000	-10.9056741528924	0.620756	0.734156	0.732122	0.621969	0.76234	0.463116	0.791174	0.548283	0.489488	0.627599	0.657836	0.73584	0.679238	0.371898	0.599391	0.480498	0.473565	0.553425	0.626389	0.570032	0.673913	0.592706	0.59125	0.685348	0.753182	0.456321	0.577205	0.77975	0.705187	0.579489	0.669218	0.527607	0.577924	0.367503	0.564732
chr6-122000000	-10.9156561306442	0.673191	0.791962	0.743392	0.687414	0.815213	0.527829	0.851007	0.601858	0.53684	0.672641	0.723693	0.847849	0.644503	0.569327	0.675451	0.528801	0.4876	0.567257	0.648373	0.573799	0.732602	0.656011	0.646893	0.66179	0.797201	0.374588	0.630896	0.846759	0.747761	0.575605	0.715775	0.562203	0.634427	0.36537	0.548612
chr6-123000000	-11.2213708926172	0.632529	0.77585	0.737946	0.643522	0.788654	0.508248	0.849105	0.607715	0.515481	0.644003	0.704884	0.859678	0.641224	0.437211	0.561093	0.532953	0.455056	0.516259	0.395964	0.562593	0.635797	0.626769	0.606131	0.700802	0.779164	0.352365	0.612497	0.826333	0.73593	0.547984	0.69362	0.550434	0.598228	0.362958	0.478741
chr6-124000000	-11.3222750489641	0.637555	0.768641	0.744717	0.654337	0.8265	0.466245	0.855302	0.603915	0.531724	0.658802	0.690479	0.891231	0.645363	0.415735	0.566862	0.497961	0.394554	0.469477	0.374561	0.559496	0.631534	0.629007	0.618469	0.643814	0.779522	0.313441	0.626857	0.841486	0.69848	0.496312	0.693561	0.529459	0.610726	0.36013	0.439877
chr6-125000000	-9.59967047733875	0.696809	0.759707	0.706443	0.680281	0.793815	0.575214	0.821439	0.623565	0.59351	0.697398	0.783068	0.748169	0.674761	0.479239	0.625177	0.65968	0.573288	0.580374	0.451885	0.648125	0.675658	0.644747	0.658887	0.680793	0.739009	0.452154	0.662035	0.794883	0.75296	0.618994	0.712836	0.64586	0.669101	0.385448	0.650224
chr6-126000000	-10.0294287802867	0.657553	0.752323	0.758072	0.704987	0.806487	0.625473	0.829779	0.626615	0.565553	0.694005	0.807157	0.588074	0.720368	0.430026	0.727297	0.563127	0.626384	0.671694	0.658024	0.630541	0.691068	0.742235	0.648614	0.696252	0.786725	0.453037	0.637365	0.804832	0.745853	0.632574	0.730683	0.615555	0.648652	0.37301	0.681059
chr6-127000000	-11.5295302447812	0.626904	0.786356	0.765756	0.683445	0.824843	0.593962	0.843618	0.683697	0.560572	0.681498	0.819164	0.793095	0.706581	0.52595	0.63206	0.533407	0.629965	0.660464	0.633805	0.6337	0.607898	0.694226	0.647339	0.722653	0.775086	0.433385	0.628141	0.802142	0.774431	0.624459	0.720727	0.613611	0.62878	0.368348	0.562743
chr6-128000000	-11.6896586528704	0.626123	0.780216	0.776611	0.700539	0.816543	0.495693	0.87245	0.602516	0.572045	0.712322	0.722642	0.64076	0.744354	0.397629	0.660172	0.610487	0.491746	0.566455	0.946265	0.632652	0.600226	0.872835	0.654775	0.63295	0.811755	0.358012	0.604458	0.885917	0.789547	0.544979	0.71946	0.582742	0.625211	0.357192	0.487492
chr6-129000000	-11.1612490769002	0.641145	0.787673	0.744854	0.669987	0.797674	0.541973	0.816434	0.592579	0.551201	0.674944	0.709374	0.784252	0.677489	0.411137	0.582095	0.555571	0.411409	0.481428	0.396687	0.567941	0.626591	0.619455	0.635055	0.636552	0.730671	0.315171	0.635842	0.827367	0.71271	0.512745	0.711232	0.550605	0.614903	0.364221	0.536715
chr6-130000000	-5.84006506214284	0.706238	0.766138	0.739024	0.670583	0.799106	0.608561	0.81187	0.628025	0.586136	0.692642	0.767397	0.80719	0.708496	0.46605	0.654179	0.597945	0.569154	0.589233	0.500394	0.640804	0.674756	0.66918	0.650394	0.759739	0.752788	0.403455	0.634647	0.796758	0.734752	0.618391	0.695975	0.626272	0.668483	0.383888	0.607695
chr6-131000000	0.946983841099921	0.722029	0.790504	0.729925	0.694846	0.783272	0.641267	0.816913	0.607489	0.624533	0.701558	0.805084	0.74422	0.75413	0.43707	0.765061	0.695048	0.541573	0.555372	0.747589	0.64336	0.710177	0.648504	0.672631	0.742149	0.76998	0.382272	0.661866	0.800644	0.779871	0.686864	0.705154	0.668241	0.6688	0.390079	0.80723
chr6-132000000	-0.487013037127011	0.688517	0.754061	0.761162	0.736002	0.800862	0.650699	0.827982	0.658562	0.600592	0.705477	0.840222	0.755609	0.676849	0.559346	0.699723	0.594192	0.579976	0.615059	0.566603	0.637553	0.703696	0.743908	0.654446	0.694676	0.787148	0.540679	0.639323	0.81296	0.754006	0.621401	0.737704	0.646049	0.668002	0.377277	0.691887
chr6-133000000	-5.41658983131217	0.67364	0.752471	0.747123	0.677674	0.798808	0.602672	0.831864	0.676941	0.572797	0.661162	0.790167	0.898304	0.679715	0.522815	0.613545	0.568911	0.579983	0.60037	0.419999	0.616004	0.622697	0.61832	0.633883	0.681355	0.748928	0.473084	0.655203	0.801537	0.739989	0.613826	0.698526	0.614563	0.634469	0.379165	0.677987
chr6-134000000	-3.77825043563505	0.745919	0.805294	0.72555	0.698852	0.793701	0.684915	0.802476	0.839495	0.628929	0.727275	0.771246	0.898001	0.766352	0.8119	0.628953	0.716785	0.800209	0.729238	0.531223	0.6773	0.650612	0.601949	0.665502	0.754274	0.762148	0.464647	0.720216	0.764705	0.802667	0.708544	0.749079	0.730793	0.696132	0.400056	0.851524
chr6-135000000	-4.03521279007331	0.724756	0.784217	0.69558	0.680814	0.780897	0.638828	0.812126	0.67554	0.60314	0.688067	0.756736	0.813699	0.746736	0.466067	0.739769	0.587692	0.560584	0.607381	0.551395	0.670465	0.663429	0.666127	0.650964	0.703185	0.756693	0.444743	0.629641	0.802181	0.742716	0.671317	0.718081	0.655426	0.669931	0.388962	0.669009
chr6-136000000	0.198777191663927	0.723072	0.775769	0.724907	0.720548	0.792406	0.64893	0.801889	0.638039	0.626959	0.719428	0.815622	0.771714	0.782047	0.518852	0.731777	0.676543	0.627379	0.624608	1.10375	0.714598	0.621261	0.790877	0.678423	0.773171	0.770177	0.544724	0.633848	0.810102	0.783733	0.66429	0.74514	0.667239	0.664679	0.388223	0.745519
[truncated: 1,654 more rows]
