# Supplementary material for: Integrative modeling reveals the principles of multi-scale chromatin boundary formation in human nuclear organization
Source: Genome Biol. 2015 May 27;16(1):110. doi: 10.1186/s13059-015-0661-x (PMC4443654; doi:10.1186/s13059-015-0661-x)
Supplement: Additional file 3 — cellTypeFeatureSets. Archive containing comma-separated value (CSV) files of binned input features and compartment eigenvectors used for modeling, for each of the three cell types used in this study. [file 13059_2015_661_MOESM3_ESM.zip › csv/k562_1Mbfeatureset.csv]

	eigen	Atf3	Cebp	Chd1	Chd2	Cmyc	Ctcf	Egr1	Ezh2	Gabp	Jund	Max	H2az	H3k27ac	H3k27me3	H3k36me3	H3k4me1	H3k4me2	H3k4me3	H3k79me2	H3k9ac	H3k9me3	H4k20me1	Mxi1	Nrsf	P300	Pol2	Rad21	Six5	Sp1	Taf1	Tbp	Yy1	Znf143	gc	Dnase
chr1-1000000	15.435198795979	0.745245	1.10025	1.03488	1.5518	1.55939	1.30433	1.76194	0.825891	2.77149	1.30662	2.02707	0.795682	1.47019	0.82087	1.29379	1.15784	1.69808	1.27524	1.9295	1.46369	0.710466	1.21396	1.00388	1.82673	0.858188	2.97053	0.476346	1.02756	0.991056	2.0703	0.970349	2.24907	1.22954	0.568915	1.27499
chr1-2000000	12.5499943617501	0.803747	0.903184	1.20941	1.18221	1.12041	1.24366	1.23759	1.13663	1.8988	0.970386	1.45289	0.576279	0.796456	1.21978	0.492695	0.765404	1.01514	0.741328	0.886541	0.788624	0.639625	1.43398	0.846769	1.29507	0.701068	1.39651	0.472584	0.831272	0.874054	1.3551	0.980415	1.33416	1.05052	0.553133	0.775229
chr1-3000000	4.08049234421967	0.745262	0.866888	1.13808	1.06096	0.968796	1.23444	1.03359	1.18849	1.59829	0.880954	1.23802	0.494589	0.621382	1.27085	0.547529	0.621952	0.769977	0.615892	0.411633	0.565497	0.50136	1.64748	0.754435	1.17477	0.649879	1.07357	0.449178	0.781515	0.727977	1.09053	0.873326	1.1595	0.920827	0.484134	0.722234
chr1-4000000	-1.74518044951187	0.927504	0.738095	0.945129	0.824892	0.647613	0.712117	0.655201	0.846661	0.804003	0.594959	0.644586	0.36974	0.416715	0.992746	0.38942	0.329518	0.390068	0.408069	0.198238	0.389089	0.765955	1.08488	0.675525	0.837696	0.553937	0.346325	0.647697	0.801053	0.687558	0.795738	0.83423	0.556325	0.736441	0.482201	0.313023
chr1-5000000	-0.651719678587708	0.918829	0.716144	0.90657	0.793327	0.667145	0.786765	0.671017	0.785752	0.856755	0.626478	0.660794	0.349843	0.441996	0.887738	0.475352	0.37078	0.38076	0.423098	0.198752	0.394391	0.853739	1.00451	0.689478	0.933997	0.597389	0.365499	0.681228	0.81375	0.718409	0.783103	0.814874	0.587453	0.771853	0.469288	0.353059
chr1-6000000	9.09217016899183	0.733106	1.07533	0.999095	1.35766	1.2624	1.57585	1.42294	1.03138	1.85219	1.14609	1.52432	0.71724	1.01671	1.07408	1.03055	1.03969	1.23565	0.971114	1.08708	1.04855	0.549952	1.6475	0.926334	1.62251	0.858735	1.62978	0.579586	1.01757	0.966139	1.66164	1.03043	1.86649	1.14793	0.51752	1.20935
chr1-7000000	13.134993460344	0.807047	0.811991	0.845812	0.870415	0.800515	1.01129	0.878798	1.22132	1.16481	0.75449	0.852485	0.550858	0.510248	1.61205	0.47378	0.499199	0.531862	0.537896	0.285817	0.511131	0.634191	1.44079	0.750029	1.12273	0.674214	0.418946	0.642648	0.911114	0.841818	0.985962	0.87168	0.879417	0.830802	0.479461	0.490157
chr1-8000000	15.3445884412354	0.679285	0.960453	0.75597	0.886248	0.995062	0.903148	0.94987	0.957651	1.05268	1.06677	1.13478	0.73856	0.918936	0.949485	1.03349	1.2585	0.855656	0.793979	1.21436	0.881871	0.60306	1.1597	0.781888	0.998354	0.919542	0.993921	0.675333	0.858874	0.835502	1.06346	0.815112	1.15955	0.859265	0.444356	1.46381
chr1-9000000	16.6008217501223	0.762542	1.02571	0.860964	1.03273	1.06978	1.30776	1.12827	1.32343	1.40748	1.09693	1.24331	0.82551	0.779663	1.59659	0.698544	0.935015	0.863432	0.733484	0.614722	0.718799	0.630474	1.35732	0.813123	1.0619	0.831158	0.824541	0.579942	0.905936	0.842976	1.23688	0.927664	1.35246	1.0303	0.50197	0.897116
chr1-10000000	16.2256917907322	0.751986	0.894147	0.808438	0.965562	0.917623	0.893237	1.10778	1.0278	1.33999	0.913936	1.03131	0.579336	0.78601	1.05811	1.0588	0.805667	0.746802	0.705709	0.901181	0.751542	0.536973	1.33109	0.777956	1.12576	0.77203	0.954927	0.624264	0.928074	0.887804	1.15781	0.869208	1.26183	0.922323	0.478274	0.959794
chr1-11000000	16.5255094793285	0.759155	1.02731	0.908275	1.20608	1.13417	1.13889	1.16948	0.923228	1.62958	1.05276	1.34068	0.780517	1.18296	1.12019	1.17465	1.03578	1.15484	0.920816	0.740877	1.02314	0.545232	1.22737	0.864858	1.85294	0.849161	1.48792	0.593155	0.995826	0.956936	1.46206	0.951214	1.5441	1.09872	0.500043	1.47306
chr1-12000000	15.2329957671976	0.65987	1.00515	0.78296	1.00128	1.01441	0.933553	0.964488	0.614836	1.16726	1.07107	1.17881	0.756181	1.2416	0.567323	1.42425	1.38685	0.89485	0.772754	0.91937	0.982664	0.591873	0.79831	0.769991	1.07325	0.961981	1.34347	0.612295	0.878836	0.829113	1.15952	0.824829	1.34479	0.956467	0.469178	1.75958
chr1-13000000	8.84232609081786	0.219642	0.184371	0.198317	0.17698	0.160659	0.228003	0.17648	0.279798	0.201565	0.143335	0.145058	0.120276	0.113764	0.412457	0.113366	0.102074	0.0884083	0.10706	0.052722	0.102184	0.151577	0.300288	0.15477	0.200831	0.142861	0.0692737	0.172849	0.229609	0.183852	0.18887	0.197568	0.1484	0.175131	0.370922	0.0624905
chr1-14000000	10.1720550802019	0.782235	0.740131	0.761353	0.756794	0.698956	0.799509	0.778722	1.01904	0.774927	0.698405	0.692114	0.709746	0.522388	1.27639	0.567127	0.664429	0.483072	0.539666	0.39694	0.521037	0.690172	0.968134	0.67929	0.814009	0.676409	0.411563	0.753396	0.893185	0.845623	0.752276	0.818051	0.704674	0.765054	0.431262	0.712652
chr1-15000000	13.9326070675172	0.728796	1.09649	0.829836	1.01668	1.07304	1.09063	1.05887	1.01864	1.21933	1.21928	1.28437	0.862151	0.918639	1.16156	0.851542	1.17401	0.893378	0.737484	0.65914	0.774275	0.636538	1.10946	0.801911	1.11396	0.944881	0.832024	0.612996	0.933903	0.901994	1.11135	0.953795	1.23246	1.0694	0.48383	1.45131
chr1-16000000	13.8741493968641	0.66501	1.22344	0.870754	1.18068	1.31868	1.1083	1.17346	0.647041	1.569	1.40444	1.65286	0.965499	1.34695	0.554269	1.08475	1.47208	1.28465	0.991719	1.73984	1.20521	0.510574	1.01569	0.920687	1.28919	1.11333	1.47977	0.563636	0.915217	0.884979	1.55448	0.939222	1.79303	1.18185	0.496197	2.30242
chr1-17000000	13.6876208512408	0.697039	0.900798	0.797254	0.96114	0.985906	1.26043	0.96906	1.01307	1.3462	0.947657	1.08061	0.731179	0.697691	1.32317	0.597083	0.816585	0.741143	0.609903	0.461128	0.666161	0.527815	1.30719	0.736757	0.989968	0.761091	0.760534	0.539889	0.890299	0.812691	1.13175	0.922338	1.18246	1.01174	0.481437	0.968347
chr1-18000000	15.2155805517802	0.879368	0.80745	0.88077	0.901144	0.786446	1.08733	0.813078	1.01477	1.0735	0.777154	0.801196	0.477902	0.518329	1.31979	0.418625	0.497497	0.41046	0.413157	0.231055	0.466013	0.61829	1.57268	0.703604	1.23764	0.689712	0.348436	0.640919	0.933306	0.857378	0.963722	0.907792	0.771673	0.960383	0.491613	0.279152
chr1-19000000	13.6830204140986	0.736555	0.913188	0.875307	1.05703	0.963393	1.09539	1.0962	0.971112	1.37088	1.00343	1.10229	0.619723	1.05829	1.10545	1.45326	1.04917	0.913447	0.771703	1.2634	0.906185	0.603425	1.47941	0.791423	1.08408	0.828869	1.35051	0.619941	0.973092	0.894693	1.27731	0.911427	1.2505	1.00954	0.487321	1.07799
chr1-20000000	14.3783542130685	0.782999	0.87024	0.793505	0.910871	0.926743	1.07074	0.950386	1.1199	1.15605	0.902182	1.00097	0.809633	0.681211	1.54394	0.602534	0.741589	0.710923	0.678033	0.394196	0.645435	0.659337	1.19251	0.769024	1.1608	0.801997	0.579582	0.647627	0.936113	0.867026	0.992568	0.944016	1.05026	0.962064	0.473806	0.770814
chr1-21000000	14.4426203920169	0.680547	0.990787	0.78407	0.975863	1.04972	1.02071	1.06125	0.755863	1.21647	1.09524	1.21088	0.730255	0.885765	0.714129	0.965421	1.12631	0.830787	0.720597	0.810431	0.868038	0.508791	1.07153	0.823805	1.14558	0.918059	0.968563	0.666521	0.865091	0.837582	1.06291	0.801969	1.42704	1.02204	0.460534	1.22526
chr1-22000000	15.5019480108473	0.732683	1.04628	0.900852	1.04402	1.01419	1.02493	1.10201	1.01323	1.42198	1.05547	1.16444	0.713483	1.13189	1.17075	1.11302	1.24301	0.877039	0.748876	1.34517	0.889365	0.617731	1.4072	0.796879	1.33895	0.887667	1.0978	0.612912	0.943364	0.897841	1.26688	0.925343	1.42225	1.07303	0.491468	1.41235
chr1-23000000	14.6630519463118	0.703972	0.985987	0.890318	0.975663	1.05568	1.02144	1.05649	0.933783	1.16405	1.04582	1.1709	0.948774	0.899829	1.09639	0.878409	1.08427	1.00141	0.846785	0.99367	0.940737	0.584618	1.21678	0.796409	1.05065	0.884361	0.923781	0.624837	0.900397	0.879799	1.1907	0.917698	1.31193	1.04863	0.472911	1.31028
chr1-24000000	14.3583110653858	0.692825	0.959016	0.836491	0.95137	0.98553	1.06503	0.991942	1.12092	1.16195	0.951746	1.07556	0.88199	1.07073	1.35311	0.920815	1.03204	1.14564	1.01089	1.0399	1.0822	0.590591	1.15759	0.788566	1.07748	0.819216	1.07652	0.625578	0.862684	0.848149	1.23146	0.90171	1.37416	0.955044	0.464707	1.32039
chr1-25000000	15.4897248614879	0.666816	0.928249	0.853535	0.91036	1.01239	1.00917	0.971918	0.99375	1.25693	1.09172	1.15336	0.843543	0.981202	1.09582	0.84781	1.14314	0.998277	0.860025	0.895949	0.88179	0.567282	1.0797	0.748102	1.00791	0.886666	0.898159	0.612571	0.811704	0.809995	1.14114	0.868123	1.18566	0.970195	0.474254	1.33275
chr1-26000000	15.2332958062094	0.65806	1.23762	0.905007	1.22701	1.38641	1.24045	1.26252	0.71327	1.48235	1.34597	1.65799	1.31161	1.59712	0.65318	1.02477	1.74464	1.44282	1.13883	1.03359	1.46537	0.522444	0.866991	0.905754	1.4704	1.09713	1.52427	0.606149	0.931857	0.948876	1.59718	1.00689	1.80729	1.14581	0.487044	2.26964
chr1-27000000	15.2098711092452	0.641275	1.10059	0.921475	1.20407	1.24725	1.37688	1.33605	0.623805	1.64692	1.34137	1.5147	1.23452	1.59361	0.516041	1.29084	1.90104	1.57136	1.15539	1.7251	1.36523	0.504337	1.01412	0.879521	1.32003	1.01277	1.72792	0.585091	0.929956	0.98359	1.63965	1.02688	1.94476	1.18237	0.495588	2.24985
chr1-28000000	16.6101079998228	0.679836	1.10869	0.850424	0.966748	1.03844	0.798276	0.955166	0.556509	1.18297	1.05519	1.15177	1.0069	1.45105	0.440728	1.35318	1.30949	1.33768	1.1894	1.42204	1.40258	0.49924	0.787463	0.782718	1.05345	0.960282	1.63045	0.652304	0.868531	0.846931	1.46492	0.830446	1.43271	0.889405	0.452362	2.28893
chr1-29000000	16.8980495468366	0.645134	0.802688	0.733565	0.838992	0.849913	0.810554	0.854752	0.691872	1.05137	0.828536	0.93746	0.58177	0.940913	0.747259	1.11281	0.991459	0.813956	0.72375	1.51963	0.837304	0.491635	1.09123	0.68572	0.950888	0.771208	0.972787	0.567938	0.800012	0.79219	0.968818	0.739124	1.06067	0.827762	0.410058	1.27492
chr1-30000000	14.4407991017725	0.829947	0.73199	0.855635	0.820653	0.747974	0.820514	0.750973	0.798366	0.985469	0.748987	0.782265	0.505191	0.455441	1.0394	0.374392	0.507709	0.421447	0.418056	0.205416	0.436242	0.587192	1.21014	0.668961	1.03144	0.679521	0.321476	0.625139	0.866162	0.82809	0.845715	0.799417	0.718868	0.845116	0.464344	0.294717
chr1-31000000	15.7456236790282	0.708707	0.994851	0.834097	0.98608	1.12148	1.00617	1.03647	0.807274	1.15676	1.16846	1.26158	0.930366	1.1231	0.885102	1.02597	1.24565	0.915835	0.763709	1.20305	0.952102	0.571449	1.09884	0.792051	1.20532	0.945461	1.04133	0.624766	0.911217	0.874923	1.11471	0.918355	1.28548	1.0557	0.469672	1.70668
chr1-32000000	17.0113639104061	0.696005	1.12126	0.902114	1.08415	1.17568	1.23076	1.22999	0.877964	1.41926	1.25542	1.38472	1.0304	1.4029	0.967852	1.18193	1.43177	1.38378	1.1114	1.6433	1.19844	0.553214	1.16708	0.864394	1.25884	0.985775	1.52545	0.615836	0.92657	0.927248	1.44191	0.935516	1.6254	1.03454	0.482056	2.03277
chr1-33000000	13.3631506453105	0.716419	0.931808	0.84379	0.980725	1.00858	1.01007	1.07717	0.87718	1.15278	0.996135	1.14804	0.772053	0.892671	1.04181	1.01123	1.03332	1.02664	0.860773	0.900393	0.878691	0.571079	1.1265	0.786144	1.15982	0.846368	1.12034	0.622973	0.881478	0.852583	1.10348	0.865718	1.28169	0.967435	0.467666	1.15174
chr1-34000000	9.53553531604429	0.911727	0.706384	0.841322	0.74137	0.614011	0.739948	0.675041	0.758647	0.668143	0.564706	0.562744	0.405271	0.431435	0.980167	0.405073	0.34073	0.320298	0.390391	0.195767	0.410781	0.753543	1.00167	0.678934	0.836887	0.57829	0.268713	0.699841	0.835502	0.748842	0.691701	0.774572	0.52825	0.740078	0.446014	0.241772
chr1-35000000	12.9261150286283	0.737742	0.838639	0.735444	0.801246	0.808454	0.856828	0.889259	0.757789	0.856482	0.73016	0.810958	0.664174	0.62636	0.852946	0.970067	0.761956	0.659017	0.693413	0.823111	0.712269	0.647164	0.900415	0.743061	1.03451	0.760809	0.833122	0.717126	0.859693	0.815259	0.887551	0.7268	0.970547	0.845543	0.433097	0.890425
chr1-36000000	15.8088330949828	0.682867	0.993172	0.8142	1.04512	1.09854	0.99265	1.11336	0.658418	1.38978	1.05264	1.23198	0.95074	1.33236	0.554361	1.44423	1.21473	1.26696	1.08585	1.55981	1.24154	0.505452	0.972598	0.838821	1.16806	0.885641	1.48125	0.648134	0.908818	0.889506	1.35741	0.861354	1.53631	0.978564	0.460455	1.60405
chr1-37000000	16.5839619696194	0.841409	0.826092	0.931516	0.900706	0.828068	0.99432	0.901737	0.886297	1.0756	0.804933	0.868572	0.501737	0.59262	1.23044	0.494133	0.517646	0.544545	0.487517	0.308706	0.555338	0.546634	1.53873	0.741492	1.36753	0.672974	0.464935	0.661056	0.921723	0.861036	1.02417	0.907008	0.859912	0.880337	0.480215	0.423535
chr1-38000000	15.5621347252816	0.739299	0.940309	0.841664	0.939061	0.961384	0.897087	1.06837	0.973816	1.30651	0.917058	1.05193	0.803188	1.1119	1.25903	1.0822	0.977073	1.02244	0.89036	0.834991	0.931767	0.628661	1.11052	0.794358	1.39674	0.805424	1.09143	0.674765	0.924391	0.889671	1.14393	0.896441	1.15831	0.951637	0.466472	1.21306
chr1-39000000	15.0618852368733	0.671919	0.87676	0.761188	0.815928	0.839797	0.796947	0.949216	0.708277	0.92798	0.911448	0.913142	0.850901	0.863636	0.671468	1.1269	1.20334	0.893111	0.825589	0.886231	0.847502	0.585385	0.841427	0.718334	1.00647	0.836825	0.792081	0.678483	0.855757	0.842388	0.957309	0.818173	1.07659	0.81255	0.444043	1.34015
chr1-40000000	15.9910346115058	0.663554	0.993729	0.782649	0.916443	1.04425	0.976169	0.976059	0.747476	1.13148	0.97952	1.13329	0.969071	1.08945	0.744433	1.20451	1.1697	1.24024	1.08133	1.66221	1.06014	0.657388	0.842062	0.769757	0.95087	0.898288	1.17137	0.670583	0.842619	0.832854	1.11404	0.823253	1.2361	0.93014	0.4495	1.62016
chr1-41000000	15.9741056213826	0.704382	0.892462	0.80727	0.964221	0.990363	1.10654	0.951988	0.805217	1.10867	1.02396	1.12187	0.72786	0.766408	0.886689	0.876492	1.05535	0.748799	0.68774	0.665645	0.742055	0.611502	1.03751	0.796784	1.1299	0.874572	0.8391	0.653111	0.897881	0.877542	1.0238	0.848402	1.17505	0.956119	0.46445	1.12165
chr1-42000000	14.6769137964453	0.758936	0.732552	0.749454	0.740738	0.73138	0.736764	0.811911	0.942409	0.754591	0.688982	0.702454	0.558168	0.477245	1.24201	0.607724	0.556567	0.468936	0.544014	0.651983	0.517051	0.67774	1.07126	0.677753	0.861025	0.668411	0.421649	0.673344	0.821401	0.800926	0.731398	0.778505	0.733296	0.744251	0.434464	0.435423
chr1-43000000	16.5043965714748	0.701439	0.931766	0.838334	0.974747	1.0094	0.881869	1.08229	0.887334	1.25366	0.97488	1.14206	0.818221	1.12022	1.04373	1.12085	1.24531	1.26957	1.08035	1.21765	1.01786	0.691633	0.953472	0.825385	1.0595	0.896925	1.23879	0.681671	0.903983	0.902733	1.1346	0.842662	1.22737	0.900907	0.454821	1.46864
chr1-44000000	18.1751922018852	0.705551	0.96735	0.83026	1.01556	1.0344	0.994431	1.05167	0.958255	1.31086	0.987393	1.16187	0.719054	0.888053	1.1058	1.05406	1.11379	0.952014	0.819282	0.604962	0.841922	0.592381	1.14039	0.846195	1.16347	0.855955	1.05392	0.641254	0.959637	0.924339	1.14459	0.862057	1.26666	0.979804	0.469327	1.19998
chr1-45000000	17.8520238752059	0.681111	0.89168	0.768294	0.924626	1.01142	0.933286	0.996312	0.78788	1.08624	0.939827	1.06192	0.946033	1.13222	0.865118	1.01927	1.11728	1.11456	0.957623	0.801027	1.08771	0.594372	0.810967	0.783981	1.02173	0.834369	1.39131	0.677729	0.87928	0.859378	1.2205	0.787031	1.36846	0.891219	0.451592	1.74496
chr1-46000000	13.1348486656933	0.689647	0.977209	0.803108	0.960643	1.03719	0.942492	1.00343	0.606325	1.12413	1.01694	1.16619	0.953067	1.15913	0.4548	1.29464	1.27547	1.11577	0.996286	1.40779	1.15411	0.534434	0.842942	0.816999	1.06005	0.913588	1.41069	0.652017	0.878955	0.858908	1.238	0.794571	1.41131	0.926176	0.451369	1.79165
chr1-47000000	2.56427391632384	0.678902	0.793968	0.758488	0.821312	0.797718	0.937088	0.904665	0.692627	0.933191	0.798465	0.834257	0.686382	0.873513	0.800692	0.918021	0.909382	0.821249	0.743056	0.760241	0.84349	0.505605	0.864795	0.69423	1.01917	0.755577	0.864688	0.644705	0.850291	0.799095	0.997731	0.732749	1.03609	0.821336	0.438481	1.09506
chr1-48000000	-13.05254027722	0.785688	0.693804	0.829221	0.715083	0.646948	0.856549	0.702375	0.78709	0.757189	0.585605	0.617285	0.43441	0.397736	0.996548	0.392973	0.34764	0.326148	0.405923	0.196005	0.428018	0.70403	1.03837	0.671235	0.780152	0.610644	0.268591	0.645788	0.826486	0.776252	0.707185	0.775333	0.584378	0.725873	0.442325	0.345582
chr1-49000000	-16.4150379823256	0.860067	0.561389	0.721919	0.595968	0.543503	0.494013	0.56807	0.559183	0.410241	0.444382	0.458914	0.280353	0.280399	0.484536	0.421092	0.232294	0.274062	0.415786	0.169322	0.355633	1.10841	0.513399	0.645008	0.551328	0.540067	0.202005	0.712677	0.708253	0.730075	0.457828	0.645219	0.348501	0.647147	0.399961	0.283711
chr1-50000000	-13.3205429349837	0.789942	0.607018	0.665097	0.59921	0.589254	0.52065	0.625133	0.597636	0.50061	0.485812	0.500545	0.32006	0.286257	0.53319	0.529897	0.284552	0.284252	0.425347	0.198579	0.375656	0.898226	0.560008	0.649981	0.72824	0.59207	0.283951	0.708684	0.735855	0.739238	0.498731	0.601678	0.420489	0.663925	0.39493	0.353139
chr1-51000000	0.000607941711062075	0.682514	0.828158	0.666799	0.722301	0.802978	0.631054	0.783534	0.626143	0.716175	0.792154	0.800336	0.664799	0.793416	0.506514	1.1438	0.828304	0.717483	0.814468	1.56527	0.896657	0.620569	0.755138	0.730588	0.745831	0.82733	0.814374	0.752051	0.778353	0.780636	0.751205	0.619752	0.897814	0.757679	0.39765	1.19017
chr1-52000000	12.328721726227	0.669641	0.883777	0.705211	0.79554	0.885589	0.625143	0.827979	0.637544	0.811388	0.873252	0.87775	0.680233	0.958968	0.51475	1.34153	0.987161	0.876179	0.900649	1.35976	1.01329	0.536908	0.839146	0.74282	0.826324	0.878615	1.05637	0.715003	0.820652	0.800812	0.917937	0.688379	1.07501	0.78791	0.413492	1.45629
chr1-53000000	14.416934186703	0.716477	0.934004	0.772975	0.963349	0.994987	0.863902	0.967584	0.856273	1.16132	0.933889	1.07097	0.923515	0.801014	0.934088	0.973175	0.945997	0.845596	0.76983	0.78329	0.861698	0.606281	0.972971	0.78026	1.01694	0.839812	0.924237	0.633373	0.879935	0.836929	1.129	0.841237	1.22991	0.898778	0.461702	1.11086
chr1-54000000	10.8530579569302	0.730808	0.894173	0.852346	0.99583	0.953761	0.95482	1.06673	0.818396	1.26412	0.962014	1.05301	0.729443	0.873045	0.91156	1.15803	1.15065	0.908003	0.780591	1.01823	0.818044	0.571654	1.30233	0.792988	1.10618	0.855525	0.957013	0.633131	0.938463	0.887166	1.14767	0.900895	1.25852	0.994586	0.47356	1.16642
chr1-55000000	-2.07411756432455	0.721542	0.833704	0.782023	0.827813	0.836628	0.907603	0.846956	0.91843	0.939657	0.817682	0.853339	0.842046	0.742271	1.08372	1.03896	0.850693	0.807425	0.727069	0.792903	0.697962	0.611418	0.976395	0.730519	0.967143	0.723793	0.788898	0.686305	0.828318	0.798429	0.895686	0.790287	0.875746	0.868739	0.451045	0.865456
chr1-56000000	-14.0269079078391	0.744852	0.570688	0.658143	0.550942	0.539882	0.454788	0.591402	0.625119	0.454443	0.472538	0.466421	0.419505	0.340431	0.532808	0.413405	0.344099	0.299669	0.3845	0.178934	0.366662	0.851764	0.520215	0.648349	0.586055	0.522755	0.195315	0.699762	0.687157	0.695154	0.526174	0.616342	0.41179	0.615735	0.403637	0.235774
chr1-57000000	-14.7945859202052	0.768013	0.640286	0.647898	0.598742	0.536473	0.612134	0.682076	0.773097	0.532359	0.486959	0.467558	0.5836	0.351147	0.89275	0.436732	0.374542	0.281697	0.386117	0.224264	0.435741	0.568751	0.830505	0.656977	0.684829	0.546121	0.206966	0.737459	0.789191	0.751735	0.563819	0.668211	0.491196	0.624915	0.404398	0.278189
chr1-58000000	-10.1255579314118	0.743314	0.588339	0.664161	0.577336	0.532005	0.532733	0.633738	0.664274	0.481782	0.450247	0.466307	0.466508	0.338173	0.711978	0.449861	0.301707	0.25867	0.363555	0.209426	0.398074	0.557031	0.768247	0.609064	0.767163	0.50133	0.22841	0.694008	0.744198	0.6993	0.566581	0.620919	0.433727	0.607336	0.409237	0.239169
chr1-59000000	-9.78097486432119	0.691444	0.849111	0.752282	0.738478	0.847554	0.619107	0.802426	0.811527	0.679494	0.914699	0.903106	1.03727	0.716464	0.824473	0.611379	1.00408	0.669451	0.660095	0.385937	0.737246	0.627533	0.687938	0.698459	0.813903	0.841641	0.554159	0.703571	0.778421	0.759449	0.746175	0.740786	0.749234	0.841885	0.414909	0.976163
chr1-60000000	-13.1453148203103	0.674419	0.582199	0.629812	0.54623	0.532623	0.526837	0.604626	0.653804	0.427152	0.45818	0.441999	0.45441	0.294764	0.582472	0.432727	0.329589	0.255817	0.391492	0.210538	0.376982	0.737981	0.54805	0.627213	0.561772	0.535703	0.226603	0.692637	0.682963	0.687767	0.48084	0.574011	0.424061	0.618183	0.384905	0.311744
chr1-61000000	-10.759982965608	0.659854	0.851727	0.734647	0.706232	0.836387	0.59711	0.825321	0.713965	0.619325	0.826851	0.786356	0.971316	0.792524	0.594482	0.843139	1.11241	0.722964	0.744888	1.00044	0.803767	0.631439	0.630008	0.724027	0.852892	0.86926	0.520167	0.717899	0.805272	0.810281	0.778549	0.706519	0.835335	0.757341	0.397585	1.20523
chr1-62000000	-5.52902948650039	0.726268	0.662608	0.599568	0.603488	0.60448	0.671147	0.698899	0.902834	0.676116	0.538805	0.537782	0.615542	0.48448	1.17089	0.584285	0.461023	0.389978	0.510136	0.429597	0.555329	0.546993	0.795509	0.642878	0.702496	0.569321	0.362848	0.713125	0.764442	0.718901	0.706076	0.629219	0.674335	0.616669	0.416299	0.423675
chr1-63000000	-1.16553379452148	0.648074	0.700163	0.571185	0.590716	0.615769	0.566456	0.703384	0.804246	0.64011	0.552515	0.555884	0.705551	0.472126	0.868672	0.709567	0.470436	0.470963	0.599379	0.443069	0.619407	0.569632	0.716688	0.66939	0.662684	0.601714	0.403687	0.723458	0.751418	0.734696	0.642456	0.61185	0.626716	0.666335	0.389097	0.468624
chr1-64000000	-3.29309202861898	0.740824	0.643383	0.664149	0.601482	0.577575	0.571304	0.66292	0.785949	0.553393	0.50586	0.503274	0.544096	0.34436	0.975738	0.401571	0.337988	0.283244	0.381884	0.209615	0.412856	0.526027	0.881158	0.661408	0.689539	0.567745	0.225323	0.686542	0.778138	0.74217	0.613519	0.650112	0.488939	0.624628	0.410554	0.256687
chr1-65000000	0.556604558970771	0.648565	0.883515	0.769969	0.753196	0.901171	0.661475	0.898147	0.701139	0.727636	0.894209	0.929789	0.811139	1.16113	0.606493	1.15182	1.3777	0.998359	0.954678	1.52098	1.03123	0.5985	0.796784	0.764646	1.01534	0.893226	0.841692	0.707541	0.822406	0.803575	0.869774	0.722108	0.961922	0.769792	0.407677	1.46686
chr1-66000000	1.09424298298417	0.653703	0.641577	0.593975	0.547306	0.558603	0.487404	0.644147	0.732284	0.478827	0.507272	0.474925	0.677978	0.359632	0.733771	0.552736	0.450331	0.314781	0.457275	0.349827	0.480481	0.563441	0.61606	0.649138	0.63647	0.593883	0.261971	0.746384	0.735533	0.729547	0.481692	0.566924	0.533775	0.586571	0.377587	0.45182
chr1-67000000	-4.68485434529394	0.664372	0.800351	0.648176	0.684666	0.743558	0.61366	0.728516	0.68652	0.626686	0.687602	0.67482	1.08742	0.660361	0.603037	0.870105	0.799465	0.673825	0.793471	0.926366	0.806448	0.601101	0.644543	0.716842	0.724772	0.736302	0.663839	0.755283	0.76443	0.731602	0.708311	0.628444	0.77816	0.712473	0.389603	0.945438
chr1-68000000	-10.8656948966313	0.682456	0.791839	0.715403	0.65671	0.777597	0.702519	0.800927	0.785196	0.664902	0.782993	0.742595	1.13684	0.710604	0.761337	0.528608	0.909707	0.667512	0.654778	0.385802	0.726279	0.569778	0.634593	0.701581	0.830352	0.793872	0.406792	0.706863	0.7968	0.794799	0.717838	0.726251	0.687384	0.713748	0.404482	0.928409
chr1-69000000	-13.3452376843243	0.65451	0.528591	0.518989	0.503236	0.493633	0.360627	0.552454	0.497317	0.380303	0.395187	0.38452	0.489669	0.268442	0.374208	0.421535	0.299886	0.243517	0.423375	0.167122	0.360318	0.972912	0.332295	0.609779	0.498249	0.509703	0.174296	0.65562	0.634143	0.705335	0.374174	0.494641	0.337243	0.565775	0.371276	0.310527
chr1-70000000	-9.92327136186031	0.621583	0.716489	0.562389	0.597007	0.69963	0.494309	0.681449	0.631516	0.552401	0.619055	0.59144	0.860693	0.559436	0.45874	0.784935	0.569141	0.60682	0.768534	0.8264	0.766207	0.63872	0.535572	0.702349	0.63245	0.70646	0.479782	0.742157	0.70242	0.725953	0.592366	0.568103	0.633798	0.670874	0.365388	0.687292
chr1-71000000	-12.4909278318652	0.642059	0.637352	0.554122	0.575509	0.60426	0.443481	0.623933	0.589203	0.467416	0.527417	0.52606	0.828322	0.416148	0.388428	0.605259	0.545836	0.404127	0.564234	0.506994	0.528636	0.878302	0.403508	0.657002	0.591531	0.626001	0.36134	0.683912	0.687226	0.721918	0.481653	0.57539	0.510871	0.642062	0.372573	0.540098
chr1-72000000	-15.3989667975919	0.604098	0.493422	0.490823	0.453724	0.468677	0.289636	0.498149	0.470578	0.35125	0.357006	0.342335	0.262702	0.183986	0.331362	0.383064	0.185268	0.170206	0.399717	0.159026	0.307968	1.05078	0.293327	0.613538	0.440444	0.495491	0.150903	0.590065	0.540849	0.65725	0.312822	0.455068	0.303593	0.549702	0.349062	0.245646
chr1-73000000	-13.4154976313648	0.592315	0.499784	0.466915	0.454358	0.464791	0.293398	0.482649	0.461823	0.354784	0.358213	0.353384	0.24173	0.185181	0.321761	0.366163	0.18168	0.169183	0.379958	0.152285	0.295119	1.04705	0.309932	0.629033	0.410796	0.501648	0.150231	0.607547	0.538542	0.651374	0.317864	0.438538	0.2981	0.555579	0.349743	0.231999
chr1-74000000	-15.1453734997588	0.638712	0.513322	0.523552	0.470061	0.482853	0.34167	0.538753	0.486392	0.356611	0.371361	0.385206	0.33026	0.216554	0.345209	0.383758	0.208077	0.214055	0.42958	0.177143	0.324848	1.02115	0.322303	0.614172	0.467565	0.500332	0.188223	0.631226	0.583245	0.66034	0.352483	0.475657	0.313735	0.571753	0.356822	0.277034
chr1-75000000	-13.5041993022431	0.652683	0.602193	0.566833	0.541212	0.577662	0.46299	0.591575	0.63831	0.420148	0.520249	0.488252	0.551591	0.359962	0.463294	0.608002	0.434586	0.366469	0.522385	0.332619	0.467495	0.812232	0.42953	0.631784	0.547123	0.599622	0.278458	0.701918	0.668415	0.714266	0.436983	0.513768	0.452533	0.628943	0.372938	0.33761
chr1-76000000	-13.6733499650287	0.687232	0.637222	0.627503	0.594976	0.622384	0.513507	0.628526	0.614135	0.482052	0.519216	0.535686	0.576925	0.528617	0.502642	0.569893	0.425701	0.535877	0.661409	0.522772	0.641304	0.745388	0.526412	0.65453	0.656294	0.598199	0.42998	0.706646	0.718717	0.731664	0.590609	0.588205	0.512665	0.62406	0.385082	0.479456
chr1-77000000	-11.0524925920455	0.706183	0.603633	0.602833	0.556029	0.558991	0.45837	0.617419	0.647566	0.459156	0.463899	0.454936	0.539514	0.320743	0.601036	0.473133	0.311806	0.295959	0.454266	0.254968	0.419625	0.750209	0.502072	0.650979	0.640353	0.555637	0.252396	0.68801	0.710568	0.730395	0.487795	0.56506	0.47251	0.603984	0.384947	0.383289
chr1-78000000	-8.92680387946642	0.656983	0.673723	0.632829	0.608552	0.636381	0.50705	0.66256	0.558733	0.611198	0.565353	0.556788	0.596446	0.578603	0.432429	0.903919	0.531294	0.560684	0.738975	1.20783	0.763143	0.716912	0.564678	0.689906	0.607459	0.631884	0.64896	0.693596	0.702559	0.733777	0.642145	0.579846	0.674114	0.64613	0.386428	0.758868
chr1-79000000	-12.0254233661415	0.627536	0.502582	0.523943	0.463714	0.46944	0.348864	0.48624	0.467568	0.337593	0.351967	0.356583	0.255412	0.191464	0.343062	0.375471	0.200219	0.184781	0.397143	0.161797	0.302142	1.04599	0.318013	0.647973	0.430849	0.490528	0.158556	0.605119	0.555303	0.652944	0.324822	0.447525	0.34657	0.565519	0.358592	0.264906
chr1-80000000	-13.1997352464638	0.597295	0.479905	0.454978	0.437668	0.46204	0.290152	0.465283	0.448777	0.334135	0.342936	0.349938	0.237498	0.188473	0.323348	0.354771	0.192494	0.176633	0.370077	0.148735	0.292468	1.05218	0.321184	0.620075	0.388877	0.473387	0.144233	0.588122	0.510521	0.59565	0.302658	0.422306	0.292859	0.545686	0.353428	0.21846
chr1-81000000	-14.0301466764166	0.642002	0.503523	0.481847	0.457288	0.453078	0.317937	0.473039	0.467465	0.323081	0.354601	0.368078	0.252591	0.198229	0.340366	0.375717	0.190928	0.184479	0.381652	0.15538	0.296433	1.06605	0.34111	0.626195	0.417445	0.488962	0.15932	0.577602	0.546508	0.628898	0.284066	0.461898	0.312674	0.554924	0.360031	0.227487
chr1-82000000	-14.1693501041947	0.652302	0.487734	0.495777	0.45334	0.45481	0.312527	0.464839	0.460554	0.333461	0.353086	0.354525	0.26495	0.195653	0.328854	0.370719	0.198894	0.187578	0.37984	0.153432	0.30243	1.0146	0.350836	0.594311	0.412301	0.47664	0.158432	0.596834	0.541044	0.622346	0.335959	0.471249	0.327269	0.549622	0.368016	0.220104
chr1-83000000	-12.7133984621749	0.528392	0.411971	0.429063	0.368677	0.387047	0.277189	0.389418	0.385123	0.271411	0.287568	0.291819	0.204684	0.166677	0.284384	0.326676	0.15911	0.156028	0.319066	0.129521	0.242477	0.871881	0.286683	0.499568	0.346584	0.394588	0.136075	0.483823	0.455865	0.522779	0.265238	0.367475	0.271471	0.448218	0.364036	0.205246
chr1-84000000	-11.2666561303374	0.674208	0.692518	0.636743	0.585258	0.66901	0.456227	0.663947	0.646848	0.552096	0.608527	0.598613	0.793088	0.483395	0.531447	0.541856	0.501723	0.485567	0.616595	0.442095	0.612848	0.695313	0.488942	0.690679	0.590168	0.668717	0.351548	0.710078	0.692591	0.719023	0.54973	0.609577	0.564907	0.691712	0.377918	0.500255
chr1-85000000	-11.9532766762641	0.70109	0.746048	0.720641	0.65935	0.728574	0.794167	0.823946	0.798736	0.664106	0.672031	0.667587	0.912737	0.632266	0.882979	0.700891	0.703783	0.673547	0.729276	0.674269	0.730688	0.593723	0.698502	0.700677	0.741369	0.710907	0.496399	0.736913	0.782905	0.785758	0.725059	0.69998	0.732433	0.705132	0.399552	0.800477
chr1-86000000	-10.8808262598133	0.625956	0.615821	0.574616	0.55021	0.579706	0.503351	0.627891	0.607321	0.490106	0.479435	0.506399	0.595503	0.333591	0.51759	0.521091	0.368496	0.378455	0.503951	0.291656	0.455593	0.746113	0.444287	0.645164	0.571165	0.569506	0.298067	0.66573	0.668581	0.699756	0.527854	0.545683	0.500838	0.61944	0.377571	0.421859
chr1-87000000	-13.6734968082377	0.645715	0.793374	0.650524	0.656824	0.735407	0.610924	0.749331	0.769137	0.578193	0.721254	0.688423	0.667313	0.616242	0.811078	0.767526	0.703717	0.637577	0.718205	1.26579	0.716374	0.616591	0.767578	0.70588	0.716165	0.762839	0.544776	0.725252	0.774637	0.744698	0.712589	0.647665	0.691798	0.713018	0.394708	0.833067
chr1-88000000	-14.0778825764934	0.721673	0.56902	0.66429	0.542698	0.560468	0.443827	0.599995	0.581556	0.4343	0.453762	0.449133	0.520992	0.296359	0.428169	0.415481	0.291203	0.276009	0.423251	0.189814	0.380163	0.947619	0.395058	0.660651	0.575837	0.555	0.192427	0.692142	0.692378	0.751264	0.468061	0.565317	0.379952	0.618742	0.377171	0.397214
chr1-89000000	-9.13513784470323	0.6645	0.62936	0.635174	0.587866	0.651329	0.567777	0.705318	0.688247	0.50938	0.578614	0.586189	0.650053	0.527903	0.639022	0.828666	0.51126	0.535107	0.638361	0.870168	0.644983	0.594716	0.631169	0.655002	0.640937	0.629293	0.544474	0.72784	0.735152	0.716053	0.622518	0.586435	0.639635	0.641938	0.386802	0.663025
chr1-90000000	-0.837421848309271	0.650867	0.789138	0.762542	0.660587	0.743743	0.596442	0.745462	0.690672	0.560396	0.748631	0.70145	0.770038	0.850543	0.58791	0.888699	1.09109	0.727724	0.701322	0.919145	0.803151	0.560182	0.697978	0.70833	0.757999	0.801531	0.630474	0.705244	0.767006	0.785544	0.64282	0.654354	0.723874	0.700909	0.392425	1.17274
chr1-91000000	2.86604949712923	0.647067	0.703742	0.607098	0.621295	0.642585	0.612375	0.692401	0.774383	0.577105	0.576323	0.582873	0.777969	0.556487	0.785492	0.72134	0.594684	0.552177	0.647942	0.884379	0.670289	0.628157	0.640753	0.664752	0.739596	0.634635	0.465311	0.734243	0.750858	0.723456	0.662275	0.615353	0.640146	0.64549	0.392492	0.929347
chr1-92000000	8.42989426273016	0.632588	0.839171	0.644357	0.686236	0.805718	0.568375	0.784543	0.706378	0.676951	0.79729	0.774793	0.968818	0.651612	0.659458	0.825646	1.00537	0.624839	0.670135	0.522804	0.714455	0.596902	0.63145	0.702029	0.761356	0.815773	0.503356	0.686752	0.754168	0.737531	0.727306	0.659854	0.751063	0.73333	0.40808	0.763409
chr1-93000000	9.43582921134406	0.619705	0.783517	0.647848	0.678168	0.828623	0.594665	0.740482	0.605853	0.655506	0.764393	0.781463	0.751222	0.730599	0.426047	1.02476	0.794544	0.78064	0.9067	1.44536	0.899738	0.611597	0.658595	0.745387	0.742833	0.819359	0.802139	0.72522	0.736781	0.729859	0.775161	0.61311	0.829388	0.763693	0.388838	1.10448
chr1-94000000	0.946196693274371	0.687593	0.712831	0.684435	0.657128	0.736577	0.742253	0.794496	0.862452	0.708235	0.694446	0.681646	0.722114	0.574121	1.02572	0.602939	0.632069	0.622212	0.639393	0.453991	0.637225	0.58255	0.808093	0.700541	0.817193	0.671194	0.458435	0.684028	0.775206	0.729457	0.74337	0.726546	0.692348	0.696605	0.418095	0.586425
chr1-95000000	-11.5094633186624	0.733783	0.724277	0.642628	0.662627	0.654341	0.618731	0.810341	0.801685	0.663846	0.603968	0.605887	0.760764	0.591911	0.923512	0.610813	0.709	0.541411	0.59858	0.40366	0.594361	0.626845	0.715321	0.717189	0.901197	0.67362	0.363673	0.728648	0.816182	0.798673	0.685954	0.669847	0.632344	0.672767	0.408688	0.638252
chr1-96000000	-12.5501369311792	0.675499	0.506901	0.53438	0.472689	0.48214	0.348161	0.490738	0.472901	0.378469	0.36388	0.375811	0.256273	0.213113	0.339692	0.403174	0.207782	0.193581	0.387052	0.165287	0.307108	1.04395	0.316363	0.618514	0.450055	0.487001	0.171814	0.616901	0.589028	0.68533	0.357928	0.486694	0.299297	0.542782	0.371977	0.26546
chr1-97000000	-10.8288076971139	0.644263	0.513391	0.534261	0.494242	0.491585	0.363173	0.533297	0.503684	0.365525	0.396103	0.38823	0.320297	0.282352	0.358583	0.568028	0.243844	0.262224	0.465211	0.507922	0.391288	0.952197	0.373251	0.647979	0.462839	0.511839	0.295665	0.643652	0.593548	0.651918	0.390201	0.486636	0.419797	0.563542	0.366373	0.309537
chr1-98000000	-14.2425781273085	0.636101	0.511225	0.519002	0.479419	0.483647	0.329646	0.51263	0.486803	0.350345	0.369986	0.358345	0.276148	0.190253	0.347182	0.387813	0.202971	0.201604	0.406139	0.167288	0.317108	1.07836	0.323072	0.654336	0.501142	0.504453	0.164004	0.627066	0.552302	0.6705	0.332536	0.496971	0.369741	0.566525	0.352919	0.258358
chr1-99000000	-12.3065925591635	0.643156	0.565339	0.568545	0.512341	0.54181	0.383658	0.529033	0.553183	0.391189	0.435309	0.421614	0.461286	0.235691	0.418365	0.398749	0.26034	0.227523	0.386714	0.184992	0.347953	0.814555	0.397344	0.643643	0.471794	0.546149	0.179091	0.654446	0.62091	0.694996	0.376277	0.500829	0.375466	0.590651	0.369112	0.321864
chr1-100000000	-6.38576771730666	0.621248	0.886806	0.657686	0.721813	0.843254	0.543763	0.749534	0.59769	0.666268	0.795363	0.803505	0.966847	0.947156	0.389812	1.42322	1.00194	0.886221	0.972635	1.56354	1.02056	0.586191	0.649109	0.787492	0.772204	0.878689	0.848199	0.74688	0.759632	0.7617	0.841128	0.63984	0.894492	0.740441	0.384278	1.22547
chr1-101000000	-11.0113788489092	0.662426	0.702141	0.62095	0.581033	0.665344	0.596868	0.649494	0.682478	0.526329	0.624361	0.611067	0.855931	0.516661	0.592968	0.702693	0.656916	0.510611	0.636985	0.457602	0.614639	0.625287	0.552197	0.67386	0.643724	0.683193	0.392965	0.76744	0.712584	0.720074	0.515173	0.599201	0.594533	0.672904	0.382957	0.76954
chr1-102000000	-12.8002530365499	0.621255	0.487183	0.501652	0.446603	0.471166	0.327957	0.494428	0.469809	0.331807	0.353914	0.36107	0.254951	0.190194	0.336738	0.374962	0.195648	0.178124	0.395183	0.162117	0.308083	1.03746	0.299032	0.607214	0.451673	0.493783	0.167117	0.613392	0.550906	0.652005	0.318039	0.457042	0.318685	0.54349	0.350853	0.271788
chr1-103000000	-9.8743957308746	0.439518	0.391546	0.3541	0.347998	0.366149	0.237041	0.378879	0.358491	0.289716	0.274843	0.284212	0.234743	0.140671	0.256526	0.279032	0.156469	0.136281	0.301464	0.12525	0.247113	0.759049	0.242249	0.487893	0.328019	0.385345	0.12231	0.445157	0.410587	0.480094	0.275741	0.338203	0.249951	0.424873	0.330294	0.204038
chr1-104000000	-13.8739124590404	0.476898	0.428293	0.380829	0.384545	0.396954	0.265147	0.391739	0.389109	0.286503	0.306986	0.296787	0.248704	0.197851	0.27178	0.378075	0.181118	0.190201	0.363713	0.183204	0.310627	0.79373	0.282024	0.522012	0.339544	0.419486	0.188401	0.495009	0.453685	0.521855	0.284511	0.359994	0.259817	0.469243	0.351573	0.22348
chr1-105000000	-13.6181330527632	0.545263	0.488808	0.424446	0.425816	0.442727	0.306686	0.459556	0.460175	0.340716	0.335504	0.343636	0.323032	0.189526	0.311499	0.356583	0.202531	0.165393	0.38102	0.155421	0.301531	0.996965	0.308107	0.60488	0.385425	0.487975	0.152179	0.585593	0.500568	0.599313	0.329786	0.408037	0.301111	0.540587	0.345639	0.240156
chr1-106000000	-13.5411835884965	0.571289	0.495927	0.456451	0.44183	0.470836	0.293564	0.459485	0.451467	0.333458	0.349315	0.348344	0.246057	0.169607	0.326172	0.367235	0.186931	0.167963	0.364217	0.159414	0.298046	1.02327	0.323505	0.625147	0.380463	0.480159	0.151448	0.566612	0.511055	0.619188	0.289193	0.418369	0.293702	0.548697	0.347466	0.216199
chr1-107000000	-13.9877222663675	0.743206	0.556465	0.611271	0.526526	0.532403	0.389431	0.588247	0.547473	0.423065	0.4153	0.44693	0.35527	0.261156	0.397522	0.427514	0.231311	0.274418	0.478613	0.211165	0.383368	1.05144	0.402434	0.652894	0.501907	0.558826	0.204226	0.714755	0.68515	0.768163	0.411397	0.551163	0.42411	0.630099	0.36527	0.339904
chr1-108000000	-9.35614114366013	0.632572	0.545257	0.581163	0.518459	0.507923	0.467409	0.588659	0.559264	0.466136	0.462392	0.4609	0.443265	0.278497	0.558633	0.486288	0.328867	0.27567	0.410811	0.268809	0.380204	0.621009	0.515377	0.565466	0.600666	0.537694	0.266494	0.635319	0.6778	0.70132	0.459373	0.516019	0.461925	0.547772	0.389752	0.405136
chr1-109000000	10.261118452642	0.627847	0.943283	0.743042	0.853471	0.999096	0.866954	0.943156	0.637656	1.01686	0.96845	1.08058	1.0968	1.09074	0.505323	1.20827	1.23823	1.18399	1.09683	1.25865	1.14615	0.563984	0.72365	0.80791	0.991069	0.909999	1.10246	0.669734	0.848756	0.853397	1.09931	0.766945	1.23938	0.84826	0.426751	1.73448
chr1-110000000	15.1517038733215	0.687667	0.979791	0.842212	1.0179	1.03095	1.21475	1.04237	0.895662	1.24136	1.07828	1.18122	1.13232	1.00398	0.997349	0.902255	1.31614	1.15734	0.936308	0.876231	0.961516	0.589575	1.04193	0.844225	1.25062	0.903195	0.976016	0.631707	0.892211	0.878669	1.27265	0.923986	1.43522	0.995778	0.470404	1.62252
chr1-111000000	13.198672656153	0.741184	0.730877	0.75193	0.731291	0.701481	0.829157	0.75424	0.832487	0.702791	0.698062	0.682804	0.694012	0.634503	1.0079	0.678029	0.646609	0.582621	0.642162	0.694232	0.654288	0.627905	0.946591	0.702283	0.841524	0.715932	0.581836	0.737706	0.835172	0.80386	0.734427	0.74677	0.769687	0.736078	0.412394	0.988618
chr1-112000000	14.5555636369734	0.762258	0.80008	0.775455	0.784709	0.775488	0.790546	0.809479	0.842905	0.733496	0.75587	0.801584	0.707064	0.554616	1.10058	0.587258	0.6571	0.55474	0.56764	0.511904	0.576415	0.598347	1.03148	0.720442	0.973305	0.74533	0.461338	0.686235	0.853819	0.823596	0.75799	0.788494	0.714885	0.781986	0.433342	0.733753
chr1-113000000	15.487987767462	0.697096	0.869044	0.722235	0.803535	0.913121	0.762342	0.905992	0.720714	0.835109	0.939235	0.96506	0.931719	0.917169	0.723336	0.962593	1.11715	0.938971	0.877589	1.17338	0.923279	0.591535	0.790108	0.764813	0.913594	0.893668	0.868971	0.69221	0.814447	0.818276	0.948005	0.748714	1.01007	0.830219	0.427321	1.445
chr1-114000000	13.6028307893715	0.695805	0.807846	0.71346	0.733872	0.750267	0.625546	0.770285	0.789123	0.771024	0.730571	0.720118	0.740933	0.637464	0.855574	0.892698	0.752825	0.622928	0.692816	0.86339	0.685606	0.68428	0.775918	0.752532	0.852357	0.78827	0.580957	0.740642	0.838479	0.799227	0.760707	0.695829	0.849449	0.775974	0.408191	1.0739
chr1-115000000	10.6433876056224	0.752517	0.752149	0.676273	0.705073	0.66783	0.584397	0.779734	0.760987	0.684364	0.616155	0.620898	0.665006	0.512397	0.916259	0.686551	0.489463	0.517059	0.614835	0.837374	0.616391	0.591101	0.832677	0.740019	0.730744	0.664156	0.487266	0.742078	0.871822	0.819542	0.690121	0.675079	0.729157	0.690281	0.399831	0.703937
chr1-116000000	7.64535554902653	0.757749	0.759701	0.733953	0.73923	0.758225	0.798088	0.823266	0.845916	0.727997	0.734794	0.746009	0.765471	0.598091	1.07526	0.619287	0.728374	0.603214	0.60045	0.47342	0.609153	0.608176	0.878604	0.728074	0.789432	0.724378	0.415178	0.721735	0.87481	0.832184	0.730119	0.781196	0.738082	0.727358	0.417606	0.65575
chr1-117000000	7.09208463754667	0.668659	0.871947	0.73388	0.811359	0.882	0.822872	0.893783	0.746648	0.839565	0.913952	0.94599	1.11913	0.962022	0.720292	0.916302	1.28573	0.861947	0.800389	0.740683	0.865456	0.655627	0.736878	0.756923	0.92738	0.86399	0.620531	0.690012	0.857116	0.837926	0.932849	0.80045	1.04568	0.84387	0.426198	1.40331
chr1-118000000	-4.04558353849892	0.728228	0.759626	0.670945	0.687771	0.723273	0.617267	0.753313	0.677011	0.649357	0.664895	0.680666	0.748566	0.478192	0.615794	0.680651	0.716456	0.544562	0.627829	0.408692	0.575255	0.690258	0.637535	0.73936	0.720015	0.747579	0.385506	0.749352	0.826148	0.82567	0.617299	0.674088	0.642839	0.731058	0.391719	0.783929
chr1-119000000	-5.31988087911443	0.761803	0.614155	0.647283	0.60446	0.668339	0.525077	0.625435	0.69827	0.455443	0.584914	0.580189	0.45307	0.36035	0.642213	0.509555	0.372656	0.338839	0.461312	0.29075	0.474306	0.757685	0.617855	0.701101	0.581391	0.643436	0.27796	0.701625	0.757478	0.751344	0.511565	0.648335	0.430619	0.658659	0.394212	0.401158
chr1-120000000	2.3262236133725	0.490424	0.580704	0.511973	0.511892	0.581044	0.665202	0.505984	0.62374	0.486258	0.573038	0.553371	0.525114	0.422992	0.768266	0.401861	0.551408	0.468729	0.438779	0.297477	0.447515	0.407161	0.676948	0.514452	0.521404	0.548563	0.291567	0.484323	0.579793	0.544137	0.517876	0.507113	0.47055	0.568088	0.371	0.599267
chr1-144000000	8.39537804527293	0.194399	0.259117	0.20312	0.235374	0.284642	0.213556	0.225063	0.179649	0.206684	0.283946	0.2883	0.24054	0.265044	0.128735	0.452515	0.315405	0.281424	0.255719	0.49683	0.259785	0.163364	0.235413	0.244557	0.234036	0.271744	0.277027	0.214625	0.244134	0.23034	0.260213	0.18634	0.250057	0.24336	0.290052	0.741821
chr1-145000000	8.67590698432144	0.425619	0.651526	0.552145	0.562819	0.685887	0.572762	0.580674	0.455904	0.568605	0.685906	0.726569	0.87059	0.861126	0.370241	0.652029	0.870729	0.973823	0.838984	0.609031	0.881201	0.366858	0.449657	0.548503	0.637174	0.628275	0.740842	0.454301	0.526003	0.552416	0.748822	0.590024	0.729738	0.579286	0.403752	1.61113
chr1-146000000	14.0233330539714	0.3408	0.383256	0.330082	0.371623	0.386721	0.353885	0.402578	0.473796	0.321593	0.344405	0.362863	0.46382	0.463816	0.52739	0.446652	0.375749	0.466116	0.4441	0.395603	0.452248	0.362787	0.366638	0.386687	0.386154	0.360041	0.339245	0.374837	0.41553	0.406116	0.410731	0.364742	0.349622	0.3834	0.371804	0.372481
chr1-147000000	13.733749254431	0.392022	0.466751	0.355995	0.408556	0.419179	0.454673	0.425335	0.551631	0.357279	0.399323	0.402933	0.528389	0.355489	0.694221	0.292501	0.395331	0.424784	0.400482	0.188876	0.372373	0.350435	0.426655	0.407921	0.438137	0.375132	0.30939	0.394303	0.44501	0.426406	0.419676	0.482468	0.377711	0.440893	0.422509	0.346201
chr1-149000000	14.4204973645723	0.381167	0.464631	0.432112	0.442442	0.502214	0.438975	0.440956	0.40454	0.47486	0.52745	0.505574	0.540655	0.636865	0.422327	0.417129	0.594807	0.714179	0.593542	0.472999	0.633647	0.304372	0.438463	0.429716	0.457869	0.469049	0.574098	0.377084	0.441836	0.415966	0.53837	0.482303	0.421586	0.446219	0.403997	0.953792
chr1-150000000	17.4997745492809	0.65771	1.05595	0.756158	0.899483	1.01211	0.826596	0.955336	0.542182	1.06321	1.04507	1.0635	1.03837	1.49817	0.376034	1.34503	1.29836	1.36653	1.21888	1.42602	1.41636	0.494656	0.671159	0.844906	0.944284	0.93096	1.60601	0.690683	0.802037	0.812171	1.34312	0.784401	1.20667	0.874232	0.438066	1.73879
chr1-151000000	16.7099576784608	0.689377	0.984502	0.755596	0.950251	0.969619	1.03242	1.02526	0.793049	1.1594	1.05258	1.05747	1.01257	1.2218	0.764493	1.11021	1.26827	1.38497	1.14017	0.994817	1.16771	0.547906	0.899182	0.824904	1.17451	0.878068	1.2866	0.650352	0.852592	0.840329	1.25441	0.867755	1.19271	0.919461	0.456599	1.39535
chr1-152000000	13.7325425725565	0.682136	0.649766	0.645744	0.596537	0.583844	0.860334	0.593879	0.677684	0.502912	0.536283	0.5216	0.524167	0.404553	0.763551	0.397925	0.335316	0.329169	0.379715	0.234909	0.439076	0.511516	0.762895	0.67575	0.574236	0.557397	0.264917	0.659515	0.712761	0.668603	0.550713	0.61161	0.474287	0.638717	0.414099	0.310626
chr1-153000000	15.5097077544427	0.688437	0.912526	0.794977	0.932523	1.03	1.14023	0.936882	0.746731	1.06166	1.01409	1.12808	1.02715	1.07004	0.835611	0.897558	1.18812	1.19755	0.998513	0.993617	1.06585	0.54034	0.894668	0.837951	1.02474	0.870465	1.20921	0.661653	0.823718	0.821195	1.14272	0.840639	1.08779	0.917655	0.455255	1.19051
chr1-154000000	16.7960196922268	0.685496	1.0031	0.806268	0.952095	1.14504	1.13342	1.06801	0.952009	1.29359	1.12376	1.29344	0.911501	1.32636	1.0752	1.04855	1.33094	1.3257	1.06274	1.16557	1.136	0.588526	1.00917	0.854149	1.19042	0.917391	1.26344	0.631492	0.837155	0.849091	1.23072	0.887059	1.1841	0.946468	0.470134	1.61405
chr1-155000000	18.1805839062752	0.662715	0.985938	0.830726	1.02432	1.18936	1.12474	1.11156	0.553869	1.31468	1.08925	1.37003	0.907735	1.72121	0.427192	1.66642	1.36268	1.82881	1.42367	2.16806	1.54935	0.494775	0.867315	0.929326	1.13079	0.881461	2.13125	0.620937	0.844238	0.832183	1.48931	0.826705	1.47835	0.998441	0.469545	1.67571
chr1-156000000	16.1861925162086	0.681155	1.06007	1.05699	1.26576	1.39865	1.66889	1.38196	0.728216	1.64845	1.34901	1.6333	1.16795	1.84184	0.635107	1.35983	1.92055	2.13839	1.49321	1.57889	1.6684	0.510115	1.0786	1.0171	1.52382	0.999548	2.10713	0.604171	0.930551	0.909814	1.71612	1.00253	1.68692	1.26493	0.504268	2.04162
chr1-157000000	6.04693143172654	0.719644	0.756667	0.769798	0.711131	0.795597	0.916518	0.719244	0.84541	0.735401	0.752937	0.768496	0.926725	0.523266	0.941102	0.485016	0.806216	0.587846	0.584859	0.313388	0.565301	0.594297	0.769804	0.753911	0.806576	0.761736	0.366737	0.687494	0.76909	0.737728	0.723773	0.712841	0.668102	0.769082	0.423084	0.718156
chr1-158000000	-3.23242213160326	0.638129	0.62222	0.561921	0.574251	0.587025	0.60731	0.640758	0.692516	0.509055	0.529675	0.492453	0.852598	0.466449	0.668598	0.693422	0.541272	0.436822	0.54874	0.309221	0.546977	0.608557	0.576033	0.660495	0.62388	0.605958	0.317847	0.699146	0.717834	0.694905	0.52965	0.562027	0.518474	0.624525	0.389084	0.419329
chr1-159000000	-0.101279830397239	0.674067	0.697511	0.655092	0.644662	0.703437	0.7564	0.689049	0.724795	0.607969	0.665785	0.687116	0.634724	0.54227	0.769246	0.438909	0.619051	0.521207	0.52843	0.32897	0.535585	0.701078	0.634152	0.712987	0.82466	0.644099	0.382997	0.655923	0.701987	0.739998	0.655575	0.6825	0.579255	0.713586	0.41069	0.441092
chr1-160000000	10.4628607596755	0.674101	0.861724	0.693991	0.778663	0.901424	1.1368	0.832218	0.867696	0.916561	0.924257	0.918627	1.08132	1.0275	0.971989	0.958889	1.16635	0.912189	0.827464	0.658409	0.871465	0.656923	0.80887	0.736491	0.904376	0.861864	0.785123	0.685573	0.781303	0.771988	0.914918	0.797678	0.977248	0.83676	0.441275	1.15835
chr1-161000000	10.8851595211679	0.580331	0.90966	0.757095	0.825229	1.00512	0.914357	0.871061	0.636594	1.05604	1.03838	1.065	1.28015	1.58959	0.514416	1.05683	1.42858	1.63434	1.31284	0.953559	1.47581	0.511539	0.617525	0.764858	0.999069	0.894756	1.26947	0.633517	0.749623	0.744634	1.22846	0.956576	1.31583	0.818107	0.445826	1.80399
chr1-162000000	-1.95724099240627	0.715846	0.79187	0.684638	0.711647	0.743293	0.65329	0.823211	0.775051	0.687422	0.72219	0.717944	0.899308	0.620529	0.906463	0.744577	0.928704	0.645689	0.679211	0.596569	0.67808	0.619129	0.754403	0.755762	0.781961	0.733021	0.537701	0.712698	0.819501	0.787796	0.709057	0.742386	0.803918	0.735118	0.410917	0.895917
chr1-163000000	-9.69773868001512	0.790135	0.596203	0.647019	0.582025	0.579101	0.481609	0.59094	0.596917	0.43524	0.471309	0.481883	0.377381	0.29493	0.503318	0.504587	0.262701	0.281934	0.473889	0.228866	0.418045	0.997943	0.475445	0.709649	0.520451	0.610987	0.254665	0.735924	0.726393	0.77404	0.420431	0.609917	0.37397	0.677517	0.376093	0.403466
chr1-164000000	-10.3610523940261	0.825196	0.652713	0.663888	0.608329	0.559163	0.506665	0.647368	0.6233	0.519808	0.481902	0.489915	0.510052	0.329818	0.686471	0.428651	0.454465	0.338433	0.479783	0.186017	0.406152	0.910573	0.530184	0.704082	0.650244	0.596014	0.249161	0.742233	0.773299	0.797519	0.532676	0.67813	0.442367	0.647955	0.394336	0.498205
chr1-165000000	-7.69895734538958	0.78685	0.734263	0.751562	0.732881	0.734586	0.797702	0.751051	0.767402	0.704642	0.662945	0.700289	0.612794	0.588436	0.921638	0.711436	0.623633	0.566377	0.609165	0.744894	0.630005	0.611155	0.973363	0.714195	0.859951	0.676669	0.49614	0.711949	0.887086	0.831081	0.796798	0.775597	0.707594	0.742327	0.421932	0.783824
chr1-166000000	2.52311639622403	0.710472	0.723368	0.686848	0.67511	0.652909	0.613266	0.759309	0.770333	0.601899	0.603595	0.605913	0.85589	0.48416	0.899676	0.556371	0.607064	0.469437	0.564851	0.316746	0.56157	0.636491	0.729978	0.686065	0.861763	0.638851	0.336437	0.746841	0.825184	0.793317	0.631764	0.676759	0.658407	0.690225	0.401974	0.738558
chr1-167000000	8.75738148968128	0.62812	0.934825	0.7799	0.851287	0.964036	0.782	0.911914	0.812356	0.834582	0.961884	1.00588	1.01817	1.1236	0.762289	1.01893	1.28504	1.06519	0.996407	1.39386	1.07518	0.6533	0.78931	0.783895	0.945274	0.927154	0.819571	0.702433	0.856379	0.848063	1.00441	0.794399	1.19103	0.844134	0.418088	1.80745
chr1-168000000	1.61254051673741	0.711601	0.743002	0.697829	0.70635	0.734872	0.659395	0.791929	0.75718	0.636925	0.728176	0.69136	0.781854	0.51275	0.823325	0.666262	0.712944	0.525868	0.587178	0.395796	0.5802	0.588366	0.752158	0.740828	0.817584	0.729184	0.409963	0.745397	0.834703	0.800886	0.678429	0.730733	0.803353	0.736144	0.405309	0.898084
chr1-169000000	-11.0960503358124	0.697887	0.70134	0.630607	0.63566	0.677263	0.541579	0.708148	0.727457	0.594605	0.632972	0.605847	0.766854	0.538188	0.671883	0.750057	0.555745	0.558896	0.656669	0.449765	0.670333	0.628621	0.612911	0.719986	0.675422	0.699551	0.470559	0.75933	0.772234	0.75722	0.625927	0.644254	0.712089	0.715845	0.380362	0.805758
chr1-170000000	-13.2972751681852	0.785825	0.559141	0.636518	0.548048	0.564942	0.414191	0.623127	0.578003	0.431206	0.477248	0.470848	0.414694	0.290982	0.446049	0.472349	0.272319	0.322348	0.498141	0.223412	0.398655	1.01517	0.386204	0.671337	0.594995	0.584307	0.253388	0.723271	0.730253	0.79126	0.440477	0.582387	0.406211	0.631085	0.378515	0.476148
chr1-171000000	-13.1894181793491	0.778383	0.704583	0.651482	0.663261	0.652505	0.662002	0.721984	0.687456	0.620672	0.583581	0.616076	0.719201	0.507573	0.71451	0.775726	0.543327	0.57472	0.6519	0.860405	0.620566	0.692723	0.692183	0.712674	0.746815	0.661166	0.473114	0.766369	0.835987	0.825512	0.647615	0.665505	0.646246	0.697689	0.397487	0.709145
chr1-172000000	-9.300515599489	0.713582	0.707902	0.666228	0.629248	0.674405	0.579058	0.700213	0.743565	0.516912	0.689887	0.613549	0.870351	0.452959	0.671485	0.546766	0.641006	0.457436	0.536585	0.36146	0.539735	0.676327	0.590549	0.705458	0.636351	0.719641	0.305187	0.78178	0.794175	0.798146	0.523629	0.636715	0.643577	0.723364	0.381497	0.607443
chr1-173000000	-2.5139574466602	0.662297	0.754878	0.66019	0.695572	0.819951	0.552992	0.754234	0.66104	0.651099	0.774637	0.784997	0.899172	0.764811	0.539669	0.997218	0.770541	0.738017	0.796331	0.844846	0.82976	0.643735	0.579526	0.733624	0.730555	0.811543	0.771506	0.750315	0.785689	0.783202	0.736873	0.652192	0.843687	0.737285	0.395673	1.16593
chr1-174000000	1.19872392753868	0.641244	0.739721	0.583776	0.66459	0.718617	0.527235	0.685439	0.603718	0.563414	0.669914	0.657214	0.608052	0.590286	0.451469	0.785567	0.691155	0.556772	0.647729	0.791375	0.709287	0.609442	0.604301	0.697365	0.625057	0.749457	0.568243	0.737092	0.718778	0.71306	0.586274	0.574422	0.766937	0.704834	0.383066	1.0096
chr1-175000000	-4.66110017252149	0.785831	0.713855	0.729746	0.722126	0.665922	0.797274	0.766248	0.951238	0.696487	0.615921	0.641383	0.601418	0.451371	1.31108	0.535979	0.514173	0.399979	0.471246	0.263774	0.484959	0.610629	1.0356	0.70568	0.887915	0.632064	0.354607	0.701034	0.897867	0.817645	0.706008	0.782688	0.671738	0.741132	0.428835	0.328953
chr1-176000000	-13.6675900863543	0.765648	0.672707	0.649261	0.649579	0.63016	0.626514	0.697436	0.755223	0.538403	0.596055	0.573632	0.690075	0.465224	0.752236	0.610841	0.496105	0.426995	0.551849	0.561403	0.554893	0.62438	0.729352	0.685879	0.674349	0.650599	0.354079	0.745138	0.824807	0.792585	0.577663	0.666698	0.53494	0.683306	0.39241	0.50908
chr1-177000000	-14.5591252428623	0.885294	0.59136	0.723891	0.617239	0.549104	0.533948	0.602749	0.574628	0.467394	0.462236	0.465343	0.322576	0.303881	0.483144	0.425592	0.244011	0.279506	0.402253	0.174681	0.338752	1.08846	0.521827	0.683244	0.600599	0.543712	0.207717	0.710244	0.743033	0.762728	0.516432	0.689115	0.365342	0.662965	0.407004	0.298245
chr1-178000000	-10.4941546838663	0.743279	0.686131	0.658433	0.635119	0.67512	0.685685	0.73156	0.774183	0.618677	0.578814	0.595882	0.619555	0.371878	0.867043	0.414157	0.422518	0.43747	0.531327	0.278455	0.495073	0.656347	0.710314	0.733311	0.654125	0.646219	0.323009	0.727853	0.801099	0.812532	0.600786	0.679271	0.618058	0.690671	0.39864	0.493437
chr1-179000000	0.766317146807737	0.711907	0.806067	0.671612	0.730294	0.771267	0.641015	0.797884	0.739917	0.742412	0.746568	0.750915	0.697838	0.627074	0.769295	0.894633	0.70867	0.641139	0.700409	0.841575	0.708978	0.585819	0.775588	0.7614	0.76857	0.783513	0.632626	0.73863	0.837062	0.79629	0.793971	0.67855	0.877545	0.738348	0.408026	1.0666
chr1-180000000	4.96441703615226	0.658613	0.905432	0.661057	0.790385	0.829984	0.676421	0.878656	0.664549	0.857238	0.824549	0.842591	0.827346	0.671065	0.47933	1.07487	0.892275	0.644249	0.695054	1.0123	0.711344	0.633787	0.760821	0.788069	0.871469	0.822241	0.816352	0.725764	0.825349	0.804153	0.846933	0.697222	1.04703	0.813709	0.411509	1.25646
chr1-181000000	7.46802006961996	0.831393	0.723272	0.872556	0.754282	0.731929	0.799193	0.821306	0.809085	0.744454	0.714008	0.728497	0.703747	0.537804	1.00316	0.467712	0.648861	0.546473	0.573566	0.301138	0.565525	0.683642	0.890057	0.724436	0.863953	0.69972	0.422886	0.711123	0.848296	0.82305	0.742071	0.815622	0.745059	0.759393	0.433382	0.873708
chr1-182000000	6.88330695115329	0.716638	0.850766	0.800127	0.790031	0.847017	0.824303	0.833739	0.936128	0.734828	0.829905	0.84913	1.02502	0.77747	1.16039	0.776446	0.975981	0.688757	0.719937	0.672908	0.754194	0.655552	0.830905	0.737688	0.867043	0.846898	0.626718	0.735659	0.851136	0.827821	0.789889	0.769731	0.893617	0.802161	0.419301	1.41171
chr1-183000000	0.412212984464258	0.768483	0.738019	0.70127	0.721298	0.700244	0.65318	0.749857	0.917453	0.707815	0.673859	0.67859	0.722311	0.562099	1.21065	0.702501	0.648517	0.524994	0.595312	0.611293	0.626003	0.591637	0.946708	0.710045	0.779302	0.688859	0.398269	0.720096	0.829388	0.788154	0.674575	0.73505	0.756839	0.710204	0.411391	0.718094
chr1-184000000	-2.58315031960962	0.726198	0.763072	0.651535	0.692117	0.749309	0.583519	0.707412	0.794996	0.589828	0.695971	0.690237	0.72808	0.605366	0.900286	0.694556	0.563893	0.567659	0.638598	0.447899	0.680381	0.593133	0.77193	0.711554	0.65775	0.737205	0.435938	0.71982	0.820288	0.775699	0.681212	0.721905	0.765558	0.729592	0.398936	0.777128
chr1-185000000	-4.7574930809378	0.683233	0.709747	0.59455	0.639271	0.676118	0.524115	0.722957	0.737547	0.591745	0.616097	0.614355	0.995135	0.504825	0.673211	0.657843	0.620972	0.515193	0.669316	0.636014	0.637304	0.692399	0.535569	0.737728	0.701589	0.714507	0.413771	0.763614	0.803479	0.788911	0.580322	0.609495	0.721414	0.706092	0.377092	0.841836
chr1-186000000	-11.7857871309092	0.80184	0.685013	0.652645	0.576487	0.613035	0.497241	0.679817	0.617759	0.545673	0.537609	0.511278	0.665383	0.379647	0.461237	0.726604	0.421867	0.344252	0.56705	0.375049	0.496639	0.947936	0.430151	0.743348	0.620056	0.682465	0.342183	0.827577	0.799645	0.84251	0.477296	0.560546	0.599983	0.689665	0.367066	0.678965
chr1-187000000	-14.5731046224877	0.742557	0.551464	0.612627	0.526889	0.528568	0.368279	0.581427	0.534432	0.423295	0.408934	0.421676	0.317443	0.240926	0.392838	0.44639	0.229245	0.227883	0.47861	0.247673	0.371742	1.17707	0.367519	0.702184	0.50944	0.570589	0.230589	0.724427	0.679688	0.816578	0.408226	0.508275	0.387659	0.622332	0.357133	0.382757
chr1-188000000	-12.8538871735035	0.704292	0.56265	0.60071	0.51126	0.531436	0.327112	0.606107	0.544121	0.457607	0.41621	0.409675	0.305669	0.207407	0.385131	0.419544	0.208207	0.191074	0.464165	0.201283	0.361014	1.19756	0.362077	0.723455	0.492973	0.590754	0.182508	0.713041	0.66207	0.782179	0.406436	0.477897	0.344911	0.625014	0.342571	0.359678
chr1-189000000	-13.3196352571017	0.677313	0.571545	0.616693	0.534041	0.529916	0.347737	0.618219	0.549282	0.490162	0.423599	0.423095	0.379992	0.24222	0.369995	0.455843	0.239889	0.21035	0.49655	0.306587	0.398167	1.12368	0.366525	0.732034	0.512792	0.607531	0.218307	0.701739	0.669485	0.783395	0.433889	0.463944	0.344444	0.642507	0.33983	0.467749
chr1-190000000	-14.1255595446375	0.691442	0.61094	0.734949	0.531049	0.553083	0.330298	0.651509	0.578476	0.490113	0.433967	0.420811	0.481268	0.222311	0.390262	0.415754	0.226169	0.196077	0.487322	0.20254	0.382967	1.20166	0.346641	0.717685	0.536008	0.617772	0.206605	0.741131	0.693283	0.829352	0.446731	0.476378	0.377159	0.64816	0.336441	0.486769
chr1-191000000	-12.5270154224177	0.689551	0.743439	0.567573	0.603265	0.57978	0.356557	0.698965	0.628442	0.553717	0.496142	0.480789	1.35101	0.330266	0.369167	0.511921	0.420454	0.29962	0.56012	0.257167	0.499641	1.0443	0.350876	0.757926	0.614957	0.686602	0.22414	0.857007	0.727377	0.777074	0.469235	0.502343	0.516011	0.694637	0.343076	0.579271
chr1-192000000	-10.801680294565	0.729506	0.686937	0.638161	0.58904	0.584777	0.431888	0.710219	0.656285	0.545094	0.506724	0.502134	1.02676	0.376504	0.516306	0.569013	0.485483	0.360404	0.565969	0.278541	0.498288	0.881506	0.421282	0.701329	0.657631	0.655576	0.309169	0.819185	0.759223	0.827931	0.509457	0.551393	0.601963	0.637927	0.362486	0.702998
chr1-193000000	-12.0728240667907	0.750159	0.625211	0.65629	0.584509	0.630071	0.447586	0.721053	0.584142	0.531034	0.531047	0.547458	0.482214	0.500017	0.418082	0.776319	0.380752	0.482154	0.699882	0.877394	0.669515	0.952145	0.466896	0.72077	0.633904	0.658514	0.444414	0.774381	0.769273	0.854159	0.615406	0.569079	0.551273	0.662863	0.364908	0.735896
chr1-194000000	-14.5747593932004	0.696599	0.649197	0.580998	0.568746	0.605711	0.361665	0.675527	0.609175	0.524826	0.503064	0.497033	0.533543	0.335582	0.410626	0.550295	0.302649	0.290372	0.549446	0.525348	0.488534	1.04059	0.381151	0.73713	0.582758	0.668572	0.330546	0.777489	0.708537	0.804738	0.46575	0.504255	0.473529	0.662786	0.344261	0.559206
chr1-195000000	-14.5110598983588	0.696234	0.662756	0.596077	0.565577	0.584272	0.377067	0.70038	0.582441	0.532482	0.489298	0.462332	0.765647	0.333348	0.373625	0.44785	0.326876	0.283641	0.537161	0.235672	0.478631	1.10128	0.329671	0.739787	0.603522	0.676565	0.22636	0.78664	0.72095	0.822613	0.489593	0.487905	0.458521	0.660909	0.34207	0.589499
chr1-196000000	-11.5329179320857	0.61637	0.640852	0.575794	0.533248	0.55938	0.389341	0.667679	0.577389	0.526066	0.480828	0.469518	0.919706	0.349527	0.381703	0.543606	0.397154	0.362437	0.568816	0.36534	0.502927	0.886924	0.341651	0.676511	0.574692	0.625626	0.302129	0.708555	0.67907	0.740568	0.494041	0.485082	0.517726	0.614263	0.349261	0.540556
chr1-197000000	-11.8349854871779	0.645937	0.768318	0.590559	0.644481	0.689481	0.480993	0.711789	0.748585	0.536952	0.61519	0.59532	0.916258	0.490963	0.586724	0.768524	0.545331	0.539803	0.70253	0.542322	0.687361	0.677372	0.525519	0.745601	0.622462	0.714324	0.435208	0.799949	0.757898	0.757623	0.575585	0.574487	0.701429	0.705025	0.36289	0.76431
chr1-198000000	-15.8701985323709	0.701343	0.705863	0.621302	0.610603	0.659447	0.458996	0.657073	0.656699	0.514662	0.591944	0.556778	0.90382	0.49989	0.457239	0.63714	0.633139	0.454078	0.637576	0.621345	0.628928	0.831229	0.495851	0.737109	0.594218	0.717037	0.326002	0.789202	0.743472	0.797553	0.522213	0.569398	0.625573	0.677765	0.358997	0.858476
chr1-199000000	-16.1385691913846	0.787628	0.562136	0.621822	0.533793	0.554486	0.41991	0.669308	0.604922	0.479679	0.446737	0.467075	0.378996	0.252946	0.500614	0.443399	0.266274	0.245883	0.446386	0.189586	0.366984	1.07447	0.432281	0.683113	0.564028	0.587271	0.191567	0.763579	0.758853	0.843401	0.440997	0.575267	0.448652	0.624655	0.372443	0.369687
chr1-200000000	-2.7198531283635	0.72334	0.796347	0.695904	0.728947	0.803449	0.759694	0.815717	1.03613	0.800088	0.797768	0.761717	0.927564	0.597392	1.17135	0.689434	0.741136	0.568306	0.633104	0.376724	0.662715	0.576664	0.861284	0.75411	0.769314	0.774101	0.530171	0.709687	0.810354	0.788011	0.744486	0.731105	0.881371	0.768039	0.421856	0.769672
chr1-201000000	9.64849850196124	0.720387	0.962248	0.857969	0.991376	1.08042	1.30748	0.994193	1.03855	1.23152	1.20639	1.21145	0.872349	0.816338	1.27166	0.752144	1.20739	0.811131	0.679643	0.646786	0.769618	0.551959	1.3052	0.824759	1.25694	0.935664	0.83341	0.594832	0.914751	0.872922	1.17826	0.935445	1.40754	1.021	0.487769	1.16767
chr1-202000000	16.6477758758759	0.685069	0.960319	0.819031	0.957691	1.00866	1.0608	1.03986	0.873231	1.1093	1.02326	1.10599	0.766727	1.04554	0.972852	1.0407	1.0599	1.02523	0.878658	0.906167	1.00302	0.528174	1.12562	0.802019	1.21908	0.903069	1.17803	0.662527	0.906132	0.874586	1.20992	0.897112	1.33794	0.940678	0.455461	1.52057
chr1-203000000	18.7186474227397	0.774506	0.880468	0.798571	0.880169	0.901009	1.12472	0.972562	1.04032	1.08545	0.947623	0.991649	0.794423	0.740438	1.35948	0.711951	0.960683	0.725737	0.658562	0.520273	0.700913	0.582696	1.14406	0.780969	1.03206	0.84463	0.688324	0.675277	0.904981	0.850897	1.01512	0.883448	1.0944	0.901438	0.464077	1.14846
chr1-204000000	18.2572101863713	0.756295	0.936872	0.839966	0.894926	1.01999	1.21538	1.01809	1.21268	1.20819	1.0793	1.12332	0.742578	0.767832	1.66043	0.573664	1.00419	0.790318	0.691639	0.510896	0.688432	0.608671	1.3027	0.808419	1.18257	0.904775	0.569306	0.616698	0.932223	0.882386	1.0694	0.967409	1.12428	0.931841	0.477656	0.882792
chr1-205000000	18.1032546343192	0.646284	0.854366	0.76588	0.907694	0.926435	1.06057	1.01856	0.934468	1.12955	1.0175	1.04613	0.739706	0.695321	1.08718	0.750333	0.963254	0.806891	0.697646	0.669815	0.691924	0.521005	1.12608	0.74651	1.08984	0.842163	0.703164	0.591381	0.831558	0.805044	1.00934	0.836871	1.10628	0.928882	0.434364	1.26202
chr1-206000000	15.432186732294	0.447096	0.58423	0.542912	0.583503	0.634853	0.76201	0.656444	0.603846	0.681677	0.664898	0.72847	0.590369	0.586782	0.664638	0.603278	0.958459	0.615679	0.523345	0.52472	0.531331	0.375476	0.69529	0.507544	0.693635	0.591314	0.546756	0.425116	0.564614	0.557574	0.684047	0.555534	0.747826	0.607725	0.348339	1.17125
chr1-207000000	9.97850278065025	0.608935	0.930558	0.664536	0.841511	0.909592	0.840814	0.780088	0.68267	0.768946	0.973812	0.979876	1.34162	1.16966	0.573819	0.969747	1.34149	1.03404	0.943267	0.895765	1.00591	0.702382	0.530376	0.802133	0.893932	0.968669	0.708846	0.712119	0.791143	0.802521	0.817087	0.73118	1.07894	0.834089	0.406088	1.98031
chr1-208000000	-8.94666876378763	0.802988	0.79415	0.836182	0.775194	0.726278	0.821977	0.84948	0.906144	0.812707	0.701141	0.724433	0.819059	0.488701	1.06445	0.475141	0.787254	0.483315	0.533298	0.274245	0.524159	0.716963	0.869517	0.753017	0.928493	0.699901	0.351468	0.720347	0.906429	0.892799	0.765595	0.817699	0.832962	0.798106	0.43182	0.733337
chr1-209000000	-14.3067549004605	0.84307	0.677068	0.733474	0.695297	0.689407	0.789765	0.710507	0.733668	0.614743	0.660533	0.658071	0.584574	0.427146	0.770814	0.450788	0.488514	0.42669	0.478288	0.213854	0.455095	0.822572	0.720556	0.713935	0.750665	0.651201	0.28593	0.715069	0.828448	0.852406	0.634489	0.751089	0.604711	0.735223	0.420552	0.424519
chr1-210000000	-12.7215938214896	0.773426	0.641388	0.641033	0.634527	0.612557	0.644703	0.723512	0.742935	0.594927	0.580726	0.545141	0.522872	0.38267	0.823535	0.479625	0.350342	0.335028	0.441047	0.23199	0.448264	0.551111	0.83211	0.705702	0.838598	0.589312	0.301185	0.701585	0.795913	0.778365	0.635175	0.658414	0.521752	0.658941	0.411359	0.337152
chr1-211000000	-2.4778611497484	0.677135	0.853053	0.711032	0.819143	0.853695	0.73622	0.844858	0.685304	0.829697	0.815858	0.893894	1.01957	0.69232	0.671668	0.676228	0.907303	0.736461	0.717943	0.447846	0.754406	0.58026	0.669195	0.788041	0.912637	0.797543	0.576285	0.708613	0.82556	0.8338	0.881397	0.759822	1.03992	0.803715	0.418297	1.09545
chr1-212000000	3.48544702525253	0.650584	0.923191	0.727651	0.815012	0.92531	0.795514	0.908627	0.823665	0.886692	0.983807	0.996227	0.931957	0.82981	0.796444	1.13544	1.03288	0.859555	0.839985	0.99305	0.870735	0.639736	0.788306	0.764062	0.934697	0.884236	0.836658	0.70373	0.829451	0.828494	0.980974	0.778082	1.11524	0.852296	0.426893	1.56253
chr1-213000000	-7.33003120313401	0.739339	0.790825	0.703601	0.717473	0.754113	0.596639	0.782805	0.802942	0.710197	0.716191	0.727485	0.671447	0.546251	0.924756	0.759574	0.602097	0.528044	0.583679	0.543562	0.600303	0.596221	0.829909	0.712623	0.776982	0.747941	0.506052	0.710526	0.847947	0.820579	0.73223	0.724783	0.787839	0.734489	0.412866	0.810478
chr1-214000000	-14.8249500795592	0.782256	0.702267	0.689291	0.676128	0.634481	0.671984	0.812674	0.891304	0.674302	0.560211	0.587667	0.654477	0.450921	1.13503	0.71395	0.428577	0.431142	0.548155	0.417756	0.523896	0.659019	0.845597	0.707011	0.782946	0.621266	0.38831	0.768855	0.888163	0.858382	0.691356	0.714806	0.622639	0.673276	0.406566	0.473144
chr1-215000000	-13.9201730415814	0.774433	0.60672	0.628227	0.586343	0.567282	0.418842	0.703034	0.615066	0.490058	0.468741	0.471239	0.454761	0.335562	0.463721	0.578806	0.324899	0.337148	0.548974	0.353221	0.458668	1.07873	0.428769	0.688264	0.626507	0.596957	0.27719	0.759098	0.786007	0.862101	0.510498	0.597803	0.468645	0.65391	0.372266	0.432909
chr1-216000000	-13.2409287753354	0.817491	0.556352	0.62217	0.549695	0.522959	0.379671	0.650564	0.559493	0.457899	0.424709	0.436797	0.308436	0.234305	0.412838	0.449166	0.22004	0.225636	0.471391	0.193961	0.363858	1.27763	0.386278	0.667716	0.563884	0.571898	0.185653	0.740706	0.738559	0.868041	0.415245	0.56467	0.360864	0.641072	0.363051	0.336796
chr1-217000000	-13.2079485641351	0.851239	0.563663	0.600739	0.559191	0.533715	0.384868	0.640757	0.548025	0.488233	0.433798	0.43231	0.31242	0.254151	0.420669	0.455093	0.230437	0.244925	0.459538	0.191641	0.358557	1.22576	0.399924	0.656237	0.575209	0.577099	0.203579	0.746581	0.730115	0.819572	0.445063	0.574935	0.388583	0.650105	0.377555	0.320406
chr1-218000000	-13.1159097349345	0.813825	0.608398	0.659158	0.588331	0.551653	0.500654	0.716988	0.657191	0.585987	0.469991	0.493249	0.497427	0.361357	0.572068	0.531237	0.358904	0.366417	0.528088	0.395904	0.459487	0.959226	0.511111	0.664623	0.684136	0.578509	0.261245	0.786543	0.814752	0.873137	0.576301	0.613565	0.50402	0.626182	0.385535	0.503728
chr1-219000000	-13.2908875818262	0.762214	0.698283	0.646401	0.614677	0.619624	0.526579	0.717409	0.696104	0.518385	0.558361	0.524743	0.727422	0.415289	0.609776	0.496266	0.445292	0.34249	0.501382	0.297044	0.515443	0.689988	0.564212	0.68093	0.661664	0.657073	0.28506	0.797181	0.837109	0.840027	0.535416	0.627396	0.58198	0.648063	0.377551	0.588273
chr1-220000000	-14.5140511463488	0.706061	0.752815	0.653645	0.67131	0.746945	0.731358	0.767101	0.71037	0.723362	0.667811	0.694976	0.846326	0.592174	0.699535	0.972535	0.663701	0.593027	0.656843	0.597073	0.666625	0.567285	0.718801	0.697562	0.733794	0.726554	0.543116	0.747827	0.822197	0.808601	0.678787	0.677597	0.797767	0.700545	0.400435	0.949277
chr1-221000000	-15.497760003688	0.775923	0.727674	0.624315	0.644401	0.697931	0.560787	0.700954	0.766787	0.559037	0.698557	0.651364	0.828	0.484786	0.586995	0.508061	0.626064	0.463299	0.554017	0.30842	0.530571	0.917836	0.514462	0.707986	0.712806	0.73558	0.300809	0.784346	0.796931	0.840715	0.564767	0.704941	0.598507	0.736225	0.389738	0.588575
chr1-222000000	-10.9336708268342	0.764946	0.635903	0.670847	0.610299	0.657719	0.62334	0.738474	0.710713	0.662373	0.619141	0.628032	0.737226	0.544859	0.649406	0.709274	0.486059	0.539734	0.639256	0.384338	0.6123	0.76141	0.581836	0.646	0.677451	0.641208	0.450761	0.736466	0.790196	0.810973	0.686516	0.702008	0.715706	0.657539	0.406775	0.631416
chr1-223000000	-3.73459541137827	0.690458	0.71098	0.704314	0.714382	0.720218	0.794764	0.827269	0.887359	0.837622	0.771905	0.745736	0.787286	0.714842	1.02996	0.60921	0.744817	0.537174	0.52182	0.327534	0.576616	0.581083	0.766595	0.659398	0.867734	0.707641	0.473971	0.624975	0.829116	0.805582	0.819028	0.715249	0.906188	0.729925	0.416849	0.841799
chr1-224000000	-1.73596023542161	0.687708	0.748744	0.665365	0.691597	0.785912	0.642956	0.792353	0.692381	0.873276	0.80568	0.820023	0.721794	0.695186	0.740026	0.974052	0.830042	0.717063	0.708036	0.856716	0.741623	0.552024	0.7665	0.65094	0.809941	0.750293	0.765054	0.631882	0.798322	0.767549	0.908232	0.698192	0.980349	0.729909	0.42743	1.06959
chr1-225000000	1.85072454316786	0.708188	0.715215	0.648091	0.664957	0.69493	0.670651	0.819211	0.855463	0.714295	0.634707	0.678157	0.632889	0.501934	0.974902	0.647551	0.49539	0.492395	0.604552	0.640745	0.588864	0.70993	0.684553	0.686151	0.734464	0.687761	0.475515	0.708109	0.817538	0.826868	0.732844	0.631154	0.764758	0.702266	0.401168	0.691077
chr1-226000000	12.3882008890942	0.707088	0.945969	0.81621	0.961574	1.02929	1.0108	1.17965	0.951561	1.38555	0.923871	1.11527	0.950774	0.999509	1.11082	1.00601	1.0625	0.97146	0.882524	0.903801	0.978148	0.581955	0.999568	0.801194	1.10376	0.865951	1.17699	0.640998	0.907722	0.891473	1.356	0.883427	1.46873	0.900511	0.467329	1.30945
chr1-227000000	17.1171286449992	0.680126	0.858691	0.723443	0.852413	0.883332	0.670658	0.899536	0.711737	0.948081	0.87057	0.945381	0.771255	0.696993	0.549555	1.0264	0.848003	0.711311	0.748096	1.335	0.731737	0.78581	0.738876	0.768115	0.941734	0.854422	0.89721	0.702021	0.845686	0.835149	0.888909	0.699621	1.03229	0.843851	0.4231	1.1317
chr1-228000000	17.3364362581904	0.708033	1.03179	0.892972	1.10647	1.19173	1.12062	1.13966	0.912134	1.55064	1.11586	1.4528	0.878352	0.998686	1.04588	0.61061	1.11151	1.21524	0.931287	0.942649	0.951884	0.637602	1.04225	0.817878	1.14897	0.884137	1.31286	0.599059	0.91253	0.921686	1.34592	0.952528	1.51063	1.03017	0.500766	1.14642
chr1-229000000	15.3166021465154	0.74119	0.783102	0.759414	0.804617	0.815153	0.73654	0.897171	0.999991	0.976856	0.740978	0.842279	0.675322	0.624307	1.30077	0.924642	0.757628	0.702545	0.704114	0.692053	0.647173	0.618099	1.04704	0.772793	0.983424	0.727401	0.685989	0.688804	0.915091	0.85058	0.957174	0.81963	0.926954	0.786589	0.440307	0.825059
chr1-230000000	10.8649052348361	0.727058	0.893197	0.794813	0.835572	0.835577	0.797964	0.925767	1.0258	0.988228	0.819512	0.889871	0.628996	0.675857	1.36224	0.831106	0.960914	0.673451	0.632251	0.918268	0.631311	0.640762	1.14295	0.742585	1.09143	0.746299	0.581464	0.684237	0.928196	0.884696	0.907295	0.829617	0.960996	0.803645	0.445584	0.79004
chr1-231000000	-1.79729966289038	0.696067	0.835148	0.698425	0.793286	0.931208	0.780142	0.821965	0.838242	0.830873	0.892363	0.951093	0.833587	0.699902	0.907868	0.905532	0.87559	0.870151	0.838167	0.831777	0.782486	0.630595	0.87638	0.712375	0.927873	0.876457	0.662519	0.716247	0.859623	0.829235	0.853289	0.796678	0.953133	0.825358	0.423873	1.05473
chr1-232000000	-13.003709496692	0.876423	0.651734	0.75545	0.657798	0.601061	0.548108	0.701348	0.737472	0.593367	0.540033	0.540261	0.484459	0.344729	0.723569	0.462622	0.304953	0.328036	0.441397	0.208952	0.405284	0.860522	0.68823	0.658087	0.701449	0.584215	0.238308	0.740977	0.845181	0.846317	0.654286	0.705756	0.482328	0.672519	0.416348	0.303468
chr1-233000000	-11.5424085168682	0.767528	0.776728	0.657287	0.696987	0.67754	0.61157	0.804733	0.848874	0.686063	0.682337	0.661985	0.962751	0.526052	0.832641	0.591508	0.718353	0.523211	0.570932	0.36317	0.541788	0.751874	0.636716	0.713591	0.810093	0.724769	0.341639	0.784126	0.858971	0.827773	0.665545	0.726799	0.701868	0.733885	0.406617	0.746827
chr1-234000000	3.32205591309092	0.680966	0.898088	0.783688	0.790604	0.981092	0.805447	0.830455	0.855218	0.849461	0.984825	1.05804	1.12089	0.833587	0.884404	0.591745	1.02491	0.776316	0.709542	0.431586	0.799391	0.620759	0.704537	0.723879	0.879367	0.908727	0.519799	0.68081	0.849025	0.833674	0.867325	0.811053	0.944196	0.822444	0.429106	1.26564
chr1-235000000	4.53103666246596	0.638526	0.812289	0.693715	0.73892	0.881955	0.725147	0.840518	0.784333	0.935105	0.915283	0.933837	0.855133	0.947357	0.820063	0.988751	0.980689	0.757519	0.756811	1.18104	0.86144	0.546557	0.797557	0.693305	0.886253	0.816243	0.801139	0.65372	0.796051	0.767064	0.938822	0.715489	1.07091	0.786942	0.406264	1.54307
chr1-236000000	-9.34050371316329	0.704874	0.803252	0.642175	0.766282	0.872687	0.733483	0.817778	0.996476	0.847046	0.841049	0.888572	0.976687	0.63687	1.18936	0.852468	0.770119	0.705757	0.730984	0.460724	0.6937	0.652908	0.846586	0.725639	0.797477	0.817703	0.497284	0.710221	0.843823	0.805017	0.806226	0.783039	0.912868	0.784065	0.429946	0.929119
chr1-237000000	-12.3162537179117	0.816131	0.653244	0.629491	0.614946	0.592837	0.529244	0.706506	0.67725	0.573928	0.523331	0.50603	0.464783	0.327883	0.625718	0.58927	0.341395	0.289541	0.469204	0.225937	0.396025	0.935791	0.526478	0.7018	0.64043	0.605499	0.279138	0.740328	0.801004	0.852132	0.569138	0.628676	0.461937	0.669028	0.393258	0.41727
chr1-238000000	-12.7327363891718	0.795613	0.552255	0.599136	0.545855	0.540073	0.453961	0.60902	0.538619	0.477749	0.430805	0.447687	0.304642	0.24229	0.397178	0.442921	0.229293	0.236331	0.45111	0.185913	0.338579	1.29287	0.397488	0.689986	0.539979	0.572608	0.19834	0.723787	0.727793	0.803013	0.460291	0.561992	0.330617	0.641794	0.376128	0.32515
chr1-239000000	-13.9058926684875	0.798937	0.540838	0.61109	0.551374	0.504154	0.405997	0.618032	0.558514	0.451641	0.408239	0.428989	0.292883	0.237492	0.41253	0.452662	0.227425	0.256451	0.46421	0.185438	0.352774	1.32865	0.405959	0.686634	0.544439	0.557862	0.189644	0.734056	0.735087	0.839736	0.424636	0.575311	0.332059	0.623665	0.374148	0.31419
chr1-240000000	-13.6163608205894	0.86674	0.60436	0.624881	0.587255	0.556941	0.590004	0.651296	0.60656	0.557495	0.471249	0.499841	0.460938	0.312508	0.461272	0.463997	0.319434	0.301349	0.444073	0.205318	0.379131	1.03652	0.464781	0.718311	0.607797	0.578399	0.235527	0.768967	0.783865	0.814851	0.555671	0.632345	0.373176	0.66152	0.401745	0.324314
chr1-241000000	-11.5315202853469	0.780124	0.690361	0.684682	0.654414	0.642932	0.548875	0.736551	0.641646	0.558833	0.597762	0.57559	0.817609	0.470485	0.489935	0.614867	0.562715	0.480448	0.624557	0.377129	0.565657	0.992588	0.458694	0.734681	0.742458	0.694551	0.369975	0.765727	0.800464	0.860521	0.600369	0.669127	0.595924	0.709146	0.390642	0.813218
chr1-242000000	-12.3340277383691	0.769016	0.594781	0.652927	0.585245	0.568306	0.588576	0.690565	0.649582	0.619382	0.493945	0.511021	0.467826	0.379429	0.642116	0.545888	0.345036	0.386111	0.488804	0.288243	0.427556	0.856891	0.518144	0.650778	0.668693	0.556475	0.322192	0.69596	0.782503	0.789176	0.595182	0.63421	0.513017	0.621805	0.409312	0.465433
chr1-243000000	-13.5841018858075	0.660966	0.612745	0.594753	0.555271	0.575152	0.48998	0.68692	0.615173	0.564525	0.523135	0.512436	0.529421	0.426449	0.51712	0.70048	0.452799	0.410884	0.542761	0.5397	0.535727	0.661945	0.538975	0.625533	0.72706	0.600393	0.389989	0.667367	0.728765	0.730121	0.594482	0.556819	0.599628	0.625612	0.392308	0.679786
chr1-244000000	-7.55381569480876	0.726499	0.819408	0.723116	0.782249	0.839119	0.662838	0.892029	1.14026	0.862875	0.802692	0.85326	0.870858	0.659404	1.34118	0.642264	0.698027	0.63687	0.666393	0.495805	0.657885	0.680631	0.78106	0.754786	0.958387	0.766289	0.551814	0.697319	0.876227	0.848507	0.885619	0.749688	1.03407	0.799197	0.423725	1.06183
chr1-245000000	2.85054486187455	0.734376	0.842567	0.735411	0.809075	0.801691	0.678554	0.920308	1.28273	0.954847	0.748537	0.80474	0.723904	0.668654	1.50077	0.718572	0.611384	0.593313	0.641516	0.594337	0.689154	0.658908	0.961936	0.753272	0.889527	0.715085	0.715658	0.695314	0.906123	0.843121	0.970691	0.793864	1.08906	0.764186	0.438585	0.712237
chr1-246000000	1.08324161570132	0.62178	0.838908	0.708679	0.758516	0.847026	0.709284	0.841203	0.698992	0.807887	0.859287	0.882528	0.766721	0.966967	0.510802	1.28229	1.05159	0.823746	0.811633	1.49094	0.883652	0.735507	0.728034	0.751441	0.839803	0.863349	0.87858	0.707026	0.837937	0.806515	0.819643	0.701591	1.00265	0.803903	0.416345	1.56217
chr1-247000000	-10.6367850820779	0.709895	0.742851	0.697961	0.816604	0.792454	0.652828	0.833847	0.741215	1.01555	0.70541	0.831059	0.740387	0.610819	0.660348	1.05628	0.629047	0.72494	0.805155	0.95269	0.688999	1.03924	0.584829	0.767045	0.78392	0.721776	0.773712	0.706693	0.841314	0.855186	0.898502	0.713913	0.872219	0.807345	0.4128	0.785404
chr1-248000000	-15.370450898372	0.534535	0.445057	0.484716	0.426879	0.474661	0.397544	0.499043	0.43666	0.420593	0.383537	0.413697	0.402845	0.261985	0.369707	0.377667	0.271996	0.313308	0.418866	0.182242	0.314408	0.808896	0.294046	0.528717	0.457239	0.470769	0.218016	0.532094	0.552413	0.618604	0.409993	0.443152	0.370597	0.496315	0.347289	0.379959
chr2-0	-1.81092639586055	0.688075	0.682725	0.658393	0.662387	0.629205	0.673984	0.765969	1.12852	0.843881	0.571794	0.645134	0.663147	0.459888	1.24169	0.455097	0.442027	0.540348	0.51577	0.402313	0.479763	0.655439	0.867515	0.670838	0.733474	0.551204	0.409109	0.628261	0.749192	0.704115	0.749377	0.684346	0.634964	0.667969	0.436266	0.336661
chr2-1000000	-6.01393405254427	0.736572	0.570268	0.662385	0.613626	0.513666	0.719389	0.60364	0.898097	0.72001	0.458604	0.494978	0.443786	0.354987	1.05957	0.338016	0.281121	0.300159	0.320766	0.1672	0.318895	0.518441	0.993687	0.610798	0.668923	0.441355	0.244351	0.615093	0.666928	0.608882	0.658697	0.598327	0.473765	0.588937	0.467577	0.204937
chr2-2000000	-10.1049971438344	0.760018	0.610657	0.72334	0.615202	0.55351	0.579613	0.610338	0.830299	0.695642	0.471383	0.49245	0.487338	0.369046	1.00006	0.36678	0.287965	0.336681	0.37983	0.192099	0.364543	0.586305	0.90747	0.621959	0.72883	0.479954	0.257498	0.635129	0.714256	0.664941	0.666686	0.643162	0.515556	0.645171	0.443486	0.240261
chr2-3000000	-11.5198964182963	0.693033	0.733618	0.738182	0.797225	0.744985	0.73997	0.790743	0.767801	1.07146	0.637248	0.790141	0.559074	0.648564	0.868273	0.915156	0.6099	0.699239	0.629638	0.671056	0.64611	0.60502	0.922404	0.688118	0.825309	0.582009	0.840281	0.604218	0.777637	0.723147	0.965833	0.751054	0.791411	0.7165	0.443628	0.626469
chr2-4000000	-13.6807952258883	0.693417	0.498047	0.591918	0.487805	0.471286	0.365345	0.477501	0.470834	0.398402	0.367037	0.389344	0.252966	0.22853	0.354289	0.38284	0.211508	0.221657	0.393493	0.150491	0.2878	1.1493	0.326858	0.604827	0.450892	0.472298	0.188177	0.598036	0.566546	0.634588	0.391688	0.506051	0.30627	0.564231	0.386735	0.279049
chr2-5000000	-16.8597646844272	0.665787	0.462701	0.542721	0.433293	0.430194	0.356951	0.421855	0.427353	0.347434	0.337194	0.356761	0.26332	0.22699	0.331577	0.352577	0.205845	0.235865	0.341633	0.139604	0.257824	0.9796	0.324805	0.515973	0.417114	0.4098	0.182828	0.541848	0.50241	0.530935	0.372388	0.46764	0.287878	0.497078	0.360785	0.231787
chr2-6000000	-17.0121230305571	0.750642	0.555878	0.676268	0.531158	0.513553	0.481559	0.547743	0.531517	0.458439	0.430245	0.440475	0.315364	0.291499	0.455183	0.426216	0.26627	0.270163	0.415493	0.173429	0.304519	1.08338	0.385095	0.602519	0.528216	0.514652	0.2141	0.683864	0.632461	0.676353	0.446993	0.569154	0.417788	0.594356	0.400366	0.330462
chr2-7000000	-12.4039812842739	0.744347	0.67259	0.724212	0.634835	0.632989	0.705286	0.730324	0.706204	0.680178	0.564329	0.578543	0.56475	0.417386	0.711355	0.512919	0.49295	0.388723	0.460324	0.253987	0.461646	0.609972	0.749228	0.644409	0.735345	0.621355	0.344442	0.716916	0.780377	0.770089	0.669648	0.693887	0.556991	0.649913	0.411368	0.489816
chr2-8000000	-1.65259614358168	0.705196	0.786354	0.798522	0.768425	0.789307	0.70152	0.850316	1.05379	0.850436	0.814934	0.836306	0.896055	0.560101	1.24433	0.624308	0.82635	0.66253	0.61441	0.349532	0.595399	0.640006	0.912232	0.701372	0.854867	0.71715	0.526245	0.676785	0.816497	0.787515	0.829288	0.791554	0.820801	0.74771	0.438733	0.607704
chr2-9000000	13.1049900167831	0.649976	0.882472	0.768185	0.870528	0.956744	0.916923	1.04266	0.813859	1.10665	1.06712	1.0716	1.01905	0.925624	0.740588	1.11427	1.37836	1.00854	0.851971	1.28343	0.90268	0.640891	0.873279	0.783824	1.03805	0.907178	0.839731	0.649665	0.863616	0.828376	1.03187	0.844893	1.09253	0.881154	0.447306	1.28563
chr2-10000000	17.7338066555358	0.671117	0.983309	0.868244	1.07559	1.17346	1.07723	1.24759	0.907853	1.43692	1.10608	1.37059	0.843096	1.09988	0.880873	1.23972	1.27604	1.07597	0.869271	1.1719	1.0672	0.581968	1.12798	0.881227	1.28619	0.852383	1.35349	0.60744	0.879709	0.86329	1.3983	0.875827	1.34347	0.961714	0.480557	1.00051
chr2-11000000	11.8779315119337	0.716724	0.863348	0.76482	0.780871	0.835695	1.01904	0.854393	1.10288	0.964336	0.858388	0.883676	0.82526	0.696653	1.28706	0.881113	0.885896	0.754891	0.689252	0.846158	0.686465	0.664635	1.02548	0.732203	1.0549	0.733568	0.635578	0.672917	0.829394	0.783558	0.962374	0.819657	0.935791	0.820931	0.452094	0.838552
chr2-12000000	-5.17011162019167	0.632063	0.858341	0.686395	0.737187	0.80158	0.610566	0.787256	0.724086	0.702422	0.913446	0.813543	1.18917	0.751624	0.565053	0.779033	1.10271	0.659514	0.692027	0.561627	0.710891	0.726712	0.559312	0.700679	0.868683	0.874525	0.467898	0.703384	0.802672	0.789468	0.736928	0.748341	0.771105	0.773685	0.410123	1.27684
chr2-13000000	-12.3041489578717	0.626356	0.541858	0.550629	0.481514	0.519157	0.368823	0.56175	0.548421	0.404444	0.433451	0.412915	0.475166	0.258803	0.399339	0.416723	0.308007	0.224935	0.422821	0.185963	0.349376	1.01004	0.346373	0.610784	0.517103	0.564095	0.177582	0.642729	0.630709	0.684419	0.41924	0.489135	0.415331	0.573809	0.359448	0.353691
chr2-14000000	-14.3937971797906	0.663126	0.51908	0.588795	0.498327	0.517627	0.357811	0.562954	0.512359	0.393527	0.400569	0.407122	0.351192	0.250026	0.380016	0.394506	0.263246	0.264875	0.412463	0.181963	0.326005	1.05911	0.333199	0.618907	0.510777	0.519098	0.19016	0.646405	0.619604	0.671814	0.409392	0.514334	0.360886	0.568325	0.373617	0.266206
chr2-15000000	-9.47444271627403	0.702104	0.745692	0.681006	0.698405	0.699891	0.659183	0.763475	0.810236	0.713127	0.689409	0.664567	0.547072	0.686196	0.813678	1.28661	0.65544	0.509713	0.59369	0.695054	0.667396	0.631028	0.850483	0.678811	0.794244	0.689074	0.685978	0.712023	0.815837	0.783229	0.777404	0.651136	0.730126	0.710713	0.414704	0.653986
chr2-16000000	-8.27075614431699	0.72555	0.674264	0.699073	0.616801	0.6312	0.747857	0.6809	0.832478	0.654568	0.613473	0.590034	0.650273	0.434059	1.03338	0.415653	0.634033	0.413916	0.441647	0.220064	0.440193	0.536759	0.858729	0.5982	0.786406	0.602884	0.273284	0.665234	0.751649	0.720836	0.677404	0.670377	0.562277	0.65184	0.410951	0.295708
chr2-17000000	-14.8131337483629	0.667075	0.674948	0.626213	0.610967	0.601539	0.529322	0.723389	0.752626	0.593532	0.563775	0.525748	0.801208	0.485673	0.705805	0.699797	0.587268	0.425861	0.549434	0.453275	0.591237	0.606764	0.653978	0.668976	0.701991	0.635976	0.393987	0.730493	0.759975	0.781289	0.600792	0.610755	0.549424	0.641211	0.382073	0.49494
chr2-18000000	-15.6248650755566	0.701815	0.537906	0.629203	0.513058	0.514479	0.536792	0.600596	0.568516	0.446147	0.424654	0.43975	0.439919	0.293991	0.484719	0.398608	0.294466	0.319187	0.429107	0.202839	0.363644	0.856233	0.445233	0.595752	0.579935	0.498625	0.23275	0.671948	0.670834	0.707803	0.496735	0.575657	0.40537	0.607134	0.394245	0.302007
chr2-19000000	-12.6389110967989	0.698655	0.5345	0.658246	0.547739	0.508327	0.488402	0.569746	0.59418	0.4905	0.433007	0.442389	0.363465	0.334421	0.54069	0.40477	0.290994	0.292033	0.395397	0.180051	0.342893	0.856079	0.500922	0.606665	0.59793	0.492713	0.254088	0.604771	0.648724	0.665031	0.529357	0.588615	0.415801	0.577893	0.405723	0.321214
chr2-20000000	-9.09036613446725	0.669647	0.804583	0.825493	0.856442	0.866382	0.963131	0.896128	0.92696	0.991857	0.951985	0.961192	1.06693	0.842176	0.957577	0.923619	1.05442	0.830606	0.742881	1.00041	0.840588	0.620885	0.930563	0.746934	0.890259	0.776405	0.835417	0.657971	0.792725	0.768555	0.966771	0.831164	0.938224	0.865136	0.448733	0.983532
chr2-21000000	-13.602440308062	0.710418	0.616554	0.640997	0.559367	0.547876	0.501629	0.600046	0.616297	0.503088	0.46283	0.460695	0.558225	0.360086	0.592845	0.41798	0.370935	0.333526	0.444528	0.261665	0.424911	0.799407	0.516056	0.649669	0.651447	0.531039	0.245668	0.685907	0.680045	0.706895	0.522445	0.59467	0.424777	0.611184	0.387354	0.381158
chr2-22000000	-15.3659563226782	0.670627	0.491592	0.552725	0.485652	0.477478	0.353461	0.51612	0.482639	0.355719	0.370438	0.376608	0.243526	0.201077	0.345388	0.397814	0.196127	0.199184	0.375397	0.15957	0.297052	1.10841	0.318364	0.621947	0.464532	0.486183	0.169166	0.60758	0.587571	0.659868	0.366703	0.488018	0.290469	0.560168	0.369474	0.25326
chr2-23000000	-8.2082883017372	0.780303	0.649521	0.762668	0.650415	0.652065	0.730048	0.660314	0.893419	0.733487	0.573596	0.609496	0.448638	0.378478	1.02362	0.445049	0.373336	0.335083	0.382114	0.199384	0.391069	0.664733	0.930486	0.658518	0.846576	0.561386	0.321306	0.626835	0.74206	0.702425	0.663681	0.656976	0.571386	0.686174	0.445097	0.291905
chr2-24000000	11.9711003008423	0.619381	0.796834	0.656837	0.697267	0.811799	0.649531	0.768283	0.589506	0.776634	0.782401	0.817986	0.78599	0.812807	0.41855	1.04022	0.920636	0.823224	0.83112	1.00337	0.901095	0.556978	0.664719	0.718152	0.778923	0.793176	0.882878	0.692027	0.758791	0.739431	0.895173	0.668468	0.995969	0.759627	0.405026	1.01484
chr2-25000000	17.7943954229082	0.715949	0.78497	0.713679	0.80205	0.784924	0.883953	0.965231	1.09663	0.979206	0.731331	0.802837	0.740473	0.682331	1.40014	0.734465	0.72324	0.66933	0.635702	0.503092	0.646377	0.584766	1.01501	0.733314	1.00377	0.671815	0.627075	0.640916	0.789854	0.738368	0.915447	0.763746	0.941424	0.77856	0.460776	0.60831
chr2-26000000	17.8464811322769	0.683145	0.940068	0.774052	0.869886	0.966871	0.99644	0.985953	0.867832	1.11121	1.02397	1.06407	0.90631	1.15601	0.90623	1.11532	1.18787	1.03509	0.905165	1.74063	1.06032	0.563785	1.01543	0.768238	1.18336	0.86279	1.01071	0.636919	0.862236	0.80367	1.20196	0.799959	1.12614	0.915176	0.460035	1.19102
chr2-27000000	18.9599380879864	0.675991	0.965667	0.847559	0.979097	1.14412	1.04618	1.04707	0.811912	1.37053	1.07709	1.28674	1.0815	1.43711	0.79896	1.36674	1.36173	1.59955	1.28905	1.46782	1.38733	0.548561	0.903067	0.848066	1.19001	0.882828	1.64097	0.643015	0.892358	0.856053	1.36141	0.905476	1.33136	0.985577	0.467412	1.47853
chr2-28000000	20.0295653011841	0.695043	0.821659	0.763084	0.753714	0.868269	0.734108	0.83515	0.84818	0.805903	0.939558	0.915232	0.75397	0.596391	0.934516	0.60324	0.886878	0.630767	0.620191	0.567934	0.666104	0.596267	0.949433	0.747107	0.868563	0.803137	0.574009	0.662811	0.806328	0.765793	0.773343	0.763466	0.843092	0.825617	0.429794	0.755132
chr2-29000000	16.8840573387284	0.77012	0.690032	0.740485	0.662514	0.648449	0.621018	0.719241	0.846172	0.676556	0.57969	0.601322	0.519965	0.471806	1.10272	0.675772	0.414328	0.44496	0.507154	0.624323	0.538811	0.556797	1.08943	0.715639	0.804212	0.568115	0.461779	0.686121	0.799319	0.740305	0.723579	0.680842	0.680584	0.672897	0.432669	0.375702
chr2-30000000	13.6639983338279	0.707193	0.805697	0.713686	0.754174	0.737059	0.835069	0.807908	0.81997	0.735947	0.772596	0.756142	0.750355	0.595572	0.95941	0.62738	0.852121	0.586772	0.593012	0.548133	0.62111	0.578493	0.942975	0.718574	1.07015	0.739516	0.469612	0.71292	0.813972	0.778734	0.764652	0.776926	0.729969	0.76877	0.428463	0.686229
chr2-31000000	10.2684681433628	0.743255	0.610957	0.720707	0.604024	0.550656	0.695231	0.663794	0.738496	0.613502	0.49257	0.476781	0.484299	0.364622	0.952583	0.405184	0.316589	0.303009	0.36245	0.197526	0.396652	0.563062	0.878835	0.6244	0.69026	0.515324	0.229724	0.677785	0.765821	0.717911	0.643984	0.655768	0.559777	0.618924	0.427299	0.218657
chr2-32000000	7.95284090662551	0.626163	0.815118	0.594219	0.664713	0.788204	0.497828	0.754073	0.545326	0.768007	0.728724	0.727711	0.567123	0.804421	0.363238	1.46231	0.737761	0.650256	0.744715	1.54194	0.866028	0.535321	0.698975	0.7339	0.703232	0.778794	0.966734	0.718862	0.746938	0.722563	0.828088	0.568792	0.8261	0.71353	0.396672	0.915909
chr2-33000000	-3.26704795411334	0.676112	0.740997	0.612523	0.646218	0.683933	0.579237	0.759982	0.745866	0.642775	0.660443	0.639908	0.866006	0.566188	0.715022	0.797719	0.931538	0.590609	0.641282	0.439208	0.617872	0.624861	0.628721	0.66801	0.804552	0.703283	0.435577	0.70662	0.77702	0.787446	0.669403	0.680394	0.708307	0.668938	0.404616	0.849123
chr2-34000000	-15.1520525480914	0.654687	0.499351	0.533279	0.449808	0.452766	0.366875	0.481935	0.450127	0.360618	0.350217	0.366878	0.268804	0.216229	0.334313	0.382559	0.211704	0.2106	0.369305	0.156734	0.296665	0.990149	0.323328	0.578229	0.469879	0.463688	0.169733	0.602226	0.579415	0.638985	0.352737	0.474928	0.303616	0.53999	0.379558	0.248193
chr2-35000000	-16.4180555745234	0.558014	0.473112	0.47258	0.443996	0.462067	0.309693	0.475431	0.44646	0.344385	0.342423	0.348409	0.247202	0.179689	0.316414	0.368079	0.188433	0.165823	0.368013	0.149599	0.294284	1.04821	0.298009	0.608984	0.400004	0.482513	0.153877	0.585618	0.527161	0.625139	0.351007	0.423215	0.284399	0.537693	0.353929	0.240758
chr2-36000000	-13.3768312115432	0.694324	0.575036	0.619149	0.531044	0.537982	0.5055	0.610942	0.637527	0.45674	0.463397	0.450582	0.477151	0.314932	0.616332	0.491482	0.350496	0.322147	0.452374	0.223249	0.387506	0.83872	0.492633	0.640251	0.630233	0.536683	0.260727	0.67466	0.686218	0.706184	0.480183	0.561603	0.446064	0.605604	0.389456	0.340276
chr2-37000000	-7.91949549245435	0.683109	0.751698	0.669299	0.658386	0.741953	0.649181	0.731404	0.794761	0.662523	0.710432	0.718584	0.937642	0.6799	0.723624	1.12226	0.796556	0.779926	0.805561	0.795132	0.783147	0.632251	0.69957	0.70764	0.735965	0.737548	0.660409	0.734703	0.753197	0.732216	0.717938	0.659392	0.746451	0.722248	0.397984	0.800829
chr2-38000000	-0.785456558158185	0.676202	0.867112	0.709567	0.737654	0.826181	0.794335	0.841634	0.879174	0.768483	0.833795	0.8353	0.980723	0.863625	0.910092	0.848417	1.01409	0.816711	0.795869	1.03509	0.840922	0.649755	0.780003	0.722924	0.806977	0.804884	0.69659	0.70343	0.78009	0.779388	0.858855	0.767079	0.930103	0.773149	0.421939	1.12925
chr2-39000000	-5.45349655109088	0.680209	0.839333	0.649087	0.686082	0.75459	0.577063	0.760596	0.711711	0.713488	0.73056	0.699489	0.852513	0.67886	0.631614	1.07407	0.852087	0.656013	0.742211	1.12422	0.754985	0.637058	0.669226	0.736612	0.814971	0.772098	0.678591	0.745759	0.782652	0.770022	0.728465	0.65322	0.800119	0.734067	0.39818	0.941975
chr2-40000000	-14.6942682829479	0.679003	0.517466	0.611979	0.487104	0.528298	0.398948	0.560267	0.511648	0.396003	0.406718	0.416764	0.372975	0.291655	0.400356	0.40483	0.258175	0.298143	0.459525	0.277668	0.381107	0.977308	0.369443	0.635513	0.523119	0.504267	0.206395	0.652121	0.63966	0.710484	0.455359	0.521693	0.38416	0.568934	0.37512	0.32193
chr2-41000000	-15.4016897899456	0.644974	0.524042	0.551124	0.471661	0.498657	0.352524	0.517373	0.484589	0.355075	0.377356	0.375669	0.297924	0.216331	0.364174	0.382984	0.216299	0.195074	0.38977	0.169031	0.305945	1.01501	0.330844	0.607389	0.467056	0.509711	0.184464	0.620409	0.59237	0.691952	0.350067	0.50175	0.323317	0.560394	0.363877	0.269933
chr2-42000000	-2.68707230763051	0.711116	0.749497	0.677243	0.668467	0.718488	0.796013	0.79444	0.834246	0.780694	0.694937	0.690519	0.688744	0.517805	1.0253	0.705147	0.702282	0.54657	0.582008	0.546941	0.586591	0.550465	0.915583	0.695675	0.880119	0.681681	0.516368	0.681613	0.768526	0.747684	0.76597	0.670613	0.749922	0.71504	0.429822	0.703382
chr2-43000000	16.010466870014	0.628808	0.901769	0.762746	0.860413	1.01049	0.935935	0.904213	0.63786	1.02695	1.08127	1.11396	1.32775	1.02293	0.478699	0.764892	1.26945	0.828335	0.742176	0.492601	0.933296	0.564141	0.573735	0.791455	0.987474	0.923802	0.764484	0.641122	0.799787	0.796812	1.03069	0.83581	1.08531	0.912523	0.44489	1.19347
chr2-44000000	18.4896694452428	0.696018	0.781924	0.620494	0.655288	0.718191	0.60229	0.719736	0.82453	0.639341	0.675208	0.650323	0.575689	0.545449	0.885287	0.942011	0.582612	0.509956	0.63263	0.818972	0.638642	0.600526	0.822295	0.70489	0.738978	0.669722	0.60584	0.711749	0.771189	0.750902	0.688289	0.604698	0.751679	0.696353	0.397079	0.639073
chr2-45000000	17.987807044683	0.756055	0.680689	0.686078	0.669219	0.639556	0.737655	0.727962	1.06492	0.741804	0.600346	0.580464	0.56808	0.441265	1.33746	0.627701	0.492488	0.41361	0.489176	0.365634	0.50408	0.599971	1.01159	0.686411	0.765834	0.598056	0.384778	0.708116	0.780859	0.716908	0.720587	0.68193	0.644369	0.682889	0.429815	0.424326
chr2-46000000	20.3062471222293	0.686523	0.903942	0.750904	0.760744	0.891743	0.797469	0.864014	0.98567	0.799297	0.951867	0.965872	0.83589	0.712422	1.10407	0.689886	0.898621	0.71449	0.677986	0.673357	0.720981	0.640215	0.958632	0.736549	0.821966	0.832133	0.636171	0.688265	0.798444	0.773945	0.850054	0.783123	0.911142	0.807348	0.432928	0.900998
chr2-47000000	16.2595628001101	0.714493	0.91334	0.774446	0.849884	0.937405	0.9001	0.960742	0.817547	1.00123	1.0122	0.994802	0.973019	0.891372	0.906228	0.876649	1.2135	0.889151	0.74653	0.762902	0.821999	0.572222	0.936125	0.755131	1.1157	0.822065	0.758832	0.653888	0.816776	0.783249	1.05555	0.852989	1.04315	0.843879	0.462385	1.09863
chr2-48000000	-1.51949769365614	0.641879	0.809288	0.653621	0.693101	0.813284	0.635149	0.806055	0.728554	0.670057	0.769172	0.778001	1.09038	0.757139	0.652645	0.92148	0.929767	0.745993	0.783929	1.32568	0.793046	0.648673	0.670367	0.715673	0.789455	0.789004	0.625882	0.697655	0.77518	0.764922	0.755667	0.657555	0.805955	0.752671	0.402824	0.901705
chr2-49000000	-13.6799043462952	0.7064	0.51705	0.562444	0.485177	0.487402	0.395096	0.515065	0.505719	0.366552	0.384757	0.39947	0.31331	0.23731	0.383408	0.394986	0.228351	0.217092	0.354088	0.169661	0.31801	0.898193	0.391891	0.596488	0.486368	0.47954	0.1727	0.630999	0.623473	0.676611	0.394326	0.508806	0.341821	0.558598	0.382662	0.260164
chr2-50000000	-17.0178126486791	0.660933	0.51408	0.540924	0.485695	0.489407	0.35781	0.517406	0.493685	0.356581	0.37346	0.381526	0.279235	0.202367	0.344329	0.400773	0.203699	0.187082	0.387035	0.174066	0.32547	1.05984	0.349673	0.637261	0.476635	0.500942	0.16508	0.620815	0.590516	0.706618	0.33229	0.485804	0.33782	0.588831	0.360538	0.256094
chr2-51000000	-16.8523700946685	0.604826	0.519331	0.483281	0.466873	0.466253	0.295661	0.491774	0.473437	0.358756	0.356664	0.354812	0.25931	0.180381	0.332959	0.379918	0.188574	0.176312	0.389522	0.159949	0.303021	1.0748	0.326222	0.631439	0.411825	0.497391	0.160008	0.604712	0.544914	0.660491	0.319091	0.455115	0.292227	0.562859	0.352268	0.230552
chr2-52000000	-16.8895613961562	0.613673	0.491926	0.476938	0.455275	0.463103	0.318717	0.497524	0.469203	0.355301	0.369604	0.358852	0.259978	0.188253	0.323521	0.372004	0.197579	0.189595	0.389287	0.158803	0.299571	1.04191	0.318455	0.633614	0.41598	0.502727	0.169717	0.61317	0.557461	0.644999	0.337061	0.442599	0.272876	0.563864	0.359407	0.228372
chr2-53000000	-11.6497446293122	0.668914	0.558263	0.576577	0.522633	0.537388	0.401395	0.565784	0.543371	0.42117	0.440956	0.438445	0.396696	0.29978	0.442452	0.523335	0.299366	0.274742	0.449902	0.252987	0.399098	0.897821	0.419146	0.668723	0.528381	0.55166	0.238784	0.669251	0.653636	0.707874	0.436349	0.544166	0.399971	0.605498	0.375505	0.347209
chr2-54000000	-0.814221116261078	0.670732	0.792773	0.68279	0.723498	0.829277	0.633431	0.773669	0.792539	0.762958	0.790741	0.797252	0.879322	0.756833	0.800608	1.02186	0.893113	0.785422	0.834293	0.998662	0.822306	0.641363	0.749534	0.754616	0.777379	0.828082	0.668269	0.729022	0.781713	0.75959	0.777074	0.718122	0.815891	0.759962	0.406297	0.863846
chr2-55000000	0.766060396982386	0.620294	0.907393	0.689165	0.732646	0.929676	0.623235	0.756191	0.699698	0.73515	0.931486	0.900905	1.01032	1.09824	0.580026	1.16787	1.10216	1.02808	1.00116	1.6485	1.10082	0.569493	0.738148	0.757912	0.788608	0.900769	0.971502	0.701645	0.774678	0.76178	0.940305	0.685494	0.927711	0.775747	0.398519	1.28958
chr2-56000000	-12.1971404973498	0.659238	0.589141	0.576501	0.514405	0.538098	0.464952	0.599086	0.617763	0.423183	0.469422	0.448474	0.558962	0.316292	0.558917	0.415774	0.381424	0.333718	0.445372	0.2139	0.406215	0.767551	0.481425	0.631594	0.568544	0.551322	0.200612	0.646163	0.675884	0.716572	0.478686	0.554998	0.431556	0.583672	0.380177	0.339415
chr2-57000000	-14.5902904413167	0.577064	0.506942	0.498793	0.452994	0.476681	0.347201	0.491966	0.481265	0.365167	0.353417	0.364132	0.285659	0.196852	0.349896	0.386119	0.209142	0.184437	0.395533	0.164818	0.311393	1.00126	0.302372	0.616576	0.435538	0.499625	0.152596	0.616432	0.569565	0.649051	0.328092	0.445817	0.326602	0.547836	0.356026	0.259847
chr2-58000000	-9.61538874239518	0.614154	0.709124	0.570307	0.606317	0.660964	0.451037	0.648491	0.700659	0.519406	0.593132	0.56684	1.17184	0.496489	0.510768	0.704837	0.580633	0.456793	0.617158	0.589347	0.631184	0.704264	0.481546	0.699085	0.654561	0.709329	0.377932	0.76993	0.701917	0.738357	0.515948	0.576905	0.576119	0.660333	0.362232	0.612004
chr2-59000000	-12.68706395948	0.707989	0.572717	0.636585	0.537584	0.550253	0.455154	0.605878	0.618379	0.412268	0.472431	0.449806	0.534843	0.275941	0.49551	0.422431	0.309787	0.250933	0.415927	0.210814	0.373752	0.818308	0.454274	0.651068	0.607951	0.553468	0.192646	0.66473	0.684086	0.719182	0.425063	0.572303	0.408459	0.623266	0.37724	0.29826
chr2-60000000	-8.34422153097707	0.754266	0.620972	0.684132	0.608693	0.583295	0.615731	0.655611	0.815236	0.553666	0.498134	0.512429	0.572167	0.364597	0.932223	0.437429	0.346266	0.35836	0.402827	0.236763	0.412702	0.549701	0.820353	0.639714	0.656119	0.527192	0.23897	0.658599	0.738968	0.715574	0.587365	0.661628	0.57074	0.625452	0.422174	0.275959
chr2-61000000	10.4322703533578	0.659054	0.836948	0.657027	0.727195	0.843748	0.577061	0.845	0.625187	0.832742	0.832545	0.822158	0.854592	0.890733	0.509029	1.38783	0.802447	0.777755	0.865245	1.74222	0.97825	0.581833	0.767898	0.743298	0.771107	0.775426	1.0998	0.721106	0.7606	0.740253	0.939533	0.672247	0.93866	0.742405	0.410325	0.908152
chr2-62000000	13.3984493644765	0.652908	0.784768	0.645537	0.693541	0.800713	0.655836	0.739525	0.719429	0.70066	0.758681	0.817711	0.987939	0.732896	0.677361	0.76368	0.964343	0.776091	0.781523	0.882978	0.767559	0.624906	0.675655	0.694461	0.753933	0.758038	0.650924	0.706162	0.757036	0.740476	0.767168	0.724499	0.848613	0.729809	0.419516	0.820622
chr2-63000000	12.0092198080352	0.619472	0.662329	0.5516	0.583591	0.659105	0.485429	0.632024	0.680085	0.525418	0.569741	0.564626	0.563641	0.389795	0.572318	0.665229	0.450452	0.372383	0.548783	0.402614	0.531869	0.653211	0.56577	0.685253	0.560076	0.657088	0.365492	0.742428	0.71311	0.703887	0.5006	0.549594	0.550722	0.661979	0.374977	0.51379
chr2-64000000	17.9068145329068	0.66531	0.818216	0.722468	0.737761	0.84252	0.648045	0.801302	0.79995	0.692922	0.844247	0.836763	1.0136	0.747623	0.813592	0.796637	0.893661	0.837115	0.828099	0.852645	0.863392	0.589593	0.766491	0.73825	0.794487	0.780815	0.705297	0.737955	0.737496	0.773701	0.844791	0.737662	0.851492	0.78959	0.405922	0.943612
chr2-65000000	16.8357292659346	0.644324	0.985916	0.766519	0.818737	0.990188	0.888777	0.936688	0.782075	0.882737	1.08249	1.03088	1.03618	0.938857	0.761768	0.929646	1.34692	0.950907	0.845049	1.38244	0.928947	0.608968	0.947004	0.744169	0.91917	0.898276	0.896202	0.692047	0.812885	0.799243	0.985664	0.840369	1.02203	0.869737	0.437997	1.19024
chr2-66000000	2.82158155559508	0.659167	0.710957	0.588094	0.595554	0.608837	0.514041	0.701018	0.802602	0.513	0.565313	0.527936	0.827493	0.436895	0.794792	0.509192	0.593736	0.473232	0.548149	0.281747	0.511668	0.580488	0.631582	0.650968	0.692151	0.605147	0.276004	0.67497	0.776304	0.748464	0.5824	0.630602	0.527765	0.630448	0.396887	0.500128
chr2-67000000	-2.6817695191095	0.708028	0.601229	0.547092	0.534351	0.533139	0.415649	0.586733	0.609681	0.426771	0.430669	0.431515	0.457446	0.285256	0.556902	0.424416	0.256065	0.253383	0.403065	0.202813	0.392346	0.681469	0.542347	0.662683	0.561156	0.531147	0.20961	0.682525	0.695194	0.714979	0.484086	0.570916	0.400491	0.591007	0.381571	0.262729
chr2-68000000	9.2507953516659	0.641766	0.841569	0.57046	0.675759	0.837178	0.739112	0.759655	0.69574	0.634108	0.805118	0.814915	1.18493	0.722325	0.599188	0.683163	1.08083	0.758491	0.791853	1.03635	0.809405	0.624517	0.646523	0.715503	0.777263	0.818652	0.533742	0.708082	0.773656	0.766137	0.699052	0.695124	0.762844	0.754126	0.396641	0.947183
chr2-69000000	18.0610241265236	0.689298	0.846686	0.626135	0.716395	0.862033	0.770959	0.780495	0.807438	0.727002	0.89779	0.844274	0.956645	0.727545	0.843136	0.807305	0.980638	0.716329	0.679855	0.523435	0.740213	0.595907	0.790894	0.728157	0.806446	0.831754	0.633858	0.690844	0.805854	0.776591	0.801981	0.757687	0.787424	0.79629	0.416833	0.786376
chr2-70000000	18.7747522582864	0.676323	1.00818	0.698357	0.902706	1.05464	0.874407	0.951651	0.75862	1.02066	0.977029	1.08799	1.00676	1.51792	0.794127	1.07756	1.26292	1.14603	1.02713	0.971095	1.33692	0.545097	0.785087	0.787686	0.978536	0.900563	1.14254	0.669905	0.8247	0.817834	1.27008	0.86522	1.13186	0.842252	0.437674	1.495
chr2-71000000	16.6676392527605	0.708039	0.791822	0.641272	0.759681	0.784816	1.08271	0.825579	0.985526	0.948825	0.745819	0.82188	0.76194	0.601726	1.23731	0.766216	0.681727	0.713717	0.681876	0.627456	0.649873	0.599764	1.02252	0.720403	0.917697	0.665278	0.63766	0.646862	0.791045	0.737426	0.941821	0.73475	0.879435	0.792945	0.45159	0.566008
chr2-72000000	12.9991867738302	0.681402	0.737869	0.545133	0.617867	0.680053	0.697226	0.641602	0.815512	0.645073	0.686087	0.627724	0.638536	0.369304	0.881615	0.421857	0.456091	0.310891	0.433947	0.230452	0.428324	0.615529	0.753056	0.668383	0.671388	0.672351	0.268775	0.721158	0.739889	0.716199	0.557202	0.612904	0.553693	0.688474	0.407479	0.394372
chr2-73000000	15.1334203197759	0.693202	0.785537	0.652053	0.814611	0.829267	0.93225	0.886773	0.844697	1.00208	0.741902	0.846735	0.738357	0.671773	0.896868	0.855151	0.722885	0.880346	0.807453	0.680902	0.767078	0.584191	0.964259	0.733798	1.05276	0.696783	0.814082	0.64422	0.812865	0.783242	0.934809	0.740936	0.885794	0.835698	0.441886	0.726741
chr2-74000000	13.3429241691847	0.635521	0.950598	0.711368	0.954091	1.07743	1.03781	0.983698	0.743382	1.27697	1.01374	1.18045	1.17755	1.18809	0.725184	1.08523	1.4302	1.52234	1.2226	1.29454	1.24329	0.536517	0.870501	0.815054	1.00197	0.865183	1.37919	0.637382	0.819824	0.815658	1.21395	0.897814	1.28641	0.934247	0.454374	1.54891
chr2-75000000	4.78303894872556	0.70617	0.695901	0.592574	0.661169	0.715954	0.731378	0.712073	0.756025	0.613297	0.577747	0.631312	0.582935	0.491359	0.881426	0.780103	0.516508	0.471594	0.552617	0.530324	0.558498	0.582733	0.875704	0.691707	0.704951	0.614143	0.491677	0.689625	0.783973	0.745968	0.652433	0.670935	0.651248	0.665849	0.407516	0.412782
chr2-76000000	-8.89501055179986	0.616694	0.592496	0.451424	0.52139	0.540907	0.392328	0.544564	0.573417	0.393781	0.448179	0.434616	0.422513	0.319618	0.413697	0.632549	0.31632	0.267628	0.444086	0.390724	0.424987	0.839543	0.436815	0.643317	0.485188	0.555624	0.29463	0.648645	0.646684	0.686777	0.392739	0.523514	0.377129	0.585098	0.365778	0.274755
chr2-77000000	-12.0594329131536	0.562731	0.487636	0.4186	0.435106	0.458765	0.288209	0.451586	0.452175	0.333675	0.358756	0.339905	0.259243	0.177327	0.319787	0.353694	0.183107	0.152953	0.374748	0.155635	0.286948	0.989111	0.294928	0.616837	0.402311	0.485355	0.139173	0.565361	0.51821	0.608912	0.300708	0.435733	0.253613	0.545849	0.349748	0.221385
chr2-78000000	-9.8801634717854	0.579949	0.593545	0.407735	0.514873	0.532579	0.36304	0.550649	0.563866	0.424073	0.447556	0.417069	0.411944	0.287918	0.379373	0.507272	0.31724	0.262712	0.466177	0.647736	0.438987	0.8723	0.482553	0.666302	0.47764	0.568059	0.304519	0.634567	0.616935	0.680003	0.43256	0.470233	0.363425	0.606581	0.349347	0.249843
chr2-79000000	-8.22169432703993	0.69091	0.528324	0.500226	0.498218	0.490956	0.407297	0.528499	0.523771	0.366001	0.386106	0.401673	0.349837	0.242722	0.424434	0.382669	0.227179	0.219584	0.382031	0.17496	0.326353	0.869622	0.422888	0.596144	0.550265	0.486186	0.162882	0.628115	0.62265	0.679988	0.389455	0.52569	0.318468	0.571555	0.381098	0.234709
chr2-80000000	-9.24140488779542	0.738651	0.687496	0.542868	0.607752	0.601358	0.538985	0.638242	0.692464	0.461988	0.530254	0.514288	0.852079	0.411436	0.639731	0.472773	0.598395	0.37231	0.490322	0.227844	0.442551	0.833209	0.492378	0.653568	0.657292	0.645096	0.217476	0.736733	0.729893	0.752507	0.503792	0.648942	0.470613	0.64593	0.389643	0.347999
chr2-81000000	-13.480763300947	0.625179	0.510319	0.440167	0.460276	0.48242	0.329167	0.467975	0.480234	0.361407	0.371453	0.381641	0.286954	0.225345	0.34291	0.399091	0.2057	0.225075	0.40623	0.206443	0.343135	1.01789	0.346005	0.632243	0.404782	0.502662	0.206031	0.608911	0.564434	0.644312	0.325947	0.477656	0.274694	0.566008	0.358719	0.24536
chr2-82000000	-13.878313008216	0.607908	0.531341	0.455937	0.469731	0.483096	0.310486	0.470732	0.495826	0.346583	0.371978	0.361394	0.356169	0.201388	0.350257	0.381092	0.234333	0.198247	0.405659	0.16646	0.317738	1.03451	0.334672	0.646961	0.422857	0.523377	0.166969	0.614224	0.549259	0.656724	0.329766	0.457221	0.26956	0.570762	0.350801	0.243143
chr2-83000000	-10.905248423789	0.624175	0.579302	0.48873	0.502342	0.490045	0.351899	0.517728	0.531902	0.38308	0.377376	0.395018	0.503729	0.243679	0.351028	0.409595	0.281863	0.240863	0.433998	0.182701	0.365541	0.991234	0.337755	0.662329	0.464423	0.542386	0.190342	0.659356	0.600717	0.667442	0.361346	0.491603	0.312515	0.597123	0.354828	0.296102
chr2-84000000	-1.5198644742527	0.674386	0.657626	0.535037	0.616179	0.55405	0.497949	0.633324	0.666255	0.519727	0.487756	0.482207	0.785634	0.455243	0.614278	0.562659	0.516101	0.415276	0.509714	0.369002	0.525085	0.602617	0.587222	0.66445	0.640297	0.593696	0.273164	0.755207	0.763178	0.752283	0.515474	0.594472	0.463538	0.625989	0.384176	0.480709
chr2-85000000	13.0536270754309	0.692502	0.943714	0.756292	0.93443	1.0501	1.08388	1.00447	0.944324	1.14289	1.01632	1.10366	1.0034	1.15067	1.07741	0.903986	1.16925	1.24182	1.02206	1.04134	1.11623	0.549648	0.989639	0.813953	1.0645	0.838155	1.20108	0.633746	0.860779	0.821107	1.21183	0.867326	1.11282	0.912116	0.46504	1.12788
chr2-86000000	16.1736997687277	0.655657	0.832182	0.60458	0.767062	0.841346	0.774586	0.833215	0.787552	0.832596	0.828486	0.920771	0.818174	0.948823	0.801618	1.32746	0.915496	0.817081	0.82164	0.952678	0.846605	0.674285	0.771523	0.731048	0.856573	0.807882	0.912901	0.689149	0.812564	0.775929	0.890172	0.743414	0.903808	0.819246	0.430526	0.979375
chr2-87000000	15.9660207547117	0.201221	0.228754	0.204533	0.190579	0.235699	0.246807	0.255902	0.273748	0.264693	0.231873	0.252528	0.214771	0.379495	0.305086	0.282227	0.409712	0.329749	0.241432	0.640125	0.272493	0.18688	0.296275	0.201161	0.300857	0.212555	0.220439	0.220227	0.242462	0.234797	0.296018	0.193286	0.233684	0.197829	0.417019	0.259244
chr2-88000000	11.69388243979	0.534863	0.614365	0.423123	0.55752	0.571358	0.657479	0.621203	0.734721	0.579321	0.55995	0.561091	0.668829	0.507717	0.89382	0.470138	0.607398	0.554928	0.530832	0.361036	0.514921	0.466623	0.628208	0.549485	0.597228	0.516124	0.446984	0.534604	0.623674	0.596194	0.62281	0.552241	0.600303	0.5881	0.415337	0.630425
chr2-89000000	9.4339011516004	0.348222	0.304138	0.27294	0.280911	0.278915	0.461532	0.262209	0.318799	0.219601	0.244536	0.240045	0.242513	0.18726	0.380224	0.301895	0.20254	0.154885	0.199318	0.148146	0.21855	0.298143	0.402903	0.318699	0.278223	0.269431	0.128363	0.355697	0.370768	0.321795	0.226483	0.26634	0.186604	0.304545	0.323223	0.217376
chr2-96000000	17.3112168863583	0.498768	0.543374	0.518133	0.57965	0.653045	0.734637	0.589191	0.602839	0.749562	0.567117	0.662794	0.596892	0.599951	0.669617	0.70754	0.551674	0.721489	0.608253	0.606434	0.629345	0.411115	0.69244	0.504936	0.603745	0.479316	0.693144	0.452549	0.555889	0.504885	0.705469	0.529764	0.612994	0.575072	0.444098	0.454368
chr2-97000000	19.388958486743	0.551398	0.709494	0.67131	0.775204	0.82004	0.91042	0.827852	0.639337	0.907945	0.792179	0.942102	0.711632	0.888417	0.682341	0.959933	0.996058	1.1021	0.799312	0.739118	0.860649	0.46212	0.761301	0.635356	0.859086	0.641304	1.50016	0.501896	0.672448	0.692828	0.950419	0.683131	0.927051	0.754994	0.456669	0.887589
chr2-98000000	18.5690037372299	0.555756	0.602756	0.591953	0.564472	0.650599	0.625295	0.634189	0.706808	0.641117	0.583053	0.627965	0.641201	0.536093	0.788006	0.638961	0.584593	0.533394	0.552247	0.544093	0.559937	0.53432	0.656221	0.575186	0.699411	0.563405	0.585475	0.552007	0.631005	0.607874	0.675015	0.583391	0.63397	0.600174	0.420247	0.521707
chr2-99000000	18.5020948476849	0.66876	0.741803	0.667387	0.686594	0.708134	0.739213	0.738684	0.799697	0.797955	0.616831	0.685018	0.637326	0.672292	0.901853	0.869693	0.66918	0.740554	0.72963	0.926498	0.746729	0.600873	0.896205	0.689853	0.727334	0.624025	0.629044	0.67746	0.764584	0.714896	0.757889	0.700919	0.681081	0.710437	0.422435	0.56055
chr2-100000000	16.871555825574	0.695871	0.751605	0.635863	0.693001	0.720389	0.726289	0.730042	0.945332	0.625676	0.665243	0.679645	0.788357	0.590793	1.17772	0.709033	0.642813	0.483706	0.530736	0.595136	0.561705	0.632657	0.839133	0.683651	0.74697	0.673518	0.481098	0.714178	0.760936	0.724226	0.668469	0.700987	0.722564	0.697681	0.418923	0.593365
chr2-101000000	15.3749999701635	0.709927	0.85908	0.654993	0.74695	0.743262	0.787706	0.764687	1.05818	0.886569	0.699196	0.740028	0.806371	0.673031	1.33093	0.699694	0.7172	0.703076	0.657812	0.511135	0.667273	0.660703	0.91374	0.711609	0.890666	0.637924	0.637687	0.680161	0.810754	0.759743	0.894585	0.763317	0.700922	0.717549	0.443587	0.537734
chr2-102000000	11.4589392612372	0.686503	0.820012	0.737056	0.709339	0.773237	0.755365	0.807643	0.953664	0.750992	0.795208	0.760079	0.845861	0.529645	1.04241	0.695027	0.857932	0.555241	0.584204	0.682865	0.564643	0.6673	0.926422	0.715582	0.800603	0.742421	0.459051	0.721112	0.799893	0.77813	0.751654	0.732825	0.720803	0.78754	0.423453	0.65093
chr2-103000000	0.860527127445848	0.673725	0.684472	0.607246	0.604617	0.642646	0.618128	0.687723	0.68033	0.519568	0.564811	0.556401	0.698481	0.443521	0.602393	0.586859	0.556912	0.457447	0.559842	0.344965	0.510901	0.731599	0.536418	0.675878	0.647934	0.641102	0.310454	0.723125	0.718798	0.740437	0.545543	0.602298	0.495519	0.674642	0.38477	0.430516
chr2-104000000	-9.80975208816951	0.664015	0.633182	0.548115	0.542241	0.530125	0.362288	0.548996	0.557103	0.419433	0.42584	0.419045	0.540805	0.278556	0.380389	0.429325	0.316201	0.266118	0.427245	0.202602	0.383282	0.93418	0.382883	0.678821	0.530863	0.559604	0.190592	0.653994	0.62963	0.693255	0.389422	0.530205	0.344398	0.615772	0.361137	0.272479
chr2-105000000	-0.380465788718013	0.728732	0.670249	0.657649	0.673522	0.652059	0.661752	0.69839	0.791982	0.650271	0.56382	0.579143	0.619559	0.490184	0.855485	0.684826	0.47392	0.496204	0.534971	0.490114	0.565312	0.550042	0.788286	0.674765	0.696851	0.585546	0.416649	0.678812	0.771006	0.737733	0.674694	0.663139	0.608508	0.680845	0.417687	0.419449
chr2-106000000	2.82828445688511	0.63016	0.804775	0.687178	0.741755	0.882173	0.715875	0.729862	0.869596	0.749182	0.918161	0.923913	0.875489	0.614651	0.949252	0.696095	0.924906	0.707048	0.630664	0.56939	0.644986	0.625097	0.843962	0.678613	0.742456	0.787535	0.495495	0.643112	0.782083	0.741776	0.756644	0.757344	0.729724	0.787017	0.435461	0.522524
chr2-107000000	-9.78227387703054	0.651672	0.515721	0.565408	0.486227	0.486078	0.465438	0.496272	0.528552	0.413383	0.389395	0.397103	0.376475	0.261826	0.483072	0.351784	0.241407	0.242248	0.349657	0.162824	0.311766	0.719007	0.453712	0.525045	0.491627	0.460944	0.182344	0.580152	0.597415	0.605481	0.444152	0.512212	0.336923	0.544491	0.401406	0.204292
chr2-108000000	-9.37025379067306	0.627304	0.595795	0.569466	0.613028	0.536586	0.456704	0.609153	0.620096	0.480924	0.479181	0.464435	0.503313	0.362098	0.579569	0.542472	0.434962	0.384211	0.499742	0.606277	0.458027	0.676469	0.587113	0.602495	0.615615	0.55504	0.395543	0.637907	0.670949	0.694748	0.536088	0.537512	0.41749	0.601136	0.387158	0.373732
chr2-109000000	9.19581031056544	0.645869	0.719359	0.634701	0.669748	0.762601	0.705632	0.713941	0.875467	0.752526	0.698821	0.760142	0.615897	0.768351	1.00186	0.931356	0.784762	0.687308	0.668152	0.974737	0.70665	0.614039	0.945862	0.617812	0.762732	0.674048	0.570382	0.643206	0.747777	0.710419	0.817578	0.660007	0.705656	0.666681	0.435788	0.685842
chr2-110000000	15.4266923612248	0.368869	0.30944	0.32893	0.305806	0.30483	0.362084	0.317498	0.47055	0.372466	0.267033	0.275039	0.264435	0.21226	0.632778	0.185042	0.187719	0.190521	0.202257	0.108616	0.205589	0.2679	0.507292	0.292289	0.378189	0.255279	0.168907	0.295237	0.362354	0.339153	0.376139	0.310473	0.329135	0.30452	0.382562	0.117361
chr2-111000000	16.4557730290244	0.431471	0.47148	0.468415	0.498757	0.483711	0.484741	0.498807	0.623079	0.487351	0.426977	0.495421	0.470336	0.432841	0.741418	0.551754	0.4584	0.426738	0.428257	0.405206	0.433673	0.427816	0.599726	0.431525	0.526654	0.429989	0.450691	0.437944	0.51812	0.502438	0.542228	0.473913	0.48283	0.452963	0.431204	0.412392
chr2-112000000	18.1533387523269	0.445093	0.591272	0.475229	0.515464	0.626867	0.566323	0.599734	0.526349	0.627603	0.629182	0.658722	0.634708	0.666808	0.451624	0.817278	0.919536	0.621525	0.552326	0.8923	0.586086	0.46308	0.549769	0.463404	0.66528	0.592181	0.538593	0.467909	0.557854	0.52854	0.669985	0.514952	0.633237	0.543421	0.434692	0.722541
chr2-113000000	18.2927975895614	0.595214	0.835585	0.661309	0.777868	0.96352	0.903858	0.845967	0.689608	0.89914	0.93479	1.03204	1.13625	0.985079	0.671295	0.870973	1.23326	1.01066	0.879421	0.706249	0.935869	0.569089	0.637043	0.6837	0.84642	0.822862	0.920305	0.621485	0.767982	0.741488	1.01557	0.765845	1.01371	0.804138	0.433289	1.03552
chr2-114000000	5.93389030769831	0.587887	0.5918	0.579015	0.549116	0.607411	0.642475	0.634009	0.61166	0.585441	0.587297	0.592906	0.700565	0.644076	0.6581	0.664216	0.648547	0.644943	0.612782	0.662807	0.66497	0.519202	0.587601	0.540486	0.665395	0.567378	0.58113	0.562252	0.633966	0.629092	0.674478	0.545496	0.609638	0.590792	0.417397	0.515764
chr2-115000000	-8.56242393081681	0.699046	0.51685	0.561439	0.47432	0.488716	0.366955	0.491562	0.477028	0.348879	0.383201	0.392348	0.269365	0.225379	0.353601	0.390255	0.216861	0.194361	0.375364	0.161809	0.298247	0.971055	0.343632	0.554522	0.487369	0.490299	0.177783	0.64791	0.582925	0.65577	0.363672	0.48594	0.30008	0.551223	0.376254	0.245881
chr2-116000000	-13.3200302233713	0.624397	0.500009	0.459987	0.465171	0.459113	0.303951	0.458626	0.453878	0.332267	0.345829	0.345572	0.244786	0.190056	0.327217	0.372005	0.196785	0.178695	0.360183	0.151361	0.289875	1.01202	0.328646	0.544343	0.388237	0.480931	0.157767	0.583326	0.534456	0.613951	0.302121	0.445978	0.237683	0.543715	0.360467	0.217961
chr2-117000000	-15.0164813517315	0.6109	0.491725	0.474665	0.441373	0.457036	0.323636	0.457556	0.450359	0.307616	0.353558	0.358852	0.24321	0.202846	0.343806	0.373413	0.20092	0.184667	0.365299	0.146224	0.289732	1.04529	0.327939	0.556747	0.398688	0.473763	0.15492	0.590554	0.554183	0.614063	0.326247	0.443019	0.25016	0.55771	0.364403	0.221979
chr2-118000000	-2.94926509862419	0.682612	0.572504	0.556754	0.552153	0.536332	0.578311	0.59994	0.620822	0.526155	0.445755	0.481435	0.451273	0.359422	0.607861	0.670005	0.32629	0.422579	0.481193	0.32032	0.455305	0.731869	0.589439	0.569575	0.603074	0.495032	0.382634	0.651627	0.669613	0.66857	0.523468	0.573755	0.429251	0.608848	0.400636	0.325088
chr2-119000000	8.36625198142928	0.725974	0.741408	0.650485	0.715714	0.715284	0.778942	0.812298	0.845794	0.80616	0.666824	0.700784	0.826727	0.489566	1.03761	0.444969	0.681417	0.479938	0.51909	0.261251	0.506899	0.604669	0.881615	0.6409	1.04939	0.635228	0.319728	0.681566	0.822082	0.773093	0.792342	0.733294	0.674727	0.704529	0.43596	0.263337
chr2-120000000	15.8070737086113	0.659208	0.801759	0.631854	0.729805	0.813023	0.786535	0.804877	0.885423	0.800202	0.778515	0.825189	0.729393	0.512135	0.930295	0.702714	0.661685	0.577867	0.638037	0.574337	0.638412	0.642008	0.824706	0.67768	0.797452	0.72449	0.565634	0.683704	0.789012	0.761907	0.758102	0.708705	0.764435	0.778338	0.418624	0.601367
chr2-121000000	16.5577497192372	0.765169	0.840876	0.81748	0.826678	0.790005	1.07882	0.882993	1.29709	1.20214	0.758989	0.808896	0.604591	0.528212	1.73959	0.423364	0.608938	0.530254	0.477056	0.281894	0.460742	0.583492	1.50822	0.655557	1.02242	0.622641	0.483669	0.600848	0.821488	0.767478	1.02461	0.813057	0.895154	0.822919	0.504072	0.430901
chr2-122000000	2.75760385296203	0.711493	0.786271	0.689884	0.717942	0.791407	0.738593	0.808841	0.755062	0.820427	0.720526	0.771431	0.612615	0.684905	0.909499	0.909313	0.7817	0.656031	0.656177	0.775489	0.708781	0.575783	1.00347	0.659014	0.810217	0.697179	0.655753	0.657537	0.807025	0.767905	0.852709	0.699829	0.749141	0.718307	0.435097	0.772308
chr2-123000000	-10.2481858557512	0.667206	0.523084	0.536537	0.484391	0.493712	0.38588	0.495617	0.489431	0.368279	0.387456	0.390328	0.285429	0.217748	0.371959	0.392342	0.207712	0.208457	0.371703	0.161504	0.303709	0.98055	0.376404	0.57101	0.451686	0.496914	0.171881	0.64483	0.596422	0.679348	0.356779	0.499497	0.348187	0.567983	0.370707	0.266532
chr2-124000000	-12.6995881817828	0.63194	0.489205	0.472249	0.457863	0.46373	0.327865	0.472529	0.462038	0.318683	0.360879	0.372382	0.253287	0.205836	0.341605	0.375572	0.212504	0.195683	0.368385	0.15761	0.303547	1.03029	0.327652	0.545573	0.481656	0.485338	0.163393	0.601555	0.55857	0.638109	0.318642	0.462555	0.264522	0.550042	0.366515	0.227417
chr2-125000000	-15.0355688855588	0.697498	0.500599	0.549376	0.48222	0.467137	0.389593	0.486602	0.481427	0.347257	0.367897	0.377773	0.273755	0.243786	0.35619	0.392342	0.226515	0.230801	0.372636	0.164596	0.300065	1.0023	0.367931	0.559137	0.439827	0.469381	0.185595	0.603726	0.577007	0.629089	0.367753	0.511961	0.313996	0.55769	0.381498	0.225059
chr2-126000000	-11.9228862714156	0.645561	0.499729	0.504529	0.475601	0.479009	0.344777	0.501621	0.49097	0.350022	0.373672	0.390608	0.268266	0.233639	0.366613	0.420547	0.232248	0.216904	0.388347	0.190796	0.321895	0.979126	0.341958	0.551077	0.472702	0.49013	0.198271	0.613943	0.591422	0.652152	0.382666	0.492805	0.366904	0.556559	0.370258	0.235893
chr2-127000000	1.78119808697211	0.724158	0.822912	0.697315	0.729608	0.752419	0.819576	0.786893	0.897238	0.88813	0.723146	0.740112	0.706066	0.651301	1.0762	0.585915	0.71269	0.608234	0.585686	0.580488	0.602178	0.61971	0.916794	0.681843	0.869305	0.681911	0.488166	0.699782	0.798003	0.775986	0.793196	0.743264	0.710041	0.746142	0.438916	0.553075
chr2-128000000	15.0005871161579	0.704596	0.834	0.694739	0.779585	0.843704	0.81154	0.908563	0.873962	1.09996	0.801278	0.905345	0.744777	0.76556	0.835859	1.42562	0.799383	0.797804	0.772001	1.15205	0.819836	0.597055	0.979813	0.691972	0.909423	0.711892	1.01639	0.667513	0.834602	0.791391	1.10781	0.750991	1.02303	0.823373	0.447043	0.800578
chr2-129000000	15.5495665712822	0.720115	0.658282	0.691886	0.663021	0.645165	0.675698	0.677562	0.859456	0.76897	0.562975	0.635053	0.581666	0.387967	1.02924	0.380789	0.411723	0.380672	0.394875	0.222423	0.417864	0.550257	1.03035	0.587941	0.702073	0.534099	0.319663	0.630533	0.715558	0.673643	0.73266	0.666204	0.638903	0.661051	0.453113	0.239601
chr2-130000000	13.0946555681069	0.614227	0.549958	0.589607	0.542812	0.529253	0.607079	0.579411	0.667301	0.664144	0.461309	0.50652	0.485878	0.414236	0.824653	0.421879	0.356881	0.425222	0.416923	0.345675	0.447907	0.464492	0.816696	0.50725	0.637701	0.456657	0.392484	0.575909	0.659912	0.602085	0.652429	0.551848	0.561898	0.525437	0.436601	0.246659
chr2-131000000	16.0238512676682	0.4708	0.533934	0.487791	0.523419	0.608111	0.669442	0.612091	0.680665	0.762591	0.496406	0.642478	0.51881	0.591589	0.833456	0.589793	0.513619	0.646135	0.560007	0.660508	0.550635	0.380911	0.736312	0.460102	0.732479	0.447048	0.628667	0.431773	0.548555	0.500499	0.757242	0.544553	0.692626	0.510714	0.45565	0.45718
chr2-132000000	2.45322186332817	0.440222	0.458062	0.421249	0.382025	0.454196	0.542101	0.467268	0.561857	0.483521	0.390143	0.43502	0.500431	0.401638	0.574002	0.45668	0.390961	0.447004	0.43465	0.338401	0.44124	0.405201	0.480995	0.401166	0.543506	0.40955	0.415661	0.435924	0.509615	0.446331	0.490401	0.360461	0.4328	0.428618	0.409991	0.588356
chr2-133000000	-13.4312651740707	0.737891	0.640001	0.631326	0.604826	0.562798	0.515036	0.585056	0.61065	0.500837	0.486344	0.497376	0.479462	0.318536	0.561824	0.390837	0.301171	0.344316	0.419546	0.198666	0.380171	0.719401	0.616394	0.635835	0.660166	0.538651	0.220909	0.663038	0.717676	0.689714	0.528435	0.601453	0.39793	0.680305	0.407546	0.894423
chr2-134000000	-4.32696474461406	0.697236	0.616431	0.635656	0.570175	0.600855	0.532333	0.588412	0.634618	0.484588	0.539155	0.531737	0.459887	0.35808	0.650068	0.457033	0.4539	0.338013	0.424566	0.295373	0.406272	0.651922	0.702913	0.596542	0.58812	0.575291	0.256001	0.62537	0.690812	0.687984	0.559397	0.619173	0.457323	0.641142	0.411132	0.372399
chr2-135000000	5.4724060547075	0.708763	0.691569	0.644119	0.62895	0.679956	0.678333	0.725099	0.784015	0.603528	0.638017	0.616905	0.554619	0.489904	0.905322	0.820164	0.528803	0.43352	0.537154	0.672098	0.560743	0.58553	0.883225	0.647012	0.750077	0.639696	0.523237	0.698115	0.763807	0.73644	0.700178	0.650671	0.718846	0.700618	0.415924	0.448132
chr2-136000000	1.79275028772475	0.6881	0.722914	0.585419	0.687914	0.682071	0.585074	0.716529	0.685651	0.64992	0.611331	0.62124	0.55898	0.596175	0.655305	1.12483	0.540594	0.523791	0.646387	0.842668	0.707641	0.625886	0.70137	0.65465	0.692022	0.646337	0.685517	0.692621	0.771391	0.728172	0.703008	0.597666	0.711924	0.664417	0.402261	0.651096
chr2-137000000	-9.29925474235055	0.70914	0.557489	0.611901	0.517421	0.526412	0.425448	0.580526	0.558204	0.424398	0.438676	0.427061	0.371551	0.271618	0.518086	0.406264	0.26702	0.249408	0.369545	0.179963	0.337618	0.80398	0.537927	0.580981	0.641503	0.495415	0.196292	0.647641	0.659611	0.68554	0.444857	0.569207	0.400724	0.580246	0.395813	0.241719
chr2-138000000	-10.4853063032496	0.686632	0.606994	0.522051	0.524378	0.540044	0.44549	0.593552	0.574597	0.421674	0.465376	0.454491	0.486883	0.299856	0.493722	0.427624	0.438358	0.274564	0.446747	0.204038	0.398515	0.840776	0.452903	0.617968	0.560703	0.571543	0.201807	0.71297	0.68322	0.698655	0.430311	0.544798	0.420258	0.588053	0.375674	0.269304
chr2-139000000	-5.4052286304289	0.680043	0.588687	0.551136	0.546354	0.552347	0.442179	0.629454	0.595799	0.484335	0.45979	0.466165	0.425685	0.31422	0.520398	0.510045	0.389545	0.29818	0.477049	0.372112	0.442016	0.786261	0.523325	0.616005	0.628947	0.571546	0.281083	0.712871	0.693516	0.723175	0.472872	0.539283	0.458139	0.612951	0.372184	0.338568
chr2-140000000	-7.80127533855083	0.64373	0.51623	0.508249	0.480159	0.490095	0.32252	0.517791	0.496056	0.376592	0.381692	0.382493	0.347979	0.236648	0.350516	0.396071	0.251436	0.22418	0.431441	0.269187	0.333203	1.02292	0.34247	0.602213	0.456515	0.519386	0.206114	0.622918	0.578048	0.678233	0.361113	0.470894	0.3088	0.579127	0.35952	0.262681
chr2-141000000	-8.80257514968347	0.59554	0.522601	0.489217	0.462084	0.478801	0.303015	0.480242	0.488038	0.370117	0.370204	0.364766	0.300624	0.194303	0.327589	0.381525	0.207254	0.186313	0.398746	0.166707	0.323696	1.0538	0.327968	0.619511	0.422694	0.514266	0.157256	0.590644	0.550155	0.640833	0.312406	0.452337	0.319128	0.57156	0.346464	0.242397
chr2-142000000	-12.6580259105105	0.627058	0.530479	0.506573	0.460174	0.484781	0.312418	0.48858	0.490667	0.355647	0.373549	0.369236	0.294768	0.198856	0.336543	0.373104	0.198444	0.178792	0.412695	0.167124	0.315755	1.07922	0.333366	0.626083	0.434084	0.519977	0.158664	0.604883	0.544115	0.670178	0.315978	0.463902	0.342658	0.58648	0.349372	0.240055
chr2-143000000	-10.6470028808662	0.673474	0.566829	0.581144	0.48574	0.524642	0.398919	0.552859	0.521949	0.400792	0.408382	0.425447	0.48559	0.313269	0.377992	0.459195	0.323958	0.317509	0.47149	0.265874	0.409414	0.929319	0.366556	0.613158	0.511011	0.530585	0.224632	0.642414	0.61644	0.686094	0.41817	0.51388	0.433104	0.580779	0.364627	0.33902
chr2-144000000	2.19665484622551	0.661464	0.727672	0.599975	0.59732	0.607229	0.480366	0.645472	0.735479	0.461084	0.553545	0.516923	1.24187	0.384867	0.54531	0.558824	0.607674	0.391868	0.541045	0.310928	0.52595	0.721997	0.451816	0.655905	0.629209	0.635517	0.254137	0.77268	0.733611	0.746121	0.449681	0.594251	0.573926	0.64784	0.369983	0.502193
chr2-145000000	9.10285657152121	0.612414	0.88024	0.717099	0.699608	0.784215	0.489502	0.771731	0.683008	0.565958	0.77703	0.718448	1.72718	0.959321	0.406151	0.951266	1.1195	0.751744	0.827153	1.41962	0.923175	0.797759	0.523047	0.705708	0.773588	0.848675	0.632151	0.771355	0.79086	0.771608	0.644773	0.61432	0.767922	0.742233	0.372636	1.15793
chr2-146000000	3.55480150270269	0.62251	0.748505	0.525186	0.579983	0.577373	0.395633	0.69026	0.676212	0.501707	0.521598	0.486827	1.50289	0.433816	0.399934	0.548085	0.557213	0.335709	0.549388	0.280197	0.531266	0.864763	0.356247	0.670381	0.637176	0.67613	0.218878	0.771759	0.734907	0.739606	0.47994	0.548744	0.523004	0.630207	0.353317	0.478095
chr2-147000000	-11.0841743299838	0.649319	0.510684	0.536668	0.482532	0.480653	0.345677	0.534654	0.494295	0.383084	0.367891	0.372949	0.325722	0.216582	0.33531	0.38514	0.209133	0.214008	0.387539	0.170932	0.310623	1.00703	0.311945	0.594902	0.467519	0.48886	0.173815	0.630407	0.608481	0.70949	0.37236	0.472927	0.360592	0.567843	0.361614	0.26071
chr2-148000000	-7.92189908335922	0.659958	0.587001	0.627182	0.544679	0.544803	0.41228	0.593961	0.612225	0.470822	0.464952	0.453385	0.469632	0.331341	0.4573	0.560033	0.330531	0.355765	0.50944	0.60669	0.460041	0.790489	0.521492	0.624619	0.541859	0.547181	0.328073	0.698263	0.66749	0.700098	0.467292	0.546918	0.480684	0.617154	0.374783	0.392038
chr2-149000000	-7.69001808141557	0.650338	0.634794	0.560996	0.591978	0.559277	0.548087	0.649326	0.674936	0.563173	0.520767	0.513571	0.536094	0.329912	0.760711	0.47511	0.41464	0.35287	0.443537	0.520982	0.421611	0.581448	0.697283	0.584814	0.623737	0.563482	0.316025	0.654606	0.736861	0.720889	0.561496	0.597843	0.688865	0.635644	0.357359	4.58425
chr2-150000000	-13.8964148476618	0.860276	0.58381	0.624142	0.606695	0.54969	0.468223	0.711745	0.612927	0.506635	0.479747	0.482332	0.440762	0.311392	0.529547	0.505429	0.272741	0.291406	0.497917	0.253585	0.41703	1.00756	0.540247	0.616271	0.593563	0.592603	0.248742	0.786409	0.852842	0.894588	0.529435	0.627834	0.453004	0.651419	0.384329	0.271094
chr2-151000000	-12.4911263235026	0.933711	0.579957	0.647977	0.592063	0.582858	0.466056	0.720724	0.588882	0.508411	0.502634	0.498728	0.398654	0.296893	0.465401	0.461054	0.291573	0.268456	0.48379	0.196867	0.393975	1.13503	0.421464	0.633593	0.613455	0.617221	0.225726	0.789011	0.871426	0.95556	0.525583	0.636783	0.418224	0.661498	0.383431	0.266765
chr2-152000000	-2.29608100821382	0.689435	0.769473	0.593598	0.663854	0.831425	0.662144	0.727361	0.770756	0.603501	0.824796	0.785957	0.901448	0.662594	0.819404	0.824287	0.78232	0.598466	0.65682	0.599115	0.702179	0.573442	0.654754	0.632533	0.695746	0.820391	0.555827	0.717365	0.774513	0.751993	0.664086	0.671728	0.803691	0.713946	0.39879	0.642023
chr2-153000000	-6.53900088758951	0.748693	0.644107	0.622631	0.630709	0.623255	0.559778	0.738847	0.729168	0.581529	0.568738	0.555493	0.554298	0.45284	0.788854	0.67348	0.403979	0.415106	0.571411	0.612201	0.546819	0.797342	0.671165	0.649993	0.691291	0.63187	0.458715	0.747278	0.810433	0.844294	0.628981	0.629145	0.546893	0.677684	0.390803	0.388689
chr2-154000000	-15.2116214761331	0.751323	0.541218	0.55285	0.525902	0.531821	0.378545	0.606652	0.524258	0.440303	0.417852	0.418133	0.286141	0.222629	0.390642	0.423558	0.216039	0.209158	0.449889	0.174834	0.337066	1.16248	0.371592	0.623558	0.532021	0.566105	0.177805	0.724919	0.706456	0.797739	0.396927	0.519309	0.321484	0.625624	0.365722	0.235308
chr2-155000000	-12.8992280050061	0.730996	0.547335	0.543547	0.534729	0.538574	0.34395	0.625371	0.549347	0.430775	0.418405	0.426891	0.295305	0.213739	0.378038	0.423716	0.207747	0.192652	0.457132	0.183054	0.351941	1.20529	0.342448	0.659214	0.529611	0.589722	0.189477	0.755486	0.703127	0.831111	0.407227	0.497902	0.346858	0.641484	0.351719	0.256747
chr2-156000000	-10.1995603730928	0.700778	0.602921	0.540647	0.552441	0.553948	0.364457	0.669	0.60231	0.500434	0.462887	0.442874	0.559116	0.316321	0.381874	0.475579	0.302611	0.306862	0.547995	0.342081	0.47634	1.05144	0.370758	0.671267	0.535752	0.61741	0.268785	0.787204	0.726535	0.820282	0.459712	0.505545	0.472605	0.646183	0.347435	0.340634
chr2-157000000	-5.9524162232856	0.724975	0.70011	0.62952	0.62084	0.642251	0.456065	0.750679	0.662376	0.563595	0.54589	0.573301	0.949915	0.531448	0.493105	0.558238	0.539864	0.5343	0.679472	0.389411	0.668167	0.751327	0.455064	0.665101	0.688316	0.652803	0.408895	0.806276	0.77243	0.813233	0.65995	0.635421	0.646433	0.666462	0.372723	0.687857
chr2-158000000	9.72390762991883	0.684355	0.786106	0.64511	0.670188	0.708521	0.652821	0.777036	0.765037	0.606349	0.727162	0.677065	1.02463	0.79167	0.703156	0.736118	0.881535	0.634726	0.682188	0.564032	0.753824	0.652574	0.563376	0.663098	0.795566	0.779314	0.453783	0.794634	0.811348	0.829702	0.64467	0.657788	0.826182	0.723475	0.387136	0.901021
chr2-159000000	12.2618240836108	0.705599	0.72573	0.653599	0.683466	0.674514	0.628457	0.749774	0.906622	0.642425	0.681513	0.646351	0.773608	0.480232	0.966299	0.749102	0.614113	0.437618	0.525698	0.565819	0.544558	0.642725	0.796188	0.653303	0.750992	0.705285	0.406553	0.740668	0.817082	0.797201	0.650128	0.653918	0.701598	0.684797	0.403359	0.448081
chr2-160000000	1.65420316109396	0.687972	0.70086	0.641729	0.652452	0.65788	0.592036	0.740089	0.779637	0.620372	0.635401	0.609587	0.67864	0.499986	0.769219	0.705446	0.503288	0.420202	0.57113	0.769858	0.64593	0.591816	0.748171	0.646861	0.672046	0.683783	0.528402	0.756186	0.780045	0.746328	0.626635	0.616923	0.753889	0.677372	0.386328	0.532257
chr2-161000000	-8.7497104646727	0.787512	0.571702	0.648851	0.570709	0.543267	0.5151	0.689827	0.636022	0.496373	0.455431	0.46374	0.499647	0.287659	0.584666	0.442491	0.282201	0.271026	0.439491	0.19481	0.386362	0.863678	0.533364	0.613267	0.614041	0.540208	0.210763	0.750334	0.795848	0.831337	0.500453	0.621631	0.445202	0.611285	0.3893	0.254514
chr2-162000000	-12.0972770490325	0.746858	0.63542	0.587676	0.586532	0.569413	0.440281	0.66928	0.632413	0.575027	0.496993	0.494241	0.504014	0.410791	0.4737	0.731167	0.363273	0.369427	0.584066	0.721087	0.543591	0.960288	0.464916	0.661238	0.595085	0.618288	0.383174	0.765201	0.749698	0.799852	0.53441	0.557898	0.551511	0.652033	0.367404	0.479965
chr2-163000000	-12.3885787313359	0.775531	0.558916	0.591201	0.537823	0.529905	0.409779	0.613974	0.552387	0.424248	0.414416	0.429143	0.326135	0.221136	0.389273	0.435393	0.213415	0.222	0.461884	0.188608	0.358165	1.22906	0.386707	0.629697	0.55925	0.583007	0.192443	0.737647	0.71233	0.826008	0.385167	0.5362	0.365849	0.641911	0.356085	0.261489
chr2-164000000	-13.6127526333495	0.785476	0.577736	0.560461	0.552699	0.546776	0.39018	0.607099	0.538838	0.422363	0.418813	0.436031	0.288653	0.221122	0.400248	0.438309	0.216514	0.21491	0.460423	0.183275	0.349807	1.2505	0.404467	0.664467	0.514767	0.572284	0.190922	0.747164	0.71358	0.815222	0.413531	0.54932	0.337324	0.653108	0.361193	0.258882
chr2-165000000	-13.1127510430501	0.773081	0.579679	0.586128	0.538707	0.54952	0.440796	0.608051	0.549814	0.442073	0.449104	0.452727	0.358939	0.249674	0.401344	0.448083	0.253131	0.256384	0.463893	0.219806	0.381001	1.15426	0.401968	0.664023	0.556745	0.590102	0.190988	0.747552	0.706759	0.796957	0.412329	0.532672	0.364648	0.651951	0.364637	0.444952
chr2-166000000	-12.2381228050091	0.773007	0.592155	0.595891	0.553941	0.567612	0.445328	0.66262	0.599312	0.474863	0.460834	0.461141	0.468827	0.273463	0.448941	0.58475	0.282815	0.25371	0.47409	0.254693	0.415461	0.970724	0.438444	0.655504	0.590317	0.594622	0.267476	0.765769	0.736766	0.825722	0.487627	0.532417	0.445212	0.639378	0.364101	0.334031
chr2-167000000	-14.8465768781077	0.699766	0.624461	0.561855	0.563113	0.615778	0.395424	0.648095	0.59259	0.464985	0.55205	0.503657	0.601429	0.310056	0.423152	0.464683	0.330152	0.277573	0.503662	0.318706	0.445849	0.927892	0.392847	0.636145	0.559133	0.655534	0.254114	0.724826	0.708789	0.796549	0.443523	0.519756	0.432245	0.656866	0.356554	0.304587
chr2-168000000	-13.7912820713257	0.784221	0.630308	0.631778	0.627919	0.597139	0.484119	0.724007	0.673869	0.513342	0.500676	0.499126	0.520821	0.413962	0.603675	0.713294	0.378907	0.381319	0.561785	0.519168	0.519571	0.917439	0.540991	0.636049	0.644785	0.629542	0.416483	0.783715	0.810118	0.875484	0.526306	0.583048	0.513637	0.650346	0.378165	0.430463
chr2-169000000	0.363281536149589	0.693835	0.798421	0.646981	0.707299	0.803432	0.640861	0.788921	0.753122	0.645811	0.794501	0.76504	0.9869	0.660052	0.690457	0.763786	0.923028	0.560904	0.660033	0.556935	0.664677	0.669602	0.657879	0.662778	0.780112	0.852585	0.455956	0.750886	0.83284	0.808196	0.630012	0.693257	0.860179	0.746139	0.395112	1.61857
chr2-170000000	16.5661964702412	0.640224	0.851662	0.611844	0.72724	0.809979	0.586061	0.795523	0.707884	0.721135	0.780709	0.792456	0.903297	0.722601	0.627551	1.0603	0.929154	0.774615	0.844279	1.19554	0.800254	0.619694	0.592048	0.702071	0.81857	0.82753	0.681824	0.756358	0.790261	0.798333	0.773764	0.609647	1.00593	0.745498	0.389872	1.51399
chr2-171000000	20.6683806362726	0.640943	0.827251	0.626919	0.7685	0.916778	0.708725	0.817164	0.732238	0.773574	0.892224	0.905232	1.20007	0.667347	0.654911	0.841499	1.03773	0.677048	0.734041	0.969486	0.746131	0.675229	0.652634	0.705721	0.898965	0.918239	0.620643	0.723126	0.821883	0.814191	0.756967	0.682167	1.00117	0.818304	0.406811	1.37728
chr2-172000000	20.5917130302928	0.671864	0.795776	0.633838	0.737473	0.878893	0.654532	0.825375	0.656461	0.756775	0.824872	0.870756	0.986048	0.787437	0.530896	1.02822	0.81768	0.789908	0.856967	1.00737	0.90393	0.630906	0.625312	0.694391	0.808614	0.824984	0.770143	0.746548	0.799103	0.787316	0.907727	0.678245	1.0703	0.769104	0.404148	1.33962
chr2-173000000	18.3539847706172	0.775781	0.713535	0.716348	0.689474	0.691765	0.720217	0.791503	0.953025	0.700645	0.675213	0.652032	0.631358	0.494862	1.22123	0.650255	0.521355	0.493315	0.563095	0.442517	0.540682	0.695183	0.848805	0.669031	0.751972	0.681085	0.415761	0.722489	0.868	0.821136	0.693715	0.734813	0.731403	0.716028	0.414184	0.551256
chr2-174000000	16.2993643559399	0.731934	0.819247	0.656281	0.713415	0.710821	0.628623	0.824454	0.931397	0.780707	0.687289	0.681579	0.711068	0.53632	1.08741	0.779724	0.673477	0.506792	0.614878	0.792569	0.616242	0.682701	0.885219	0.671781	0.787837	0.718251	0.573832	0.743473	0.85087	0.827097	0.814573	0.683205	0.849776	0.73205	0.406504	0.724702
chr2-175000000	14.3327855830404	0.705307	0.760036	0.637293	0.696843	0.724918	0.696812	0.77593	0.95857	0.724792	0.656342	0.712925	0.667319	0.459222	1.07853	0.775621	0.552	0.519649	0.615578	0.727988	0.606453	0.620351	0.860036	0.671138	0.725395	0.715439	0.531589	0.74947	0.796594	0.77659	0.691245	0.660879	0.818455	0.724916	0.398232	0.753835
chr2-176000000	11.3319427459195	0.71822	0.724242	0.639207	0.681583	0.706758	0.682676	0.797935	1.043	0.633475	0.652468	0.669543	0.734497	0.533167	1.14419	0.607844	0.552932	0.55517	0.665435	0.694365	0.635615	0.65037	0.799575	0.653924	0.731828	0.70909	0.422517	0.766918	0.825756	0.83097	0.726887	0.673267	0.704776	0.721679	0.39743	0.680238
chr2-177000000	10.1075819126432	0.773563	0.65547	0.67269	0.633154	0.642028	0.60794	0.783775	0.989063	0.622236	0.581463	0.573168	0.641662	0.387905	1.19073	0.492098	0.37595	0.357736	0.504039	0.40957	0.491896	0.594566	0.928853	0.631815	0.720548	0.641357	0.310012	0.745423	0.849198	0.808063	0.601135	0.676084	0.657511	0.644191	0.396525	0.420612
chr2-178000000	8.86887442584914	0.638215	0.890272	0.649765	0.727587	0.891073	0.748837	0.787104	0.742312	0.700729	0.859006	0.848734	0.916907	0.754433	0.690302	0.819845	0.871127	0.756772	0.800693	1.01954	0.890108	0.626518	0.687552	0.714498	0.800926	0.880577	0.679963	0.750183	0.808399	0.7997	0.777634	0.676425	0.973371	0.816632	0.391274	1.00125
chr2-179000000	-3.77096177751531	0.702991	0.69059	0.673708	0.630004	0.644365	0.601315	0.774726	0.70961	0.624503	0.606772	0.594311	0.750276	0.491833	0.663944	0.733856	0.596077	0.516047	0.636388	0.455853	0.621941	0.607	0.638755	0.630155	0.732375	0.653454	0.485255	0.724729	0.799721	0.807472	0.67172	0.655401	0.762172	0.663715	0.384768	0.973413
chr2-180000000	-12.259333804949	0.747206	0.618087	0.636832	0.58348	0.555123	0.489012	0.717498	0.666404	0.558555	0.481536	0.490148	0.606801	0.336786	0.540051	0.560242	0.345294	0.304023	0.518521	0.334521	0.456835	0.851212	0.498513	0.645323	0.628908	0.599213	0.262514	0.792262	0.794119	0.843967	0.530886	0.57861	0.540658	0.643282	0.371633	0.490919
chr2-181000000	-11.9564351276933	0.747756	0.593605	0.622153	0.559195	0.572297	0.404292	0.712862	0.598701	0.502698	0.479183	0.471685	0.447055	0.305158	0.434654	0.559596	0.359264	0.303543	0.517792	0.468371	0.465621	0.978848	0.453237	0.642712	0.617804	0.609405	0.309787	0.771933	0.772986	0.847375	0.494488	0.526319	0.483226	0.647673	0.36074	0.441628
chr2-182000000	-12.6921135052073	0.794045	0.601332	0.641623	0.569703	0.588336	0.472382	0.688866	0.652423	0.511169	0.509049	0.495399	0.563578	0.329181	0.513103	0.523667	0.337985	0.320707	0.529368	0.292908	0.467258	0.951787	0.463665	0.653673	0.673122	0.619949	0.268876	0.78316	0.764287	0.847653	0.47936	0.582844	0.541833	0.645697	0.36847	0.412528
chr2-183000000	-9.16017720713966	0.709011	0.690015	0.616488	0.59842	0.670462	0.485105	0.723295	0.680836	0.578259	0.588117	0.579524	0.688787	0.449129	0.567516	0.753419	0.473501	0.464801	0.63962	0.68767	0.61232	0.752096	0.551678	0.670753	0.63342	0.682272	0.428761	0.745773	0.783814	0.802497	0.596451	0.577016	0.704001	0.689842	0.37227	0.74927
chr2-184000000	-10.3651657139139	0.734682	0.568936	0.563218	0.532637	0.548076	0.399883	0.650799	0.549214	0.455532	0.451682	0.445054	0.322003	0.255289	0.422589	0.554183	0.271119	0.222239	0.441054	0.279481	0.385598	1.00891	0.386406	0.635762	0.527962	0.599089	0.254145	0.750565	0.739118	0.827513	0.419749	0.502304	0.4412	0.611172	0.36526	0.422968
chr2-185000000	-13.4466828264961	0.68285	0.637313	0.506656	0.546455	0.565246	0.340659	0.65139	0.574343	0.496299	0.456235	0.444417	0.517513	0.303872	0.385613	0.460164	0.30298	0.290386	0.559882	0.349944	0.504768	1.10769	0.353561	0.665762	0.517234	0.643695	0.223119	0.756106	0.70322	0.820197	0.421735	0.485523	0.421763	0.6523	0.339833	0.361691
chr2-186000000	-8.49134694673825	0.712801	0.547424	0.650894	0.523624	0.526369	0.347979	0.65627	0.545796	0.496154	0.424388	0.412407	0.31521	0.218791	0.384637	0.421194	0.21153	0.192149	0.470961	0.212608	0.372069	1.17452	0.336397	0.643493	0.499512	0.595601	0.199564	0.723218	0.701107	0.82511	0.422591	0.474011	0.373853	0.625616	0.34584	0.352287
chr2-187000000	-9.62590859055808	0.695227	0.694963	0.84225	0.609374	0.629624	0.420694	0.731973	0.632854	0.595088	0.551353	0.545033	0.692427	0.43324	0.479981	0.663322	0.463767	0.446605	0.617629	0.54337	0.586201	0.826539	0.480379	0.667711	0.656901	0.662245	0.414079	0.782471	0.768585	0.797096	0.550897	0.571512	0.645922	0.664984	0.368963	0.702892
chr2-188000000	-13.9991429729804	0.622109	0.621452	0.629643	0.537162	0.552572	0.430924	0.652976	0.620273	0.501261	0.475389	0.439032	0.625531	0.337115	0.469419	0.499001	0.351265	0.288967	0.500184	0.338235	0.495355	0.741023	0.437328	0.638497	0.561903	0.600547	0.292143	0.722303	0.697433	0.726008	0.468852	0.504742	0.49169	0.60915	0.35523	0.772014
chr2-189000000	-11.4524488417579	0.47902	0.591241	0.490246	0.449026	0.522902	0.36664	0.524407	0.495849	0.39101	0.448561	0.410743	0.451269	0.389493	0.318037	0.550222	0.387944	0.34271	0.485143	0.739111	0.50072	0.663068	0.400171	0.595428	0.491435	0.525139	0.298457	0.546303	0.56207	0.581222	0.441889	0.437699	0.387342	0.547022	0.352617	0.429567
chr2-190000000	-2.34298117597157	0.549878	0.745219	0.529435	0.563629	0.674169	0.544114	0.62086	0.5959	0.520347	0.600625	0.560924	1.09145	0.625623	0.465694	0.82337	0.70698	0.607899	0.699911	0.612354	0.770449	0.547143	0.457254	0.661511	0.656423	0.656931	0.462387	0.694944	0.660652	0.661136	0.613547	0.552813	0.588731	0.616286	0.370654	0.654664
chr2-191000000	2.36914760691241	0.544624	0.81187	0.641921	0.646149	0.799641	0.591212	0.834645	0.62541	0.618047	0.838615	0.793286	1.13469	1.01118	0.472864	1.08666	1.2411	0.971652	0.915065	1.08397	0.97664	0.600915	0.513045	0.670797	0.771979	0.854607	0.696289	0.666065	0.668964	0.697071	0.716182	0.647314	0.713076	0.695675	0.391067	0.971027
chr2-192000000	-3.55858470001244	0.55833	0.723694	0.659077	0.556288	0.661977	0.585919	0.632814	0.685744	0.456769	0.637949	0.571447	1.02484	0.682211	0.613087	0.559202	0.747353	0.630352	0.702431	0.632539	0.721104	0.534834	0.485956	0.634435	0.67534	0.663111	0.448284	0.686395	0.650783	0.665433	0.60731	0.608499	0.539252	0.62393	0.388465	0.68456
chr2-193000000	-10.3325857217049	0.436844	0.46473	0.436791	0.363828	0.397769	0.249906	0.40565	0.424049	0.311649	0.299035	0.294745	0.323731	0.167662	0.280227	0.299613	0.187419	0.163007	0.320653	0.168593	0.275656	0.739242	0.250728	0.51691	0.347656	0.407457	0.147184	0.487257	0.42515	0.500624	0.306371	0.359532	0.294139	0.437899	0.346303	0.245628
chr2-194000000	-13.9756675607796	0.417953	0.409641	0.388732	0.339497	0.374194	0.229037	0.385579	0.372931	0.303502	0.282139	0.278164	0.321048	0.18225	0.247998	0.299566	0.201229	0.164044	0.331858	0.176086	0.274524	0.770487	0.223602	0.496272	0.341043	0.381485	0.191142	0.438718	0.395938	0.467876	0.267766	0.339256	0.298709	0.429121	0.340407	0.231249
chr2-195000000	-12.0200590952967	0.418193	0.41417	0.377509	0.349507	0.37839	0.235515	0.406465	0.38385	0.299978	0.277411	0.271277	0.370547	0.15725	0.24399	0.293361	0.197112	0.15537	0.303213	0.141069	0.263945	0.752837	0.217885	0.515504	0.358624	0.374327	0.130776	0.471272	0.42714	0.481495	0.28271	0.356491	0.309911	0.414853	0.342764	0.204752
chr2-196000000	-2.68678068502054	0.510067	0.734449	0.491788	0.537313	0.562946	0.443517	0.688782	0.573558	0.531591	0.559641	0.498309	1.41811	0.709294	0.365132	0.607535	0.821086	0.506035	0.599297	0.430128	0.682342	0.682131	0.340184	0.621439	0.741627	0.631964	0.336352	0.676033	0.648885	0.642827	0.597284	0.55742	0.548188	0.556953	0.376884	0.680538
chr2-197000000	2.49883605112019	0.522291	0.637288	0.537967	0.513951	0.632951	0.521781	0.580641	0.660081	0.49863	0.603748	0.540689	0.860723	0.462936	0.604744	0.647887	0.647414	0.476779	0.544849	0.396596	0.547675	0.547038	0.497051	0.586682	0.634325	0.643283	0.329587	0.622439	0.628807	0.611144	0.570744	0.564903	0.603327	0.593494	0.386778	0.514726
chr2-198000000	1.00651620610514	0.542975	0.731208	0.629273	0.591182	0.735646	0.532394	0.651309	0.670847	0.602622	0.679251	0.716041	0.807785	0.926798	0.603532	0.965814	1.05058	0.918191	0.868557	1.68282	0.958986	0.573171	0.617005	0.632593	0.674099	0.712258	0.779806	0.658903	0.646848	0.645098	0.664284	0.611776	0.693092	0.627722	0.398312	0.827263
chr2-199000000	-5.00016085094549	0.489137	0.473478	0.485414	0.399105	0.476604	0.356476	0.455153	0.518244	0.329628	0.377937	0.372357	0.378436	0.215385	0.462693	0.336693	0.245364	0.192697	0.319363	0.160571	0.298733	0.610226	0.367994	0.510472	0.429241	0.462895	0.1789	0.529377	0.509449	0.537123	0.343725	0.417469	0.35094	0.484354	0.363475	0.216303
chr2-200000000	1.93121531101351	0.569416	0.600458	0.571597	0.56151	0.612007	0.571417	0.655109	0.687037	0.555631	0.537801	0.547423	0.62604	0.61197	0.665305	0.867866	0.53442	0.55228	0.614116	0.901468	0.658926	0.547095	0.594233	0.598432	0.699675	0.560831	0.512948	0.623687	0.667743	0.646113	0.707825	0.561319	0.542158	0.61091	0.392518	0.40182
chr2-201000000	14.7494177046917	0.580815	0.822258	0.70418	0.660686	0.76206	0.72896	0.782062	0.715852	0.799758	0.760062	0.729232	0.90658	1.15152	0.659749	1.10848	1.01682	1.15253	0.992778	1.40762	1.1039	0.557797	0.6303	0.666449	0.832309	0.704869	0.947698	0.667127	0.714051	0.719948	0.946549	0.677037	0.740409	0.678944	0.408018	0.826952
chr2-202000000	17.248510203836	0.584662	0.719784	0.573392	0.580645	0.710667	0.64646	0.679857	0.734066	0.592827	0.684452	0.673281	0.720289	0.61754	0.82587	0.856034	0.790186	0.694244	0.690852	0.538441	0.672676	0.558184	0.640229	0.618601	0.748769	0.665735	0.557665	0.652982	0.680538	0.640897	0.662386	0.609324	0.62861	0.654744	0.41371	0.654386
chr2-203000000	18.8900960778199	0.561698	0.693308	0.512192	0.555195	0.671918	0.497097	0.643238	0.533124	0.642451	0.577664	0.596191	0.705945	0.692885	0.400108	0.881294	0.671924	0.716603	0.761023	1.11201	0.780718	0.489969	0.575723	0.599052	0.642748	0.598748	0.605388	0.624718	0.657107	0.607922	0.707311	0.542858	0.671547	0.595566	0.40795	0.581564
chr2-204000000	15.3773150485347	0.58315	0.605748	0.504338	0.468862	0.54002	0.50624	0.613064	0.653113	0.479256	0.457073	0.464347	0.529721	0.401822	0.723774	0.575906	0.421536	0.399817	0.458306	0.315487	0.47249	0.458962	0.581871	0.559262	0.605106	0.495276	0.314894	0.573292	0.616239	0.594473	0.547223	0.534895	0.519869	0.513079	0.404545	0.271562
chr2-205000000	9.35744371499851	0.572683	0.709113	0.486083	0.521986	0.661265	0.439514	0.559511	0.629079	0.419967	0.651498	0.589169	0.800785	0.468069	0.470846	0.466752	0.628999	0.422144	0.471451	0.309674	0.485999	0.619582	0.475784	0.599389	0.617958	0.71767	0.237649	0.612094	0.615873	0.61052	0.468197	0.561707	0.451956	0.59513	0.382461	0.221563
chr2-206000000	7.33986184215722	0.605502	0.582034	0.517091	0.500376	0.536128	0.601505	0.559003	0.690347	0.479622	0.485199	0.47652	0.490857	0.396436	0.729597	0.51352	0.419756	0.351242	0.402084	0.365875	0.42977	0.521904	0.588793	0.549013	0.598932	0.494893	0.305939	0.598161	0.621374	0.578501	0.57287	0.537898	0.505569	0.553493	0.410786	0.251797
chr2-207000000	6.65822532081333	0.557445	0.532184	0.497858	0.474363	0.504764	0.458355	0.539004	0.674793	0.443614	0.408846	0.423627	0.512933	0.39653	0.765093	0.478987	0.345077	0.373296	0.437143	0.404857	0.475741	0.471565	0.536679	0.532032	0.626329	0.433609	0.276875	0.574784	0.601721	0.553795	0.49946	0.481945	0.512593	0.504308	0.400184	0.253765
chr2-208000000	1.17130898465977	0.579101	0.816422	0.613636	0.619412	0.76474	0.682792	0.754801	0.633236	0.690723	0.781885	0.759758	1.18369	0.813629	0.518943	0.688241	1.03161	0.749162	0.667447	0.579372	0.815071	0.524323	0.552085	0.643227	0.837019	0.707255	0.63232	0.664125	0.693847	0.678138	0.805731	0.70759	0.748982	0.6634	0.415802	0.772731
chr2-209000000	-6.28095793254911	0.49123	0.653124	0.495943	0.509603	0.69088	0.458243	0.560584	0.530564	0.448218	0.61382	0.613245	0.702336	0.567475	0.389816	0.798382	0.629903	0.541287	0.582791	0.579945	0.570447	0.61388	0.404184	0.58587	0.605401	0.687549	0.43754	0.600979	0.598448	0.599078	0.487469	0.513245	0.458812	0.596668	0.378678	0.571321
chr2-210000000	-10.3445325179922	0.486859	0.416128	0.421551	0.378932	0.402477	0.334866	0.444954	0.41453	0.355623	0.308767	0.311888	0.33055	0.214211	0.305972	0.372475	0.218054	0.22184	0.330405	0.252732	0.308012	0.662903	0.285059	0.500119	0.439474	0.386219	0.230505	0.492183	0.468793	0.507575	0.32471	0.395603	0.345844	0.442654	0.367352	0.229862
chr2-211000000	-11.8342480715508	0.489459	0.438637	0.399207	0.370482	0.395389	0.308223	0.415451	0.404177	0.309753	0.309133	0.317879	0.316534	0.21607	0.279888	0.3889	0.211834	0.221896	0.358143	0.191381	0.302256	0.687185	0.268606	0.504527	0.38726	0.396749	0.200594	0.494648	0.451779	0.5085	0.316148	0.382505	0.34754	0.451136	0.364606	0.248289
chr2-212000000	-10.8066988666259	0.450601	0.388023	0.359437	0.32945	0.352069	0.262097	0.356823	0.355272	0.255941	0.257199	0.258457	0.207618	0.152708	0.249743	0.27744	0.156726	0.138648	0.280607	0.123669	0.223513	0.792045	0.231533	0.495265	0.307201	0.356812	0.124717	0.450906	0.381107	0.45412	0.237449	0.336651	0.287924	0.412668	0.353755	0.176883
chr2-213000000	-11.4701385197414	0.473397	0.378828	0.381436	0.340004	0.364194	0.271082	0.37254	0.357056	0.255436	0.2637	0.267412	0.207236	0.149947	0.251074	0.295385	0.16479	0.127789	0.283158	0.124328	0.228409	0.790859	0.245057	0.485136	0.315777	0.370869	0.127839	0.465045	0.401173	0.475509	0.246674	0.347951	0.353448	0.423495	0.355057	0.252662
chr2-214000000	-15.5001821243049	0.442797	0.383236	0.368432	0.361404	0.360382	0.260383	0.366651	0.363777	0.265633	0.278007	0.278909	0.256821	0.164453	0.263337	0.290661	0.183522	0.175131	0.313017	0.129983	0.248823	0.747991	0.235807	0.469512	0.327069	0.354058	0.142205	0.455873	0.412535	0.473599	0.267377	0.349789	0.358335	0.414432	0.36051	0.210807
chr2-215000000	-13.3138281803753	0.50232	0.484788	0.4409	0.41846	0.463852	0.315726	0.460089	0.475832	0.310404	0.375939	0.354417	0.417739	0.266761	0.372577	0.446886	0.26833	0.265771	0.363485	0.292245	0.354708	0.568939	0.361354	0.517022	0.457649	0.422814	0.210725	0.537262	0.512746	0.525987	0.359695	0.42018	0.378901	0.479276	0.370143	0.24425
chr2-216000000	-3.34164743627907	0.554289	0.871533	0.583725	0.604159	0.812473	0.637362	0.697566	0.587664	0.549902	0.81325	0.782005	1.25346	0.766557	0.430696	0.780359	1.01103	0.68232	0.67895	0.58953	0.767815	0.564976	0.451683	0.611271	0.720866	0.804557	0.480779	0.683826	0.70352	0.664946	0.641224	0.650296	0.638594	0.692976	0.401901	0.800379
chr2-217000000	6.14147412892833	0.640805	0.763328	0.639163	0.653371	0.79678	0.780838	0.74419	0.852052	0.701792	0.913535	0.792613	0.817004	0.793473	0.98071	0.812529	1.12643	0.701084	0.599059	0.482211	0.623324	0.558836	0.741257	0.608282	0.955519	0.763058	0.591915	0.63294	0.709418	0.682305	0.754941	0.661445	0.66418	0.766685	0.441945	0.640525
chr2-218000000	11.6718304100974	0.67113	0.617606	0.619957	0.582859	0.568011	0.803213	0.587431	0.759616	0.603596	0.573858	0.536937	0.57795	0.468134	0.941322	0.398358	0.68809	0.450183	0.398153	0.199283	0.411138	0.516635	0.769565	0.550809	0.772276	0.520032	0.296934	0.615507	0.624688	0.610419	0.609399	0.591242	0.595924	0.629829	0.447284	0.255227
chr2-219000000	12.1064476171349	0.643322	0.821503	0.697268	0.744349	0.865145	1.16376	0.99083	0.73448	1.09392	0.840765	0.934848	0.784255	1.18531	0.734273	1.06673	1.08203	1.24769	0.963209	0.970472	1.06486	0.476791	0.810058	0.670351	1.29199	0.694431	1.13927	0.62271	0.717116	0.696972	1.16789	0.73757	0.968568	0.798212	0.47055	0.81924
chr2-220000000	-0.574016876551625	0.663218	0.775055	0.771804	0.818369	0.939431	1.10619	0.996773	0.616924	1.18362	0.874871	1.08453	0.991488	1.29818	0.599578	0.70383	1.24151	1.45518	1.01738	0.655251	1.05522	0.457608	0.659457	0.709644	1.35107	0.724174	1.15973	0.564795	0.712502	0.727628	1.1424	0.809508	0.947243	0.82377	0.472393	0.920697
chr2-221000000	-12.2332790452179	0.537058	0.391795	0.446705	0.358294	0.37691	0.287181	0.365817	0.358688	0.261296	0.280257	0.280361	0.194193	0.175331	0.26592	0.303118	0.172677	0.160827	0.276308	0.1283	0.223215	0.793356	0.260235	0.457198	0.352354	0.357724	0.151482	0.466014	0.419766	0.461294	0.271474	0.372707	0.291875	0.420865	0.386702	0.1884
chr2-222000000	-14.6146976812489	0.547708	0.402876	0.441063	0.367531	0.375468	0.307746	0.370243	0.36692	0.280169	0.287669	0.295717	0.230641	0.180439	0.276195	0.309098	0.19063	0.182873	0.276531	0.123732	0.228872	0.76457	0.267342	0.446191	0.365584	0.35829	0.151259	0.474417	0.429976	0.464926	0.31251	0.382082	0.326169	0.41819	0.387991	0.181116
chr2-223000000	-14.8342071924257	0.572602	0.61296	0.586634	0.504197	0.62438	0.587296	0.581562	0.624605	0.504459	0.623864	0.577209	0.751351	0.539633	0.561204	0.731378	0.757726	0.529084	0.528129	0.886942	0.558046	0.562652	0.580375	0.568741	0.598796	0.607547	0.432793	0.58431	0.611155	0.604974	0.539361	0.5499	0.503912	0.57714	0.405584	0.560665
chr2-224000000	-11.3572069306452	0.578789	0.554982	0.492871	0.471001	0.541929	0.501286	0.543381	0.599111	0.459507	0.529455	0.483766	0.538627	0.349528	0.56704	0.46223	0.449559	0.392815	0.415011	0.309628	0.419417	0.463193	0.545854	0.537592	0.586358	0.504571	0.319576	0.554177	0.580397	0.567853	0.526511	0.522049	0.495825	0.525244	0.403977	0.274373
chr2-225000000	-12.7297004813295	0.558991	0.544947	0.482291	0.491021	0.502412	0.4747	0.525512	0.568412	0.437264	0.44039	0.426588	0.579595	0.432494	0.500914	0.552638	0.510764	0.463514	0.464534	0.786098	0.467153	0.587641	0.49644	0.534373	0.535977	0.464315	0.328398	0.586421	0.568069	0.56414	0.492433	0.507822	0.498044	0.527467	0.399567	0.32812
chr2-226000000	-14.624484125065	0.509928	0.482632	0.427679	0.39783	0.412526	0.337413	0.427942	0.411693	0.317684	0.339278	0.326225	0.522973	0.314418	0.276859	0.347171	0.347086	0.251096	0.355059	0.158571	0.336001	0.789273	0.255217	0.50964	0.492855	0.43431	0.165897	0.523675	0.47637	0.512489	0.341713	0.407146	0.334841	0.468812	0.369411	0.207061
chr2-227000000	-10.3822210976656	0.546576	0.521804	0.502247	0.448739	0.511982	0.438737	0.509551	0.496931	0.415475	0.406411	0.431035	0.433295	0.43171	0.431102	0.53048	0.42884	0.364503	0.438289	0.385471	0.473726	0.613157	0.437576	0.541748	0.593927	0.459507	0.310027	0.587059	0.552975	0.550535	0.480306	0.494012	0.429175	0.503762	0.391919	0.311787
chr2-228000000	-8.54456691513634	0.571973	0.557305	0.492433	0.460252	0.511914	0.535606	0.529019	0.586301	0.44748	0.436627	0.434142	0.473327	0.359404	0.61942	0.527316	0.465979	0.355968	0.418226	0.591735	0.418528	0.535318	0.542877	0.546925	0.574846	0.472835	0.32119	0.576064	0.570564	0.551409	0.481452	0.474167	0.49807	0.520118	0.403612	0.341142
chr2-229000000	-13.1455354736948	0.499541	0.360434	0.393217	0.34397	0.344325	0.250913	0.338328	0.336008	0.252031	0.253493	0.267405	0.170344	0.168362	0.24937	0.280001	0.165662	0.155688	0.269229	0.119367	0.212074	0.805618	0.228379	0.45457	0.339108	0.325775	0.137011	0.440164	0.394874	0.437445	0.258237	0.332944	0.273854	0.392853	0.377522	0.173702
chr2-230000000	-10.6950631143718	0.555715	0.531258	0.47977	0.476039	0.490349	0.453386	0.523056	0.525033	0.536445	0.448409	0.41729	0.453185	0.395371	0.522692	0.625864	0.439037	0.366745	0.410698	0.525474	0.428865	0.537387	0.521581	0.531979	0.610377	0.451382	0.32759	0.564118	0.563595	0.550499	0.526621	0.483113	0.510064	0.503371	0.406805	0.347061
chr2-231000000	5.06519976925542	0.573108	0.725502	0.629853	0.606917	0.7014	0.793038	0.731396	0.71369	0.721779	0.714713	0.705764	0.88129	0.844377	0.700373	1.00209	0.915328	0.857521	0.730936	1.19833	0.785116	0.598022	0.673468	0.606524	0.81	0.632256	0.706526	0.628799	0.654243	0.630632	0.808401	0.643239	0.755148	0.662712	0.431422	0.567892
chr2-232000000	15.0942327696765	0.625495	0.673817	0.623339	0.741246	0.871711	1.08738	0.829617	0.751376	0.969627	0.722606	0.916562	0.89294	0.803967	0.824018	0.70599	0.920066	0.935988	0.737413	0.692622	0.818918	0.489785	0.749636	0.60422	0.891731	0.573076	0.926984	0.581731	0.688253	0.655658	1.03355	0.689311	0.903882	0.7286	0.462026	0.713126
chr2-233000000	17.054486774007	0.632578	0.628962	0.604573	0.586173	0.630207	0.928896	0.732885	0.74203	0.842668	0.591727	0.638059	0.564052	0.528371	0.775662	0.880087	0.646808	0.536647	0.471931	0.577665	0.534571	0.460503	0.832214	0.546593	0.744446	0.50144	0.590305	0.582557	0.641908	0.597666	0.820875	0.603605	0.749945	0.623851	0.473004	0.412895
chr2-234000000	15.0738508774991	0.568742	0.624169	0.59404	0.569312	0.611086	0.662367	0.625321	0.630035	0.714294	0.606383	0.618442	0.698443	0.706215	0.664115	0.806527	0.772979	0.62562	0.517456	0.542879	0.62058	0.488826	0.686577	0.555664	0.735096	0.549951	0.617543	0.558254	0.604275	0.598251	0.714078	0.569476	0.652577	0.609258	0.418147	0.433829
chr2-235000000	13.5609864673301	0.625901	0.498871	0.519085	0.454161	0.471303	0.533081	0.479768	0.733507	0.491674	0.440658	0.398972	0.398451	0.306825	0.95006	0.315937	0.327426	0.282904	0.290195	0.154421	0.3057	0.431436	0.745524	0.482422	0.574285	0.396615	0.206047	0.527183	0.553567	0.496419	0.504201	0.484018	0.443059	0.472249	0.447245	0.141627
chr2-236000000	13.8713702111028	0.646563	0.706617	0.650302	0.64196	0.650667	0.709433	0.683045	0.682659	0.814948	0.683251	0.645263	0.495653	0.595164	0.65216	0.779516	0.857154	0.509887	0.428654	1.07866	0.485054	0.535804	1.21829	0.5964	0.841274	0.560107	0.671342	0.613487	0.701494	0.62749	0.793465	0.628648	0.636317	0.658595	0.460476	0.425649
chr2-237000000	13.2331552164335	0.634205	0.526731	0.581831	0.502534	0.46821	0.651464	0.536281	0.775641	0.585828	0.399712	0.425465	0.404074	0.335314	0.962079	0.326791	0.297749	0.315708	0.325721	0.182513	0.320399	0.438847	0.786494	0.505962	0.551576	0.395995	0.28743	0.554314	0.549492	0.4882	0.576428	0.505359	0.498228	0.500098	0.455199	0.189441
chr2-238000000	15.8990415011431	0.657923	0.687555	0.617719	0.605018	0.701284	0.794768	0.6678	0.863407	0.801834	0.670928	0.731357	0.544425	0.631131	0.933001	0.696856	0.682817	0.611485	0.520779	0.583089	0.538446	0.545185	0.84006	0.587352	0.755969	0.57438	0.546039	0.60086	0.63984	0.608801	0.744146	0.61883	0.653125	0.630956	0.458415	0.407584
chr2-239000000	19.550833468799	0.62669	0.651601	0.660646	0.654533	0.696696	0.944521	0.724164	0.82695	0.977039	0.576367	0.754886	0.570966	0.666448	0.905022	0.653244	0.629858	0.650385	0.536747	0.54111	0.582843	0.490113	0.807739	0.581487	0.822622	0.487022	0.673985	0.551225	0.626692	0.592498	0.86828	0.619172	0.719218	0.650573	0.470526	0.358811
chr2-240000000	18.4808291697811	0.658478	0.65857	0.676586	0.657378	0.619363	0.735944	0.732188	0.806759	0.939935	0.606709	0.671478	0.445618	0.844011	0.860929	0.750243	0.698588	0.685506	0.51046	0.816678	0.613714	0.516398	0.959333	0.555217	0.849509	0.481805	0.691764	0.560062	0.616733	0.582285	0.916543	0.632683	0.717987	0.589587	0.4866	0.377683
chr2-241000000	18.423651100602	0.69138	0.582505	0.735027	0.638214	0.63146	0.917601	0.747416	0.905785	1.14206	0.591289	0.73906	0.456823	0.580368	1.0621	0.439654	0.470824	0.597405	0.468117	0.366412	0.507052	0.511566	1.01032	0.542664	0.890108	0.424391	0.724399	0.524463	0.557736	0.563959	0.880507	0.609765	0.742152	0.625394	0.531426	0.339449
chr2-242000000	19.4251376793802	0.663041	0.74948	0.779326	0.830103	0.911603	0.850705	1.12161	0.676871	1.3164	0.739805	1.07534	0.663352	1.07435	0.584861	1.22572	0.984997	1.19984	0.886952	1.4179	1.02067	0.517647	1.00034	0.657386	1.07155	0.581259	1.52687	0.553613	0.733886	0.701346	1.32675	0.761943	1.20168	0.775579	0.50787	0.683842
chr3-0	-12.5023083959957	0.719633	0.499037	0.556028	0.499038	0.506797	0.376237	0.57237	0.510342	0.397901	0.38475	0.41341	0.269947	0.224172	0.384122	0.411656	0.210631	0.223382	0.4231	0.170998	0.326523	1.22997	0.336883	0.587288	0.500213	0.53702	0.167635	0.686464	0.665533	0.758534	0.386907	0.508004	0.330858	0.588803	0.346943	0.305828
chr3-1000000	-13.9113644385727	0.786152	0.532102	0.562651	0.527332	0.51378	0.375918	0.606543	0.533507	0.400275	0.414757	0.432894	0.274261	0.228111	0.398864	0.450493	0.211628	0.214712	0.44864	0.171003	0.336411	1.27802	0.370301	0.651302	0.519637	0.56793	0.180303	0.73636	0.694659	0.803194	0.392498	0.53727	0.331079	0.620602	0.366078	0.304614
chr3-2000000	-13.9785853363457	0.835552	0.552905	0.62147	0.534037	0.535721	0.41681	0.615067	0.549089	0.426196	0.439283	0.455077	0.308787	0.245427	0.391735	0.445306	0.230182	0.238584	0.471636	0.181501	0.350366	1.24334	0.389605	0.643191	0.586984	0.567973	0.196778	0.763417	0.717552	0.832034	0.415211	0.574591	0.432316	0.64451	0.376935	0.320695
chr3-3000000	-10.9062232190863	0.857019	0.565831	0.709885	0.590833	0.610033	0.491519	0.684272	0.627507	0.498641	0.49822	0.540296	0.436267	0.376735	0.532155	0.596755	0.342411	0.379841	0.52341	0.313956	0.456145	1.10637	0.468086	0.649539	0.637385	0.583018	0.332962	0.749589	0.805155	0.851883	0.560803	0.652307	0.489264	0.660353	0.394239	0.450098
chr3-4000000	-5.05907553980882	0.681192	0.805212	0.711574	0.692622	0.832216	0.657831	0.803471	0.650424	0.648191	0.82554	0.839523	0.842064	0.773443	0.520144	0.82232	1.07532	0.741173	0.711816	0.499386	0.767682	0.648595	0.594186	0.696919	0.847121	0.842129	0.473429	0.701148	0.837367	0.811444	0.755524	0.737318	0.877551	0.787374	0.408256	1.38503
chr3-5000000	-3.16143364288053	0.685744	0.866801	0.758423	0.740908	0.917518	0.686021	0.852853	0.754566	0.677963	0.965519	0.962092	1.11292	0.908765	0.669398	0.667371	1.0828	0.765386	0.720528	0.702864	0.819752	0.69389	0.604066	0.703048	0.8479	0.940465	0.543427	0.742418	0.83087	0.820602	0.756495	0.738943	0.882058	0.813154	0.407686	1.57021
chr3-6000000	-10.189367355079	0.76183	0.588387	0.5943	0.589554	0.556098	0.44655	0.709839	0.646665	0.54351	0.483726	0.49185	0.520079	0.401433	0.495552	0.700085	0.432723	0.367675	0.585227	0.843609	0.519283	0.931858	0.466824	0.651786	0.629262	0.600363	0.342861	0.819535	0.791403	0.856568	0.50441	0.568663	0.568526	0.634093	0.37339	0.415543
chr3-7000000	-14.0409566639418	0.856667	0.560641	0.658887	0.56316	0.551926	0.416077	0.665825	0.566034	0.431295	0.437622	0.458382	0.283577	0.249276	0.426553	0.473022	0.236985	0.254506	0.476705	0.185088	0.348686	1.32527	0.378475	0.64588	0.586769	0.565239	0.198347	0.754394	0.780058	0.883926	0.461969	0.612148	0.357666	0.641779	0.381053	0.326319
chr3-8000000	-8.99316506206934	0.829644	0.61389	0.744387	0.658748	0.609567	0.672544	0.766164	0.728853	0.636589	0.590091	0.579069	0.417268	0.378645	0.714082	0.595263	0.404489	0.334018	0.433552	0.275797	0.414587	0.875011	0.72814	0.651169	0.714346	0.609484	0.30466	0.705758	0.844426	0.832446	0.645049	0.713788	0.573846	0.712261	0.418322	0.430841
chr3-9000000	4.28429248691274	0.72418	0.907244	0.822974	0.987469	0.965457	0.937454	1.01987	0.89344	1.22067	0.961848	1.04502	0.789058	1.06107	1.13006	1.18392	0.87975	0.985658	0.904546	1.16969	1.02261	0.595767	1.06477	0.787052	1.19995	0.859777	1.32868	0.675822	0.91717	0.889296	1.27963	0.851242	1.28089	0.909454	0.46062	1.36363
chr3-10000000	14.0092071753271	0.799227	0.885894	0.876667	0.928133	0.851501	0.994448	0.954768	0.839464	1.20415	0.849682	0.947839	0.586475	0.819275	1.02791	0.934048	0.724653	0.774401	0.675878	0.682335	0.769298	0.569279	1.30852	0.759033	1.32878	0.728654	0.842366	0.649762	0.941262	0.884298	1.12994	0.906284	1.07465	0.897887	0.477105	0.808054
chr3-11000000	13.3552337235945	0.753111	0.829928	0.772864	0.773749	0.759333	0.809287	0.865217	0.97038	0.901941	0.759492	0.761838	0.620098	0.590631	1.11094	0.848766	0.66887	0.581354	0.59091	0.497565	0.601589	0.62561	1.07372	0.710556	0.902553	0.684807	0.564007	0.650642	0.891934	0.830153	0.870433	0.767457	0.842109	0.808394	0.448029	0.886095
chr3-12000000	15.3215527577408	0.757408	0.855974	0.762744	0.86661	0.861919	0.865291	0.895545	0.864432	1.00751	0.844378	0.889881	0.806047	0.767164	1.02531	0.911026	0.856446	0.810574	0.753504	0.985056	0.799853	0.586504	1.00693	0.769731	0.997525	0.750369	0.839425	0.701411	0.897295	0.866828	1.01358	0.786026	1.14397	0.850832	0.442599	0.928563
chr3-13000000	17.3816760744776	0.786522	1.02827	0.948983	1.1279	1.04324	1.23014	1.231	1.20356	1.73837	1.04096	1.23465	0.740694	0.830451	1.52367	0.75181	0.993712	0.807212	0.661136	0.602495	0.707161	0.658907	1.48689	0.830739	1.30166	0.837813	0.825458	0.598023	0.997894	0.942354	1.35002	1.00075	1.45538	1.08365	0.509658	1.06403
chr3-14000000	15.4779980142736	0.706911	0.985058	0.81622	1.03282	1.05459	1.01657	0.971648	0.960541	1.28054	1.10715	1.19964	0.929723	1.09042	1.15184	1.0068	1.13183	0.907486	0.76835	0.926726	0.891487	0.664321	1.05382	0.796512	1.15916	0.912077	0.93135	0.628201	0.928772	0.869362	1.1771	0.892612	1.43841	1.02858	0.470275	1.33243
chr3-15000000	8.35956589981589	0.653087	0.79359	0.698912	0.795581	0.837182	0.726735	0.858639	0.725653	0.860019	0.833265	0.86744	0.754025	0.7706	0.715508	1.20317	0.908464	0.781735	0.785768	1.05198	0.823783	0.597173	0.820939	0.726562	0.864873	0.776891	0.803607	0.703572	0.826319	0.806215	0.869558	0.710969	1.00004	0.790376	0.419067	1.23996
chr3-16000000	-1.11970719111083	0.753313	0.709814	0.706225	0.690793	0.68622	0.705166	0.757876	0.920054	0.675539	0.640395	0.633095	0.633842	0.469115	1.17974	0.633199	0.524083	0.428725	0.524679	0.361068	0.525481	0.623183	0.886152	0.684393	0.771529	0.66517	0.369281	0.723295	0.849138	0.810863	0.668018	0.746511	0.731503	0.692778	0.41459	0.544651
chr3-17000000	-7.82741514731456	0.709819	0.7443	0.602011	0.663343	0.670891	0.525607	0.698946	0.728946	0.556709	0.644248	0.623987	0.675183	0.477342	0.635297	0.597769	0.55876	0.394287	0.543771	0.448856	0.59374	0.608755	0.72111	0.692037	0.657697	0.716707	0.393175	0.787676	0.766073	0.741838	0.608109	0.608454	0.703914	0.699903	0.383028	0.755752
chr3-18000000	-12.8003751798656	0.829303	0.592815	0.661204	0.576281	0.579677	0.443535	0.704546	0.634329	0.465329	0.486931	0.482966	0.329398	0.263198	0.50543	0.447482	0.256041	0.24606	0.470701	0.231509	0.380917	1.09878	0.501681	0.671093	0.581564	0.611425	0.220344	0.77923	0.805749	0.899608	0.463774	0.595551	0.461889	0.665327	0.373464	0.392146
chr3-19000000	-12.206262655597	0.768768	0.57145	0.641198	0.550954	0.582366	0.423991	0.658732	0.548193	0.502965	0.474383	0.48146	0.454332	0.325046	0.418672	0.444155	0.29909	0.355973	0.534167	0.283191	0.450995	1.02703	0.372612	0.62866	0.573811	0.595613	0.245744	0.741059	0.756397	0.839313	0.491842	0.568467	0.530378	0.622136	0.374026	0.522795
chr3-20000000	-10.4085686657211	0.716923	0.746423	0.627555	0.641201	0.672918	0.501527	0.756698	0.658143	0.565676	0.600742	0.617952	0.939834	0.51305	0.475081	0.66904	0.651666	0.48422	0.620414	0.428272	0.614347	0.798467	0.500638	0.715463	0.662047	0.746894	0.382952	0.804337	0.811562	0.844385	0.557385	0.622609	0.612424	0.705743	0.378424	0.860922
chr3-21000000	-10.4034774529944	0.7686	0.625848	0.569369	0.574707	0.585641	0.439604	0.720907	0.610141	0.51157	0.487287	0.484061	0.56175	0.337617	0.446808	0.561582	0.378523	0.328437	0.536037	0.472671	0.472519	1.02906	0.429627	0.658645	0.600419	0.640973	0.262955	0.784927	0.77953	0.876083	0.483691	0.550339	0.424696	0.64641	0.365488	0.505682
chr3-22000000	-13.0157778193733	0.763263	0.544328	0.596502	0.526431	0.519616	0.377737	0.643486	0.522699	0.42754	0.409808	0.416311	0.276258	0.231286	0.397267	0.430053	0.212702	0.210202	0.43453	0.180395	0.333765	1.21019	0.339834	0.639135	0.532823	0.554561	0.169232	0.742174	0.726089	0.812647	0.402811	0.530203	0.342818	0.613636	0.367384	0.335537
chr3-23000000	-9.30947492463621	0.79112	0.660108	0.719644	0.632905	0.641325	0.487019	0.76096	0.673841	0.638923	0.552136	0.59879	0.486237	0.413614	0.636102	0.558693	0.450163	0.46559	0.595858	0.494478	0.538005	0.868397	0.610318	0.670295	0.687338	0.623109	0.399998	0.720559	0.789943	0.806638	0.644503	0.644112	0.723651	0.661949	0.399509	0.624437
chr3-24000000	-9.00153104510282	0.732672	0.755959	0.760549	0.67043	0.671147	0.582313	0.800122	0.707541	0.58764	0.652577	0.619006	0.803252	0.496145	0.620179	0.592158	0.683956	0.433638	0.573176	0.451848	0.584892	0.740405	0.581718	0.704351	0.801022	0.715963	0.382861	0.778451	0.83737	0.853613	0.627867	0.665481	0.729268	0.707927	0.385335	0.97494
chr3-25000000	-11.0337935505953	0.799389	0.664902	0.724318	0.638535	0.633876	0.564462	0.778565	0.705067	0.559987	0.555095	0.5674	0.570328	0.439679	0.644426	0.7048	0.392114	0.469859	0.610878	0.543029	0.565818	0.874845	0.581342	0.685863	0.701291	0.636565	0.396994	0.766781	0.82845	0.876758	0.612893	0.693772	0.59725	0.70269	0.387421	0.598056
chr3-26000000	-11.8543768923798	0.809327	0.511131	0.595496	0.527106	0.518136	0.369617	0.632668	0.503401	0.429366	0.406965	0.421961	0.252392	0.232135	0.391968	0.43091	0.216152	0.210721	0.419229	0.168381	0.317703	1.16164	0.351757	0.629344	0.531088	0.540571	0.177305	0.716858	0.7462	0.818539	0.437667	0.560524	0.342879	0.61225	0.380924	0.312525
chr3-27000000	-12.7326407389317	0.843559	0.600942	0.628139	0.568383	0.541292	0.499644	0.65167	0.599022	0.508017	0.455471	0.461124	0.405803	0.286913	0.499794	0.491353	0.287809	0.298088	0.460365	0.234533	0.38132	0.998281	0.45907	0.668003	0.590587	0.562264	0.251521	0.751439	0.766861	0.799807	0.529215	0.618179	0.471911	0.626902	0.39412	0.321776
chr3-28000000	-11.5880544059159	0.796681	0.55953	0.632127	0.559156	0.552166	0.424304	0.641405	0.574928	0.503474	0.45113	0.472823	0.388408	0.356842	0.424032	0.572429	0.273935	0.333648	0.541663	0.369738	0.448609	1.0887	0.433903	0.653139	0.577484	0.573207	0.304416	0.763392	0.750356	0.825003	0.491825	0.576842	0.441821	0.650396	0.373853	0.412592
chr3-29000000	-13.1401900791827	0.796356	0.527066	0.57704	0.517607	0.507761	0.349711	0.625617	0.546144	0.411409	0.401733	0.422307	0.287724	0.211184	0.399919	0.446748	0.20965	0.223616	0.448663	0.181627	0.359437	1.23981	0.397764	0.65686	0.52345	0.558174	0.181933	0.73419	0.705243	0.826896	0.380572	0.547815	0.393863	0.609823	0.363987	0.311477
chr3-30000000	-12.6080374520058	0.846433	0.542686	0.64059	0.558041	0.541127	0.449192	0.631387	0.570764	0.416132	0.440252	0.46361	0.321122	0.259653	0.4164	0.438943	0.23616	0.238121	0.441612	0.183414	0.348485	1.15856	0.431676	0.673177	0.585168	0.559561	0.187611	0.763625	0.764931	0.83672	0.448804	0.607411	0.392642	0.647643	0.380484	0.325889
chr3-31000000	-8.18795843833046	0.825345	0.710221	0.684086	0.678527	0.681107	0.584445	0.729483	0.776687	0.580291	0.628427	0.619609	0.654456	0.490411	0.807614	0.594105	0.510429	0.424562	0.571733	0.650049	0.552976	0.788978	0.723347	0.69649	0.673534	0.688182	0.378412	0.792064	0.848387	0.84288	0.637954	0.711033	0.657164	0.695524	0.401697	0.606904
chr3-32000000	4.21400503060142	0.726869	0.819836	0.640707	0.728338	0.784062	0.778377	0.804274	0.983252	0.837022	0.75378	0.77157	0.76332	0.553009	1.24636	0.73039	0.740335	0.631371	0.677796	0.575165	0.612253	0.608869	0.875849	0.703927	0.817777	0.770832	0.530117	0.695106	0.85176	0.803762	0.83171	0.7577	0.902751	0.769888	0.432519	0.845578
chr3-33000000	0.517660651189465	0.673392	0.832822	0.646737	0.736193	0.802192	0.644732	0.814488	0.675637	0.790012	0.810963	0.792538	0.898037	0.813487	0.591083	1.1416	0.921528	0.753072	0.795287	0.950829	0.798817	0.621295	0.681548	0.728351	0.843499	0.818342	0.692737	0.73483	0.822257	0.807257	0.824704	0.670176	1.02218	0.772112	0.40144	1.39606
chr3-34000000	-10.3434945500369	0.808155	0.593605	0.6576	0.586804	0.577768	0.457845	0.663935	0.596621	0.472288	0.493127	0.481611	0.342173	0.289414	0.501612	0.498771	0.349008	0.277942	0.43951	0.23815	0.387169	0.955083	0.540679	0.645357	0.60741	0.608183	0.279352	0.769757	0.785283	0.832967	0.478763	0.616581	0.451232	0.669732	0.383963	0.409618
chr3-35000000	-13.2303154747796	0.791218	0.533895	0.625326	0.527928	0.536853	0.370316	0.638089	0.542902	0.429639	0.426631	0.429054	0.282106	0.221868	0.404171	0.432518	0.215675	0.215276	0.453495	0.185179	0.341832	1.21321	0.352284	0.657428	0.523942	0.573477	0.18289	0.748668	0.717638	0.849706	0.394599	0.535084	0.340485	0.622079	0.360941	0.322635
chr3-36000000	-8.87332900708293	0.803094	0.638122	0.755022	0.625016	0.617663	0.565	0.69413	0.632576	0.543654	0.566418	0.552469	0.511569	0.363661	0.569192	0.463632	0.4363	0.352355	0.492316	0.213573	0.42631	1.02449	0.478036	0.676132	0.654691	0.665145	0.240772	0.749889	0.801596	0.867666	0.552563	0.649687	0.497267	0.687751	0.394097	0.597823
chr3-37000000	2.54855302434311	0.738005	0.764343	0.765828	0.763936	0.762844	0.678195	0.854132	0.781721	0.858064	0.734476	0.786734	0.599145	0.712593	0.916496	1.13537	0.737187	0.625971	0.670755	0.842587	0.744855	0.594038	0.98836	0.723687	0.888268	0.763287	0.732789	0.70468	0.890704	0.831418	0.855909	0.752406	0.934204	0.745643	0.422875	1.02131
chr3-38000000	6.89761392771005	0.734713	0.840931	0.777829	0.88243	0.9115	1.00088	0.952141	0.850656	1.06135	0.837117	0.969017	0.720695	0.740671	1.03207	0.91822	0.801712	0.802711	0.738556	0.630118	0.730474	0.614742	1.01372	0.756893	1.10013	0.779045	0.856218	0.671307	0.896866	0.863559	1.00634	0.799826	1.11034	0.838468	0.446812	0.957894
chr3-39000000	7.05183899338362	0.707658	0.717679	0.745397	0.731296	0.793866	0.806615	0.84747	0.842908	0.792737	0.795629	0.813631	0.861274	0.642759	0.913132	0.628487	0.734114	0.700771	0.676339	0.522042	0.693434	0.62867	0.799331	0.70888	0.818622	0.753556	0.608201	0.714247	0.838128	0.83417	0.831423	0.735608	0.831703	0.775444	0.416413	0.76213
chr3-40000000	3.13139706081504	0.740135	0.722563	0.703684	0.709581	0.729966	0.677837	0.760304	0.755816	0.71475	0.669902	0.686094	0.787567	0.583592	0.8195	0.579208	0.637658	0.583461	0.635762	0.372972	0.665619	0.593619	0.751873	0.665134	0.806927	0.684399	0.510641	0.725675	0.863526	0.827036	0.857025	0.751638	0.828475	0.725173	0.414856	0.72105
chr3-41000000	2.92519117252135	0.74201	0.680051	0.669604	0.63821	0.635726	0.545007	0.738103	0.849369	0.611835	0.584858	0.574958	0.644697	0.41519	1.03367	0.523156	0.513957	0.392028	0.501897	0.438438	0.50936	0.615854	0.872659	0.676584	0.708004	0.650182	0.306667	0.741842	0.83622	0.798817	0.647732	0.687247	0.623883	0.663113	0.400692	0.389426
chr3-42000000	9.08159426377026	0.725521	0.847496	0.774502	0.887943	0.851253	0.929103	0.952288	0.821013	1.01861	0.886514	0.891873	0.684701	0.664656	0.968196	0.779258	0.79556	0.759582	0.743608	0.781276	0.717938	0.580579	1.12495	0.756266	1.08806	0.790988	0.703457	0.66217	0.901344	0.84844	0.991677	0.832643	1.02568	0.859481	0.447351	1.01692
chr3-43000000	12.2140194151868	0.71967	0.832311	0.736882	0.788596	0.78572	0.702714	0.814294	0.804278	0.831439	0.821992	0.806749	0.676958	0.721639	0.913065	0.813748	0.811432	0.62801	0.647289	0.631024	0.663774	0.655807	0.844832	0.720913	0.859566	0.775933	0.611898	0.707775	0.891246	0.851284	0.81584	0.757117	0.918855	0.80981	0.424086	0.93784
chr3-44000000	14.373509959394	0.76279	0.766474	0.726363	0.783042	0.753566	0.646452	0.846988	0.822951	0.949509	0.724697	0.772777	0.776246	0.67183	0.842927	1.0665	0.632538	0.640988	0.715016	0.650848	0.673427	0.858295	0.714042	0.724172	0.94307	0.731655	0.708297	0.728651	0.884151	0.83824	0.902847	0.757137	0.916825	0.786	0.4256	0.850012
chr3-45000000	14.3453795262001	0.670893	0.912137	0.805244	0.872868	0.946317	0.92811	1.03195	0.795851	1.02917	1.04253	1.05726	0.993153	1.09222	0.793536	1.22027	1.42092	0.918856	0.785694	0.810462	0.899337	0.653893	0.829511	0.779972	1.05534	0.94607	0.826257	0.67747	0.911172	0.888112	1.06802	0.850911	1.19348	0.88713	0.444255	1.82314
chr3-46000000	14.0067382554012	0.731186	0.860743	0.780947	0.85382	0.890025	1.11457	0.848559	0.959375	0.992433	0.919229	0.999906	0.81588	0.638555	1.22923	0.605438	0.913055	0.63879	0.587248	0.499352	0.585777	0.616152	1.01572	0.728475	0.977639	0.809308	0.497159	0.684775	0.855396	0.82216	0.852198	0.816899	0.988389	0.881516	0.452365	0.7505
chr3-47000000	13.653961949291	0.706263	0.940508	0.758787	0.978487	1.03999	0.824724	1.01365	0.549462	1.27426	0.97166	1.15124	0.64165	1.13058	0.388352	1.78429	1.17215	1.00148	0.916266	1.83324	1.04843	0.527379	0.98445	0.82167	1.02805	0.889137	1.55596	0.650262	0.898203	0.848272	1.2444	0.744417	1.37141	0.921974	0.454404	1.5494
chr3-48000000	12.307899432073	0.671736	0.82927	0.728039	0.788382	0.917679	0.936967	0.845601	0.545965	1.16168	0.835452	1.0079	0.723801	1.13329	0.493652	1.23845	1.06207	1.22037	0.966489	1.4889	1.09051	0.466951	0.864051	0.746243	1.02958	0.664215	1.42645	0.592036	0.738667	0.699995	1.17796	0.761439	1.03064	0.782739	0.476658	0.935872
chr3-49000000	13.4618307228428	0.65902	0.859218	0.757631	0.902308	0.975785	1.02725	0.938624	0.489415	1.44889	0.863299	1.12251	0.822818	1.59063	0.407402	1.38164	1.2614	1.65608	1.16991	1.74253	1.38426	0.449338	0.842433	0.759595	1.2197	0.646571	1.95957	0.561473	0.729873	0.716626	1.43513	0.841265	1.12264	0.80927	0.497381	1.06356
chr3-50000000	13.7843279640452	0.637017	0.740254	0.816205	0.827704	0.865959	1.14548	0.961051	0.632896	1.26297	0.830149	1.07346	0.654431	1.28865	0.644749	0.886887	1.08068	1.34941	0.949932	0.977683	1.10239	0.431171	0.92334	0.741947	1.20676	0.63123	1.3806	0.552042	0.711521	0.682481	1.16467	0.781482	0.948144	0.8592	0.490973	0.818484
chr3-51000000	13.727906075848	0.599814	0.548736	0.543755	0.521281	0.601	0.730834	0.604799	0.527792	0.675186	0.478994	0.575738	0.431711	0.505582	0.584327	0.722159	0.496342	0.535856	0.491231	0.496502	0.566761	0.420948	0.666595	0.573945	0.782295	0.448725	0.583298	0.550493	0.611407	0.580617	0.708999	0.549778	0.586963	0.557809	0.436404	0.367867
chr3-52000000	15.3193673105157	0.666301	0.863559	0.849146	0.874717	1.04336	1.23989	1.01942	0.582405	1.37787	0.914596	1.17962	0.820759	1.29204	0.464754	1.32539	1.30042	1.53203	1.10344	1.1738	1.25241	0.454667	0.885719	0.796574	1.08428	0.68468	1.60648	0.554379	0.728857	0.715343	1.34093	0.840634	1.14691	0.838726	0.498582	0.798011
chr3-53000000	14.4292896972046	0.641785	0.645319	0.648507	0.629419	0.674119	0.771358	0.694265	0.724443	0.780941	0.592334	0.666417	0.637045	0.698542	0.855409	0.728739	0.705728	0.703008	0.606375	0.68743	0.667932	0.461717	0.874609	0.655148	0.756525	0.538489	0.686216	0.603952	0.662007	0.597571	0.817998	0.644978	0.701284	0.64129	0.448402	0.450063
chr3-54000000	12.8005689331308	0.600877	0.488153	0.493017	0.447561	0.425307	0.460659	0.437513	0.591804	0.388351	0.379285	0.355033	0.364996	0.280418	0.751587	0.303942	0.280223	0.237213	0.276514	0.150525	0.288294	0.404642	0.70249	0.572844	0.600016	0.392217	0.178903	0.554548	0.532025	0.469601	0.452563	0.481816	0.357061	0.473851	0.425481	0.136759
chr3-55000000	10.9980825336095	0.58708	0.476888	0.470327	0.446035	0.426534	0.440581	0.434156	0.592699	0.350072	0.340451	0.347815	0.372215	0.258518	0.679542	0.299972	0.243788	0.193304	0.2694	0.158241	0.293921	0.386178	0.67888	0.547802	0.475373	0.376872	0.166534	0.542311	0.515621	0.470982	0.416822	0.47598	0.378824	0.468319	0.415527	0.130825
chr3-56000000	13.2752981137144	0.595659	0.539104	0.566987	0.473532	0.502246	0.518649	0.503586	0.618118	0.404622	0.439704	0.470353	0.445089	0.392623	0.717059	0.560854	0.345171	0.344964	0.411425	0.41995	0.449181	0.431947	0.696297	0.582332	0.563185	0.452757	0.399779	0.546456	0.584714	0.535907	0.488001	0.49349	0.457946	0.526517	0.404243	0.233794
chr3-57000000	14.7963352539613	0.562873	0.748616	0.567802	0.614736	0.758142	0.601157	0.706685	0.702634	0.707264	0.764159	0.74176	0.791391	0.778807	0.680213	0.802134	0.883371	0.826789	0.772788	1.00928	0.830449	0.484658	0.705942	0.680273	0.742013	0.702143	0.596049	0.613828	0.665215	0.634605	0.748448	0.623046	0.745916	0.663507	0.417583	0.725145
chr3-58000000	12.4688245930275	0.602371	0.779175	0.581675	0.614985	0.72546	0.832798	0.672766	0.661595	0.713713	0.735554	0.733767	0.627575	0.693898	0.669254	0.885752	0.925125	0.678068	0.609278	0.649276	0.643575	0.493243	0.77464	0.640471	0.835773	0.655938	0.559143	0.584921	0.66348	0.618137	0.727909	0.634637	0.684908	0.692729	0.438475	0.553876
chr3-59000000	10.4018101262887	0.543355	0.505528	0.439647	0.426665	0.469988	0.416719	0.460982	0.611782	0.338939	0.410013	0.399161	0.455967	0.29338	0.678872	0.362919	0.339566	0.257043	0.307058	0.182443	0.327318	0.443151	0.540977	0.544669	0.536971	0.430884	0.209603	0.540754	0.54516	0.509314	0.418857	0.48105	0.413536	0.473313	0.400318	0.144754
chr3-60000000	8.64400775236354	0.537817	0.599795	0.357473	0.495123	0.55775	0.387627	0.511805	0.586989	0.349353	0.522937	0.467154	0.537074	0.417957	0.476653	0.517371	0.615016	0.35216	0.433935	0.383677	0.454624	0.551557	0.534444	0.502334	0.517288	0.561794	0.295525	0.596331	0.612691	0.573345	0.408696	0.511659	0.463727	0.523745	0.38497	0.170024
chr3-61000000	5.24837677437604	0.538331	0.483154	0.430643	0.448555	0.472909	0.411493	0.475963	0.602871	0.357319	0.385231	0.382258	0.388256	0.292741	0.67476	0.38839	0.306634	0.259074	0.342632	0.238921	0.344354	0.426876	0.669093	0.482473	0.508161	0.406884	0.214434	0.547084	0.593467	0.535333	0.410469	0.48036	0.416018	0.517518	0.401747	0.15632
chr3-62000000	3.04596149913667	0.582275	0.495	0.457479	0.442468	0.429328	0.452016	0.451231	0.582255	0.325524	0.353138	0.34077	0.378797	0.255362	0.625273	0.316158	0.230147	0.175463	0.265066	0.154081	0.303243	0.40077	0.663458	0.484105	0.60574	0.391064	0.160086	0.55272	0.533319	0.513128	0.409985	0.467603	0.356583	0.468284	0.401184	0.142836
chr3-63000000	5.7545230164353	0.537036	0.513945	0.486771	0.453831	0.452942	0.449925	0.497624	0.525831	0.402375	0.394536	0.387991	0.409895	0.388918	0.471105	0.588077	0.394796	0.340878	0.379058	0.528505	0.454209	0.410459	0.649219	0.515213	0.625117	0.423327	0.352877	0.550033	0.557592	0.539942	0.468391	0.47758	0.422392	0.489518	0.393011	0.223027
chr3-64000000	11.4517774246352	0.618151	0.590491	0.538134	0.506445	0.488673	0.545825	0.536915	0.707175	0.456734	0.45612	0.424403	0.653796	0.353775	0.81902	0.387787	0.42081	0.333753	0.379483	0.245351	0.394561	0.502392	0.652467	0.536674	0.594739	0.472771	0.235586	0.623542	0.629722	0.589404	0.489611	0.539146	0.428378	0.553738	0.407347	0.317269
chr3-65000000	11.5919492363074	0.59115	0.72648	0.547271	0.569021	0.621802	0.541412	0.615991	0.725297	0.485971	0.649846	0.563366	0.907258	0.622432	0.691377	0.667327	0.817786	0.490726	0.534602	0.677779	0.573218	0.571164	0.583463	0.560726	0.709637	0.667467	0.376878	0.660718	0.688876	0.653205	0.550744	0.604028	0.440637	0.614922	0.400234	0.407934
chr3-66000000	1.04380067158854	0.527527	0.52035	0.452654	0.440518	0.480243	0.480859	0.472402	0.634086	0.384565	0.4199	0.42585	0.445745	0.275097	0.753678	0.355018	0.336344	0.291457	0.327629	0.197271	0.321672	0.395652	0.613355	0.469725	0.532752	0.406864	0.21583	0.504201	0.545979	0.51517	0.454528	0.452125	0.435467	0.468838	0.37352	0.196435
chr3-67000000	-7.7342171431926	0.543876	0.561063	0.485456	0.482708	0.479889	0.445706	0.51376	0.537793	0.396691	0.42698	0.415136	0.486697	0.393181	0.472732	0.599808	0.430932	0.371573	0.434803	0.377844	0.459038	0.468359	0.52984	0.551953	0.567067	0.473743	0.306483	0.585962	0.593553	0.561988	0.453296	0.497459	0.46877	0.535057	0.387435	0.359607
chr3-68000000	-7.09513488977142	0.541652	0.396935	0.451133	0.36812	0.382826	0.303472	0.36153	0.380853	0.24632	0.288558	0.283368	0.218801	0.180271	0.331154	0.30941	0.175906	0.162977	0.282039	0.121625	0.231591	0.694214	0.290674	0.465406	0.405835	0.352424	0.144367	0.502094	0.439797	0.451531	0.264332	0.385066	0.281982	0.419641	0.38596	0.174888
chr3-69000000	-0.703210055909132	0.592232	0.75475	0.59138	0.548041	0.663424	0.580213	0.617857	0.692561	0.519015	0.636934	0.600571	0.687003	0.583871	0.699766	0.702479	0.805017	0.615979	0.629446	0.747153	0.636949	0.512432	0.676161	0.604574	0.677297	0.662196	0.416859	0.63848	0.675668	0.646505	0.631034	0.580868	0.590227	0.637354	0.401051	0.56782
chr3-70000000	4.9113223212496	0.553988	0.533001	0.488458	0.481092	0.531571	0.437484	0.510455	0.641514	0.375817	0.431878	0.399563	0.517948	0.283925	0.715315	0.374587	0.298998	0.262852	0.347724	0.19187	0.380447	0.449704	0.568836	0.567996	0.51429	0.489091	0.186493	0.557731	0.600612	0.584996	0.440423	0.489991	0.391542	0.534165	0.376929	0.220636
chr3-71000000	12.3990981246699	0.615895	0.846481	0.610761	0.654912	0.817393	0.641459	0.786227	0.779785	0.596956	0.830243	0.774336	0.855117	0.71426	0.683755	0.77797	1.07322	0.665046	0.662538	0.715074	0.727644	0.555055	0.706978	0.649777	0.827799	0.799349	0.490928	0.672294	0.731339	0.692813	0.763306	0.682835	0.654695	0.717758	0.41498	0.571306
chr3-72000000	14.2386543368638	0.587597	0.912698	0.687991	0.710395	1.0602	0.729192	0.775841	0.660487	0.769556	1.21987	1.16685	1.29748	0.971004	0.522473	0.71979	1.74942	0.948288	0.728113	1.33076	0.820759	0.55841	0.727986	0.642786	0.923261	1.03018	0.573652	0.628925	0.720684	0.700421	0.773177	0.74813	0.804059	0.825015	0.442333	0.90116
chr3-73000000	3.78507802496845	0.599945	0.58197	0.518168	0.471634	0.504737	0.497563	0.522558	0.581437	0.433171	0.429686	0.423336	0.471651	0.385392	0.667659	0.484929	0.46159	0.330757	0.395061	0.829477	0.418536	0.493313	0.666402	0.517084	0.559638	0.464563	0.29696	0.580283	0.585544	0.557644	0.498052	0.505189	0.449895	0.513237	0.409036	0.350601
chr3-74000000	-8.6350780328254	0.501126	0.385828	0.38918	0.354777	0.361424	0.264609	0.335768	0.376856	0.226352	0.278981	0.27932	0.233315	0.173672	0.250561	0.299386	0.177293	0.162922	0.274911	0.134854	0.237809	0.729806	0.259999	0.4548	0.32318	0.357655	0.147317	0.474636	0.402865	0.44124	0.255	0.36738	0.276693	0.417571	0.370232	0.1702
chr3-75000000	-8.55351221943683	0.527619	0.458268	0.395779	0.402651	0.425291	0.430951	0.371505	0.417981	0.352224	0.36088	0.379534	0.362583	0.301117	0.429482	0.34647	0.337279	0.340173	0.355786	0.183735	0.324869	0.55643	0.360838	0.472204	0.381696	0.405632	0.239556	0.464184	0.527078	0.449635	0.347329	0.373949	0.329421	0.475438	0.409534	0.374443
chr3-76000000	-4.92618484558342	0.470212	0.3976	0.360439	0.356232	0.376499	0.254057	0.344315	0.373508	0.258822	0.277198	0.279184	0.227156	0.155043	0.255188	0.295297	0.154234	0.150851	0.294685	0.126206	0.231705	0.75661	0.241843	0.48191	0.299102	0.373905	0.123927	0.448333	0.398148	0.454721	0.231623	0.357729	0.295396	0.438399	0.356015	0.17536
chr3-77000000	-4.11718414566452	0.502833	0.519491	0.378627	0.420055	0.425747	0.319902	0.49175	0.481839	0.336935	0.343034	0.337115	0.635644	0.279086	0.34063	0.37991	0.406543	0.311957	0.404491	0.276522	0.374169	0.677299	0.317462	0.534417	0.467173	0.450223	0.197547	0.524055	0.517898	0.540047	0.376584	0.422329	0.322473	0.490555	0.360364	0.312812
chr3-78000000	-6.61851977140665	0.475254	0.381789	0.368726	0.339612	0.361855	0.2506	0.331435	0.352705	0.228948	0.266712	0.262573	0.220514	0.148473	0.243887	0.273883	0.169886	0.138116	0.270777	0.121506	0.225005	0.71109	0.251873	0.476122	0.31185	0.356267	0.130169	0.445799	0.386421	0.429054	0.240384	0.336182	0.252487	0.408772	0.362132	0.174194
chr3-79000000	-5.80759344720876	0.456155	0.3965	0.365891	0.337305	0.367904	0.249509	0.326546	0.355122	0.233385	0.259363	0.263227	0.212148	0.144665	0.237994	0.291595	0.150995	0.13787	0.278951	0.121101	0.228512	0.757801	0.257975	0.500893	0.290729	0.364852	0.124317	0.429894	0.370765	0.440373	0.222746	0.341468	0.250474	0.421017	0.350385	0.167218
chr3-80000000	-6.08683533700468	0.442086	0.427783	0.375959	0.343216	0.386337	0.244848	0.343712	0.374061	0.261189	0.293289	0.28501	0.244779	0.218858	0.243422	0.331951	0.19251	0.186932	0.332677	0.233738	0.297482	0.736473	0.257748	0.493174	0.311239	0.38714	0.179879	0.449928	0.375353	0.434117	0.26929	0.349262	0.248392	0.428877	0.347421	0.202107
chr3-81000000	-6.14625501348343	0.477412	0.518384	0.463665	0.408687	0.458309	0.353059	0.444461	0.47924	0.31124	0.405731	0.373913	0.437818	0.290137	0.316629	0.411903	0.313183	0.253368	0.356286	0.26103	0.375666	0.580506	0.3619	0.538996	0.42644	0.465072	0.269034	0.541314	0.473495	0.513555	0.326348	0.426473	0.386444	0.515058	0.360142	0.278651
chr3-82000000	-7.69733410362394	0.456329	0.383788	0.388466	0.337203	0.36626	0.25624	0.337869	0.372789	0.26794	0.279394	0.27585	0.241622	0.145624	0.252459	0.289825	0.171672	0.14315	0.28623	0.127154	0.236357	0.696116	0.263381	0.48229	0.303478	0.356866	0.133486	0.455405	0.381891	0.427487	0.244492	0.333393	0.30069	0.434106	0.353767	0.181924
chr3-83000000	-8.30053217384733	0.434622	0.405683	0.364336	0.328695	0.369534	0.228773	0.327119	0.362471	0.259765	0.272173	0.267488	0.232612	0.149129	0.241008	0.286424	0.167253	0.143383	0.29755	0.129696	0.2409	0.765768	0.249508	0.495468	0.276366	0.377219	0.15038	0.448882	0.365439	0.429445	0.226036	0.332762	0.238052	0.422879	0.339203	0.183477
chr3-84000000	-6.52326866788776	0.442252	0.4439	0.354852	0.36433	0.401827	0.245612	0.379874	0.402567	0.260508	0.305603	0.293816	0.391526	0.276056	0.265603	0.326127	0.234822	0.289237	0.4345	0.325684	0.408796	0.694909	0.248786	0.496885	0.329606	0.411628	0.168157	0.462487	0.410064	0.471762	0.290672	0.348903	0.247084	0.440391	0.34716	0.241971
chr3-85000000	-6.58689919621203	0.427433	0.477332	0.370675	0.386493	0.405749	0.285731	0.394122	0.424296	0.30479	0.312858	0.297142	0.418174	0.246944	0.283568	0.319238	0.225875	0.243898	0.421003	0.220689	0.388931	0.703261	0.267155	0.526959	0.348275	0.417873	0.205019	0.465014	0.414216	0.486697	0.324408	0.377675	0.275618	0.467441	0.340432	0.240216
chr3-86000000	-3.5536699065455	0.450512	0.38994	0.370468	0.331904	0.370414	0.241334	0.344793	0.359738	0.257584	0.262174	0.25796	0.225014	0.151421	0.248459	0.280785	0.162068	0.137493	0.275441	0.122968	0.235002	0.695635	0.242755	0.508462	0.311219	0.369169	0.129216	0.439045	0.38859	0.437129	0.2424	0.331105	0.26475	0.418509	0.352006	0.174089
chr3-87000000	1.40395249866133	0.475791	0.597301	0.437819	0.459729	0.495154	0.393484	0.488739	0.524072	0.367887	0.431548	0.411312	0.766333	0.399676	0.375078	0.519448	0.383507	0.384871	0.508147	0.644748	0.515054	0.593644	0.367063	0.578428	0.505236	0.499461	0.249082	0.567886	0.545549	0.557095	0.40504	0.448643	0.359494	0.530086	0.361417	0.308756
chr3-88000000	-0.514620221810351	0.458698	0.466432	0.432596	0.421406	0.447463	0.321609	0.41724	0.41413	0.374654	0.360354	0.366573	0.388937	0.342786	0.288416	0.518207	0.318077	0.372565	0.477641	0.604192	0.443912	0.697067	0.31564	0.530128	0.391558	0.437092	0.321662	0.512875	0.464837	0.498607	0.334252	0.400866	0.347778	0.4687	0.3593	0.309802
chr3-89000000	-6.83250387786004	0.429331	0.376801	0.350984	0.322093	0.357692	0.245018	0.302408	0.344741	0.220136	0.255996	0.264858	0.187081	0.141339	0.239232	0.2636	0.166216	0.130318	0.276815	0.121372	0.220469	0.727616	0.236939	0.477914	0.275234	0.356022	0.122245	0.430389	0.358266	0.405312	0.219215	0.317374	0.228049	0.411822	0.352914	0.157287
chr3-90000000	-6.43003509905418	0.268037	0.179832	0.172286	0.169388	0.17999	0.174118	0.121568	0.147098	0.0734287	0.128075	0.127807	0.0830291	0.093866	0.148912	0.194367	0.117095	0.0872949	0.161167	0.0519592	0.132229	0.310692	0.185499	0.241882	0.109063	0.167501	0.0670061	0.241016	0.218572	0.195329	0.0727801	0.14723	0.0718323	0.200332	0.185356	0.20174
chr3-93000000	-1.04725959788451	0.244194	0.27148	0.236826	0.254311	0.263806	0.222363	0.262629	0.248252	0.194583	0.241495	0.230754	0.276809	0.280864	0.185864	0.382414	0.237978	0.25099	0.292288	0.302442	0.314652	0.226179	0.231058	0.28536	0.253382	0.259907	0.206222	0.290603	0.284406	0.270885	0.236902	0.251873	0.207046	0.263939	0.187312	0.225468
chr3-94000000	-3.32835638667239	0.44714	0.435648	0.376651	0.366716	0.406	0.267145	0.361072	0.390486	0.262914	0.307001	0.305376	0.295238	0.192688	0.266711	0.334568	0.208034	0.177752	0.317709	0.229234	0.2962	0.658889	0.281675	0.537421	0.314687	0.40324	0.152282	0.490081	0.42343	0.462397	0.259979	0.380277	0.272472	0.441765	0.353715	0.168676
chr3-95000000	-7.99414874045969	0.421697	0.368974	0.33115	0.313836	0.349555	0.214861	0.311231	0.338733	0.248249	0.256711	0.249672	0.194025	0.138047	0.238526	0.272348	0.161054	0.117047	0.273292	0.121361	0.22999	0.724042	0.232842	0.474326	0.274364	0.353808	0.124664	0.411026	0.34937	0.423439	0.233664	0.318616	0.247509	0.401056	0.344295	0.145348
chr3-96000000	-8.37884145126679	0.435443	0.357178	0.343003	0.316973	0.33943	0.234571	0.323394	0.339884	0.234766	0.255971	0.253761	0.193459	0.139791	0.237668	0.275155	0.162263	0.125712	0.268932	0.11101	0.223519	0.699251	0.24619	0.46032	0.266501	0.34402	0.117934	0.442597	0.355595	0.418572	0.219958	0.325349	0.243597	0.388442	0.354636	0.204467
chr3-97000000	-6.5737107993336	0.485261	0.480822	0.437542	0.388507	0.425859	0.366822	0.44915	0.469947	0.321966	0.324722	0.340276	0.438624	0.230025	0.387354	0.365865	0.282426	0.278516	0.391375	0.195797	0.316956	0.630619	0.32949	0.521918	0.412865	0.406699	0.185794	0.508174	0.470041	0.512999	0.324487	0.400054	0.354598	0.480276	0.363904	0.297783
chr3-98000000	-2.32882350281	0.504726	0.547671	0.450077	0.433925	0.456691	0.429812	0.510383	0.538167	0.394177	0.402022	0.394966	0.651099	0.409651	0.477243	0.537084	0.533857	0.444138	0.510603	0.397235	0.473207	0.540431	0.412541	0.530915	0.511493	0.468165	0.327695	0.558708	0.548227	0.568834	0.415462	0.490342	0.445499	0.51861	0.377922	0.397206
chr3-99000000	7.95577221403588	0.546597	0.638211	0.541101	0.510493	0.627124	0.519543	0.565998	0.544106	0.406889	0.592223	0.539603	0.528153	0.558616	0.407465	0.665425	0.696879	0.493535	0.566333	0.878685	0.609349	0.551374	0.604308	0.615896	0.6105	0.615668	0.372312	0.607478	0.60406	0.599013	0.501159	0.540003	0.529252	0.583288	0.384403	0.532453
chr3-100000000	12.7061292720579	0.540724	0.704194	0.532994	0.558609	0.714406	0.523889	0.59558	0.671783	0.484803	0.6571	0.619437	0.876443	0.540961	0.60303	0.776977	0.696163	0.547006	0.600291	0.718921	0.614447	0.580635	0.51979	0.665583	0.597769	0.690102	0.501094	0.654115	0.660744	0.641004	0.513791	0.568485	0.518336	0.624054	0.383708	0.462004
chr3-101000000	4.14789904059689	0.511631	0.694885	0.60917	0.5454	0.726177	0.536186	0.604785	0.533144	0.617521	0.680263	0.689422	0.775122	0.97844	0.401625	0.901106	0.760266	1.04835	0.991242	1.32384	1.00764	0.524383	0.489939	0.672473	0.628576	0.698675	0.787532	0.618485	0.631337	0.625161	0.675515	0.600145	0.686402	0.649058	0.392193	0.795928
chr3-102000000	-3.30347434064334	0.465139	0.378235	0.407897	0.335477	0.368066	0.254344	0.338336	0.360795	0.23055	0.281199	0.2767	0.20417	0.159003	0.244291	0.294277	0.16408	0.152439	0.274383	0.119716	0.229042	0.740223	0.253955	0.529271	0.306363	0.371149	0.121183	0.457009	0.390684	0.447472	0.217784	0.340613	0.289862	0.406827	0.358919	0.184262
chr3-103000000	-5.37225721711722	0.42732	0.388102	0.338573	0.334223	0.363181	0.236967	0.320209	0.348609	0.246468	0.257542	0.252079	0.20621	0.143891	0.234953	0.280219	0.161615	0.123568	0.273445	0.117386	0.240097	0.772455	0.238413	0.527636	0.2724	0.364559	0.122339	0.4252	0.373881	0.426679	0.202568	0.324244	0.276715	0.413931	0.345171	0.1509
chr3-104000000	-4.51270319325004	0.468057	0.385771	0.354667	0.330882	0.354913	0.255501	0.326767	0.342242	0.230674	0.264495	0.256581	0.190447	0.151097	0.244499	0.283881	0.163167	0.128347	0.288652	0.120847	0.213543	0.766262	0.24008	0.536276	0.28102	0.355641	0.124951	0.44138	0.386059	0.449026	0.220095	0.335044	0.317527	0.40821	0.353659	0.153221
chr3-105000000	-6.04387744655642	0.508336	0.601889	0.460401	0.464501	0.469365	0.350689	0.507167	0.545789	0.379219	0.451292	0.393644	0.848668	0.356319	0.334096	0.499018	0.526551	0.353577	0.448425	0.26603	0.454586	0.611369	0.377734	0.611784	0.506694	0.521706	0.252302	0.585162	0.549107	0.572547	0.364673	0.484007	0.476714	0.524594	0.363352	0.272021
chr3-106000000	-2.05033712637527	0.474849	0.435755	0.423608	0.38183	0.404622	0.331576	0.418012	0.451131	0.286337	0.309426	0.311691	0.430816	0.21174	0.341242	0.323584	0.263788	0.234797	0.314781	0.15016	0.293496	0.58421	0.321931	0.534297	0.3818	0.387759	0.1648	0.51705	0.463062	0.499704	0.30647	0.395165	0.372655	0.451811	0.370609	0.194917
chr3-107000000	6.9525012980735	0.548713	0.618122	0.562205	0.548704	0.585306	0.561443	0.604739	0.723466	0.452947	0.541962	0.515854	0.764803	0.462982	0.715898	0.624269	0.654822	0.536793	0.564663	0.432039	0.553817	0.521293	0.704944	0.645617	0.613887	0.583693	0.400364	0.640857	0.61987	0.618916	0.555823	0.585864	0.531581	0.597732	0.386891	0.467406
chr3-108000000	4.06756038697293	0.524149	0.518743	0.459476	0.469904	0.491606	0.489884	0.518671	0.578257	0.389664	0.409339	0.382956	0.531141	0.310073	0.572675	0.483183	0.330025	0.313938	0.399631	0.311285	0.410422	0.447561	0.519506	0.563123	0.483965	0.460119	0.262488	0.591238	0.556411	0.550446	0.425054	0.465021	0.418654	0.495183	0.38139	0.24315
chr3-109000000	-6.61070163014541	0.448617	0.367621	0.338925	0.324293	0.339801	0.290023	0.348288	0.350184	0.255225	0.259463	0.266244	0.237419	0.164274	0.28921	0.286486	0.200185	0.153681	0.26387	0.114645	0.224322	0.632004	0.261327	0.470707	0.328583	0.332628	0.137451	0.441346	0.406241	0.433267	0.254594	0.322653	0.252324	0.383447	0.374086	0.173587
chr3-110000000	-7.57433039761034	0.491822	0.475315	0.400528	0.430979	0.422184	0.289445	0.45716	0.453741	0.314878	0.363455	0.332716	0.438467	0.293417	0.307479	0.455119	0.313716	0.236574	0.370632	0.371682	0.344347	0.661522	0.303483	0.59161	0.453691	0.442887	0.224486	0.549547	0.504244	0.538254	0.358816	0.409478	0.338369	0.466201	0.365788	0.270474
chr3-111000000	-2.93851682923267	0.523607	0.462323	0.429451	0.391898	0.450728	0.449209	0.450478	0.483481	0.326843	0.362214	0.36171	0.442133	0.248226	0.467199	0.343805	0.279915	0.268537	0.329777	0.191782	0.320216	0.514703	0.416855	0.572185	0.448306	0.412533	0.200826	0.53867	0.495848	0.50286	0.382195	0.432353	0.397805	0.458306	0.387169	0.211274
chr3-112000000	3.01494903113152	0.566042	0.581302	0.50211	0.514744	0.598601	0.52221	0.54199	0.663839	0.469774	0.549231	0.541268	0.628557	0.479488	0.702725	0.555943	0.617929	0.497045	0.530592	0.461246	0.537934	0.50079	0.597053	0.623484	0.559181	0.572709	0.377709	0.61738	0.590111	0.573793	0.519107	0.544152	0.541293	0.59756	0.395986	0.25785
chr3-113000000	4.46953243629881	0.548443	0.596086	0.497569	0.48945	0.528591	0.567339	0.584576	0.647338	0.521411	0.468124	0.474069	0.552658	0.418612	0.723169	0.65166	0.423968	0.493455	0.519207	0.643311	0.518387	0.487024	0.58291	0.615719	0.606937	0.479549	0.387846	0.590599	0.610901	0.578729	0.553375	0.515339	0.530184	0.552973	0.397439	0.358859
chr3-114000000	-1.05603683065664	0.504155	0.518203	0.471125	0.473285	0.50441	0.428472	0.490519	0.559618	0.367106	0.432514	0.378694	0.449291	0.288953	0.464955	0.345079	0.320989	0.271568	0.362849	0.206462	0.393022	0.487903	0.548943	0.612325	0.449148	0.490494	0.230904	0.557708	0.528882	0.551973	0.386854	0.475254	0.442378	0.535305	0.36522	0.222201
chr3-115000000	-5.31471864889058	0.550275	0.573003	0.464036	0.479826	0.518012	0.478175	0.544099	0.613156	0.380487	0.492663	0.438021	0.908371	0.411089	0.580812	0.392031	0.507452	0.350117	0.416042	0.19895	0.458229	0.478272	0.494569	0.623732	0.651514	0.514748	0.201998	0.625348	0.600033	0.589526	0.411124	0.531963	0.418159	0.548149	0.380372	0.317284
chr3-116000000	-8.12139675356984	0.514077	0.40999	0.414779	0.36453	0.369325	0.313241	0.376164	0.408658	0.247643	0.283905	0.295403	0.299916	0.183811	0.309457	0.307972	0.204365	0.163958	0.292794	0.137752	0.251381	0.675333	0.276984	0.529397	0.405722	0.364316	0.140246	0.489449	0.431383	0.47538	0.267398	0.376725	0.340412	0.426155	0.370192	0.202967
chr3-117000000	-9.03938761907978	0.495092	0.395327	0.419082	0.368505	0.375169	0.269193	0.351699	0.372374	0.238758	0.274583	0.277061	0.199728	0.16152	0.256294	0.308956	0.174709	0.160313	0.284192	0.128774	0.23141	0.794935	0.246593	0.524418	0.3345	0.35515	0.1344	0.471868	0.404337	0.461443	0.23312	0.365651	0.287699	0.432929	0.366026	0.181303
chr3-118000000	-2.13195381919131	0.511108	0.569266	0.465353	0.464287	0.527008	0.440841	0.520967	0.534359	0.372546	0.513122	0.458611	0.671139	0.339255	0.440093	0.500369	0.526403	0.381436	0.441726	0.264685	0.420265	0.593103	0.387096	0.563165	0.499712	0.537185	0.241429	0.585749	0.552276	0.5507	0.410777	0.48051	0.447557	0.532197	0.386468	0.266908
chr3-119000000	4.80464511473732	0.574375	0.673269	0.572574	0.591226	0.738736	0.578449	0.629221	0.662388	0.584935	0.687471	0.674563	0.83672	0.676248	0.625758	0.858614	0.738622	0.699759	0.711013	1.01859	0.759202	0.569425	0.613755	0.671627	0.649921	0.652894	0.663518	0.62278	0.634933	0.624427	0.669138	0.616677	0.676953	0.633238	0.406382	0.561308
chr3-120000000	3.28180030580215	0.497057	0.538755	0.48604	0.459357	0.514463	0.448376	0.518598	0.567368	0.437689	0.446685	0.455054	0.651114	0.503603	0.538836	0.509461	0.46532	0.505374	0.507018	0.432599	0.537493	0.508291	0.447139	0.579578	0.596346	0.489924	0.312901	0.537388	0.554245	0.560653	0.483304	0.488063	0.442303	0.516947	0.387314	0.404115
chr3-121000000	7.74695255851015	0.490791	0.594662	0.465435	0.467677	0.514018	0.445152	0.536881	0.571472	0.463647	0.456719	0.433758	0.511602	0.397311	0.55867	0.854547	0.417067	0.420539	0.478864	0.413429	0.494568	0.485905	0.517167	0.580695	0.51581	0.492574	0.41624	0.562737	0.583724	0.561631	0.485838	0.493457	0.499536	0.512086	0.393714	0.312164
chr3-122000000	13.0680298984266	0.595732	0.69451	0.630271	0.608471	0.751184	0.701022	0.697291	0.782157	0.653577	0.685137	0.729678	0.752086	0.707013	0.729722	1.06839	0.812478	0.863775	0.778386	0.991397	0.774991	0.513358	0.852944	0.684807	0.780197	0.617575	0.73659	0.6259	0.671316	0.64113	0.778302	0.635911	0.68516	0.679212	0.421883	0.450934
chr3-123000000	14.222089555161	0.647472	0.555773	0.607515	0.531442	0.549146	0.76462	0.565686	0.759414	0.6215	0.473479	0.483594	0.473138	0.425131	0.999977	0.484489	0.426998	0.417364	0.422348	0.268839	0.43825	0.461463	0.872654	0.592103	0.748118	0.454073	0.334502	0.567947	0.612362	0.570456	0.639793	0.565472	0.594469	0.582381	0.44527	0.265422
chr3-124000000	14.4664238998666	0.628519	0.67858	0.624552	0.589832	0.653385	0.741996	0.695879	0.818503	0.668495	0.653216	0.640808	0.672221	0.63471	0.960797	0.635893	0.875596	0.579079	0.518599	0.404845	0.581068	0.491821	0.806753	0.653902	0.764768	0.62147	0.473136	0.624174	0.670145	0.644283	0.727651	0.644611	0.65658	0.64464	0.435326	0.513544
chr3-125000000	14.7234535001842	0.552424	0.624075	0.448103	0.494484	0.556584	0.65831	0.54992	0.601538	0.648125	0.526486	0.53616	0.537616	0.490893	0.657905	0.618886	0.562304	0.546566	0.52534	0.653511	0.528347	0.462698	0.576397	0.526997	0.630538	0.472478	0.44527	0.526656	0.586161	0.533355	0.648763	0.490044	0.601412	0.52425	0.436999	0.396587
chr3-126000000	15.0831543026963	0.641336	0.635086	0.714738	0.651201	0.712923	0.783303	0.719369	0.74828	0.859184	0.682966	0.78552	0.557397	0.671813	0.830092	0.641934	0.798618	0.618961	0.47622	0.536125	0.555218	0.484436	0.938905	0.621711	0.933788	0.560428	0.618311	0.552426	0.613077	0.587929	0.810832	0.638714	0.752126	0.670297	0.486105	0.398106
chr3-127000000	16.7954536521377	0.654687	0.689228	0.695032	0.704917	0.786595	0.950783	0.716533	0.817173	0.959175	0.68443	0.825696	0.617525	0.771612	0.961558	0.844117	0.792027	0.805938	0.626918	0.6902	0.723881	0.51092	0.942592	0.690164	0.981617	0.579703	0.700301	0.611953	0.691421	0.654039	0.881714	0.67589	0.791159	0.698066	0.465677	0.422915
chr3-128000000	16.1371610820215	0.634162	0.964865	0.95692	0.887779	1.07543	1.08084	1.06771	0.589186	1.28703	1.0452	1.25268	0.959359	1.81597	0.485749	1.12895	1.52708	1.53773	1.1434	1.89063	1.53755	0.512501	0.827296	0.768609	1.13219	0.828498	1.67617	0.59349	0.756371	0.752038	1.45883	0.841377	1.21575	0.854714	0.48786	1.00924
chr3-129000000	15.1233407384146	0.565711	0.73967	0.609296	0.663642	0.772351	0.784067	0.794946	0.614989	0.928472	0.709714	0.826027	0.804019	0.866971	0.565491	0.725067	1.1109	0.907905	0.695814	0.610632	0.785121	0.469648	0.649076	0.6537	0.895053	0.637721	0.807491	0.575318	0.667064	0.639567	0.91198	0.648655	0.804856	0.702492	0.460824	0.826421
chr3-130000000	11.9318755395258	0.554574	0.67874	0.536115	0.546414	0.626156	0.477191	0.639808	0.649019	0.512375	0.597909	0.541163	0.809747	0.701671	0.558899	0.929385	0.76062	0.585775	0.63949	0.712933	0.6777	0.568323	0.511497	0.660234	0.669196	0.63989	0.464463	0.651531	0.679617	0.656059	0.577762	0.577657	0.532925	0.599776	0.384732	0.559558
chr3-131000000	10.9927803992071	0.550184	0.518485	0.512851	0.46768	0.506401	0.492016	0.504071	0.56734	0.389014	0.405069	0.42195	0.449127	0.328601	0.625602	0.461268	0.306269	0.334326	0.381434	0.335953	0.420328	0.421201	0.618039	0.574543	0.556624	0.436803	0.293303	0.560499	0.568936	0.548677	0.446162	0.514754	0.465237	0.508585	0.391858	0.223023
chr3-132000000	10.9320124424679	0.522383	0.633473	0.475823	0.518421	0.599602	0.51133	0.565572	0.597171	0.460248	0.558931	0.536048	0.738409	0.44666	0.459973	0.62517	0.581424	0.484987	0.500214	0.393965	0.525921	0.492037	0.51462	0.614343	0.575902	0.599711	0.327391	0.618649	0.624485	0.602117	0.523481	0.55305	0.478482	0.58999	0.388476	0.298314
chr3-133000000	10.2324103889072	0.599872	0.649521	0.580878	0.580022	0.655004	0.715141	0.67905	0.724829	0.655247	0.6388	0.61941	0.563781	0.544703	0.833284	0.775429	0.734658	0.576848	0.556062	0.650291	0.576933	0.511389	0.824118	0.645438	0.701305	0.566963	0.532025	0.598964	0.646703	0.601337	0.710382	0.606525	0.628131	0.638269	0.433216	0.490202
chr3-134000000	7.85204150365478	0.623279	0.571441	0.56037	0.492271	0.479892	0.626201	0.505133	0.640691	0.533224	0.423887	0.424559	0.40962	0.390574	0.783999	0.387854	0.324467	0.321385	0.337489	0.260414	0.399654	0.409397	0.790861	0.578419	0.715482	0.408001	0.271254	0.554593	0.564077	0.507185	0.593805	0.538946	0.4597	0.513419	0.44275	0.236479
chr3-135000000	6.71187094353983	0.560677	0.538067	0.526838	0.484223	0.546748	0.473941	0.528869	0.532947	0.419431	0.456701	0.470706	0.543534	0.494707	0.612668	0.456086	0.477688	0.433376	0.459321	0.893194	0.479298	0.459115	0.620624	0.554434	0.560873	0.490814	0.320461	0.597581	0.571055	0.540488	0.525319	0.516887	0.468315	0.494246	0.408419	0.333908
chr3-136000000	4.83823224986497	0.547705	0.664241	0.50719	0.528686	0.632738	0.559087	0.603337	0.504267	0.531681	0.583554	0.579462	0.574694	0.573736	0.413009	0.843091	0.714958	0.505247	0.53931	1.13367	0.617824	0.511102	0.572914	0.637464	0.658466	0.609403	0.511297	0.605562	0.626263	0.58312	0.631308	0.535935	0.619117	0.582096	0.403047	0.566548
chr3-137000000	6.42455687980922	0.527796	0.45986	0.485704	0.456199	0.456018	0.464729	0.452205	0.472736	0.367263	0.367606	0.372244	0.366579	0.332635	0.471891	0.503718	0.317749	0.311832	0.39368	0.476186	0.385506	0.535605	0.464003	0.544982	0.501424	0.428414	0.277949	0.510203	0.508027	0.505809	0.427702	0.434449	0.440363	0.459959	0.398454	0.251429
chr3-138000000	11.5020561951327	0.647657	0.799837	0.666119	0.71706	0.802351	0.823773	0.814843	0.661943	0.82982	0.837751	0.861917	0.94899	0.891425	0.643999	0.923155	1.00165	0.786221	0.712343	1.09446	0.794931	0.635064	0.637415	0.695945	0.863117	0.747705	0.779818	0.655754	0.76214	0.736598	0.921699	0.702188	0.89043	0.772433	0.430885	0.761321
chr3-139000000	10.2846886117241	0.734128	0.71815	0.743499	0.691052	0.702041	0.749916	0.707058	0.720167	0.676043	0.690321	0.647033	0.615192	0.579995	0.875486	0.544297	0.616121	0.486205	0.489207	0.379521	0.579303	0.537871	0.923897	0.668565	0.856249	0.653293	0.420749	0.662497	0.795666	0.743265	0.739111	0.739522	0.601689	0.711007	0.423022	0.36211
chr3-140000000	12.1006658594373	0.718298	0.670664	0.70632	0.631906	0.64641	0.700279	0.694881	0.800586	0.61027	0.573859	0.586743	0.551451	0.407043	1.03702	0.444254	0.421415	0.369618	0.447671	0.359437	0.468227	0.535119	0.927942	0.649363	0.671925	0.583257	0.31724	0.670624	0.771726	0.719301	0.640691	0.682747	0.56746	0.676545	0.421625	0.226866
chr3-141000000	13.6664472576035	0.625095	0.875558	0.660758	0.748795	0.874273	0.763191	0.833702	0.601761	0.808203	0.83716	0.873603	1.19193	0.943378	0.421178	1.12647	1.19412	0.836566	0.84574	1.00155	0.912073	0.609454	0.576931	0.743716	0.881177	0.841942	0.798152	0.712558	0.80089	0.775372	0.87875	0.728602	0.956699	0.798889	0.412962	0.865204
chr3-142000000	7.67971142069399	0.61237	0.895949	0.633029	0.728085	0.802535	0.564901	0.790779	0.638516	0.722097	0.814326	0.770921	1.13661	0.876908	0.424859	1.15195	1.05091	0.866181	0.905926	0.990781	0.948273	0.62173	0.579283	0.745652	0.806625	0.855417	0.685212	0.727307	0.773431	0.771853	0.800198	0.669349	0.883433	0.758439	0.392882	0.69518
chr3-143000000	-5.96225583716283	0.697951	0.672217	0.626811	0.606672	0.591988	0.570109	0.680895	0.708259	0.517392	0.515401	0.505954	0.996424	0.456716	0.686089	0.48438	0.614448	0.469904	0.570535	0.350079	0.569437	0.674882	0.522595	0.661029	0.686978	0.616373	0.303424	0.743507	0.725388	0.743908	0.543483	0.632619	0.599176	0.636047	0.384087	0.391988
chr3-144000000	-14.3923003674848	0.624193	0.498549	0.514667	0.46949	0.484532	0.30026	0.509789	0.482368	0.362477	0.36961	0.359937	0.269797	0.18738	0.331307	0.384235	0.197585	0.191209	0.395085	0.162665	0.310324	1.06502	0.305626	0.632895	0.428995	0.518384	0.153507	0.611297	0.556688	0.658609	0.340575	0.455823	0.365328	0.562116	0.351757	0.17922
chr3-145000000	-13.9762872094618	0.594197	0.529133	0.526728	0.482462	0.490515	0.368311	0.513816	0.504022	0.369199	0.379315	0.385486	0.338378	0.205545	0.345396	0.380815	0.218044	0.210297	0.402697	0.183918	0.338885	0.977869	0.335312	0.673265	0.434348	0.51221	0.176247	0.609057	0.565093	0.664014	0.374362	0.473433	0.333612	0.563988	0.353674	0.265635
chr3-146000000	-12.2667329488867	0.604251	0.615532	0.500837	0.5062	0.5465	0.392264	0.539854	0.544873	0.42802	0.459775	0.46025	0.523774	0.332552	0.37712	0.453366	0.352444	0.333266	0.500953	0.337346	0.444625	0.890446	0.370866	0.692614	0.494822	0.578709	0.265996	0.63276	0.603048	0.673201	0.419823	0.500492	0.39681	0.596261	0.357492	0.268294
chr3-147000000	-13.3353579993054	0.651022	0.505159	0.511168	0.469983	0.486277	0.372008	0.504694	0.530162	0.39336	0.367829	0.387994	0.309717	0.204491	0.395969	0.363078	0.212888	0.200672	0.390009	0.168261	0.311775	0.995601	0.344162	0.68542	0.432599	0.505626	0.179391	0.610921	0.577924	0.658999	0.351682	0.471336	0.346698	0.578591	0.362445	0.191735
chr3-148000000	-8.48905287415168	0.624414	0.61082	0.603917	0.545446	0.591323	0.464882	0.585973	0.601648	0.488651	0.498931	0.525378	0.502869	0.319867	0.501392	0.587472	0.365084	0.32682	0.474461	0.296528	0.444091	0.792106	0.486452	0.711028	0.549374	0.595284	0.324063	0.63907	0.636227	0.690035	0.472115	0.543762	0.454672	0.625216	0.374482	0.305281
chr3-149000000	3.95492163013115	0.703942	0.694647	0.639059	0.60687	0.606942	0.709325	0.696025	0.881705	0.601944	0.576063	0.535058	0.775086	0.415194	0.997616	0.515491	0.530649	0.445389	0.511106	0.325708	0.501152	0.609982	0.712574	0.773302	0.704765	0.619267	0.290066	0.728777	0.780822	0.755947	0.597154	0.641966	0.603168	0.677769	0.396665	0.276299
chr3-150000000	9.90790254422623	0.65701	0.795552	0.737197	0.713252	0.784465	0.694912	0.764116	0.834579	0.66721	0.768486	0.734085	0.88934	0.891511	0.926614	0.78474	0.847013	0.823785	0.873418	1.44424	0.939628	0.602301	0.758432	0.798809	0.775963	0.772911	0.667975	0.739435	0.778955	0.782762	0.845287	0.698994	0.805412	0.722304	0.400573	0.621696
chr3-151000000	10.3942856437698	0.624683	0.830731	0.61565	0.634138	0.661936	0.512991	0.702647	0.757834	0.550485	0.643523	0.577087	1.51287	0.684374	0.60291	0.560728	0.842883	0.642134	0.772644	0.781274	0.806705	0.70575	0.505547	0.749542	0.732435	0.732386	0.311831	0.813737	0.745982	0.74926	0.568574	0.586117	0.628759	0.6768	0.370081	0.625954
chr3-152000000	4.92292273691688	0.607033	0.86949	0.658076	0.68688	0.756716	0.542968	0.749866	0.638074	0.61041	0.799815	0.724793	1.43147	0.862175	0.399977	0.916425	1.07117	0.686818	0.790536	2.09806	0.804311	0.726219	0.573391	0.7656	0.76865	0.856164	0.652028	0.751353	0.743281	0.750768	0.67237	0.589339	0.749187	0.72527	0.378601	0.849757
chr3-153000000	-5.32456728932297	0.628198	0.614474	0.551907	0.539218	0.539993	0.451267	0.645012	0.689177	0.455252	0.44606	0.436256	0.761064	0.303187	0.572771	0.458775	0.38434	0.305526	0.44138	0.231647	0.420176	0.689684	0.467302	0.652636	0.565878	0.549479	0.240615	0.71231	0.703972	0.725695	0.463211	0.560876	0.438671	0.604176	0.373963	0.271428
chr3-154000000	-6.39701351689855	0.613147	0.686847	0.565512	0.567434	0.609046	0.418106	0.653866	0.645653	0.510418	0.557194	0.53723	1.04057	0.437382	0.488605	0.596784	0.638037	0.404177	0.554089	0.401824	0.528126	0.743525	0.421935	0.691634	0.650168	0.664449	0.297204	0.708449	0.696201	0.731114	0.485868	0.540188	0.467869	0.643984	0.371352	0.444253
chr3-155000000	3.72427975912473	0.671484	0.756969	0.647784	0.655646	0.715442	0.641935	0.720915	0.75055	0.635397	0.625008	0.636899	0.830106	0.668775	0.824239	0.710998	0.663395	0.590492	0.669581	0.823042	0.712275	0.602055	0.646744	0.724144	0.715901	0.694651	0.460588	0.750318	0.766621	0.767326	0.708408	0.646457	0.661608	0.67734	0.39894	0.499765
chr3-156000000	3.45099641724856	0.630033	0.874113	0.756545	0.745389	0.940926	0.730018	0.762549	0.773854	0.65967	0.922062	0.918905	1.32663	0.920906	0.734161	0.671278	1.11359	0.867066	0.841396	0.698253	0.926343	0.606909	0.63011	0.769824	0.778193	0.916244	0.673924	0.728452	0.765379	0.81621	0.795139	0.72671	0.801381	0.790437	0.39449	0.760629
chr3-157000000	-3.45623205011213	0.64879	0.666995	0.618502	0.574549	0.66549	0.573038	0.671424	0.716431	0.486587	0.626026	0.56663	0.757733	0.416632	0.670685	0.572428	0.527379	0.429866	0.526714	0.487508	0.525063	0.619814	0.583629	0.680569	0.622568	0.671147	0.339255	0.718487	0.744484	0.736644	0.518004	0.590791	0.529668	0.648525	0.380803	0.307255
chr3-158000000	-11.2276014817979	0.673374	0.653274	0.607374	0.605376	0.591032	0.589632	0.653262	0.594062	0.533245	0.551139	0.544083	0.567698	0.507087	0.434649	0.77041	0.601541	0.413227	0.550434	0.4764	0.553593	0.680537	0.506545	0.699192	0.663338	0.622066	0.396468	0.721514	0.71823	0.710648	0.552952	0.572556	0.549424	0.637899	0.384528	0.363581
chr3-159000000	-13.2736417173001	0.708528	0.555082	0.619618	0.531066	0.541289	0.580558	0.605922	0.649702	0.486761	0.46109	0.463238	0.469665	0.302923	0.69788	0.408298	0.327933	0.321156	0.412554	0.183703	0.361304	0.754356	0.560569	0.666272	0.599338	0.507632	0.204339	0.655023	0.674075	0.655661	0.489573	0.569015	0.45855	0.598903	0.402073	0.191408
chr3-160000000	-12.1329079237116	0.69147	0.674515	0.642702	0.653378	0.680285	0.501175	0.713916	0.641462	0.567754	0.580015	0.63056	0.639196	0.591791	0.545791	0.820092	0.475541	0.561861	0.704739	1.00212	0.747047	0.659373	0.621709	0.758545	0.699186	0.653919	0.582531	0.740927	0.752575	0.76554	0.675938	0.604852	0.631274	0.640754	0.382674	0.428803
chr3-161000000	-13.5987787344915	0.642141	0.512373	0.52031	0.474951	0.488682	0.395047	0.525733	0.488974	0.363351	0.380623	0.374669	0.28442	0.210489	0.365931	0.39135	0.205956	0.198969	0.388782	0.158626	0.318005	1.02882	0.362651	0.675469	0.464794	0.502257	0.176897	0.641315	0.594444	0.6663	0.371368	0.495394	0.332004	0.566708	0.365107	0.17286
chr3-162000000	-11.5439304167316	0.527267	0.47796	0.441145	0.413	0.448866	0.288216	0.458144	0.434854	0.357698	0.342622	0.329269	0.249762	0.176886	0.306713	0.364433	0.183403	0.157232	0.367248	0.157992	0.289159	0.970558	0.304523	0.63322	0.387164	0.478365	0.16919	0.566858	0.51415	0.604318	0.334447	0.40918	0.27947	0.541461	0.347466	0.160053
chr3-163000000	-13.0894717046755	0.563803	0.548986	0.456084	0.498494	0.496442	0.341498	0.542108	0.488754	0.400895	0.387792	0.383081	0.347238	0.280124	0.318536	0.491906	0.279302	0.268486	0.485711	0.39703	0.424775	0.994555	0.349415	0.694585	0.438263	0.530917	0.25098	0.600222	0.56352	0.638308	0.437395	0.439537	0.308221	0.581042	0.348137	0.199181
chr3-164000000	-12.0609082063521	0.572319	0.527041	0.467952	0.450844	0.484166	0.331368	0.499799	0.482089	0.397063	0.361862	0.360873	0.347108	0.191754	0.329384	0.371777	0.216496	0.17537	0.404622	0.166667	0.323862	1.02915	0.31416	0.698195	0.414454	0.510063	0.15892	0.589347	0.541754	0.638854	0.347502	0.433548	0.314625	0.574724	0.343736	0.175323
chr3-165000000	-10.5988108879273	0.572165	0.55459	0.483683	0.480004	0.489793	0.327291	0.550486	0.502152	0.422847	0.387038	0.382792	0.404097	0.278042	0.316783	0.457635	0.253704	0.260892	0.471449	0.314852	0.409489	0.995544	0.327116	0.684848	0.475756	0.534512	0.258636	0.60406	0.569101	0.670809	0.396409	0.439151	0.328289	0.58185	0.348009	0.2099
chr3-166000000	-11.2024976474346	0.592946	0.525765	0.489322	0.458715	0.467457	0.315803	0.504872	0.463289	0.379784	0.365223	0.354859	0.32677	0.201081	0.322108	0.378356	0.208163	0.189497	0.402343	0.165223	0.314204	0.992435	0.306127	0.656988	0.427017	0.498422	0.165207	0.60979	0.564584	0.649006	0.351079	0.436199	0.303975	0.545911	0.355054	0.201692
chr3-167000000	-13.8213324379551	0.645238	0.639319	0.609849	0.602369	0.627672	0.510484	0.656115	0.634448	0.506979	0.524399	0.543485	0.671783	0.511967	0.50845	0.67658	0.525156	0.489134	0.647713	0.985566	0.605711	0.707234	0.520622	0.728002	0.605808	0.642834	0.413444	0.731905	0.712463	0.739409	0.510849	0.571655	0.516951	0.660307	0.367004	0.486641
chr3-168000000	-14.2469941574401	0.667014	0.57068	0.601901	0.529048	0.557593	0.384837	0.595908	0.596437	0.433901	0.450216	0.427141	0.476537	0.29966	0.482413	0.490336	0.258527	0.266279	0.466722	0.26887	0.417078	0.888589	0.398766	0.718704	0.556346	0.56469	0.21052	0.6732	0.659705	0.739139	0.432199	0.536082	0.46035	0.60112	0.360163	0.266224
chr3-169000000	-0.868162309705836	0.654911	0.748717	0.646648	0.666918	0.717413	0.643682	0.733978	0.773198	0.633715	0.669774	0.656645	0.887635	0.607192	0.787233	0.809181	0.619835	0.642729	0.720151	0.616722	0.716006	0.600469	0.663918	0.75225	0.692595	0.699325	0.530144	0.718637	0.758805	0.743675	0.707753	0.687494	0.73685	0.708792	0.394151	0.686927
chr3-170000000	12.5827722202112	0.60641	0.832601	0.655352	0.704128	0.864966	0.684415	0.776291	0.718128	0.645729	0.905002	0.834183	1.19704	0.72823	0.60644	0.813467	1.15748	0.661857	0.696304	0.505796	0.718185	0.60975	0.591248	0.75892	0.880481	0.903437	0.581085	0.71632	0.753379	0.746552	0.720421	0.685083	0.820588	0.760746	0.405409	0.993598
chr3-171000000	13.5716868771174	0.599578	0.94288	0.711713	0.699315	0.927148	0.645488	0.77552	0.662168	0.601849	1.0204	0.927162	1.0068	0.916815	0.419633	0.945027	1.40072	0.798624	0.777022	1.35072	0.892274	0.617311	0.811524	0.77378	0.799432	0.989578	0.67676	0.719511	0.758331	0.759817	0.750368	0.704466	0.869309	0.779821	0.396324	1.51094
chr3-172000000	1.05386161526862	0.636335	0.783519	0.628775	0.624093	0.718884	0.680322	0.689258	0.69397	0.541191	0.712556	0.650214	1.0712	0.494674	0.543138	0.831878	0.726205	0.444573	0.573302	0.398866	0.582834	0.676791	0.566952	0.753833	0.733661	0.744734	0.471475	0.75927	0.746155	0.730202	0.559529	0.604585	0.610634	0.715704	0.387352	0.686073
chr3-173000000	-15.0290661198864	0.64772	0.514891	0.567344	0.485338	0.506439	0.334041	0.524707	0.504836	0.370696	0.379969	0.39117	0.353771	0.227482	0.357248	0.386113	0.21627	0.202817	0.417327	0.178055	0.334894	1.06609	0.314909	0.690083	0.461571	0.5223	0.167516	0.634814	0.591366	0.691206	0.366282	0.493397	0.34032	0.589466	0.355286	0.294049
chr3-174000000	-13.8805247563446	0.633092	0.521591	0.491897	0.444661	0.482398	0.308235	0.50616	0.462085	0.361828	0.371492	0.372268	0.271473	0.191363	0.338465	0.381521	0.192834	0.190194	0.396351	0.164406	0.308717	1.05016	0.323118	0.647141	0.430697	0.507401	0.165631	0.621164	0.54567	0.642432	0.329023	0.462725	0.334448	0.564098	0.355005	0.237157
chr3-175000000	-13.3441262531202	0.619964	0.505727	0.485102	0.44661	0.457243	0.320605	0.49136	0.46964	0.378129	0.359322	0.349365	0.277061	0.194568	0.3315	0.366905	0.199161	0.179475	0.375788	0.158215	0.299543	1.07011	0.308925	0.646079	0.42345	0.496675	0.157039	0.591407	0.54105	0.646788	0.335922	0.430975	0.325601	0.537175	0.353425	0.249857
chr3-176000000	-9.11550798766925	0.635945	0.691263	0.601934	0.606485	0.611076	0.493548	0.683828	0.646105	0.513361	0.543206	0.52864	0.783302	0.561411	0.503195	0.685707	0.721702	0.476861	0.587128	1.44578	0.635129	0.706615	0.635069	0.707796	0.671467	0.63194	0.427028	0.732601	0.731946	0.739763	0.544532	0.588543	0.549373	0.64174	0.383048	0.604599
chr3-177000000	-8.40882525708933	0.643444	0.785778	0.602308	0.627027	0.694203	0.481132	0.691075	0.759674	0.573675	0.71722	0.646591	1.255	0.666388	0.600876	0.507137	0.830892	0.447133	0.535436	0.278653	0.659787	0.654933	0.519939	0.716412	0.707276	0.792217	0.28804	0.757921	0.738083	0.750747	0.561379	0.644404	0.644744	0.702972	0.388327	0.792156
chr3-178000000	-9.37141734722959	0.63951	0.640109	0.618715	0.581689	0.643105	0.489899	0.661409	0.653625	0.517406	0.560461	0.570857	0.781658	0.463581	0.517438	0.594019	0.584902	0.50687	0.61671	0.542244	0.584134	0.660516	0.553486	0.681423	0.65409	0.660838	0.389935	0.725788	0.703778	0.696777	0.545945	0.597738	0.646288	0.644503	0.381542	0.610622
chr3-179000000	-10.6588962798214	0.694417	0.661873	0.657104	0.602352	0.652669	0.556511	0.704587	0.669755	0.611025	0.550562	0.582688	0.657395	0.5793	0.64032	0.768964	0.513828	0.54191	0.658093	0.60623	0.664477	0.734581	0.574663	0.710426	0.698585	0.62481	0.487085	0.698579	0.729401	0.739349	0.681635	0.62881	0.690196	0.627981	0.394307	0.735222
chr3-180000000	-13.5174470985031	0.645431	0.557223	0.555923	0.527553	0.507762	0.417613	0.600543	0.548821	0.51545	0.417385	0.423655	0.513747	0.379401	0.438112	0.597107	0.357738	0.401674	0.551097	0.763334	0.486335	0.83083	0.448854	0.640954	0.532719	0.516857	0.391933	0.676926	0.663874	0.694062	0.497676	0.51364	0.477986	0.576783	0.375656	0.428753
chr3-181000000	-13.2278369481096	0.681802	0.54825	0.567131	0.524298	0.521228	0.498701	0.61052	0.647426	0.445016	0.426089	0.416204	0.470989	0.275516	0.621702	0.401152	0.294837	0.254903	0.39638	0.184766	0.370247	0.759415	0.520958	0.656714	0.609272	0.525393	0.186504	0.657078	0.686283	0.701952	0.444091	0.555644	0.44157	0.584153	0.384788	0.313906
chr3-182000000	-1.08176075141348	0.643203	0.818373	0.632162	0.678882	0.738961	0.596588	0.806993	0.734078	0.686704	0.717022	0.691469	0.959035	0.718217	0.645014	0.867611	0.893294	0.682787	0.736759	0.758969	0.778177	0.59598	0.626407	0.731359	0.759159	0.763952	0.517073	0.740402	0.774507	0.769156	0.736495	0.672126	0.801404	0.706845	0.395614	1.01708
chr3-183000000	14.1026989662694	0.643378	0.965435	0.724624	0.843581	1.03084	0.877779	0.955561	0.735878	1.08217	1.01453	1.11215	1.04196	0.985414	0.647082	1.28983	1.16449	1.14686	0.991861	0.875947	0.986678	0.587636	0.793284	0.78938	1.14832	0.885136	1.02963	0.625056	0.835773	0.806278	1.06642	0.808839	1.08889	0.924829	0.448168	1.16483
chr3-184000000	17.237891207041	0.685239	0.824564	0.732965	0.821509	0.878526	1.03205	0.889539	1.13058	1.05966	0.801296	0.902252	0.744836	0.710096	1.25671	0.867766	0.801874	0.774659	0.705406	0.559468	0.725895	0.607767	0.967493	0.790013	0.924405	0.723299	0.74161	0.678068	0.830746	0.788703	0.992711	0.754335	0.93644	0.84287	0.449033	0.752768
chr3-185000000	15.643099871886	0.680096	0.910624	0.771866	0.771846	0.8218	0.850377	0.883847	0.860626	0.845299	0.859934	0.841568	0.916993	0.873843	0.907851	0.95356	1.02717	0.895558	0.880494	1.31948	0.921261	0.604977	0.948275	0.752994	0.901866	0.778066	0.843423	0.706502	0.803613	0.769175	0.969776	0.729912	0.928401	0.782131	0.428428	1.22144
chr3-186000000	3.35428248602157	0.6905	0.888482	0.763005	0.777907	0.891806	0.803453	0.818638	0.902018	0.796407	0.920892	0.929316	0.856014	0.980571	1.06478	0.922673	1.14233	0.886049	0.82496	0.767143	0.898588	0.618171	0.860326	0.749294	0.960768	0.882822	0.931118	0.671084	0.80471	0.801337	0.949731	0.78858	0.897614	0.770483	0.432976	1.28242
chr3-187000000	-11.4626501908575	0.739272	0.692069	0.712537	0.61006	0.642492	0.722758	0.686565	0.857596	0.548721	0.610917	0.566868	0.64938	0.486656	0.975587	0.428751	0.429873	0.438006	0.486698	0.247641	0.532099	0.562906	0.781155	0.714365	0.774456	0.612845	0.304624	0.694214	0.778833	0.737443	0.650216	0.677473	0.546379	0.653602	0.414991	0.367198
chr3-188000000	-14.7330254633217	0.704643	0.500225	0.548052	0.487059	0.471569	0.440945	0.507241	0.504562	0.354977	0.37464	0.389925	0.336449	0.24386	0.378278	0.378604	0.221549	0.23861	0.355479	0.161938	0.315791	0.907875	0.407239	0.686644	0.488693	0.4627	0.185888	0.632345	0.611854	0.648264	0.413146	0.532372	0.37548	0.559595	0.389959	0.244687
chr3-189000000	-14.4396271010489	0.676297	0.518115	0.516443	0.47307	0.477048	0.379667	0.501952	0.482185	0.340289	0.384634	0.375064	0.31156	0.237897	0.347457	0.421919	0.261475	0.231177	0.397812	0.178996	0.317268	1.06864	0.350631	0.705264	0.461057	0.491078	0.184425	0.605401	0.573574	0.640323	0.338297	0.509289	0.489211	0.568273	0.376931	0.250893
chr3-190000000	-13.4569679531934	0.658536	0.511161	0.526813	0.474206	0.479871	0.388546	0.521074	0.497004	0.378243	0.372773	0.386301	0.322602	0.212603	0.354611	0.390146	0.229555	0.22478	0.399116	0.170138	0.321622	1.04998	0.326046	0.681199	0.461765	0.497225	0.170566	0.615036	0.583509	0.670169	0.379729	0.494627	0.383621	0.575432	0.368387	0.284264
chr3-191000000	-15.7243350940637	0.627353	0.564313	0.533997	0.52234	0.520588	0.401632	0.59039	0.585627	0.423628	0.447574	0.429184	0.444378	0.358969	0.409883	0.653374	0.394725	0.370984	0.513144	0.624153	0.477693	0.905401	0.456713	0.664426	0.535105	0.534241	0.32404	0.676353	0.632972	0.68916	0.460032	0.502726	0.450312	0.597794	0.368734	0.392681
chr3-192000000	-14.0355044196341	0.679515	0.540916	0.610007	0.50359	0.518849	0.498241	0.561741	0.551688	0.402797	0.419098	0.412233	0.394413	0.260528	0.476868	0.406251	0.251698	0.248102	0.391775	0.182127	0.323007	0.799533	0.448022	0.643538	0.565453	0.507007	0.195546	0.643047	0.638502	0.667912	0.399762	0.538321	0.423945	0.579373	0.388438	0.266163
chr3-193000000	-4.17358700185831	0.625825	0.87683	0.764933	0.835989	1.15872	0.695995	0.959821	0.708434	0.888684	1.13723	1.21031	1.4352	0.980975	0.593939	0.70043	1.38657	0.850257	0.752125	0.498989	0.888734	0.609112	0.585568	0.801768	1.01955	1.1315	0.58902	0.64801	0.819715	0.839992	0.965745	0.84087	0.999274	0.860888	0.427618	1.26613
chr3-194000000	9.07659707531146	0.689622	0.840692	0.820965	0.862759	0.987433	0.978702	0.959104	1.01882	1.16861	1.03633	1.13767	0.898406	0.942907	1.15623	0.842954	1.1596	0.964306	0.777276	0.765287	0.830255	0.650333	0.887881	0.817659	1.0611	0.874924	0.755097	0.6232	0.827022	0.790489	1.03046	0.84183	1.0637	0.878247	0.465603	1.01138
chr3-195000000	17.1891622689503	0.584911	0.912674	0.765703	0.900731	0.957636	0.836434	0.997041	0.681372	1.13761	0.984376	1.13511	0.959981	1.0532	0.630601	1.04555	1.19474	1.07902	0.866901	1.02081	0.942965	0.542395	0.811227	0.790749	1.03702	0.859442	1.33407	0.579015	0.765654	0.759308	1.1223	0.73618	1.17392	0.813148	0.467146	1.39768
chr3-196000000	18.574478381523	0.627969	0.910188	0.752525	0.839778	1.01966	0.793826	1.04948	0.578782	1.17541	0.958814	1.09675	0.841935	1.27306	0.396883	1.38004	1.14526	1.22702	1.10937	1.99462	1.24916	0.635501	0.767265	0.841537	0.962311	0.892131	1.42062	0.67081	0.800116	0.823203	1.28917	0.757252	1.25035	0.856537	0.429716	1.45286
chr3-197000000	18.8375550661069	0.549162	0.745318	0.636499	0.700972	0.806643	0.709101	0.814117	0.704335	0.883123	0.8222	0.902731	0.887151	0.843924	0.655715	0.956524	0.963679	0.978769	0.836868	0.781645	0.879342	0.531919	0.615537	0.670582	0.830246	0.744928	0.809488	0.556115	0.689329	0.671717	0.943019	0.666748	0.995225	0.729607	0.42888	1.0889
chr4-0	8.43058560943437	0.718299	0.759786	0.749999	0.913564	0.844427	0.778943	0.97753	0.631011	1.30367	0.735519	1.00404	0.501789	0.852636	0.582694	1.04246	0.654223	0.991144	0.836483	1.07123	0.835931	1.02151	0.610472	0.678647	1.0238	0.646859	1.52858	0.573031	0.766981	0.792489	1.21145	0.712427	0.9931	0.826607	0.476007	1.04754
chr4-1000000	15.7172981363136	0.690694	0.920721	0.938291	1.1483	1.15957	1.227	1.45789	0.900979	1.88787	0.962053	1.48335	0.749618	1.12586	0.899205	1.19465	1.0876	1.22917	0.947042	1.70165	1.10125	0.610211	1.17562	0.793114	1.4802	0.718089	1.96604	0.516931	0.852301	0.853085	1.67733	0.884088	1.57766	1.00876	0.515657	0.905518
chr4-2000000	16.5876788297314	0.713872	0.96956	0.865502	1.07217	1.07673	0.908521	1.1228	0.656564	1.54802	0.944272	1.28596	0.759518	1.00042	0.598279	1.26761	1.19405	1.21514	0.963014	1.94357	0.998041	0.578144	1.17905	0.797573	1.1491	0.763724	1.62227	0.587661	0.881623	0.847975	1.40934	0.906407	1.36824	0.966019	0.491295	1.03667
chr4-3000000	16.7011226750636	0.757097	0.73658	0.813296	0.817949	0.768507	1.05734	0.952073	1.19296	1.29353	0.73838	0.88591	0.511321	0.552866	1.3659	0.685857	0.619323	0.640899	0.526195	0.357334	0.507935	0.577007	1.43722	0.629085	1.09067	0.577169	0.689834	0.551218	0.787722	0.718154	1.04584	0.78445	1.01039	0.772654	0.51658	0.538612
chr4-4000000	13.9112226049607	0.710996	0.688252	0.647682	0.703128	0.743539	0.87952	0.738701	0.964669	0.84346	0.714876	0.761274	0.596053	0.579004	1.18119	0.64857	0.678101	0.65506	0.599228	0.406827	0.588073	0.558347	1.06496	0.600877	0.775529	0.61194	0.542618	0.640416	0.789906	0.694265	0.82597	0.706839	0.736931	0.73377	0.457646	0.492807
chr4-5000000	11.925156557132	0.765963	0.633699	0.678843	0.621696	0.629611	0.733993	0.567432	0.754967	0.620659	0.57678	0.599195	0.505751	0.424915	0.876848	0.417013	0.498175	0.395343	0.398408	0.205211	0.393115	0.550423	0.906841	0.550598	0.891299	0.566472	0.323095	0.650236	0.701045	0.635528	0.619456	0.652458	0.503576	0.665386	0.448741	0.318558
chr4-6000000	14.1690945128851	0.757715	0.91992	0.912129	0.947235	1.00584	1.20398	0.953395	0.839867	1.21686	0.949217	1.20714	0.700287	1.0604	0.964197	0.820085	1.06506	1.07909	0.828887	1.19026	0.908417	0.595141	1.34527	0.732996	1.17495	0.757958	0.946281	0.596227	0.829417	0.76851	1.17904	0.885271	1.11681	0.945114	0.498609	0.916077
chr4-7000000	15.8879528040761	0.82024	0.779712	0.863505	0.835755	0.779962	1.04527	0.785794	1.1762	1.08073	0.74029	0.892284	0.496073	0.596043	1.45911	0.537659	0.57412	0.604606	0.487053	0.36979	0.498968	0.609815	1.44622	0.639289	0.95309	0.593271	0.559492	0.598177	0.756132	0.698928	0.900575	0.785885	0.848147	0.799812	0.516283	0.442435
chr4-8000000	16.6147735805648	0.757655	0.788622	0.868257	0.789043	0.886363	1.07848	0.747974	1.03171	1.08534	0.912017	1.07231	0.507323	0.601593	1.17762	0.422972	0.617515	0.61675	0.457918	0.276687	0.485606	0.520178	1.38541	0.606567	1.01564	0.642575	0.593009	0.516997	0.707649	0.652178	0.907713	0.745221	0.7874	0.859727	0.518414	0.51185
chr4-9000000	7.00147083045968	0.452892	0.343013	0.348782	0.311808	0.363922	0.44572	0.346957	0.427634	0.351333	0.311607	0.343839	0.268898	0.241051	0.58506	0.220138	0.244555	0.250683	0.225384	0.0968452	0.237525	0.276633	0.519832	0.293917	0.368242	0.300991	0.167819	0.364447	0.47777	0.369851	0.386312	0.326097	0.308239	0.336857	0.432163	0.162578
chr4-10000000	-1.03127716713999	0.696436	0.709094	0.733695	0.731194	0.735912	0.802188	0.737599	0.727054	0.682116	0.734925	0.76582	0.852775	1.07834	0.692395	0.750022	1.12826	0.785132	0.677594	0.53787	0.760789	0.732623	0.642599	0.639884	0.788346	0.719155	0.697498	0.699349	0.783353	0.767416	0.760919	0.760669	0.714297	0.734985	0.426932	0.80258
chr4-11000000	-8.2682336278541	0.690474	0.476187	0.556688	0.468907	0.451957	0.360928	0.448386	0.449211	0.3225	0.352777	0.3616	0.238438	0.241728	0.336237	0.389994	0.209319	0.218584	0.365601	0.149982	0.290057	0.992026	0.33619	0.536639	0.429779	0.450087	0.169864	0.606184	0.55549	0.602139	0.34742	0.502748	0.317774	0.531223	0.389819	0.220182
chr4-12000000	-7.89108883065066	0.680941	0.509288	0.519228	0.484788	0.47191	0.384688	0.488152	0.479655	0.359073	0.371091	0.378635	0.274861	0.214902	0.37031	0.401291	0.211141	0.194249	0.37494	0.164206	0.304855	0.97539	0.343514	0.572954	0.447433	0.485701	0.170777	0.62329	0.585777	0.636477	0.334046	0.495634	0.289952	0.55893	0.372947	0.247703
chr4-13000000	-5.28898103093977	0.701407	0.649926	0.625018	0.612712	0.581922	0.542381	0.637399	0.646107	0.492688	0.534757	0.543377	0.4833	0.437409	0.545464	0.657331	0.421323	0.47002	0.554794	0.449849	0.525866	0.804296	0.549313	0.62084	0.628259	0.574327	0.367084	0.662885	0.720883	0.714164	0.56144	0.616723	0.496164	0.668047	0.398207	0.465189
chr4-14000000	-5.21996225514976	0.723151	0.541591	0.563961	0.507876	0.489783	0.395387	0.537429	0.525199	0.375502	0.429057	0.400463	0.392707	0.293798	0.435252	0.415521	0.3213	0.276517	0.392522	0.177914	0.335201	0.949789	0.391294	0.57086	0.51895	0.490908	0.180172	0.652663	0.613162	0.646938	0.410555	0.546716	0.358625	0.566574	0.388842	0.245376
chr4-15000000	0.469164010224791	0.691242	0.702035	0.638788	0.635915	0.668637	0.643474	0.68953	0.786244	0.555651	0.619999	0.617429	0.805095	0.585287	0.797383	0.606017	0.539081	0.588457	0.640997	0.52274	0.673191	0.622511	0.66513	0.644609	0.715201	0.626767	0.436295	0.719505	0.758569	0.724047	0.67791	0.684873	0.623116	0.658754	0.402412	0.49182
chr4-16000000	4.15206519392028	0.710567	0.631583	0.611683	0.589816	0.572098	0.590091	0.632164	0.757936	0.514951	0.494054	0.504001	0.533315	0.393406	0.848126	0.520056	0.355427	0.353709	0.440731	0.354134	0.471854	0.549032	0.789772	0.616926	0.638033	0.548624	0.314006	0.681297	0.749141	0.698359	0.577833	0.63647	0.51273	0.626267	0.405904	0.273324
chr4-17000000	2.73097399688361	0.707587	0.695719	0.613994	0.654227	0.623867	0.618516	0.724061	0.739486	0.610074	0.571492	0.598625	0.619837	0.530622	0.762872	0.862075	0.520958	0.547483	0.625077	0.731273	0.637162	0.596736	0.760742	0.630898	0.712995	0.600833	0.585253	0.704445	0.778865	0.738268	0.707508	0.674501	0.579261	0.663324	0.407891	0.500379
chr4-18000000	-4.84036793869328	0.67014	0.54051	0.556888	0.521969	0.523768	0.394075	0.542983	0.535678	0.396319	0.426959	0.44555	0.425051	0.284728	0.413586	0.402514	0.282974	0.308909	0.456046	0.315766	0.380931	0.914719	0.402863	0.59923	0.49988	0.530263	0.214834	0.657622	0.626344	0.67799	0.408266	0.524382	0.383835	0.61268	0.376609	0.327671
chr4-19000000	-10.7327994679735	0.64579	0.480103	0.490706	0.448882	0.452747	0.311255	0.462504	0.457011	0.312536	0.348879	0.366034	0.243361	0.194172	0.338372	0.366614	0.205076	0.194699	0.372241	0.150447	0.299923	1.03981	0.331176	0.568267	0.399838	0.468102	0.155819	0.607295	0.545529	0.629354	0.309798	0.453005	0.276714	0.539219	0.364087	0.28885
chr4-20000000	-7.51368696962411	0.674715	0.557731	0.574468	0.509757	0.529067	0.404706	0.540047	0.518089	0.382814	0.406831	0.414965	0.422439	0.301637	0.382101	0.555627	0.298432	0.289392	0.464864	0.245235	0.410086	0.89647	0.396409	0.612962	0.552869	0.530064	0.235679	0.654357	0.628374	0.690578	0.395287	0.520594	0.34499	0.584217	0.371393	0.381201
chr4-21000000	-7.8633954200404	0.711847	0.514775	0.521447	0.481973	0.456572	0.370571	0.470342	0.468675	0.321846	0.357815	0.372219	0.249172	0.207862	0.346666	0.369884	0.199992	0.203882	0.369226	0.155787	0.300227	1.03498	0.34752	0.550996	0.442957	0.462722	0.160969	0.630485	0.556752	0.617249	0.292218	0.498654	0.28276	0.56384	0.376066	0.245833
chr4-22000000	-5.94424037828166	0.696405	0.483206	0.507443	0.507949	0.472463	0.39418	0.485942	0.507875	0.354899	0.37638	0.390965	0.343791	0.242965	0.42686	0.377927	0.233154	0.220319	0.3726	0.170653	0.323976	0.849239	0.436881	0.556515	0.467902	0.457627	0.187912	0.611389	0.593782	0.634284	0.378425	0.504099	0.315507	0.536396	0.385435	0.231929
chr4-23000000	-2.16796569539932	0.684078	0.61774	0.524765	0.548723	0.528839	0.430979	0.582858	0.598872	0.387982	0.456261	0.437173	0.384927	0.306097	0.459347	0.696087	0.335957	0.252711	0.413246	0.403521	0.394336	0.856611	0.544383	0.645192	0.559045	0.553734	0.311818	0.660142	0.684579	0.697659	0.423834	0.554134	0.354994	0.607723	0.373404	0.330957
chr4-24000000	7.22129572290863	0.755716	0.663729	0.637217	0.630045	0.589229	0.643992	0.708382	0.79247	0.567003	0.514912	0.529677	0.569778	0.464773	1.05374	0.628503	0.454132	0.406214	0.498432	0.898185	0.502592	0.576564	0.929005	0.631569	0.714882	0.553504	0.381691	0.705431	0.802987	0.755607	0.669256	0.670734	0.529521	0.630934	0.416789	0.316851
chr4-25000000	11.9488189344252	0.727048	0.777165	0.643686	0.714445	0.692585	0.734059	0.773734	0.91745	0.793619	0.6335	0.674141	0.662668	0.606891	1.15968	0.848855	0.668877	0.626714	0.666799	0.484361	0.652931	0.606264	0.912916	0.656353	0.84167	0.623227	0.589715	0.690054	0.814995	0.752636	0.834502	0.731994	0.779847	0.712077	0.432331	0.524603
chr4-26000000	7.54066565383801	0.664223	0.721357	0.629269	0.683826	0.660304	0.612481	0.696301	0.826991	0.616261	0.667008	0.632951	0.769099	0.508656	0.829011	0.669154	0.715064	0.561381	0.624983	0.633854	0.607726	0.629816	0.757228	0.637602	0.671453	0.686044	0.428713	0.728934	0.733175	0.707232	0.647049	0.671267	0.662177	0.68693	0.402626	0.702889
chr4-27000000	-2.60489613814322	0.692782	0.554582	0.555276	0.516551	0.523416	0.436332	0.552267	0.561081	0.406126	0.446658	0.441362	0.498134	0.298098	0.461541	0.443529	0.344629	0.27566	0.436195	0.21879	0.385872	0.833384	0.461664	0.593994	0.586749	0.555743	0.203055	0.667837	0.649024	0.691633	0.438443	0.548906	0.377112	0.597009	0.374831	0.260021
chr4-28000000	-9.79347777778535	0.65675	0.54211	0.494565	0.477879	0.485526	0.314075	0.487982	0.487936	0.350209	0.373148	0.37535	0.267093	0.194013	0.340575	0.389115	0.204486	0.179177	0.396616	0.166523	0.31843	1.06299	0.349462	0.600759	0.41496	0.518085	0.165817	0.63196	0.578335	0.667914	0.30925	0.450039	0.264192	0.588053	0.35521	0.240034
chr4-29000000	-9.81285852961393	0.587122	0.504987	0.446712	0.446103	0.467597	0.288294	0.456668	0.467836	0.357818	0.355865	0.350818	0.270369	0.184051	0.328506	0.372266	0.191289	0.166696	0.391927	0.153427	0.299075	1.01491	0.330241	0.612283	0.373129	0.508212	0.151909	0.569986	0.501556	0.597291	0.296623	0.439761	0.280783	0.558298	0.343486	0.219899
chr4-30000000	-9.1064007086377	0.626179	0.487976	0.49989	0.452392	0.465641	0.320377	0.449375	0.465255	0.329857	0.349414	0.361383	0.270376	0.199852	0.333244	0.38102	0.197367	0.181891	0.384122	0.155157	0.313764	1.03137	0.358563	0.608825	0.393329	0.494283	0.159158	0.577927	0.533387	0.627347	0.289734	0.454979	0.31336	0.56749	0.35422	0.223533
chr4-31000000	-4.85033954311011	0.614683	0.530939	0.549831	0.46397	0.478758	0.332205	0.486515	0.496372	0.348772	0.375636	0.371903	0.398401	0.247384	0.359101	0.388398	0.235566	0.244403	0.435152	0.19656	0.368487	0.972559	0.358439	0.604756	0.415302	0.512869	0.192217	0.612811	0.552366	0.646534	0.355634	0.470126	0.288834	0.572974	0.345226	0.269864
chr4-32000000	-5.67367651291922	0.616329	0.566863	0.520376	0.521044	0.503874	0.312143	0.517932	0.515119	0.390145	0.413096	0.39194	0.316589	0.246709	0.338378	0.563159	0.266781	0.225021	0.444499	0.429437	0.374623	0.948937	0.403143	0.628965	0.478616	0.550869	0.302819	0.633912	0.576885	0.664117	0.356111	0.443885	0.285206	0.601043	0.344763	0.317432
chr4-33000000	-3.92288567013452	0.59907	0.527696	0.493582	0.472412	0.480801	0.318478	0.476412	0.503861	0.345476	0.367495	0.365777	0.364216	0.226019	0.348344	0.444307	0.234974	0.202134	0.405366	0.241265	0.334719	1.01969	0.360465	0.611366	0.40751	0.508851	0.188026	0.575456	0.562088	0.645918	0.337805	0.452245	0.291731	0.5723	0.348583	0.241645
chr4-34000000	-4.77328094859605	0.528902	0.520425	0.440794	0.452508	0.467286	0.288237	0.45535	0.481933	0.33345	0.363308	0.360518	0.306146	0.189679	0.325571	0.423037	0.210743	0.189029	0.394265	0.254179	0.334082	0.914507	0.341244	0.606069	0.38319	0.512122	0.225957	0.569782	0.519104	0.590916	0.314198	0.412569	0.27121	0.554154	0.342684	0.223208
chr4-35000000	-6.43838693908015	0.602032	0.4969	0.474362	0.45043	0.469688	0.302176	0.453012	0.455497	0.341831	0.359982	0.353486	0.264102	0.189619	0.323488	0.356094	0.197841	0.162763	0.376937	0.154344	0.307626	0.998637	0.342752	0.591972	0.378835	0.504619	0.157079	0.592377	0.518776	0.615988	0.31811	0.434073	0.311521	0.549165	0.349677	0.22255
chr4-36000000	-2.99996370185261	0.626992	0.532592	0.52216	0.484699	0.517874	0.358768	0.527475	0.541124	0.375087	0.411963	0.399238	0.471165	0.246733	0.407151	0.41765	0.283361	0.240463	0.414348	0.215459	0.356366	0.852451	0.413964	0.585692	0.460969	0.520435	0.194131	0.653599	0.59508	0.653064	0.348774	0.511711	0.445454	0.565083	0.364564	0.251956
chr4-37000000	8.00149220415604	0.692685	0.635633	0.63846	0.579125	0.599828	0.582255	0.659487	0.768017	0.537894	0.561184	0.578346	0.621405	0.416894	0.861361	0.539577	0.442982	0.430817	0.525158	0.299752	0.48586	0.632758	0.697078	0.614196	0.688862	0.581874	0.3534	0.683093	0.731508	0.727912	0.534896	0.63851	0.557716	0.648089	0.401742	0.460275
chr4-38000000	15.0897867534381	0.658841	0.883048	0.697041	0.715583	0.81172	0.760379	0.724061	0.811607	0.666359	0.838813	0.836612	1.23954	0.828374	0.793604	0.698817	1.04794	0.71605	0.690078	0.617875	0.770713	0.756273	0.64563	0.689394	0.734814	0.814486	0.516802	0.727672	0.755861	0.743023	0.692953	0.773148	0.794938	0.785809	0.420811	1.02376
chr4-39000000	17.1948032806791	0.671716	0.836306	0.60353	0.72011	0.832026	0.607021	0.782413	0.59122	0.750127	0.781532	0.798104	0.773758	0.708504	0.475428	1.19871	0.7303	0.697982	0.798896	1.34414	0.880074	0.551429	0.737721	0.695981	0.733845	0.755337	0.920927	0.701079	0.745708	0.718796	0.873579	0.635478	0.845366	0.7191	0.408907	0.894326
chr4-40000000	13.7716420667928	0.670196	0.908473	0.6337	0.683876	0.830355	0.786967	0.6989	0.921811	0.710074	0.853952	0.808415	0.940874	0.831631	1.07584	0.596365	0.851015	0.724128	0.688257	0.56183	0.819611	0.559199	0.770965	0.655986	0.770441	0.80886	0.464102	0.662337	0.74495	0.691448	0.768788	0.730841	0.843861	0.750688	0.430843	0.757662
chr4-41000000	9.29356431816153	0.744992	0.665154	0.621071	0.599036	0.592937	0.611035	0.630384	0.769366	0.581192	0.519166	0.515873	0.609482	0.388084	0.886411	0.46736	0.374561	0.388605	0.48489	0.319497	0.476369	0.54357	0.787707	0.654626	0.623445	0.556606	0.292052	0.6819	0.755256	0.708268	0.578263	0.623273	0.515054	0.632832	0.407671	0.283708
chr4-42000000	1.42652281412283	0.68302	0.599458	0.564194	0.531283	0.530757	0.490607	0.565143	0.674414	0.428651	0.454371	0.443645	0.511352	0.2975	0.648356	0.521412	0.28414	0.282977	0.408367	0.241754	0.401167	0.638343	0.60905	0.586891	0.520819	0.512242	0.257523	0.664054	0.670474	0.672313	0.456094	0.558065	0.474314	0.589023	0.39212	0.248951
chr4-43000000	-9.99661338922579	0.602685	0.474786	0.475998	0.436261	0.449372	0.300481	0.446744	0.44646	0.325353	0.344396	0.347045	0.24878	0.196345	0.316395	0.352857	0.194849	0.163826	0.353196	0.152667	0.294272	0.977751	0.322789	0.541869	0.381384	0.459915	0.157708	0.57625	0.530826	0.602127	0.306733	0.426036	0.296324	0.533754	0.358538	0.220836
chr4-44000000	-10.5604811362044	0.638253	0.549055	0.526584	0.480816	0.498781	0.355972	0.488991	0.495568	0.373352	0.392052	0.398992	0.371759	0.27459	0.348125	0.450134	0.242456	0.278693	0.457023	0.308479	0.410421	0.90263	0.377807	0.592688	0.443569	0.509975	0.249461	0.613526	0.575289	0.652156	0.359061	0.489881	0.332743	0.565434	0.360843	0.296622
chr4-45000000	-8.85312110282141	0.582804	0.511304	0.47365	0.452328	0.468379	0.300689	0.461555	0.460613	0.333691	0.359395	0.360361	0.279619	0.189783	0.330151	0.357659	0.193337	0.179946	0.36747	0.159957	0.305773	0.996113	0.315672	0.579301	0.404353	0.504217	0.161177	0.602987	0.534146	0.624815	0.308166	0.43954	0.291183	0.542518	0.352775	0.242684
chr4-46000000	-7.12151099692759	0.615615	0.522707	0.525392	0.452031	0.475792	0.337871	0.481329	0.479674	0.332114	0.376571	0.363753	0.352078	0.224742	0.329588	0.366055	0.219935	0.205755	0.385527	0.171315	0.336463	0.92473	0.346148	0.577173	0.46954	0.497619	0.159971	0.615538	0.553517	0.650766	0.317539	0.461638	0.297072	0.548293	0.357755	0.293076
chr4-47000000	1.18331128577003	0.680854	0.595826	0.608155	0.541951	0.575825	0.527508	0.602849	0.66488	0.466367	0.46518	0.477826	0.60602	0.311174	0.658168	0.531492	0.313479	0.349014	0.493601	0.249406	0.43485	0.675787	0.536983	0.627655	0.55133	0.555199	0.256531	0.678477	0.680024	0.707372	0.445609	0.572397	0.467955	0.625474	0.373692	0.385076
chr4-48000000	9.53734506643866	0.61113	0.790491	0.644159	0.668221	0.742223	0.655663	0.743072	0.670367	0.650408	0.783585	0.739882	0.831252	0.766399	0.536928	1.05441	1.07916	0.763477	0.835579	1.25362	0.818572	0.601567	0.702552	0.683019	0.762642	0.79863	0.649363	0.750792	0.729535	0.741063	0.702099	0.645526	0.805749	0.717457	0.392708	1.23644
chr4-49000000	10.690470122859	0.283862	0.224266	0.200774	0.209663	0.214997	0.213618	0.144466	0.167561	0.148089	0.193028	0.205109	0.132663	0.194149	0.201588	0.23773	0.220566	0.237277	0.215313	0.111874	0.181229	0.27399	0.215831	0.203115	0.167364	0.204203	0.17833	0.258907	0.307823	0.198269	0.142764	0.217792	0.118245	0.225059	0.217989	0.472654
chr4-52000000	3.18712999364946	0.21885	0.202871	0.202051	0.217516	0.200901	0.193025	0.21552	0.219623	0.178347	0.170191	0.18583	0.185396	0.157671	0.231611	0.2866	0.156521	0.145248	0.171615	0.197822	0.180199	0.176871	0.244071	0.196718	0.212432	0.184771	0.166487	0.220072	0.255128	0.239053	0.195819	0.205754	0.164145	0.209668	0.136621	0.160343
chr4-53000000	9.86233619292749	0.658442	0.609318	0.587046	0.605974	0.573981	0.513269	0.644644	0.645008	0.503702	0.504093	0.537259	0.488267	0.410702	0.71198	0.55713	0.44094	0.38569	0.484875	0.352672	0.505584	0.512379	0.722817	0.5689	0.624357	0.545858	0.39728	0.676932	0.750339	0.685208	0.624559	0.606744	0.49677	0.593906	0.407463	0.342084
chr4-54000000	13.8929007917095	0.653769	0.63737	0.596776	0.617652	0.619337	0.530839	0.654342	0.756194	0.53201	0.582386	0.574619	0.610457	0.472848	0.832457	0.749581	0.515029	0.513299	0.590337	0.664266	0.580924	0.57262	0.784002	0.605677	0.614935	0.584175	0.408572	0.685067	0.729013	0.683002	0.564279	0.604719	0.56458	0.62272	0.400762	0.441431
chr4-55000000	14.8491026629447	0.719023	0.74634	0.6393	0.629264	0.645106	0.705668	0.731443	0.79346	0.596602	0.610227	0.602427	0.771255	0.390105	0.956854	0.435199	0.587069	0.405331	0.470312	0.235245	0.456671	0.586034	0.723591	0.613674	0.738996	0.66619	0.283775	0.716414	0.801298	0.753673	0.630963	0.669816	0.557091	0.677807	0.41189	0.437031
chr4-56000000	16.1834862184692	0.649447	0.742377	0.637462	0.680987	0.814051	0.600015	0.739103	0.7117	0.690026	0.745476	0.770111	1.09328	0.790877	0.667623	1.01189	0.831197	0.827351	0.875786	1.00689	0.854469	0.629884	0.604818	0.682812	0.755913	0.785668	0.739257	0.721283	0.766535	0.774023	0.758342	0.664354	0.792866	0.707814	0.391752	0.87826
chr4-57000000	12.2496364639575	0.724712	0.749435	0.662018	0.683585	0.741272	0.670899	0.75923	0.867457	0.728029	0.636913	0.705275	0.696741	0.731226	1.09119	0.967024	0.628752	0.811818	0.809259	1.13792	0.814572	0.574339	0.846699	0.665489	0.818927	0.645977	0.706716	0.69936	0.788262	0.731308	0.860733	0.667562	0.758237	0.669838	0.420339	0.657196
chr4-58000000	1.12726097746237	0.668129	0.496208	0.565375	0.481414	0.482108	0.427738	0.498839	0.497542	0.344155	0.375286	0.394081	0.329053	0.236805	0.396256	0.37853	0.218435	0.21931	0.344914	0.159234	0.312647	0.738744	0.457433	0.557373	0.466523	0.479878	0.169166	0.611137	0.602929	0.632242	0.369207	0.496698	0.300731	0.539724	0.382207	0.232464
chr4-59000000	-7.7771780557379	0.558822	0.469837	0.418094	0.418253	0.438142	0.282984	0.43153	0.428103	0.316818	0.326983	0.323565	0.238292	0.172117	0.289678	0.348683	0.179432	0.152135	0.363456	0.145306	0.285552	0.920628	0.328877	0.553684	0.373817	0.469679	0.139919	0.55059	0.480744	0.568775	0.302564	0.410505	0.26312	0.504943	0.333028	0.201854
chr4-60000000	-7.48936410552577	0.563794	0.487641	0.432624	0.414812	0.44784	0.290125	0.432935	0.442408	0.324078	0.342499	0.337436	0.244985	0.183137	0.311715	0.353052	0.194177	0.160719	0.372239	0.148478	0.29148	0.97784	0.337252	0.573338	0.353938	0.477836	0.156536	0.565146	0.5022	0.572957	0.279201	0.407487	0.263465	0.50982	0.347781	0.212442
chr4-61000000	-6.49346077985315	0.56984	0.502521	0.432327	0.43056	0.454313	0.303556	0.437863	0.453503	0.293318	0.344106	0.337586	0.274505	0.187601	0.308329	0.353726	0.193378	0.164089	0.359017	0.157046	0.297628	0.948181	0.351283	0.569792	0.376359	0.495056	0.153391	0.567126	0.508165	0.591045	0.269267	0.43753	0.259363	0.536324	0.351763	0.21556
chr4-62000000	-5.57462158130917	0.598066	0.527638	0.463639	0.438532	0.459659	0.303573	0.434829	0.459776	0.354541	0.354288	0.345533	0.292835	0.180138	0.326996	0.345716	0.198251	0.167872	0.361942	0.15505	0.29933	0.950708	0.3539	0.585836	0.374786	0.495375	0.160516	0.571168	0.513737	0.598281	0.295779	0.437301	0.273176	0.559135	0.353317	0.22593
chr4-63000000	-5.11620593392674	0.578671	0.468698	0.427961	0.43563	0.442414	0.279832	0.431026	0.447477	0.318269	0.341832	0.340729	0.247676	0.183532	0.306432	0.356757	0.192479	0.159534	0.360759	0.150676	0.297099	0.969158	0.349207	0.557577	0.362952	0.472357	0.15544	0.577934	0.507566	0.583717	0.283999	0.432565	0.27406	0.532052	0.353454	0.213634
chr4-64000000	-7.14947261409378	0.547405	0.479031	0.406364	0.421837	0.452185	0.277581	0.448554	0.443805	0.32625	0.339909	0.325836	0.248291	0.172618	0.307905	0.350225	0.1781	0.157354	0.358539	0.138073	0.295102	0.977743	0.325681	0.570437	0.34564	0.477643	0.145924	0.53846	0.474424	0.573633	0.295023	0.394617	0.287383	0.521587	0.341979	0.21154
chr4-65000000	-7.46002406120805	0.581229	0.496663	0.439318	0.442732	0.457835	0.316826	0.451513	0.455746	0.371147	0.352322	0.334436	0.26182	0.181786	0.306044	0.351894	0.193592	0.162821	0.379146	0.163247	0.300532	0.985133	0.316552	0.592554	0.3737	0.50113	0.150361	0.571016	0.50919	0.599049	0.293723	0.434241	0.290574	0.546968	0.347683	0.2287
chr4-66000000	-7.10434255035835	0.565726	0.49565	0.475224	0.447532	0.474427	0.274141	0.477558	0.469755	0.421899	0.35694	0.353719	0.297147	0.189633	0.317127	0.36309	0.195154	0.191196	0.38398	0.17215	0.322198	0.973659	0.322711	0.585904	0.41257	0.500599	0.162544	0.575245	0.526057	0.620907	0.324601	0.424211	0.297029	0.547774	0.34453	0.258574
chr4-67000000	-3.05256383230342	0.590616	0.500205	0.485708	0.456705	0.473689	0.315331	0.487189	0.463207	0.347246	0.352	0.340805	0.270425	0.193481	0.32969	0.38425	0.196145	0.174532	0.380682	0.15825	0.307142	0.985837	0.314325	0.591405	0.410706	0.490832	0.163789	0.579384	0.548075	0.64313	0.313861	0.438417	0.299854	0.541246	0.352491	0.276295
chr4-68000000	2.20373851993448	0.63419	0.691706	0.540585	0.620414	0.637884	0.469431	0.685471	0.590033	0.539391	0.573125	0.551667	0.69248	0.631533	0.454281	0.877268	0.565688	0.446724	0.597257	0.654872	0.643925	0.645939	0.485171	0.642665	0.614735	0.684781	0.507657	0.733513	0.7262	0.749601	0.567763	0.569536	0.599953	0.649073	0.373254	0.961779
chr4-69000000	-3.88316272392468	0.578779	0.611012	0.608287	0.499579	0.556645	0.401772	0.547716	0.565038	0.431234	0.50041	0.485554	0.744572	0.344316	0.422617	0.486491	0.429653	0.342332	0.479819	0.391165	0.423883	0.789208	0.409793	0.586476	0.550824	0.601291	0.293594	0.655575	0.627692	0.67162	0.408514	0.475672	0.395347	0.602679	0.365502	0.486204
chr4-70000000	-10.6591669604547	0.520775	0.451742	0.528747	0.408073	0.441925	0.317352	0.452062	0.426465	0.328064	0.353755	0.352834	0.387082	0.239112	0.307049	0.354023	0.24177	0.201459	0.366513	0.162609	0.305292	0.88273	0.278904	0.531342	0.394732	0.474359	0.198314	0.564182	0.509068	0.590594	0.30317	0.404	0.283534	0.518845	0.353377	0.326631
chr4-71000000	-5.7769108700611	0.623479	0.661099	0.571584	0.594048	0.685205	0.536232	0.659285	0.553083	0.569868	0.628133	0.645131	0.683098	0.564591	0.451063	0.707043	0.609076	0.626698	0.675533	0.944349	0.688764	0.672463	0.568102	0.628813	0.619678	0.668525	0.548307	0.66392	0.677843	0.702261	0.603851	0.570346	0.619465	0.640627	0.38383	0.623499
chr4-72000000	-0.188264804974585	0.641073	0.648707	0.517334	0.557052	0.573966	0.4412	0.613938	0.687006	0.442118	0.499988	0.481968	0.742142	0.337742	0.658371	0.411633	0.369667	0.28028	0.449776	0.231935	0.453302	0.619942	0.553229	0.605709	0.629871	0.606037	0.197544	0.732386	0.720709	0.722848	0.437582	0.555844	0.454786	0.599045	0.372169	0.341835
chr4-73000000	2.7536028333499	0.611233	0.686441	0.509452	0.583289	0.65539	0.494053	0.691515	0.659777	0.508006	0.601771	0.566103	0.824443	0.539249	0.53487	0.845939	0.534558	0.425824	0.563828	0.66189	0.631311	0.660522	0.514622	0.635633	0.655959	0.685377	0.463278	0.739732	0.730661	0.7206	0.557508	0.550637	0.568589	0.643793	0.372656	0.612899
chr4-74000000	11.7362970708858	0.585702	0.853307	0.557687	0.656233	0.778345	0.594352	0.71339	0.686265	0.539154	0.778582	0.734372	1.26749	0.81367	0.514786	0.773642	0.89335	0.692097	0.742148	1.2465	0.85009	0.695466	0.506311	0.685391	0.790915	0.863496	0.477845	0.754115	0.74301	0.737532	0.669334	0.609764	0.709062	0.707761	0.373857	0.838536
chr4-75000000	13.4887993648975	0.560555	0.699617	0.56963	0.565137	0.606348	0.546225	0.634169	0.643442	0.471159	0.601751	0.549693	0.95615	0.537033	0.555564	0.581445	0.61518	0.506754	0.599735	0.717028	0.628157	0.569745	0.532917	0.592179	0.632277	0.650907	0.361208	0.668731	0.662447	0.659629	0.525479	0.562575	0.575913	0.59532	0.367758	0.785485
chr4-76000000	14.7108969495187	0.639592	0.683898	0.571196	0.598851	0.648904	0.574827	0.685315	0.684043	0.594416	0.566125	0.61337	0.684548	0.579814	0.668251	0.910593	0.543015	0.582956	0.652228	0.773495	0.674098	0.558368	0.65771	0.613537	0.678342	0.611485	0.539038	0.663328	0.730522	0.683303	0.647123	0.599864	0.684497	0.6188	0.398892	0.582164
chr4-77000000	14.7056951129695	0.696489	0.800497	0.632969	0.712706	0.768231	0.635793	0.821214	0.853769	0.655467	0.746768	0.727603	0.887934	0.663328	0.918844	0.817191	0.711938	0.680698	0.717477	0.795328	0.705774	0.6648	0.741328	0.705239	0.764182	0.720318	0.572045	0.72171	0.806458	0.760602	0.794627	0.692252	0.760938	0.727626	0.407794	0.607959
chr4-78000000	12.0484230936624	0.709082	0.695928	0.639436	0.612344	0.626352	0.693524	0.683269	0.777397	0.57013	0.574806	0.574576	0.648345	0.488389	0.884009	0.629837	0.484169	0.489217	0.561444	0.486354	0.570173	0.57262	0.749589	0.627427	0.652286	0.608171	0.388902	0.714345	0.755785	0.735847	0.656326	0.654033	0.604848	0.644222	0.403903	0.484015
chr4-79000000	13.2379149678337	0.62664	0.75644	0.642997	0.634027	0.732493	0.533286	0.730333	0.739423	0.582538	0.74704	0.691512	0.957877	0.705505	0.745918	0.80645	1.02418	0.619684	0.690496	1.11192	0.735263	0.597193	0.635945	0.640257	0.746212	0.815887	0.638969	0.725111	0.751486	0.757712	0.630677	0.64208	0.670625	0.661304	0.387867	1.29701
chr4-80000000	13.4019862098494	0.592868	0.738441	0.586369	0.598591	0.760197	0.410613	0.622784	0.670874	0.468914	0.715321	0.661331	1.19623	0.560951	0.406569	0.745495	0.667771	0.486894	0.654779	0.61998	0.656524	0.79689	0.411279	0.663611	0.605148	0.808757	0.525694	0.756994	0.682104	0.694525	0.465362	0.533656	0.55328	0.698322	0.360177	0.778036
chr4-81000000	10.7245071124363	0.595731	0.691749	0.580001	0.577157	0.690958	0.51674	0.668999	0.675317	0.515603	0.6323	0.604782	0.972984	0.441477	0.542876	0.45296	0.593023	0.442839	0.541544	0.28397	0.559923	0.637349	0.502693	0.645268	0.630216	0.747818	0.30189	0.690515	0.704128	0.740172	0.52269	0.552444	0.538657	0.654491	0.365539	0.731509
chr4-82000000	11.8140869265104	0.673735	0.675541	0.580829	0.588003	0.57634	0.554844	0.692152	0.758772	0.496163	0.543254	0.511544	0.725889	0.409671	0.841954	0.44067	0.571755	0.381816	0.468526	0.23299	0.481794	0.547418	0.680925	0.618946	0.715032	0.621007	0.249001	0.709195	0.779924	0.74996	0.513185	0.605674	0.512983	0.618419	0.388084	0.33012
chr4-83000000	15.9016718016825	0.686006	0.73043	0.702804	0.727567	0.789703	0.638019	0.779739	0.817961	0.745667	0.67952	0.762045	0.657977	0.809762	0.936725	0.987787	0.570979	0.762554	0.86378	1.2744	0.937659	0.559198	0.858425	0.686409	0.737366	0.669902	0.848721	0.713793	0.784916	0.769974	0.924719	0.669523	0.832794	0.695022	0.410155	0.771802
chr4-84000000	12.3720423529253	0.695694	0.797025	0.581254	0.640425	0.722337	0.611982	0.694036	0.801279	0.628502	0.706907	0.684881	0.936982	0.544283	0.825525	0.640484	0.704323	0.545267	0.627325	0.357717	0.628857	0.660124	0.596794	0.641731	0.696332	0.738945	0.408877	0.703848	0.768874	0.761009	0.646949	0.665736	0.66776	0.689783	0.398222	0.699678
chr4-85000000	7.40088523926332	0.638476	0.644929	0.577773	0.564028	0.596517	0.529459	0.665687	0.781799	0.508101	0.547786	0.525377	0.596564	0.35699	0.784011	0.568045	0.391284	0.348698	0.473293	0.296749	0.471409	0.571176	0.6984	0.620546	0.595657	0.605943	0.278316	0.673593	0.751205	0.718582	0.513381	0.571337	0.490517	0.62634	0.38053	0.296772
chr4-86000000	7.36187487227597	0.631609	0.636496	0.507699	0.545975	0.614721	0.499844	0.598625	0.661378	0.435451	0.54669	0.518559	0.580432	0.36589	0.551273	0.592928	0.449532	0.342262	0.484137	0.527321	0.47303	0.675868	0.584022	0.606683	0.550329	0.63196	0.295892	0.69856	0.70059	0.717287	0.431588	0.523704	0.482079	0.624533	0.370441	0.331029
chr4-87000000	9.8266516537301	0.619019	0.700791	0.584301	0.578355	0.629122	0.530861	0.683783	0.652652	0.529451	0.598798	0.589818	0.660461	0.562283	0.63172	0.54378	0.746333	0.564801	0.613777	0.870014	0.644374	0.549719	0.659347	0.655492	0.681015	0.679821	0.372144	0.680015	0.708668	0.732426	0.607695	0.586194	0.573623	0.624201	0.382967	0.646186
chr4-88000000	8.91352595758653	0.658275	0.725306	0.591375	0.604538	0.665947	0.630105	0.712673	0.708366	0.56301	0.592327	0.584956	0.655332	0.465488	0.72398	0.757273	0.518197	0.470632	0.585137	0.596052	0.574491	0.604487	0.652617	0.63814	0.653132	0.639804	0.458859	0.729687	0.762399	0.731089	0.632297	0.610227	0.583779	0.663389	0.393327	0.507155
chr4-89000000	0.85914925940719	0.635464	0.727825	0.630642	0.629501	0.669559	0.565059	0.700334	0.725646	0.583534	0.628415	0.66051	0.702674	0.520005	0.713231	0.819334	0.621603	0.615496	0.667505	0.619332	0.644535	0.609215	0.636869	0.666929	0.697086	0.66084	0.500661	0.701687	0.765294	0.731737	0.646785	0.605813	0.599994	0.689896	0.395781	0.545875
chr4-90000000	-7.24415354887799	0.665328	0.583172	0.579107	0.523596	0.541028	0.46164	0.608947	0.600725	0.461089	0.438857	0.468649	0.560496	0.29717	0.497839	0.439139	0.347817	0.311284	0.469861	0.23451	0.403984	0.78747	0.445403	0.623478	0.573881	0.556029	0.230978	0.669896	0.675701	0.714939	0.456782	0.537477	0.420672	0.589951	0.371016	0.306286
chr4-91000000	-11.2185914823485	0.580932	0.47945	0.470814	0.436209	0.454273	0.300219	0.473473	0.460302	0.354741	0.349309	0.342947	0.266244	0.192466	0.310665	0.373618	0.196065	0.171495	0.374002	0.160046	0.295662	0.981685	0.319607	0.594661	0.41599	0.478969	0.151145	0.569365	0.531613	0.622944	0.330912	0.43888	0.303716	0.544393	0.352041	0.236857
chr4-92000000	-7.80715860673892	0.545761	0.456718	0.413029	0.419881	0.424422	0.285536	0.451031	0.433917	0.327281	0.333177	0.329908	0.231922	0.17372	0.308511	0.357656	0.17957	0.155352	0.362809	0.157172	0.289249	0.944104	0.306474	0.558381	0.375874	0.458559	0.140318	0.543487	0.505631	0.600538	0.289346	0.396065	0.268741	0.505309	0.35469	0.211867
chr4-93000000	-6.34711396912171	0.584232	0.514322	0.444413	0.451306	0.473942	0.282716	0.48274	0.475248	0.361045	0.36379	0.364807	0.291926	0.218622	0.339683	0.373842	0.211388	0.206364	0.416929	0.217105	0.347253	1.00233	0.336593	0.590846	0.402644	0.501634	0.155947	0.581626	0.535521	0.632772	0.335135	0.439994	0.309701	0.563986	0.345671	0.241335
chr4-94000000	-1.49195734651699	0.623379	0.527587	0.507102	0.483626	0.495053	0.363963	0.517232	0.537742	0.362148	0.378921	0.380893	0.388561	0.236891	0.398882	0.414558	0.253201	0.209014	0.426499	0.20894	0.364641	0.895117	0.386095	0.597387	0.46769	0.518712	0.181282	0.633808	0.600719	0.669332	0.340801	0.472765	0.379038	0.560214	0.357951	0.268785
chr4-95000000	5.35109073362533	0.640781	0.787192	0.545515	0.594881	0.628301	0.479281	0.683273	0.699371	0.542241	0.590683	0.54151	0.796666	0.542911	0.671202	0.778721	0.654558	0.483837	0.605223	0.734025	0.658947	0.55697	0.622013	0.655267	0.685808	0.682519	0.436186	0.757981	0.735823	0.748005	0.608079	0.546087	0.592681	0.639276	0.375704	0.660314
chr4-96000000	-2.84887857208258	0.65438	0.624613	0.539743	0.530579	0.504412	0.426948	0.606634	0.617053	0.452817	0.421784	0.415606	0.774567	0.314826	0.520514	0.417132	0.463373	0.337315	0.471072	0.211355	0.421253	0.769571	0.428929	0.609184	0.58477	0.543858	0.202484	0.710416	0.682341	0.727108	0.438332	0.53305	0.422305	0.588175	0.368059	0.413142
chr4-97000000	-12.6589584195606	0.619129	0.521693	0.527251	0.47635	0.483463	0.32789	0.536914	0.506918	0.384474	0.375931	0.365693	0.348389	0.231068	0.341497	0.393777	0.230528	0.211702	0.418283	0.190479	0.342917	1.03269	0.335753	0.601039	0.465604	0.523629	0.1995	0.62159	0.590538	0.677395	0.356963	0.464385	0.319101	0.578197	0.352649	0.313186
chr4-98000000	-5.69929860029425	0.579538	0.463838	0.454577	0.416291	0.444875	0.295964	0.471395	0.427197	0.343544	0.337517	0.342606	0.23594	0.189476	0.317989	0.35385	0.183425	0.177008	0.368479	0.152902	0.297856	0.959127	0.286441	0.539722	0.410105	0.464196	0.156431	0.563726	0.536796	0.61002	0.293245	0.4146	0.2729	0.507661	0.358371	0.246095
chr4-99000000	5.28425060278974	0.646804	0.811892	0.595798	0.668254	0.766277	0.586049	0.756108	0.733671	0.683013	0.72591	0.725949	0.91201	0.631502	0.647088	0.839799	0.82146	0.64286	0.731532	1.21862	0.698199	0.676793	0.619569	0.680653	0.757867	0.773582	0.538624	0.71668	0.766066	0.758669	0.715609	0.623028	0.723277	0.728492	0.390537	0.928625
chr4-100000000	3.58815523099474	0.644265	0.675104	0.575639	0.57086	0.633805	0.516561	0.666062	0.693285	0.596242	0.560641	0.568253	0.746141	0.566692	0.724541	0.582042	0.473242	0.572998	0.650709	0.47664	0.643178	0.550633	0.575762	0.625445	0.624321	0.624762	0.424643	0.702612	0.749091	0.729779	0.608293	0.584902	0.592304	0.623704	0.385103	0.523379
chr4-101000000	-6.84034501291874	0.673321	0.494708	0.561963	0.482377	0.487586	0.375599	0.538832	0.489559	0.361288	0.373051	0.380227	0.301706	0.219162	0.358584	0.402864	0.208699	0.207444	0.375033	0.167252	0.318506	1.00438	0.328583	0.59288	0.469638	0.49199	0.172516	0.634755	0.616397	0.67798	0.35555	0.507885	0.369511	0.55698	0.367953	0.271638
chr4-102000000	-7.42515189685331	0.640253	0.483447	0.556887	0.460084	0.473691	0.332059	0.535206	0.483153	0.36776	0.369048	0.374829	0.326046	0.210115	0.361422	0.371022	0.213784	0.251395	0.422345	0.184321	0.316471	0.945212	0.33231	0.598247	0.467122	0.497788	0.206472	0.610023	0.594663	0.66877	0.388075	0.474031	0.37265	0.553799	0.362514	0.333502
chr4-103000000	0.11042874077117	0.622745	0.724632	0.613801	0.646324	0.731073	0.583115	0.714631	0.634636	0.572791	0.619553	0.685026	0.849153	0.734452	0.514012	0.82585	0.700489	0.756976	0.838958	1.06864	0.88321	0.61651	0.588045	0.668588	0.720661	0.68366	0.630876	0.715796	0.72757	0.714981	0.725009	0.595475	0.659159	0.676168	0.383546	0.858978
chr4-104000000	-4.01312581551365	0.606816	0.506732	0.499993	0.472177	0.499797	0.362799	0.53961	0.504235	0.400359	0.40918	0.405081	0.354032	0.258754	0.360619	0.58103	0.266207	0.252519	0.435497	0.275785	0.385575	0.797926	0.382463	0.585849	0.478874	0.523831	0.277275	0.623744	0.620174	0.657214	0.378734	0.471918	0.389112	0.561903	0.363367	0.337401
chr4-105000000	-7.34860012743117	0.610028	0.51009	0.500272	0.460938	0.477574	0.335705	0.538994	0.487728	0.365005	0.362163	0.365212	0.336002	0.214802	0.340953	0.380817	0.220445	0.22113	0.421488	0.170753	0.323095	0.967334	0.324011	0.573301	0.468644	0.496472	0.17209	0.621894	0.580867	0.664173	0.34386	0.451471	0.393042	0.527725	0.358408	0.282865
chr4-106000000	1.91193115841547	0.618703	0.61628	0.530524	0.56784	0.553505	0.454141	0.660843	0.683001	0.535214	0.501036	0.476951	0.629259	0.450489	0.626885	0.804416	0.465282	0.423593	0.586425	0.584314	0.612639	0.631887	0.55677	0.621519	0.60092	0.585364	0.415747	0.72303	0.70308	0.696949	0.544264	0.542916	0.587715	0.602636	0.370846	0.461698
chr4-107000000	-3.57588394860199	0.621997	0.543319	0.489825	0.493742	0.492494	0.375765	0.553374	0.506069	0.420763	0.397693	0.409469	0.380357	0.304387	0.338734	0.596154	0.26229	0.289083	0.468506	0.407695	0.439352	0.852407	0.372808	0.579761	0.479458	0.516482	0.295748	0.654187	0.616394	0.667345	0.403327	0.453798	0.400801	0.570288	0.36166	0.331383
chr4-108000000	3.40726765590582	0.661521	0.626919	0.577712	0.555449	0.570457	0.534194	0.666676	0.635144	0.497246	0.48291	0.500499	0.600493	0.360965	0.542341	0.586799	0.445214	0.400044	0.501308	0.343923	0.453106	0.770883	0.500752	0.621708	0.605297	0.569325	0.29679	0.713429	0.712707	0.736399	0.496372	0.581049	0.488627	0.612274	0.381367	0.433047
chr4-109000000	15.9472670846597	0.652732	0.821732	0.585971	0.686476	0.684627	0.560172	0.808244	0.806505	0.637241	0.632407	0.629815	1.29898	0.620671	0.801421	0.702335	0.871865	0.663219	0.719448	0.59261	0.750326	0.623504	0.609854	0.684789	0.842027	0.683856	0.452126	0.743362	0.787813	0.77514	0.713485	0.678235	0.725789	0.685284	0.394302	0.781755
chr4-110000000	15.8275899547308	0.631817	0.791101	0.572699	0.646064	0.732715	0.61735	0.722956	0.731291	0.600067	0.678816	0.706671	1.18148	0.648651	0.678578	0.826923	0.82992	0.679632	0.766689	0.773787	0.757122	0.618471	0.615066	0.664242	0.735875	0.723323	0.522482	0.751953	0.757749	0.735182	0.656268	0.640199	0.712825	0.667641	0.389983	0.878188
chr4-111000000	-0.534367663395325	0.647128	0.633994	0.587348	0.561941	0.628778	0.513832	0.654137	0.687763	0.542346	0.546556	0.525576	0.556921	0.427434	0.610842	0.597173	0.473065	0.378298	0.488065	0.422215	0.488291	0.715129	0.555829	0.618488	0.592933	0.620749	0.347905	0.660433	0.69108	0.699441	0.551263	0.570208	0.521829	0.627247	0.384862	0.525587
chr4-112000000	-8.64460188126317	0.60456	0.500683	0.509028	0.454761	0.473193	0.387276	0.516824	0.487517	0.376823	0.364805	0.358898	0.303615	0.199695	0.362848	0.37147	0.207893	0.180536	0.368246	0.165577	0.315351	0.900689	0.329596	0.568974	0.435836	0.496173	0.161233	0.615166	0.57837	0.658299	0.345547	0.461643	0.333636	0.527879	0.357606	0.281872
chr4-113000000	-8.43764779529591	0.650629	0.73534	0.576797	0.591864	0.664254	0.60242	0.680183	0.759668	0.585607	0.606971	0.619706	0.809963	0.467783	0.749457	0.651548	0.529616	0.590467	0.641477	0.428216	0.600846	0.595354	0.611459	0.637669	0.629984	0.621928	0.388783	0.669293	0.714393	0.693203	0.59401	0.588903	0.624544	0.64716	0.392817	0.513499
chr4-114000000	-11.6723602973109	0.653709	0.503077	0.520455	0.468664	0.478476	0.417136	0.543607	0.517548	0.390148	0.392491	0.381425	0.424046	0.24135	0.39034	0.387183	0.261176	0.223236	0.394296	0.184263	0.345945	0.861508	0.383703	0.576181	0.48872	0.490853	0.189957	0.61459	0.597574	0.675694	0.385904	0.506553	0.41971	0.538961	0.366707	0.401608
chr4-115000000	-11.3210802714011	0.624147	0.513491	0.473058	0.470833	0.48577	0.361141	0.532203	0.499236	0.376461	0.373633	0.385871	0.348426	0.246654	0.340278	0.412115	0.25171	0.250261	0.411907	0.288297	0.366471	0.953	0.378849	0.596876	0.444121	0.511996	0.206213	0.624269	0.58038	0.683292	0.398672	0.459921	0.38226	0.555175	0.357725	0.309593
chr4-116000000	-9.11537698141655	0.550728	0.486629	0.418807	0.428469	0.446655	0.285797	0.4656	0.450346	0.362565	0.346785	0.349601	0.26597	0.179943	0.308475	0.360263	0.19403	0.154191	0.371032	0.155646	0.300526	0.991649	0.315735	0.607818	0.393413	0.490089	0.153468	0.562869	0.520034	0.605939	0.315331	0.42211	0.304844	0.537263	0.341975	0.244497
chr4-117000000	-9.61420365988288	0.587094	0.514405	0.448434	0.447979	0.471208	0.323362	0.493856	0.480843	0.35726	0.377789	0.354335	0.383103	0.208472	0.328316	0.375834	0.233471	0.19575	0.406535	0.174138	0.33694	1.02225	0.328504	0.596869	0.430797	0.525292	0.154606	0.595407	0.547202	0.637163	0.342409	0.428912	0.346261	0.553745	0.342997	0.251707
chr4-118000000	-10.2458978627747	0.59782	0.493922	0.461761	0.441008	0.462464	0.310008	0.490996	0.460154	0.357455	0.332981	0.35024	0.273504	0.184676	0.325269	0.374197	0.193643	0.185357	0.377099	0.160427	0.289174	1.00315	0.326289	0.576739	0.425635	0.479737	0.158196	0.583122	0.554356	0.625297	0.328728	0.430315	0.322171	0.53563	0.352397	0.245742
chr4-119000000	1.42165255305402	0.586077	0.570781	0.512003	0.489116	0.517586	0.490138	0.57546	0.612433	0.498038	0.43985	0.44335	0.613609	0.406769	0.620278	0.632879	0.394099	0.440844	0.519558	0.32669	0.533734	0.524676	0.560357	0.526254	0.587474	0.496273	0.431454	0.597259	0.618557	0.63809	0.514688	0.496485	0.44685	0.528897	0.385422	0.415299
chr4-120000000	-2.44094005925058	0.582697	0.564707	0.534345	0.535987	0.548943	0.440419	0.597878	0.589034	0.475087	0.474381	0.467537	0.56175	0.404514	0.511167	0.582204	0.33993	0.4509	0.560564	0.394465	0.544051	0.607858	0.468977	0.582391	0.571037	0.536761	0.41614	0.639369	0.640935	0.654925	0.508712	0.505383	0.46543	0.578762	0.375097	0.466575
chr4-121000000	-12.4959353085339	0.615846	0.493984	0.523554	0.460579	0.471972	0.345712	0.510922	0.466875	0.368857	0.362369	0.36085	0.281911	0.217176	0.340085	0.372551	0.194827	0.187081	0.374014	0.164765	0.300492	0.955915	0.324103	0.567671	0.468501	0.481049	0.175916	0.617515	0.598042	0.653053	0.380138	0.463775	0.343464	0.536773	0.368044	0.259099
chr4-122000000	4.64538370673419	0.659756	0.704626	0.59498	0.585583	0.612526	0.614173	0.689008	0.714364	0.523988	0.558896	0.525292	0.789008	0.426924	0.688524	0.562621	0.503923	0.482573	0.601939	0.361131	0.596292	0.576624	0.602808	0.639275	0.674525	0.62274	0.352701	0.728881	0.732275	0.736321	0.586811	0.603772	0.569691	0.626477	0.3805	0.533072
chr4-123000000	15.3650911286787	0.590393	0.766592	0.566361	0.640112	0.714451	0.503722	0.698509	0.639434	0.571438	0.664039	0.655056	1.15191	0.646961	0.453317	0.993583	0.777021	0.611404	0.730378	0.640995	0.741319	0.662396	0.487439	0.680028	0.722318	0.766112	0.498803	0.725482	0.731548	0.723936	0.606387	0.602941	0.704101	0.682816	0.37785	1.08509
chr4-124000000	7.98436155440255	0.648202	0.684388	0.555367	0.589642	0.567525	0.476086	0.694913	0.639896	0.544125	0.489148	0.481007	0.809147	0.371661	0.555602	0.63149	0.565243	0.386473	0.524797	0.315978	0.510081	0.729948	0.48337	0.64438	0.696276	0.590725	0.332148	0.730072	0.735017	0.750937	0.519509	0.576636	0.564917	0.618378	0.379317	0.618938
chr4-125000000	-7.79947639419731	0.617739	0.56482	0.528294	0.502621	0.515813	0.355452	0.603497	0.563768	0.427195	0.417633	0.409666	0.527356	0.278542	0.395783	0.432802	0.274974	0.263519	0.459396	0.276347	0.401572	0.836703	0.377393	0.615299	0.526911	0.536799	0.234137	0.687462	0.633987	0.709289	0.438573	0.491171	0.37556	0.580786	0.358648	0.340677
chr4-126000000	-1.82118851138644	0.622963	0.555585	0.512233	0.496727	0.510539	0.361906	0.595304	0.621331	0.460812	0.409316	0.402523	0.547142	0.231297	0.510035	0.376677	0.247601	0.212955	0.394004	0.206981	0.393597	0.686873	0.478195	0.621378	0.515465	0.556214	0.185865	0.662314	0.660702	0.718538	0.426122	0.481591	0.370871	0.566456	0.353005	0.271006
chr4-127000000	6.68689868524412	0.567436	0.744426	0.518164	0.607575	0.660166	0.432175	0.677637	0.667213	0.527639	0.628427	0.579173	0.6927	0.713145	0.446884	1.09429	0.673611	0.519264	0.71378	1.80274	0.741939	0.858599	0.497337	0.671319	0.622424	0.779418	0.748428	0.733366	0.704857	0.735778	0.549692	0.496893	0.554725	0.665633	0.353655	0.534703
chr4-128000000	11.1769527620992	0.628596	0.712995	0.570411	0.626178	0.688699	0.491124	0.705547	0.664011	0.582148	0.600546	0.627598	0.781498	0.514829	0.607406	0.743942	0.492208	0.513075	0.6722	0.64082	0.671389	0.645715	0.51842	0.645361	0.669439	0.667266	0.474303	0.733322	0.715642	0.725474	0.662662	0.59132	0.680988	0.634452	0.379675	0.620039
chr4-129000000	7.09187294602521	0.614453	0.844685	0.59255	0.678581	0.842935	0.606729	0.736597	0.620075	0.68106	0.835164	0.818626	0.973603	0.734714	0.430598	0.997228	0.972299	0.631	0.704716	0.809641	0.763936	0.682349	0.55561	0.695142	0.758332	0.853848	0.610037	0.704545	0.756997	0.75252	0.726243	0.637792	0.787189	0.737045	0.397221	0.840024
chr4-130000000	-5.39251951949842	0.627529	0.552889	0.544556	0.48366	0.515297	0.383227	0.547128	0.530864	0.382605	0.401489	0.401068	0.426561	0.283158	0.410368	0.411444	0.248464	0.297822	0.473693	0.31536	0.418481	0.820637	0.380611	0.591703	0.492817	0.519024	0.232927	0.640138	0.609995	0.690356	0.393952	0.494532	0.359326	0.553093	0.364179	0.341187
chr4-131000000	-12.8830692341662	0.604311	0.487706	0.460169	0.452209	0.464887	0.293089	0.489229	0.461619	0.366259	0.35395	0.35215	0.264924	0.180974	0.319554	0.348964	0.182006	0.163119	0.37538	0.163297	0.301923	1.00183	0.308411	0.597954	0.403731	0.501311	0.15369	0.583726	0.540744	0.618921	0.333453	0.423457	0.299654	0.552272	0.346041	0.230592
chr4-132000000	-11.5838736735305	0.505028	0.438177	0.38459	0.364025	0.391563	0.244678	0.40541	0.393653	0.309402	0.302215	0.302039	0.256785	0.177116	0.285237	0.328514	0.181338	0.154216	0.342881	0.147912	0.282327	0.844775	0.27615	0.494734	0.339346	0.424047	0.142944	0.481235	0.454606	0.50355	0.311472	0.349744	0.279308	0.461962	0.355506	0.227205
chr4-133000000	-6.57274506028602	0.567344	0.513966	0.451194	0.445367	0.477495	0.308037	0.484089	0.469618	0.364832	0.369005	0.349967	0.318287	0.223688	0.325381	0.359988	0.205936	0.213436	0.398903	0.168106	0.346527	0.964151	0.326948	0.581576	0.404565	0.510917	0.201051	0.567265	0.523806	0.627844	0.417442	0.440035	0.346523	0.555905	0.345919	0.249665
chr4-134000000	-6.77557405651051	0.578566	0.566753	0.465019	0.488887	0.536681	0.353621	0.543366	0.523651	0.426684	0.43676	0.413068	0.634283	0.264091	0.351491	0.430055	0.313137	0.268562	0.449252	0.203563	0.389531	0.981655	0.343145	0.641413	0.474952	0.609741	0.188926	0.634424	0.59403	0.676475	0.374228	0.461418	0.331877	0.601219	0.346873	0.309587
chr4-135000000	-9.17004585232144	0.568919	0.519504	0.457285	0.453367	0.492751	0.31508	0.498483	0.479261	0.395873	0.380603	0.389912	0.342892	0.240776	0.314665	0.434135	0.23362	0.268005	0.454084	0.400154	0.380084	0.960381	0.349729	0.606622	0.438311	0.514068	0.200334	0.575217	0.554431	0.627804	0.378582	0.42483	0.300797	0.557574	0.343994	0.270227
chr4-136000000	-10.7757405133604	0.559207	0.503232	0.430473	0.43253	0.464965	0.284585	0.478932	0.458374	0.355944	0.347178	0.347503	0.26691	0.180101	0.315466	0.350086	0.199649	0.160261	0.380727	0.161639	0.314392	0.994314	0.306595	0.589213	0.396258	0.50414	0.151806	0.549303	0.524664	0.622613	0.313597	0.415079	0.282602	0.542981	0.341102	0.23665
chr4-137000000	-9.9671811381783	0.616101	0.512561	0.489499	0.455106	0.474844	0.320035	0.491547	0.479099	0.381308	0.36273	0.355584	0.283085	0.206692	0.323141	0.37826	0.201949	0.182932	0.38355	0.16137	0.307995	1.02321	0.329309	0.609701	0.418484	0.504888	0.161736	0.585337	0.545368	0.640323	0.339759	0.445391	0.311682	0.549332	0.349787	0.240333
chr4-138000000	-0.989241826236339	0.6055	0.550541	0.525403	0.483324	0.509449	0.344311	0.554907	0.512961	0.40363	0.404426	0.372535	0.482089	0.261401	0.348457	0.417436	0.269199	0.23281	0.436502	0.205562	0.384099	0.908906	0.343259	0.625736	0.468904	0.529072	0.200007	0.615824	0.597656	0.6782	0.385303	0.475448	0.352177	0.56723	0.353847	0.328997
chr4-139000000	8.93961662471805	0.662082	0.788237	0.61259	0.645947	0.704967	0.601077	0.69781	0.768357	0.546291	0.669288	0.643033	1.16363	0.619075	0.755677	0.771386	0.758202	0.53615	0.657155	0.681348	0.677996	0.661646	0.631565	0.669927	0.711734	0.74439	0.531675	0.753248	0.783445	0.766061	0.62321	0.647603	0.627247	0.680053	0.391427	0.740901
chr4-140000000	11.8124091402509	0.67391	0.878306	0.687616	0.733301	0.868242	0.779901	0.801608	0.878068	0.751124	0.764096	0.841943	0.801631	0.790024	1.01502	0.845502	0.771713	0.763262	0.78463	1.25105	0.817721	0.617825	0.837542	0.7157	0.818266	0.783402	0.69106	0.714562	0.790628	0.771691	0.869043	0.707069	0.838017	0.748317	0.414438	1.08135
chr4-141000000	4.68108344041214	0.664317	0.666207	0.577091	0.589569	0.628494	0.604286	0.682871	0.839283	0.568636	0.550914	0.577851	0.680079	0.378371	0.96276	0.452385	0.386339	0.448654	0.51417	0.260278	0.47691	0.54695	0.719067	0.623454	0.639558	0.585133	0.272183	0.689066	0.749371	0.722195	0.58753	0.621551	0.577067	0.612238	0.397357	0.427324
chr4-142000000	-9.97891572396954	0.647755	0.613407	0.526172	0.548168	0.506681	0.416125	0.615308	0.586574	0.439591	0.427834	0.421597	0.686594	0.348631	0.447005	0.515252	0.40626	0.364769	0.510952	0.315211	0.451586	0.803517	0.422488	0.621212	0.563326	0.538748	0.286861	0.684286	0.681288	0.738524	0.459948	0.540479	0.472379	0.589177	0.373848	0.330995
chr4-143000000	-10.0018485958568	0.646135	0.497607	0.542602	0.484105	0.472492	0.374879	0.524445	0.48487	0.363543	0.368447	0.365696	0.298766	0.208401	0.346159	0.38135	0.207428	0.1992	0.376245	0.17006	0.318531	0.954419	0.315285	0.586695	0.47453	0.489033	0.167047	0.632937	0.603923	0.685295	0.373463	0.489689	0.341866	0.554579	0.367179	0.269162
chr4-144000000	-6.40157894692816	0.591413	0.68412	0.554818	0.619531	0.655004	0.515832	0.715499	0.636858	0.595599	0.597931	0.593004	0.899867	0.655494	0.554782	0.827269	0.824013	0.714115	0.815422	0.931497	0.759144	0.623433	0.529022	0.628898	0.699702	0.707453	0.494625	0.706743	0.737668	0.724295	0.634853	0.584262	0.568273	0.644959	0.382981	0.826601
chr4-145000000	-0.548750463412602	0.638879	0.628443	0.519484	0.54927	0.55637	0.439219	0.644571	0.616955	0.473859	0.471731	0.454222	0.600992	0.390665	0.577307	0.524142	0.414919	0.327285	0.491001	0.433062	0.489469	0.542466	0.558839	0.597727	0.588637	0.592208	0.273096	0.683219	0.746307	0.736141	0.475804	0.536716	0.46566	0.570638	0.372625	0.443722
chr4-146000000	4.80769861655906	0.663905	0.637279	0.56239	0.581128	0.586002	0.531257	0.718576	0.745952	0.558807	0.498497	0.514824	0.658386	0.516108	0.895736	0.633767	0.433275	0.469714	0.582887	0.607453	0.622513	0.547727	0.684798	0.610056	0.644851	0.540681	0.402646	0.712297	0.737331	0.709073	0.619389	0.621588	0.63668	0.605511	0.396581	0.411164
chr4-147000000	3.17997381119207	0.651855	0.629304	0.564138	0.571198	0.572148	0.487562	0.651087	0.696034	0.490672	0.500148	0.482418	0.5852	0.402724	0.677757	0.535223	0.382574	0.3867	0.496414	0.361685	0.54551	0.529198	0.73385	0.629481	0.739514	0.574251	0.295158	0.68427	0.732793	0.71746	0.558887	0.586251	0.524055	0.604514	0.381031	0.369983
chr4-148000000	-6.04201570165189	0.67838	0.556286	0.563113	0.532282	0.511197	0.562783	0.59707	0.673649	0.504572	0.440124	0.433823	0.565048	0.341359	0.704919	0.503333	0.346954	0.370874	0.466974	0.299877	0.446134	0.589433	0.630068	0.602089	0.576793	0.504219	0.271297	0.660392	0.693305	0.664882	0.517973	0.568241	0.498441	0.556622	0.395469	0.310873
chr4-149000000	-10.3080814465263	0.673478	0.50475	0.543345	0.479172	0.461007	0.354524	0.536412	0.489134	0.398667	0.374011	0.37844	0.326337	0.221628	0.366612	0.379039	0.212632	0.237386	0.379081	0.158246	0.318919	0.901805	0.382389	0.570793	0.497927	0.468717	0.194381	0.618739	0.594741	0.652764	0.393207	0.495416	0.34599	0.560821	0.379518	0.257752
chr4-150000000	-3.97635266988357	0.606448	0.495013	0.53872	0.465909	0.484479	0.387612	0.536525	0.502852	0.362847	0.376673	0.369703	0.328986	0.21283	0.379762	0.386629	0.214611	0.196888	0.38044	0.165748	0.316737	0.944958	0.356411	0.58644	0.473351	0.501753	0.166499	0.635038	0.599512	0.675387	0.353741	0.482217	0.338452	0.548749	0.364807	0.281005
chr4-151000000	9.67774147895401	0.621863	0.784437	0.561715	0.609757	0.697381	0.502974	0.709367	0.665413	0.594259	0.699258	0.632248	0.651163	0.654413	0.490428	1.03832	0.690404	0.437557	0.608852	0.953819	0.697004	0.628163	0.617306	0.659512	0.66513	0.777329	0.570659	0.739386	0.726935	0.717946	0.62083	0.565926	0.715116	0.670083	0.375438	0.940275
chr4-152000000	14.0431543459978	0.733169	0.662971	0.620138	0.614786	0.615256	0.624326	0.709768	0.822845	0.613722	0.546567	0.549563	0.589131	0.421941	1.05734	0.547738	0.414586	0.392723	0.461512	0.332226	0.487128	0.55187	0.812247	0.637501	0.73155	0.58566	0.359389	0.729026	0.803735	0.763191	0.699246	0.663986	0.625342	0.635445	0.413599	0.39005
chr4-153000000	14.5201090655906	0.685262	0.726172	0.613747	0.634853	0.760642	0.540499	0.725233	0.89691	0.674698	0.718478	0.706482	0.617678	0.434849	1.03243	0.639062	0.662913	0.532359	0.601209	0.623133	0.562078	0.610467	0.908943	0.653043	0.810989	0.739315	0.43987	0.717996	0.750195	0.712922	0.644663	0.653327	0.673532	0.683216	0.403789	0.604929
chr4-154000000	12.6075764558302	0.720817	0.734181	0.639615	0.661803	0.718104	0.761823	0.806555	0.862196	0.672777	0.68905	0.689622	0.755077	0.584552	0.978501	0.832306	0.768561	0.546794	0.620715	0.562905	0.62217	0.629394	0.789502	0.655996	0.805122	0.701676	0.451047	0.738424	0.805388	0.773225	0.695322	0.674716	0.717432	0.676095	0.414147	0.640273
chr4-155000000	-0.243313461181756	0.648722	0.666191	0.568811	0.590416	0.652897	0.618831	0.668904	0.698182	0.531416	0.603688	0.565285	0.847035	0.471842	0.615125	0.566994	0.587286	0.468308	0.554045	0.396005	0.548047	0.665794	0.551882	0.612051	0.662205	0.678309	0.315461	0.7225	0.726935	0.746669	0.536365	0.605056	0.558983	0.649628	0.381692	0.546223
chr4-156000000	-9.61635660570079	0.660844	0.489591	0.528896	0.457951	0.477739	0.371543	0.519029	0.472829	0.381296	0.367432	0.370801	0.311091	0.21517	0.331333	0.373721	0.226428	0.214962	0.377556	0.155992	0.301865	0.966633	0.353677	0.566223	0.462416	0.492477	0.170128	0.588041	0.574511	0.624184	0.371064	0.471953	0.357428	0.545489	0.369612	0.300479
chr4-157000000	-9.83719558426671	0.641189	0.499473	0.498779	0.449866	0.458866	0.331043	0.496024	0.468241	0.348527	0.36074	0.36755	0.27294	0.183632	0.333394	0.374636	0.192749	0.185196	0.385311	0.16248	0.301434	1.03081	0.346044	0.588858	0.437261	0.488119	0.161793	0.611512	0.572454	0.65346	0.354624	0.472075	0.327457	0.560183	0.360375	0.31268
chr4-158000000	-9.45197237384317	0.611068	0.487064	0.50287	0.455671	0.473452	0.334579	0.508476	0.486057	0.355384	0.362077	0.367112	0.301575	0.19321	0.338976	0.374176	0.212173	0.187705	0.378196	0.164169	0.312865	0.9908	0.324173	0.571576	0.473315	0.507287	0.168615	0.612893	0.559132	0.674525	0.357273	0.441198	0.307501	0.546652	0.354609	0.283918
chr4-159000000	3.41746678022504	0.639682	0.758287	0.621171	0.61599	0.715489	0.562638	0.697334	0.658426	0.604824	0.671317	0.671885	0.962832	0.536446	0.536641	0.658655	0.750236	0.553336	0.610768	0.467638	0.65509	0.574264	0.559333	0.604264	0.715309	0.728575	0.427101	0.689579	0.726393	0.725233	0.600901	0.617971	0.62861	0.670001	0.388126	0.840694
chr4-160000000	7.74247923248215	0.455057	0.461948	0.430375	0.391083	0.474685	0.399589	0.421665	0.445501	0.334927	0.436249	0.423283	0.388835	0.306778	0.343941	0.449419	0.460013	0.345891	0.38865	0.506611	0.379019	0.485695	0.442329	0.438763	0.416232	0.48079	0.322232	0.489903	0.460834	0.463312	0.358738	0.379256	0.424247	0.454428	0.380081	0.419447
chr4-161000000	-9.99585871702012	0.237761	0.209753	0.178009	0.172718	0.189267	0.126095	0.175498	0.194359	0.130697	0.124142	0.130981	0.111775	0.0814918	0.130065	0.168764	0.114993	0.0746453	0.150038	0.0665875	0.123201	0.388581	0.132048	0.291345	0.161142	0.179193	0.0873118	0.25396	0.192743	0.21722	0.123986	0.165264	0.200376	0.201156	0.34875	0.0905149
chr4-162000000	-9.72572382846877	0.24218	0.223722	0.178571	0.173942	0.20381	0.133849	0.186348	0.200013	0.139357	0.138449	0.138308	0.130601	0.0896591	0.143791	0.167381	0.124415	0.0822559	0.153644	0.0806469	0.138508	0.403433	0.142145	0.308758	0.164824	0.192706	0.0863442	0.262938	0.201981	0.228941	0.132104	0.175293	0.237451	0.212879	0.342988	0.10251
chr4-163000000	-3.18874487678761	0.38315	0.393346	0.322521	0.305569	0.342108	0.274408	0.351122	0.38515	0.260912	0.267704	0.26121	0.295589	0.159386	0.319355	0.257909	0.189781	0.142871	0.243776	0.12702	0.228838	0.480308	0.290063	0.428514	0.319216	0.343102	0.130354	0.417403	0.397102	0.415317	0.253924	0.313336	0.295423	0.361049	0.355157	0.182575
chr4-164000000	-3.72956855063142	0.638376	0.629105	0.536141	0.551035	0.569188	0.462414	0.627432	0.620775	0.506257	0.447304	0.477725	0.608459	0.392009	0.546443	0.616943	0.434959	0.429231	0.590027	0.613601	0.553923	0.808213	0.472652	0.641898	0.58794	0.580342	0.375517	0.683293	0.66964	0.708095	0.495886	0.550302	0.497567	0.588063	0.367088	0.557747
chr4-165000000	-6.54228573685804	0.610133	0.521257	0.498586	0.453904	0.478466	0.455992	0.52571	0.56743	0.447381	0.386424	0.382743	0.453792	0.250742	0.53535	0.386481	0.298276	0.260821	0.384184	0.168737	0.345522	0.764931	0.407623	0.548227	0.502933	0.480956	0.18723	0.600639	0.592314	0.628619	0.428006	0.468709	0.383192	0.526606	0.380837	0.258584
chr4-166000000	-5.4033605163657	0.638911	0.619285	0.614377	0.557598	0.609871	0.495527	0.620542	0.639366	0.465303	0.542002	0.53439	0.619246	0.41754	0.557893	0.54567	0.449333	0.475029	0.54794	0.401008	0.501407	0.718796	0.508014	0.617295	0.585097	0.609084	0.335656	0.651025	0.675347	0.692539	0.494955	0.560989	0.468746	0.617414	0.378603	0.505528
chr4-167000000	-7.37107604415204	0.570418	0.470532	0.454422	0.427363	0.449083	0.322282	0.465476	0.442829	0.352618	0.344455	0.343085	0.264031	0.189344	0.321639	0.360252	0.184499	0.163498	0.383018	0.159108	0.288707	0.987491	0.313596	0.562594	0.395655	0.482864	0.152774	0.5752	0.51525	0.603948	0.318301	0.431251	0.342598	0.531973	0.351231	0.238352
chr4-168000000	-5.75688944464168	0.586396	0.464546	0.451847	0.431201	0.451617	0.30638	0.477095	0.450298	0.342537	0.345375	0.345879	0.255275	0.20377	0.319839	0.372671	0.191501	0.174964	0.374425	0.155753	0.292696	1.00258	0.313994	0.572332	0.405126	0.470007	0.157893	0.572762	0.526636	0.616598	0.317878	0.428491	0.314199	0.545827	0.356579	0.229918
chr4-169000000	0.867732057126739	0.63953	0.604619	0.567736	0.545788	0.577384	0.496545	0.61452	0.74276	0.491425	0.537847	0.494207	0.637617	0.366036	0.723832	0.472456	0.391915	0.392319	0.478724	0.248207	0.459216	0.666706	0.589922	0.612884	0.590698	0.580596	0.293197	0.668344	0.710636	0.720843	0.508188	0.596143	0.476832	0.621215	0.389317	0.309707
chr4-170000000	0.876439662703552	0.66845	0.688827	0.5909	0.598194	0.667663	0.576996	0.689229	0.726725	0.580113	0.631388	0.609384	0.656227	0.597576	0.73432	0.824376	0.518603	0.571586	0.668703	0.645864	0.683502	0.582677	0.669437	0.648585	0.704592	0.673234	0.463704	0.719577	0.754801	0.732161	0.635185	0.601828	0.598059	0.651136	0.395677	0.582355
chr4-171000000	-5.76210113634487	0.622358	0.464288	0.494092	0.440968	0.463308	0.346093	0.504301	0.461255	0.364051	0.36107	0.351495	0.279158	0.207805	0.328851	0.365431	0.20428	0.170369	0.376818	0.153123	0.297353	0.944927	0.306045	0.555965	0.440316	0.480448	0.163721	0.58705	0.563188	0.647964	0.343828	0.448034	0.323741	0.519265	0.365654	0.257811
chr4-172000000	-8.55774360701732	0.608904	0.54145	0.490944	0.493777	0.501623	0.362407	0.550793	0.532164	0.413847	0.387384	0.392174	0.589992	0.255048	0.356104	0.40811	0.286673	0.241858	0.44581	0.193247	0.374916	0.984496	0.324627	0.617999	0.515038	0.53354	0.186211	0.647762	0.6121	0.690951	0.392401	0.48264	0.366257	0.564736	0.351518	0.298382
chr4-173000000	-3.28907842736807	0.664487	0.630943	0.565473	0.543564	0.553737	0.41361	0.603471	0.588562	0.472765	0.467329	0.462148	0.599458	0.328622	0.453213	0.444289	0.425404	0.330547	0.480198	0.270263	0.424494	0.886637	0.373079	0.639836	0.558582	0.59706	0.250921	0.706235	0.66607	0.735448	0.425634	0.543101	0.448955	0.615614	0.369127	0.459709
chr4-174000000	1.8757964016566	0.64401	0.783401	0.66646	0.671099	0.724553	0.572062	0.776686	0.699457	0.642735	0.664274	0.653355	1.04771	0.690706	0.559997	0.664786	0.819507	0.714092	0.764349	0.788314	0.79441	0.669933	0.552059	0.700441	0.862058	0.745815	0.503004	0.781235	0.771371	0.784819	0.77091	0.659236	0.704268	0.713494	0.385302	0.828911
chr4-175000000	-0.122016827878722	0.624291	0.723271	0.563904	0.598346	0.610511	0.451524	0.671576	0.653194	0.543246	0.579914	0.517909	1.34913	0.578342	0.392377	0.617895	0.688509	0.520606	0.694609	0.457071	0.693022	0.812189	0.394504	0.677404	0.753962	0.697588	0.313035	0.767989	0.716433	0.762049	0.543402	0.55916	0.558224	0.648671	0.363299	0.6907
chr4-176000000	-9.47454113731444	0.63144	0.4923	0.570554	0.468558	0.46554	0.3386	0.52143	0.479122	0.404458	0.357988	0.368759	0.307623	0.209767	0.333941	0.382007	0.211632	0.206121	0.40289	0.163099	0.312383	1.01582	0.316533	0.587209	0.462902	0.497007	0.178037	0.611107	0.582063	0.665449	0.355124	0.467495	0.343106	0.555774	0.360075	0.263332
chr4-177000000	-12.3654930130656	0.625166	0.52836	0.563002	0.501735	0.500473	0.397014	0.56144	0.555266	0.441262	0.395665	0.403778	0.483722	0.29922	0.40125	0.424108	0.299958	0.31005	0.47734	0.336745	0.399106	0.91535	0.371302	0.630405	0.519618	0.51205	0.249165	0.643479	0.621653	0.684484	0.44435	0.51843	0.432891	0.571938	0.367362	0.371382
chr4-178000000	-9.4985188579192	0.655308	0.618269	0.542487	0.5474	0.544518	0.429285	0.61159	0.613714	0.480572	0.455111	0.438092	0.793535	0.342403	0.471004	0.517268	0.395021	0.413674	0.54588	0.309582	0.463299	0.849731	0.401511	0.625196	0.550247	0.561415	0.301835	0.684815	0.643019	0.694077	0.481866	0.556616	0.411272	0.600236	0.369598	0.365686
chr4-179000000	-9.18341257441068	0.58318	0.515289	0.45439	0.439572	0.452935	0.303058	0.471519	0.465867	0.364146	0.346779	0.35601	0.290859	0.193833	0.330211	0.372241	0.205901	0.184396	0.385023	0.157942	0.304504	1.05352	0.319868	0.571823	0.396804	0.478411	0.159843	0.563159	0.533019	0.616204	0.338858	0.435449	0.287165	0.537744	0.351261	0.245481
chr4-180000000	-10.3610453831655	0.607481	0.513335	0.460659	0.455864	0.472437	0.321271	0.481455	0.476739	0.342548	0.360372	0.361538	0.338116	0.201219	0.337414	0.367568	0.23139	0.192633	0.398513	0.15634	0.299723	1.04704	0.346241	0.580115	0.500179	0.503022	0.160751	0.577199	0.535513	0.632621	0.351962	0.450611	0.301695	0.568974	0.356832	0.242873
chr4-181000000	-10.7852097349386	0.649749	0.502435	0.476072	0.457133	0.450762	0.343558	0.474033	0.465618	0.356006	0.360685	0.360016	0.292714	0.20332	0.335419	0.377737	0.207067	0.192176	0.378609	0.159988	0.305453	1.03624	0.362413	0.564016	0.42616	0.478723	0.165019	0.59263	0.545595	0.641363	0.322741	0.470756	0.319268	0.548889	0.363176	0.232351
chr4-182000000	-10.4570389585314	0.685072	0.506461	0.541064	0.486444	0.473388	0.393553	0.509581	0.489074	0.368481	0.370624	0.381735	0.349347	0.238204	0.377149	0.366572	0.216938	0.232235	0.366437	0.163213	0.299411	0.903667	0.387046	0.559192	0.490193	0.478062	0.179914	0.629466	0.586774	0.642682	0.393667	0.511978	0.327494	0.551699	0.382989	0.228624
chr4-183000000	-2.93256477002114	0.685301	0.66261	0.607066	0.612645	0.6201	0.595247	0.670491	0.793152	0.618571	0.546777	0.527704	0.749953	0.405484	0.824039	0.509001	0.474607	0.407598	0.466907	0.265938	0.481648	0.594318	0.652595	0.634991	0.664423	0.580006	0.343807	0.685262	0.743255	0.738032	0.590758	0.635095	0.536016	0.635822	0.405279	0.46096
chr4-184000000	7.39226666341351	0.694211	0.833407	0.641206	0.714804	0.773277	0.698971	0.854902	0.974557	0.851645	0.758917	0.780588	0.893129	0.623481	1.07758	0.762688	0.727346	0.656613	0.692363	0.55015	0.715334	0.637121	0.80161	0.68848	0.815464	0.707751	0.537376	0.692943	0.821801	0.787321	0.885638	0.731706	0.81196	0.727993	0.425267	0.69968
chr4-185000000	11.8408164958285	0.675457	0.863118	0.695365	0.753257	0.822342	0.766471	0.842445	0.920649	0.811555	0.817093	0.860507	1.12226	0.74772	0.953828	0.800863	1.00679	0.870038	0.772604	0.553049	0.754302	0.658823	0.766679	0.661814	0.92934	0.751382	0.61334	0.687887	0.796731	0.755919	0.90516	0.793517	0.884272	0.80921	0.438515	0.926925
chr4-186000000	9.18865259597723	0.661983	0.737565	0.657927	0.703157	0.768108	0.592184	0.7561	0.987817	0.701939	0.704088	0.737583	0.771497	0.581504	1.09981	0.73699	0.677543	0.639189	0.649887	0.479591	0.649582	0.626997	0.770659	0.670809	0.814038	0.682179	0.481655	0.70171	0.755969	0.739663	0.709638	0.685231	0.750005	0.68626	0.409234	0.687456
chr4-187000000	0.947808726157641	0.654845	0.743722	0.584012	0.678301	0.714499	0.665625	0.80723	1.00583	0.766345	0.677677	0.700422	0.853407	0.642413	1.0536	0.6796	0.695357	0.73248	0.685016	0.49401	0.68376	0.679957	0.702125	0.663196	0.808445	0.649252	0.502617	0.683433	0.784411	0.738553	0.833022	0.694721	0.714623	0.694044	0.416113	0.696802
chr4-188000000	-5.89239217838081	0.693331	0.532899	0.539269	0.51396	0.503249	0.427326	0.542013	0.609514	0.453484	0.418733	0.425535	0.441574	0.264438	0.528242	0.397657	0.276132	0.278317	0.38361	0.184083	0.343236	0.709848	0.479404	0.557045	0.539249	0.495253	0.223547	0.611313	0.634473	0.645558	0.467111	0.507963	0.334228	0.555105	0.391767	0.316689
chr4-189000000	-10.7958296707474	0.640756	0.491077	0.47842	0.462191	0.450775	0.379497	0.485698	0.485279	0.417991	0.370525	0.377274	0.339474	0.241123	0.386034	0.367732	0.24793	0.237171	0.354103	0.161038	0.300375	0.868412	0.398958	0.530467	0.464173	0.447831	0.192201	0.578429	0.552114	0.580759	0.391295	0.464676	0.284517	0.520336	0.39835	0.282337
chr4-190000000	-9.25298955253327	0.719223	0.579212	0.601886	0.580244	0.580325	0.518313	0.492338	0.534194	0.448916	0.495409	0.552451	0.386833	0.347168	0.455519	0.44262	0.31047	0.413591	0.467888	0.242821	0.39404	0.926841	0.412522	0.614874	0.479565	0.565824	0.312008	0.642427	0.617181	0.626151	0.430167	0.561948	0.318217	0.645969	0.413376	0.520893
chr5-0	12.7146901088042	0.734245	0.751732	0.827008	0.944209	0.867659	0.91128	1.05852	1.13027	1.60583	0.738947	0.977409	0.513341	0.697442	1.29914	0.979343	0.571116	0.81104	0.683102	0.781289	0.698196	0.591996	1.39046	0.822853	1.05181	0.611117	1.2736	0.538933	0.831177	0.783174	1.12967	0.773919	1.04627	0.791719	0.512746	0.609421
chr5-1000000	9.05574945285382	0.801408	0.845126	0.987589	1.10125	0.960586	1.13166	1.10254	1.45649	1.65854	0.88097	1.14877	0.615486	0.679427	1.78392	0.660841	0.709478	0.834518	0.683414	0.485759	0.648752	0.672186	1.69848	0.888249	1.37488	0.69084	1.03009	0.569018	0.914797	0.867716	1.22484	0.962919	1.19841	0.945269	0.536477	0.700872
chr5-2000000	6.12825941554371	0.866849	0.732673	0.852539	0.801872	0.63566	0.7214	0.769098	1.04853	0.808116	0.575397	0.617537	0.522274	0.399394	1.27121	0.393138	0.308505	0.337801	0.402657	0.189617	0.405625	0.600146	1.22593	0.826941	0.755728	0.582406	0.280684	0.656961	0.834649	0.744758	0.758926	0.777755	0.518198	0.726958	0.451496	0.241609
chr5-3000000	2.00720748793069	0.871763	0.660457	0.763599	0.704115	0.592251	0.574968	0.624059	0.878172	0.715901	0.507673	0.549259	0.553856	0.386603	0.919775	0.4076	0.30985	0.313832	0.389697	0.193641	0.393071	0.712595	0.956465	0.75073	0.677673	0.544783	0.265004	0.67109	0.781944	0.721308	0.651435	0.738961	0.435299	0.670572	0.440495	0.243149
chr5-4000000	-1.79041411669486	0.873992	0.616064	0.719391	0.63172	0.56651	0.542843	0.554462	0.597751	0.470012	0.468548	0.486807	0.353892	0.289405	0.507846	0.414789	0.249787	0.263731	0.419532	0.171281	0.349902	1.03344	0.55783	0.758693	0.521417	0.569429	0.208725	0.725939	0.704499	0.715183	0.504697	0.649242	0.332054	0.683305	0.399891	0.254126
chr5-5000000	1.74397146410774	0.82383	0.732011	0.745294	0.71569	0.701867	0.648332	0.748322	0.894616	0.682967	0.670461	0.694336	0.63401	0.469664	1.07017	0.549142	0.448167	0.431982	0.480503	0.331304	0.50509	0.616896	0.985147	0.788197	0.741727	0.661994	0.306399	0.729396	0.858112	0.804919	0.62847	0.745554	0.640022	0.719325	0.419496	0.343454
chr5-6000000	2.20718989888816	0.826261	0.727593	0.794458	0.779593	0.71994	0.759692	0.854287	0.968485	0.8838	0.636654	0.71451	0.582186	0.566807	1.22925	0.75513	0.508094	0.567708	0.597809	0.655825	0.601559	0.638637	1.19618	0.799636	1.00645	0.620515	0.591244	0.703648	0.911471	0.846075	0.85314	0.815741	0.723699	0.720888	0.440829	0.445024
chr5-7000000	-2.07921225854645	0.781792	0.635218	0.666955	0.642592	0.595548	0.616834	0.666528	0.717313	0.572536	0.517529	0.522646	0.559459	0.365215	0.765503	0.546336	0.366605	0.361613	0.471801	0.303889	0.455647	0.701164	0.708672	0.741099	0.720931	0.578311	0.298347	0.727672	0.802318	0.796558	0.591642	0.673058	0.479828	0.659071	0.405744	0.343654
chr5-8000000	-4.42586655855442	0.818013	0.614796	0.648014	0.612352	0.570081	0.468667	0.607293	0.580167	0.479352	0.467998	0.482978	0.404338	0.311395	0.501198	0.434457	0.288857	0.289882	0.446495	0.21656	0.383716	1.01324	0.462561	0.76019	0.57303	0.575725	0.236653	0.755429	0.748935	0.781275	0.489777	0.615449	0.390482	0.653683	0.385162	0.345386
chr5-9000000	-2.86872501676837	0.892211	0.596323	0.781785	0.611257	0.576152	0.558986	0.670019	0.615882	0.522597	0.484987	0.509622	0.410207	0.317418	0.546651	0.440742	0.266267	0.28199	0.421274	0.189185	0.379142	0.881561	0.612543	0.758561	0.630946	0.564921	0.224636	0.740203	0.816616	0.843644	0.531366	0.686064	0.440165	0.650086	0.404365	0.333264
chr5-10000000	3.13294960988505	0.72528	0.881197	0.780515	0.864109	0.921089	0.885992	0.897392	0.884286	0.979219	0.933915	1.00052	0.75322	1.00559	1.02285	0.997442	1.04078	0.856729	0.791396	1.16478	0.853336	0.638257	0.95694	0.864228	0.98883	0.856925	0.785022	0.689477	0.91208	0.867352	0.976811	0.844121	1.03665	0.806711	0.441114	1.49646
chr5-11000000	-1.37238287710684	0.863972	0.599869	0.736157	0.61986	0.574469	0.497913	0.682088	0.640211	0.550497	0.466161	0.484121	0.426341	0.300532	0.605786	0.448786	0.255873	0.257439	0.436477	0.199182	0.393373	0.872449	0.628421	0.793161	0.597027	0.575834	0.207859	0.757521	0.810613	0.850672	0.538143	0.652582	0.3962	0.643599	0.390288	0.315687
chr5-12000000	-6.76009139102118	0.729347	0.625852	0.587239	0.596678	0.563015	0.365341	0.637388	0.581255	0.495949	0.468319	0.482527	0.347061	0.310183	0.389796	0.589095	0.298833	0.258991	0.527654	0.464297	0.446263	1.09394	0.40384	0.792124	0.535109	0.635417	0.320005	0.753683	0.706123	0.818438	0.459259	0.522128	0.382676	0.667431	0.356109	0.463429
chr5-13000000	-3.40000727302546	0.824544	0.562647	0.656809	0.567495	0.544649	0.425942	0.615564	0.550277	0.447703	0.434054	0.445518	0.308909	0.252945	0.422543	0.436943	0.221219	0.237573	0.440835	0.187516	0.353008	1.11707	0.428224	0.789681	0.593073	0.566227	0.19307	0.760861	0.738878	0.800879	0.452167	0.593229	0.357177	0.656039	0.380966	0.348237
chr5-14000000	-0.0912103291345853	0.814023	0.724347	0.705149	0.711496	0.67484	0.677932	0.796374	1.02343	0.750802	0.659938	0.677503	0.62975	0.500326	1.28981	0.558824	0.563089	0.487843	0.534176	0.340427	0.517848	0.610212	1.05018	0.822576	0.802046	0.62005	0.391234	0.680928	0.854551	0.811149	0.726022	0.784158	0.730208	0.712566	0.431989	0.781463
chr5-15000000	1.88510479568036	0.867192	0.572499	0.666638	0.579651	0.545941	0.446851	0.569675	0.53564	0.420333	0.443364	0.461882	0.303848	0.256637	0.437514	0.440881	0.234022	0.2481	0.42148	0.175261	0.340209	1.09627	0.420604	0.777447	0.528861	0.559859	0.197637	0.730129	0.717561	0.770357	0.430799	0.611152	0.350399	0.643153	0.392434	0.301438
chr5-16000000	5.14613709875911	0.835103	0.693302	0.653532	0.666759	0.606637	0.59274	0.685328	0.819094	0.683402	0.549229	0.569661	0.543051	0.393391	0.945628	0.494868	0.398077	0.412805	0.465985	0.26984	0.454747	0.669608	0.794769	0.78831	0.745706	0.595447	0.299838	0.724398	0.821603	0.805033	0.632783	0.711985	0.502396	0.676824	0.419697	0.391027
chr5-17000000	3.39690578841571	0.744613	0.573174	0.573165	0.551981	0.556022	0.507331	0.561141	0.659139	0.469993	0.50814	0.477625	0.479022	0.292077	0.634057	0.402475	0.308485	0.286767	0.376577	0.17764	0.353558	0.674352	0.621437	0.74192	0.524724	0.54798	0.192647	0.671878	0.70163	0.682956	0.459368	0.577645	0.38486	0.600447	0.387319	0.252637
chr5-18000000	-3.94733049126975	0.74261	0.593918	0.593428	0.556498	0.553425	0.39844	0.593819	0.560142	0.432486	0.446037	0.436262	0.419364	0.262596	0.397094	0.446071	0.280314	0.246978	0.481915	0.222255	0.393227	1.05663	0.414123	0.809884	0.501235	0.604607	0.202726	0.744358	0.687936	0.764606	0.392278	0.525675	0.356072	0.656715	0.356397	0.315768
chr5-19000000	-2.36911344011029	0.71779	0.607126	0.597262	0.555188	0.549032	0.350709	0.589786	0.5629	0.446297	0.429701	0.437707	0.498291	0.28019	0.39696	0.478188	0.294304	0.262112	0.506343	0.346022	0.427958	1.10562	0.416235	0.777016	0.497008	0.5954	0.219751	0.724037	0.674244	0.769216	0.405855	0.511205	0.351612	0.631243	0.34972	0.335685
chr5-20000000	-0.184122734752761	0.628093	0.493897	0.493913	0.454796	0.474419	0.317549	0.47659	0.472861	0.355911	0.365899	0.375886	0.286236	0.204578	0.348335	0.38827	0.20406	0.186488	0.402168	0.170051	0.328237	1.04402	0.359572	0.682574	0.40283	0.515411	0.160259	0.592801	0.556859	0.638412	0.309956	0.430393	0.243606	0.548301	0.351503	0.349494
chr5-21000000	-0.969191691775618	0.648515	0.492631	0.479516	0.452127	0.470909	0.34801	0.475007	0.463498	0.401156	0.379322	0.363994	0.307065	0.195253	0.338635	0.393188	0.210028	0.192715	0.394537	0.174318	0.336663	0.918364	0.362035	0.696016	0.42023	0.512718	0.183016	0.614985	0.579909	0.659953	0.363779	0.437692	0.2953	0.54497	0.356504	0.36913
chr5-22000000	-2.87374291036947	0.73817	0.549054	0.550209	0.519289	0.522674	0.328662	0.508324	0.52004	0.37449	0.402478	0.405452	0.30329	0.21084	0.386348	0.421685	0.228159	0.209374	0.441517	0.180114	0.355474	1.15288	0.397319	0.769424	0.422172	0.577441	0.168459	0.691797	0.611109	0.720888	0.3481	0.491344	0.312515	0.623467	0.354026	0.316878
chr5-23000000	-3.89847620382501	0.74841	0.587419	0.550301	0.537488	0.541065	0.392659	0.537033	0.526364	0.402652	0.432951	0.446936	0.322176	0.220492	0.391627	0.411149	0.228725	0.212339	0.450533	0.175905	0.359463	1.17964	0.418837	0.814326	0.454222	0.607561	0.168661	0.69188	0.626058	0.730764	0.344246	0.504837	0.304901	0.645665	0.354443	0.331885
chr5-24000000	-5.14436400698642	0.745373	0.565089	0.518999	0.526121	0.53695	0.342112	0.520196	0.517474	0.38152	0.410209	0.411804	0.275261	0.204466	0.369347	0.406575	0.213816	0.197512	0.4441	0.172145	0.348138	1.1662	0.396497	0.833263	0.441731	0.59015	0.164806	0.688609	0.62102	0.723349	0.32382	0.495289	0.276397	0.637468	0.350969	0.283931
chr5-25000000	-5.8106045658581	0.705663	0.555599	0.502504	0.507125	0.519509	0.327024	0.523328	0.499301	0.402215	0.408906	0.405246	0.292002	0.200868	0.374667	0.401082	0.208511	0.202989	0.442798	0.176848	0.342276	1.13236	0.386775	0.806606	0.412679	0.577644	0.167075	0.683994	0.601061	0.72193	0.344681	0.483738	0.261145	0.621901	0.349134	0.272574
chr5-26000000	-3.94498222673289	0.720644	0.571381	0.53417	0.532093	0.532073	0.334457	0.541086	0.528754	0.414942	0.41469	0.407883	0.299181	0.200834	0.3737	0.407897	0.202128	0.189757	0.442647	0.16995	0.342992	1.13081	0.378198	0.798042	0.4398	0.584705	0.170262	0.707802	0.630577	0.764769	0.369334	0.47319	0.292771	0.644044	0.349315	0.293561
chr5-27000000	-3.25765153012459	0.718643	0.603852	0.562202	0.559	0.546979	0.349609	0.605235	0.570624	0.466055	0.447218	0.434401	0.433129	0.256369	0.408775	0.494644	0.254768	0.266925	0.54356	0.381445	0.447772	1.06895	0.399227	0.814027	0.491599	0.614091	0.253997	0.713196	0.690739	0.79546	0.462569	0.494875	0.351482	0.656095	0.344847	0.373844
chr5-28000000	-2.97734181238665	0.71859	0.590533	0.570385	0.544576	0.548555	0.373581	0.590332	0.539387	0.461522	0.438201	0.449615	0.347156	0.278123	0.376273	0.485384	0.246488	0.264936	0.511433	0.492774	0.446351	1.05229	0.398988	0.813986	0.486012	0.608249	0.280239	0.720886	0.653264	0.7547	0.423008	0.478236	0.332123	0.658727	0.34893	0.399983
chr5-29000000	-3.30460049658428	0.699627	0.675358	0.553979	0.56049	0.576105	0.361628	0.640538	0.58381	0.501583	0.480081	0.4598	0.694867	0.34133	0.388878	0.470613	0.336427	0.267409	0.530818	0.243937	0.456989	1.00887	0.381013	0.805096	0.581344	0.666532	0.234335	0.779307	0.711679	0.787923	0.449473	0.501596	0.359653	0.663345	0.346544	0.633544
chr5-30000000	-2.69446636358787	0.756019	0.560875	0.591517	0.527451	0.534269	0.3735	0.610288	0.548537	0.434425	0.431162	0.42638	0.375117	0.234682	0.389664	0.435119	0.240823	0.213754	0.45879	0.183429	0.365733	1.11331	0.378741	0.770689	0.536575	0.584786	0.176614	0.736775	0.695637	0.78442	0.387697	0.50382	0.307245	0.628685	0.356301	0.368878
chr5-31000000	2.06452714538223	0.830092	0.668274	0.720921	0.661842	0.609023	0.647411	0.752641	0.863263	0.665661	0.544018	0.53566	0.545875	0.443585	1.06445	0.807356	0.408568	0.383514	0.502245	0.321111	0.48757	0.675514	0.838269	0.77807	0.722347	0.594162	0.397164	0.733413	0.869629	0.834226	0.682351	0.693792	0.573428	0.684978	0.416952	0.524601
chr5-32000000	3.84029170884542	0.775953	0.765362	0.719623	0.731313	0.719481	0.659287	0.774569	0.80073	0.754688	0.682239	0.712712	0.638023	0.604693	0.818668	0.928818	0.642358	0.567295	0.645329	0.928139	0.675237	0.713508	0.80265	0.823096	0.766488	0.694374	0.655853	0.699562	0.833599	0.817626	0.806375	0.725523	0.859024	0.754958	0.422013	0.7436
chr5-33000000	3.4800652856273	0.786646	0.62486	0.690129	0.623086	0.62022	0.555952	0.665459	0.704577	0.519918	0.504163	0.523281	0.518867	0.4096	0.744034	0.578697	0.38484	0.369759	0.505406	0.363964	0.490549	0.760407	0.663186	0.777023	0.656289	0.603767	0.339688	0.715815	0.795292	0.787612	0.528626	0.679201	0.51984	0.648678	0.396076	0.467773
chr5-34000000	3.38272698603094	0.57553	0.713368	0.556323	0.609141	0.668693	0.545393	0.697858	0.61874	0.655075	0.638372	0.651498	0.776251	0.587757	0.570526	0.752378	0.764794	0.602844	0.634457	0.638349	0.660293	0.551844	0.544707	0.663909	0.69395	0.663555	0.527019	0.620975	0.711832	0.688383	0.649035	0.621114	0.707436	0.657172	0.398861	0.836321
chr5-35000000	1.48380800711316	0.823525	0.572112	0.707013	0.577265	0.54618	0.587378	0.642019	0.64093	0.474038	0.44654	0.453844	0.433703	0.291695	0.619935	0.411726	0.275952	0.271256	0.435563	0.189311	0.385136	0.835552	0.571652	0.713467	0.553481	0.54728	0.212938	0.734715	0.795939	0.813756	0.503503	0.635883	0.426148	0.614115	0.392439	0.334441
chr5-36000000	4.02513677819619	0.722982	0.754837	0.679671	0.670634	0.70851	0.688876	0.726221	0.873237	0.631444	0.631601	0.65135	0.830139	0.556626	0.97565	0.740082	0.566523	0.570728	0.682801	0.995637	0.69515	0.641431	0.801617	0.780422	0.693235	0.692847	0.485822	0.766821	0.830678	0.779029	0.660308	0.660885	0.688729	0.718383	0.388683	0.690044
chr5-37000000	5.90118313981676	0.758247	0.688671	0.593382	0.626654	0.649592	0.551151	0.69404	0.731147	0.667084	0.591693	0.591554	0.488631	0.417546	0.768489	0.97359	0.423224	0.3564	0.524116	0.496283	0.527803	0.66067	0.680449	0.73923	0.657761	0.67178	0.504536	0.739311	0.820301	0.760913	0.593389	0.605379	0.634633	0.673819	0.400771	0.643285
chr5-38000000	8.15028767808215	0.775102	0.753101	0.69497	0.699069	0.70477	0.684757	0.752734	0.915376	0.626374	0.683434	0.673236	0.762083	0.417618	1.06224	0.554822	0.484199	0.403865	0.506663	0.275631	0.497019	0.637804	0.833993	0.804581	0.779998	0.705123	0.333244	0.717551	0.861015	0.810967	0.669871	0.736458	0.649256	0.729373	0.408066	0.336713
chr5-39000000	3.00126844035378	0.691354	0.761803	0.633526	0.635812	0.703197	0.551982	0.705518	0.724008	0.540391	0.7152	0.624262	0.945644	0.501819	0.630188	0.583122	0.673933	0.501179	0.618375	0.540085	0.622844	0.723056	0.570159	0.782926	0.67502	0.757033	0.350817	0.749221	0.774285	0.830019	0.5743	0.628545	0.666747	0.695487	0.374713	0.48224
chr5-40000000	-5.17478170900368	0.802158	0.619686	0.680795	0.59122	0.618169	0.497271	0.717145	0.590587	0.559896	0.52764	0.52996	0.543372	0.472265	0.55213	0.572532	0.401917	0.464351	0.618438	0.533423	0.602514	0.795201	0.557249	0.743727	0.620035	0.62934	0.41511	0.764313	0.814039	0.832552	0.59085	0.611653	0.564438	0.6536	0.383465	0.650241
chr5-41000000	-3.79202324512754	0.801364	0.604699	0.652794	0.585206	0.609715	0.463479	0.669217	0.576416	0.496084	0.522759	0.520634	0.494252	0.38621	0.466515	0.634596	0.351464	0.358417	0.551868	0.341827	0.530843	0.857013	0.480275	0.73931	0.606883	0.626433	0.333486	0.772757	0.792487	0.84324	0.524682	0.619769	0.479585	0.652527	0.375553	0.597488
chr5-42000000	1.42781960080063	0.75473	0.677537	0.635514	0.603822	0.642014	0.523423	0.662127	0.620389	0.561131	0.572601	0.57354	0.702035	0.382339	0.568078	0.449986	0.436983	0.400115	0.53795	0.230112	0.48296	0.785114	0.465048	0.727418	0.624237	0.682744	0.250158	0.776089	0.783926	0.805816	0.524343	0.62675	0.530309	0.661085	0.383589	0.537347
chr5-43000000	4.28850333250396	0.694431	0.839634	0.679026	0.744024	0.833074	0.687823	0.724008	0.558714	0.680908	0.71381	0.813032	0.889706	0.948891	0.432421	0.993391	0.768144	0.925613	0.92754	0.808056	0.988661	0.702899	0.516322	0.756215	0.752699	0.771672	0.83893	0.72556	0.777514	0.781189	0.885008	0.702394	0.868355	0.721128	0.402801	1.34975
chr5-44000000	-2.13099820969872	0.786411	0.579254	0.615311	0.54622	0.563714	0.386604	0.5792	0.524609	0.394985	0.44722	0.45911	0.32162	0.274492	0.375046	0.460235	0.234506	0.27436	0.490911	0.27576	0.409002	1.05535	0.367693	0.769583	0.480623	0.589925	0.245023	0.747588	0.697534	0.779763	0.405777	0.538128	0.345024	0.630293	0.364065	0.430822
chr5-45000000	-6.88769929269813	0.749577	0.515114	0.525563	0.488642	0.513138	0.34579	0.491011	0.476841	0.326191	0.393024	0.393902	0.238307	0.196664	0.369401	0.409378	0.202015	0.19468	0.426572	0.147351	0.330775	1.08298	0.360737	0.698388	0.432618	0.555593	0.159946	0.670825	0.614042	0.697169	0.30042	0.486943	0.266662	0.605984	0.357059	0.279954
chr5-46000000	-6.1707862399144	0.376019	0.201664	0.193928	0.204868	0.222832	0.177262	0.17262	0.178481	0.076672	0.161647	0.171148	0.0724276	0.0886116	0.177247	0.211599	0.113492	0.091369	0.191869	0.0559244	0.151528	0.455758	0.197593	0.273769	0.135592	0.222598	0.0695057	0.301153	0.296058	0.264424	0.0674651	0.197612	0.0737785	0.253422	0.14872	0.2106
chr5-49000000	-2.74002581967637	0.407094	0.270512	0.233951	0.250516	0.270917	0.205695	0.189261	0.212955	0.120453	0.202915	0.206282	0.108292	0.121718	0.208995	0.235008	0.14101	0.119495	0.20985	0.0700617	0.169831	0.490173	0.223686	0.317056	0.1679	0.271992	0.0853329	0.355088	0.305273	0.295719	0.124634	0.235092	0.145414	0.293062	0.222828	0.182778
chr5-50000000	-4.74076244485756	0.69789	0.544097	0.48664	0.511707	0.526694	0.418237	0.495026	0.535983	0.359144	0.404379	0.409415	0.294159	0.22232	0.411758	0.410529	0.226173	0.201805	0.416439	0.196324	0.350169	0.988813	0.447662	0.659448	0.435713	0.546226	0.181742	0.657798	0.590902	0.666409	0.321613	0.496676	0.325095	0.602392	0.360863	0.227455
chr5-51000000	-2.4975898302651	0.600822	0.530656	0.499649	0.447075	0.457695	0.307688	0.427624	0.453673	0.305342	0.355369	0.352693	0.252632	0.182986	0.322388	0.343283	0.189472	0.171634	0.367276	0.149607	0.29967	0.940404	0.333353	0.646354	0.370678	0.493039	0.14545	0.571708	0.49983	0.574046	0.280068	0.449781	0.264011	0.554402	0.352366	0.227216
chr5-52000000	0.832885382012147	0.656651	0.712511	0.594943	0.591231	0.592888	0.536298	0.663651	0.758871	0.49852	0.537378	0.530401	0.703258	0.436199	0.82272	0.532247	0.473423	0.47161	0.599672	0.486016	0.541168	0.585981	0.673385	0.687816	0.655314	0.620566	0.320568	0.711724	0.754306	0.722138	0.517595	0.60309	0.521417	0.637008	0.379827	0.411507
chr5-53000000	6.11960563079768	0.609205	0.77707	0.680833	0.68463	0.702617	0.596195	0.756218	0.700585	0.585604	0.734227	0.682208	0.502022	0.777874	0.65755	1.15962	0.929205	0.61297	0.672384	1.71202	0.721307	0.660101	0.903222	0.721209	0.731947	0.754497	0.847189	0.698698	0.792015	0.759313	0.688696	0.615189	0.623211	0.716892	0.399395	0.765916
chr5-54000000	11.0454746473203	0.677517	0.720452	0.630988	0.653322	0.708698	0.641377	0.737297	0.848495	0.599245	0.635004	0.677022	0.724992	0.561964	0.976201	0.877086	0.581131	0.566234	0.638516	0.685092	0.619961	0.607516	0.758778	0.711911	0.719548	0.676536	0.511137	0.732043	0.759157	0.736443	0.681835	0.628156	0.674157	0.688388	0.400203	0.555779
chr5-55000000	13.3999825253708	0.689006	0.78597	0.667697	0.673578	0.751725	0.612601	0.743779	0.878625	0.650556	0.793844	0.733738	0.903711	0.521065	1.03971	0.589253	0.868256	0.545405	0.5882	0.346872	0.569713	0.672184	0.721667	0.718385	0.747593	0.788818	0.376551	0.700586	0.787547	0.792921	0.633193	0.714723	0.652659	0.775522	0.414857	0.752618
chr5-56000000	3.80854931711221	0.683079	0.764349	0.662508	0.681746	0.70101	0.609019	0.75199	0.779732	0.60259	0.694641	0.654377	0.789191	0.596671	0.88645	0.735222	0.675094	0.61141	0.691872	1.02561	0.704108	0.586383	0.825419	0.704481	0.737895	0.707106	0.508389	0.740042	0.789789	0.757918	0.746139	0.684718	0.743482	0.67685	0.40209	0.598378
chr5-57000000	-6.23852780199343	0.662842	0.608551	0.552771	0.518019	0.499307	0.384611	0.564903	0.558414	0.399047	0.416128	0.410283	0.707092	0.310795	0.452798	0.432442	0.414706	0.276589	0.427007	0.196935	0.387862	0.810592	0.411708	0.663474	0.586554	0.533811	0.183314	0.678983	0.662495	0.686436	0.42262	0.568109	0.372077	0.584991	0.378921	0.26128
chr5-58000000	-6.07443596580643	0.675895	0.542691	0.586703	0.513052	0.511645	0.472299	0.517715	0.540551	0.384871	0.42137	0.421925	0.382151	0.257838	0.430806	0.402101	0.252461	0.25631	0.384885	0.196013	0.349236	0.845716	0.454869	0.63453	0.487901	0.511832	0.199093	0.64004	0.624043	0.660373	0.397896	0.553774	0.411762	0.597925	0.377867	0.226915
chr5-59000000	-4.14700321778186	0.66792	0.536515	0.573011	0.511523	0.541873	0.482451	0.526154	0.525568	0.395306	0.440224	0.441669	0.372244	0.290128	0.41666	0.504909	0.293948	0.263376	0.399961	0.348624	0.391021	0.781361	0.45755	0.649117	0.470404	0.526587	0.248082	0.646337	0.61226	0.654192	0.399862	0.535287	0.447372	0.587576	0.377675	0.289855
chr5-60000000	-0.681487194326407	0.668249	0.677819	0.627519	0.624729	0.663545	0.516617	0.725139	0.810026	0.597828	0.630962	0.617475	0.6175	0.530448	0.847548	0.679509	0.568115	0.531319	0.608932	0.679438	0.591283	0.653611	0.78409	0.702329	0.642552	0.66822	0.465665	0.722712	0.756134	0.725207	0.624324	0.641245	0.606638	0.680619	0.394018	0.585816
chr5-61000000	-2.8505828515944	0.690707	0.725093	0.628873	0.623088	0.704165	0.587278	0.718464	0.661392	0.600134	0.658094	0.642038	0.630041	0.610724	0.676612	0.978558	0.691208	0.508175	0.578621	0.992755	0.637126	0.550882	0.75696	0.675335	0.704853	0.677005	0.579422	0.704442	0.792672	0.762219	0.654221	0.624837	0.643368	0.650509	0.401289	0.741557
chr5-62000000	-6.70715712673547	0.647829	0.512135	0.536761	0.47207	0.510039	0.372801	0.482678	0.481014	0.342364	0.391182	0.397355	0.278557	0.215954	0.385244	0.369857	0.207989	0.215289	0.389338	0.155175	0.306419	0.960436	0.322708	0.589019	0.430424	0.504723	0.171804	0.614857	0.578891	0.641705	0.336671	0.499962	0.31031	0.563005	0.371133	0.280132
chr5-63000000	-4.16212579629222	0.64616	0.508857	0.570324	0.483458	0.479625	0.41384	0.504194	0.524178	0.34937	0.390439	0.38709	0.34021	0.216167	0.422864	0.385353	0.239834	0.23055	0.389084	0.163294	0.317541	0.894909	0.385894	0.603881	0.504632	0.510125	0.173736	0.619991	0.592766	0.637898	0.375744	0.499026	0.33084	0.558793	0.375027	0.272055
chr5-64000000	1.78541723646511	0.620559	0.678841	0.558463	0.575932	0.644737	0.476677	0.652963	0.647794	0.52321	0.604432	0.563438	0.709973	0.548896	0.481793	0.926778	0.52557	0.5073	0.663855	0.552805	0.692736	0.593985	0.548874	0.687238	0.587478	0.668955	0.483658	0.746922	0.70519	0.710025	0.554861	0.542759	0.623199	0.66531	0.369588	0.626955
chr5-65000000	6.19735153551804	0.680899	0.711521	0.655334	0.644862	0.674034	0.53376	0.693866	0.666763	0.583853	0.599355	0.60946	0.603223	0.589406	0.678371	0.864042	0.562943	0.523827	0.64675	1.22559	0.698783	0.587771	0.74019	0.682967	0.679011	0.655906	0.560574	0.71572	0.755859	0.736836	0.685851	0.618248	0.646958	0.640855	0.395904	0.593297
chr5-66000000	4.65748174652215	0.69459	0.650058	0.619097	0.592913	0.599252	0.55078	0.671402	0.751038	0.496943	0.548043	0.511504	0.522362	0.390766	0.87678	0.555126	0.414976	0.335161	0.474008	0.336833	0.479349	0.578659	0.818817	0.667219	0.646725	0.59883	0.285651	0.710258	0.765706	0.749696	0.564094	0.632545	0.471615	0.640179	0.388142	0.346195
chr5-67000000	6.98095306646507	0.647151	0.726246	0.620409	0.635063	0.660286	0.511989	0.725733	0.748361	0.560579	0.667685	0.613134	0.821648	0.55825	0.827747	0.489521	0.838911	0.482457	0.532656	0.300716	0.558475	0.610124	0.644417	0.646487	0.737702	0.692938	0.297546	0.713559	0.748735	0.748457	0.575429	0.658421	0.5771	0.654826	0.396256	0.622216
chr5-68000000	10.7695252598058	0.586882	0.683486	0.535518	0.562229	0.655358	0.584229	0.629154	0.631642	0.659132	0.626805	0.640212	0.70663	0.673001	0.708493	0.818359	0.604134	0.61792	0.661781	0.691023	0.734051	0.482322	0.5778	0.587526	0.624103	0.61117	0.628063	0.600506	0.660871	0.636349	0.685473	0.562916	0.663596	0.586115	0.415998	0.692053
chr5-70000000	14.2354466746015	0.232328	0.295307	0.201621	0.235911	0.260023	0.222506	0.239961	0.232968	0.239919	0.246505	0.242502	0.258013	0.199789	0.206394	0.501886	0.220394	0.195747	0.243231	0.249888	0.24957	0.188175	0.244518	0.260742	0.254927	0.24605	0.243127	0.248627	0.277727	0.258742	0.265306	0.194541	0.258042	0.233959	0.390745	0.241625
chr5-71000000	15.6881299051468	0.682585	0.782112	0.684898	0.678138	0.757667	0.649374	0.750067	0.832285	0.620272	0.747881	0.73367	0.94304	0.704281	0.904463	0.872089	0.891697	0.599652	0.629427	0.679774	0.686299	0.606598	0.756334	0.689714	0.918175	0.744752	0.525677	0.711625	0.80718	0.760175	0.733884	0.719443	0.736879	0.724738	0.409989	0.743974
chr5-72000000	16.1962947645495	0.696334	0.809357	0.674328	0.706418	0.74209	0.721991	0.80818	0.998658	0.693687	0.699656	0.694414	0.755457	0.62546	1.12465	0.829585	0.605961	0.654238	0.73895	0.719119	0.755923	0.59859	0.841516	0.737146	0.779619	0.692173	0.605684	0.722653	0.82252	0.761055	0.762943	0.680575	0.716142	0.721128	0.406864	0.603138
chr5-73000000	15.536166755757	0.744175	0.716871	0.657845	0.642628	0.653497	0.607509	0.685275	0.90487	0.584367	0.668631	0.595191	0.711006	0.430998	1.17185	0.4751	0.5373	0.403095	0.494356	0.269743	0.515822	0.588008	0.847197	0.6664	0.718064	0.654338	0.286452	0.726801	0.791248	0.734109	0.620114	0.71223	0.559305	0.663611	0.408749	0.544427
chr5-74000000	13.3654625024217	0.637682	0.681128	0.576569	0.604143	0.634388	0.571541	0.660822	0.723827	0.600849	0.610816	0.567112	0.644908	0.503551	0.721944	0.906355	0.56871	0.569853	0.657144	0.763828	0.638369	0.58481	0.658743	0.682946	0.642691	0.653148	0.569429	0.699954	0.731229	0.701095	0.613249	0.5857	0.630187	0.658061	0.389248	0.590762
chr5-75000000	13.9830836314413	0.670097	0.687409	0.631384	0.631834	0.680062	0.635699	0.695805	0.73807	0.588826	0.643132	0.612125	0.697195	0.533383	0.826265	0.577845	0.817788	0.49403	0.552942	0.383549	0.571965	0.558697	0.735312	0.663776	0.77297	0.687107	0.351972	0.718411	0.764639	0.716134	0.603673	0.671042	0.624881	0.672058	0.403724	0.651777
chr5-76000000	15.2857402278524	0.695578	0.707067	0.606286	0.643366	0.655757	0.5869	0.734345	0.90701	0.696445	0.612046	0.591375	0.694465	0.440983	1.14179	0.603327	0.562993	0.449259	0.534142	0.347543	0.529876	0.607114	0.770749	0.660302	0.778565	0.637192	0.378909	0.722808	0.78173	0.737256	0.720276	0.673454	0.668754	0.660471	0.412342	0.499889
chr5-77000000	15.996413825621	0.610542	0.785277	0.620508	0.691387	0.763109	0.59029	0.741569	0.777312	0.628715	0.781322	0.735362	0.770924	0.612104	0.676295	0.882214	0.848682	0.621149	0.685305	1.06387	0.714057	0.612911	0.706218	0.732949	0.71662	0.773547	0.579406	0.721805	0.759033	0.740146	0.67348	0.635622	0.708739	0.741715	0.39649	0.834109
chr5-78000000	16.2445624240023	0.650717	0.758571	0.589165	0.646248	0.7648	0.649777	0.735318	0.776295	0.662208	0.73215	0.73187	0.818956	0.548546	0.83622	0.75113	0.665232	0.567855	0.667516	0.622051	0.694127	0.575131	0.728198	0.689604	0.708895	0.735752	0.504229	0.707986	0.748155	0.725155	0.700738	0.674331	0.710495	0.679542	0.403483	0.650281
chr5-79000000	15.8768283744268	0.653852	0.769366	0.614348	0.670987	0.696114	0.646274	0.761945	0.882641	0.753024	0.706761	0.672746	0.826727	0.580895	1.06062	0.672472	0.712641	0.5813	0.619307	0.421414	0.629042	0.616013	0.724597	0.673051	0.780171	0.680656	0.474115	0.687979	0.794557	0.738856	0.787434	0.713513	0.778489	0.681213	0.416213	0.679261
chr5-80000000	12.848034715986	0.643053	0.684293	0.5998	0.604715	0.622867	0.559751	0.706236	0.811957	0.588727	0.577837	0.551533	0.516058	0.412482	0.845534	0.82601	0.462721	0.367704	0.512878	0.52392	0.52834	0.59489	0.714917	0.66387	0.691386	0.627225	0.432474	0.712956	0.760136	0.719083	0.597475	0.595709	0.595368	0.642074	0.389779	0.419403
chr5-81000000	5.38176236538605	0.607352	0.809548	0.661503	0.674665	0.781819	0.570857	0.728588	0.691723	0.574231	0.754212	0.742618	1.19766	0.719902	0.482633	0.677359	0.923821	0.66651	0.735827	0.643774	0.791953	0.701216	0.534173	0.703095	0.740756	0.800858	0.566537	0.728791	0.759654	0.772845	0.704954	0.662457	0.707626	0.751635	0.390731	0.853378
chr5-82000000	-0.688408173792627	0.645808	0.685942	0.614376	0.55267	0.598665	0.463618	0.630659	0.805527	0.485709	0.529454	0.507208	0.669366	0.367317	0.63296	0.561347	0.40895	0.342322	0.512832	0.455847	0.514666	0.650346	0.600311	0.645779	0.588617	0.60058	0.368894	0.735641	0.688966	0.703206	0.462841	0.573223	0.518354	0.627369	0.370128	0.386473
chr5-83000000	-4.75550055498238	0.611815	0.494345	0.531821	0.459754	0.465437	0.357954	0.48975	0.484074	0.374002	0.37092	0.368292	0.290226	0.193986	0.351936	0.372205	0.202814	0.176916	0.377308	0.162167	0.320099	0.993054	0.31785	0.609891	0.432712	0.503275	0.170324	0.623916	0.561376	0.648281	0.349608	0.478234	0.326417	0.547862	0.358484	0.228584
chr5-84000000	-5.59034460506563	0.571283	0.564954	0.51471	0.484786	0.521625	0.305576	0.537223	0.524694	0.393617	0.425187	0.405215	0.356753	0.287482	0.341931	0.451887	0.242412	0.252057	0.469377	0.268863	0.431626	0.963249	0.330694	0.646455	0.434305	0.559093	0.259279	0.629083	0.578053	0.684703	0.398961	0.453549	0.330434	0.594748	0.341959	0.244502
chr5-85000000	-2.34476958802088	0.581025	0.594146	0.490486	0.508636	0.531493	0.368639	0.585249	0.600157	0.469104	0.444629	0.418282	0.525602	0.325144	0.450501	0.48803	0.327449	0.30356	0.494199	0.291735	0.468826	0.774401	0.415971	0.659034	0.548342	0.58887	0.266205	0.663721	0.63943	0.688223	0.441217	0.470686	0.423916	0.607783	0.350075	0.303453
chr5-86000000	-3.19890452293763	0.60976	0.61001	0.5324	0.542015	0.547377	0.400831	0.626398	0.594733	0.462216	0.478994	0.453932	0.6208	0.400632	0.503603	0.639804	0.401962	0.36526	0.529661	0.441203	0.517601	0.691632	0.475118	0.645872	0.590179	0.590816	0.373904	0.690625	0.655201	0.703837	0.452378	0.50716	0.491535	0.601908	0.36476	0.52138
chr5-87000000	-1.85484100633325	0.644062	0.595433	0.583768	0.535065	0.540009	0.456077	0.685195	0.690982	0.506809	0.472465	0.461272	0.582918	0.360096	0.576241	0.604268	0.392921	0.409559	0.552018	0.575788	0.484589	0.78096	0.513872	0.645283	0.608786	0.568129	0.344554	0.68331	0.68412	0.74217	0.477535	0.533265	0.460021	0.603559	0.369758	0.388023
chr5-88000000	-2.04740407952264	0.620882	0.700627	0.580997	0.579568	0.624386	0.407145	0.680164	0.647461	0.481084	0.592406	0.537384	1.23361	0.541798	0.424553	0.729727	0.736707	0.450254	0.652823	0.602385	0.623572	0.756655	0.420741	0.682772	0.656338	0.715961	0.405013	0.774565	0.681096	0.731899	0.490468	0.557589	0.597509	0.652378	0.360638	0.977357
chr5-89000000	2.3018345846851	0.611318	0.697771	0.612386	0.575189	0.674101	0.491762	0.704109	0.629139	0.469086	0.606234	0.570071	0.803042	0.689318	0.537308	0.681128	0.509132	0.601398	0.729554	0.682305	0.822912	0.62631	0.489099	0.679246	0.601897	0.701326	0.49163	0.702614	0.71205	0.752204	0.636296	0.586515	0.606425	0.618902	0.3665	0.880678
chr5-90000000	3.2881212073036	0.643197	0.704523	0.633883	0.611641	0.732881	0.540233	0.687776	0.6077	0.551413	0.697698	0.650438	0.657756	0.522209	0.437741	0.950453	0.558814	0.394962	0.549148	0.48739	0.647768	0.63528	0.542827	0.719187	0.646614	0.744725	0.590665	0.725038	0.734508	0.742294	0.611405	0.55783	0.610971	0.687698	0.377196	0.755061
chr5-91000000	-8.09028749373156	0.575121	0.475632	0.515617	0.437821	0.472135	0.301663	0.461241	0.451361	0.335482	0.354763	0.341784	0.261811	0.185809	0.310216	0.357847	0.179286	0.171246	0.375609	0.164659	0.305011	1.02158	0.281588	0.631507	0.405202	0.491232	0.153646	0.564928	0.516311	0.624941	0.314335	0.437625	0.294435	0.533706	0.330906	0.261858
chr5-92000000	-10.6400060382708	0.652798	0.491766	0.561609	0.4868	0.481411	0.352849	0.507586	0.509303	0.378897	0.370248	0.366805	0.276432	0.211942	0.379084	0.371136	0.211159	0.21751	0.381084	0.163078	0.305395	0.988624	0.332552	0.65852	0.506597	0.477713	0.170897	0.622914	0.568417	0.660891	0.362006	0.484983	0.370562	0.558459	0.3721	0.241839
chr5-93000000	-6.21667124299374	0.613047	0.541728	0.535731	0.489779	0.519402	0.385842	0.559181	0.556573	0.461784	0.422596	0.428394	0.418444	0.26725	0.415274	0.473543	0.27138	0.289647	0.470102	0.301544	0.39844	0.819182	0.412517	0.664508	0.493852	0.538225	0.265348	0.636088	0.617442	0.674634	0.412716	0.487369	0.412813	0.58937	0.365375	0.357414
chr5-94000000	1.95959276210658	0.657713	0.62454	0.637793	0.566343	0.611064	0.508401	0.653571	0.698278	0.504983	0.529501	0.527949	0.641186	0.411788	0.649351	0.684364	0.385001	0.35509	0.518114	0.372371	0.569174	0.544948	0.645358	0.696563	0.62904	0.618294	0.342703	0.731279	0.743229	0.750932	0.531127	0.56798	0.528105	0.616348	0.373168	0.571093
chr5-95000000	7.9802334817766	0.659712	0.768648	0.699741	0.655151	0.750355	0.590331	0.750111	0.725387	0.577416	0.760149	0.6804	0.782549	0.700644	0.763532	0.690578	0.845408	0.603891	0.675587	0.575804	0.746818	0.547178	0.702935	0.736275	0.856065	0.786503	0.556857	0.72424	0.77452	0.769502	0.67828	0.651916	0.659842	0.702535	0.391415	1.09417
chr5-96000000	0.259620697328798	0.630068	0.65325	0.617683	0.587947	0.700333	0.511565	0.632257	0.608516	0.505238	0.618876	0.636652	0.709834	0.571033	0.44957	0.787415	0.619143	0.585553	0.669267	0.521645	0.668437	0.759361	0.520491	0.672404	0.59895	0.673634	0.475482	0.706009	0.684521	0.721393	0.595549	0.601694	0.59825	0.648782	0.381498	0.821175
chr5-97000000	-7.36549648141045	0.632871	0.484906	0.518225	0.453873	0.457789	0.348721	0.480017	0.450083	0.356706	0.357529	0.349394	0.22335	0.204299	0.338028	0.381521	0.198525	0.197464	0.372417	0.154685	0.29046	1.0347	0.281522	0.596952	0.424821	0.483109	0.162568	0.606165	0.578513	0.663305	0.326666	0.461932	0.313156	0.539647	0.366477	0.325164
chr5-98000000	-5.78538139918824	0.610568	0.583444	0.505049	0.484769	0.544171	0.427142	0.566253	0.498051	0.418498	0.454611	0.450702	0.556876	0.370388	0.381173	0.575938	0.435187	0.353158	0.488277	0.50411	0.469513	0.749388	0.372267	0.598139	0.504354	0.549842	0.331108	0.645788	0.593288	0.641065	0.441218	0.477225	0.424849	0.551552	0.371905	0.582383
chr5-99000000	-9.72048172057501	0.538444	0.470061	0.471276	0.418532	0.440926	0.293592	0.444868	0.43587	0.351849	0.355227	0.350864	0.345804	0.214718	0.310907	0.343045	0.228064	0.219722	0.397999	0.157357	0.323342	0.873494	0.273929	0.573154	0.388913	0.479159	0.171526	0.567932	0.501183	0.580395	0.292345	0.4097	0.298558	0.515818	0.354231	0.344775
chr5-100000000	-11.6631479629237	0.56862	0.545621	0.489137	0.456111	0.488748	0.312494	0.502248	0.493558	0.396227	0.386839	0.377151	0.448803	0.252341	0.329691	0.410043	0.250729	0.235042	0.428618	0.247344	0.376838	0.96059	0.311482	0.619844	0.446573	0.516904	0.179274	0.634655	0.56047	0.642682	0.374482	0.444086	0.381107	0.562009	0.350131	0.276634
chr5-101000000	-9.42016039753862	0.591964	0.50217	0.496667	0.445687	0.460283	0.368274	0.50586	0.4642	0.354245	0.366563	0.369057	0.281406	0.195826	0.338109	0.384873	0.210085	0.192371	0.378179	0.178152	0.302866	0.928394	0.337244	0.619144	0.42322	0.481614	0.170112	0.605299	0.56461	0.649184	0.326665	0.44708	0.325133	0.544808	0.359754	0.303233
chr5-102000000	-4.52175979260326	0.652994	0.658008	0.603755	0.587875	0.605221	0.540383	0.715529	0.733865	0.564394	0.523822	0.512267	0.80981	0.492463	0.683281	0.618809	0.4595	0.474185	0.651509	0.510956	0.6633	0.588739	0.596921	0.707479	0.649111	0.629424	0.385142	0.73569	0.746368	0.747927	0.56679	0.589209	0.566264	0.641248	0.366683	0.545537
chr5-103000000	-4.63947691785581	0.630113	0.610317	0.533174	0.52275	0.512077	0.40752	0.594846	0.626973	0.452084	0.434731	0.417541	0.482687	0.274691	0.46719	0.458951	0.286392	0.237797	0.453809	0.289358	0.43191	0.799595	0.431344	0.679429	0.525343	0.572845	0.257874	0.663604	0.653802	0.72243	0.44904	0.465737	0.37889	0.598155	0.355403	0.33689
chr5-104000000	-6.73536907685234	0.558422	0.601491	0.462414	0.521787	0.527625	0.324035	0.58207	0.57311	0.456157	0.422361	0.417995	0.515349	0.2923	0.34241	0.516575	0.315839	0.25471	0.478169	0.43333	0.421547	0.930695	0.366751	0.689557	0.508394	0.592565	0.264854	0.661025	0.647157	0.694245	0.4152	0.473879	0.33696	0.608088	0.342717	0.408506
chr5-105000000	-9.57365046157906	0.588606	0.546899	0.488685	0.476279	0.495953	0.312231	0.545646	0.518924	0.41906	0.385573	0.380801	0.456276	0.212362	0.348263	0.388018	0.234625	0.207954	0.416995	0.19132	0.358137	1.03259	0.309705	0.658775	0.47243	0.537471	0.172142	0.607444	0.586386	0.679112	0.367902	0.453063	0.349579	0.573325	0.344629	0.302983
chr5-106000000	-11.4171050228566	0.67011	0.504403	0.544697	0.471303	0.482821	0.381613	0.525862	0.502291	0.370443	0.37305	0.388773	0.345747	0.219866	0.381393	0.391387	0.225318	0.204528	0.376279	0.169745	0.314821	0.935049	0.36834	0.629704	0.467072	0.493079	0.170594	0.623108	0.580089	0.654936	0.362982	0.490431	0.398656	0.562141	0.366455	0.251373
chr5-107000000	-7.85148613038556	0.656848	0.572747	0.58611	0.530311	0.603706	0.468183	0.605864	0.625621	0.470616	0.506088	0.516495	0.533417	0.329215	0.55111	0.431673	0.385104	0.340445	0.496191	0.234961	0.431229	0.829631	0.444167	0.667007	0.557704	0.619076	0.301692	0.675139	0.653291	0.697788	0.477592	0.555333	0.493596	0.625272	0.375788	0.384722
chr5-108000000	4.47645397369388	0.616603	0.735101	0.589455	0.605848	0.69221	0.464003	0.64765	0.727584	0.51551	0.6681	0.619647	0.842299	0.531171	0.608426	0.644442	0.596123	0.483185	0.623583	0.634355	0.666134	0.624442	0.586166	0.673798	0.600304	0.707072	0.445532	0.739128	0.689016	0.703166	0.570248	0.587028	0.61384	0.677718	0.376868	0.751187
chr5-109000000	1.12256873418021	0.637043	0.596748	0.594717	0.539462	0.560242	0.410227	0.625852	0.577487	0.447046	0.46941	0.453222	0.420133	0.35232	0.452887	0.619278	0.394259	0.321087	0.480942	0.477469	0.44622	0.829162	0.46909	0.666753	0.579765	0.58503	0.323852	0.671815	0.670587	0.730712	0.509929	0.538803	0.459696	0.605195	0.371054	0.422546
chr5-110000000	-9.92573597692101	0.612428	0.613217	0.565289	0.531679	0.583623	0.499066	0.62567	0.678899	0.503382	0.494196	0.502965	0.671491	0.383163	0.605195	0.581632	0.365568	0.419928	0.539871	0.424	0.508069	0.612474	0.545985	0.629947	0.601078	0.568553	0.352443	0.66373	0.668458	0.700479	0.497761	0.544337	0.52805	0.583879	0.374999	0.449753
chr5-111000000	-0.703825983763614	0.688996	0.611158	0.625618	0.56083	0.597961	0.563305	0.660565	0.71358	0.494712	0.509775	0.486442	0.574654	0.343382	0.8298	0.42923	0.44061	0.368364	0.466714	0.240006	0.43597	0.658689	0.599995	0.634309	0.631118	0.592356	0.282206	0.710897	0.744735	0.753835	0.544767	0.623174	0.522434	0.622599	0.392361	0.412668
chr5-112000000	-1.40259284435943	0.69918	0.787579	0.676618	0.690526	0.729693	0.641921	0.788365	0.82086	0.694249	0.732622	0.697275	0.795417	0.640439	0.88258	0.936976	0.777923	0.663896	0.726027	0.73316	0.737236	0.596404	0.746314	0.699978	0.780474	0.737864	0.607882	0.760377	0.799059	0.776772	0.75249	0.661523	0.763256	0.699141	0.400774	0.838614
chr5-113000000	-13.4464470736108	0.664583	0.477869	0.539984	0.468775	0.475393	0.362272	0.501413	0.453762	0.354326	0.360962	0.374723	0.266177	0.205062	0.349595	0.376681	0.20308	0.199923	0.364589	0.152892	0.294858	0.987733	0.323756	0.588137	0.466479	0.472867	0.170949	0.599859	0.58522	0.647526	0.357902	0.478695	0.319041	0.542328	0.379041	0.251357
chr5-114000000	-9.37491041461503	0.655559	0.588399	0.593382	0.542526	0.573154	0.499346	0.632775	0.638637	0.482627	0.486402	0.528599	0.591912	0.392178	0.604888	0.567673	0.423548	0.511358	0.588005	0.503635	0.538831	0.718107	0.538273	0.654051	0.563408	0.538519	0.375815	0.677127	0.672664	0.683507	0.560851	0.566323	0.509617	0.606378	0.389147	0.399026
chr5-115000000	-5.61255871869944	0.689309	0.675535	0.590589	0.582403	0.580298	0.517168	0.673831	0.782537	0.550592	0.51314	0.507783	0.558802	0.399603	0.737244	0.594641	0.43954	0.390376	0.528872	0.443506	0.527521	0.647156	0.630342	0.656141	0.632648	0.594678	0.393159	0.710241	0.731239	0.733122	0.565877	0.606662	0.579618	0.653752	0.388364	0.382004
chr5-116000000	-10.7681567365558	0.646385	0.510175	0.524064	0.477931	0.480996	0.372575	0.518988	0.507092	0.386139	0.38335	0.371754	0.329578	0.219812	0.4037	0.392135	0.22479	0.201184	0.366229	0.170603	0.323199	0.894348	0.379625	0.612291	0.477615	0.493071	0.158906	0.620624	0.592044	0.669933	0.360295	0.502945	0.38534	0.565357	0.370731	0.242369
chr5-117000000	-12.3862658498524	0.655102	0.495776	0.548936	0.468958	0.489724	0.321874	0.520915	0.476163	0.35249	0.372761	0.369161	0.255634	0.202217	0.341125	0.387938	0.194468	0.194867	0.391006	0.160745	0.310095	1.07528	0.309896	0.624576	0.451937	0.509712	0.16914	0.626566	0.584006	0.677472	0.341722	0.490825	0.323135	0.567802	0.363142	0.279646
chr5-118000000	-7.81607774060337	0.650488	0.768237	0.615741	0.63694	0.728342	0.554301	0.735718	0.607793	0.548446	0.704387	0.695358	0.714794	0.705066	0.447726	0.909392	0.90291	0.663305	0.701428	0.890698	0.744187	0.641725	0.532772	0.697279	0.716643	0.781005	0.54395	0.733684	0.743849	0.752334	0.655324	0.644209	0.683252	0.6988	0.386117	0.967486
chr5-119000000	-5.56874265960787	0.608031	0.589328	0.569003	0.50539	0.566104	0.388402	0.60228	0.552991	0.413676	0.486087	0.465383	0.603556	0.425564	0.375949	0.439077	0.384978	0.407882	0.516203	0.37577	0.503433	0.891452	0.345886	0.649745	0.523325	0.592799	0.239967	0.673776	0.650264	0.726791	0.406284	0.520334	0.411667	0.594869	0.361577	0.325813
chr5-120000000	-8.32393835192054	0.592957	0.606223	0.495439	0.512716	0.517767	0.334375	0.578087	0.55273	0.429734	0.43342	0.411761	0.692705	0.250886	0.35361	0.428035	0.32376	0.247599	0.453415	0.21551	0.390282	0.955814	0.323772	0.673282	0.511647	0.5733	0.188125	0.655303	0.637225	0.700666	0.388277	0.489261	0.38006	0.595593	0.351056	0.265782
chr5-121000000	-5.24335202897865	0.648545	0.694711	0.557723	0.572312	0.560581	0.493927	0.67936	0.652859	0.507048	0.512148	0.51067	0.852766	0.486849	0.603319	0.548025	0.556882	0.387109	0.514855	0.4229	0.556485	0.621054	0.542248	0.672123	0.654972	0.621659	0.261093	0.747072	0.752674	0.74287	0.518068	0.576262	0.542859	0.603399	0.376496	0.443498
chr5-122000000	-3.56149999505269	0.665115	0.707739	0.590463	0.62212	0.65352	0.548453	0.71361	0.872661	0.565349	0.601708	0.571025	0.775708	0.438678	0.878984	0.672166	0.532509	0.506634	0.607802	0.510191	0.594076	0.595206	0.700879	0.700449	0.653486	0.645995	0.405534	0.749134	0.750394	0.733428	0.592899	0.625768	0.615143	0.665448	0.385637	0.48245
chr5-123000000	-8.33837432152551	0.696032	0.560948	0.578996	0.524468	0.535379	0.415003	0.605724	0.567304	0.44666	0.495847	0.463338	0.485381	0.335434	0.492325	0.426454	0.404784	0.306395	0.43965	0.19341	0.388948	0.853382	0.4338	0.641811	0.621102	0.568419	0.216113	0.67792	0.675467	0.741658	0.469782	0.557847	0.430717	0.59102	0.383566	0.398179
chr5-124000000	-12.5835490059102	0.684499	0.594021	0.566516	0.538442	0.531588	0.398956	0.621418	0.626839	0.448404	0.45612	0.465884	0.510759	0.320888	0.51676	0.492278	0.398192	0.316909	0.467693	0.275378	0.400564	0.853441	0.461332	0.646021	0.583358	0.552592	0.247403	0.671246	0.656086	0.702682	0.460372	0.578862	0.524944	0.613052	0.381824	0.291092
chr5-125000000	-9.74561835121452	0.679178	0.601858	0.567538	0.557176	0.554942	0.547175	0.624473	0.593668	0.5227	0.478537	0.470781	0.652211	0.400159	0.531672	0.502026	0.453046	0.387581	0.479543	0.265444	0.471504	0.859931	0.427898	0.645283	0.635187	0.579407	0.261633	0.686186	0.681486	0.742244	0.511101	0.574416	0.509349	0.606067	0.384218	0.507441
chr5-126000000	-8.14494509361475	0.652043	0.790504	0.713064	0.638283	0.767848	0.639394	0.772871	0.72128	0.691242	0.714133	0.777668	0.769357	0.802179	0.740018	0.8808	0.924308	0.726837	0.708049	1.11508	0.788155	0.587224	0.71001	0.688768	0.764688	0.761169	0.615555	0.697293	0.762209	0.766456	0.776404	0.651075	0.726781	0.684111	0.402057	0.893687
chr5-127000000	-12.2029820614767	0.654452	0.61625	0.565507	0.563842	0.565737	0.447271	0.630585	0.612119	0.477416	0.488348	0.48585	0.472654	0.339821	0.526223	0.58786	0.362605	0.347573	0.474501	0.353593	0.453176	0.735768	0.521879	0.656296	0.573203	0.565326	0.30638	0.670032	0.683363	0.700806	0.493038	0.546062	0.508619	0.599442	0.377673	0.364057
chr5-128000000	-13.212820789422	0.615846	0.570797	0.52493	0.495643	0.535473	0.375528	0.569066	0.518454	0.414623	0.426041	0.439463	0.443982	0.269401	0.390605	0.443262	0.314445	0.279527	0.46165	0.257157	0.379024	0.892366	0.348585	0.634554	0.507501	0.54365	0.206946	0.67667	0.621756	0.693098	0.411251	0.50078	0.380725	0.581491	0.363439	0.402708
chr5-129000000	-13.1316170472858	0.621098	0.474736	0.540869	0.453353	0.484003	0.375689	0.523238	0.466858	0.383248	0.379355	0.376981	0.253195	0.205848	0.331206	0.379464	0.202972	0.185	0.389069	0.156316	0.29988	1.01767	0.296213	0.615862	0.458289	0.497183	0.171253	0.616338	0.58035	0.674925	0.346485	0.467845	0.343	0.553114	0.363275	0.335974
chr5-130000000	-5.68532780278896	0.621344	0.69529	0.678823	0.607471	0.664815	0.495587	0.665117	0.584459	0.557644	0.610429	0.611322	0.571169	0.624597	0.448352	1.01455	0.631701	0.561707	0.693128	1.21309	0.73414	0.633416	0.614597	0.654963	0.630223	0.683378	0.674456	0.709237	0.684715	0.708479	0.65584	0.553956	0.679462	0.616952	0.385149	0.803913
chr5-131000000	9.17500431358166	0.626411	0.889094	0.763614	0.872138	1.0096	0.861147	0.942836	0.636305	0.933226	1.01433	1.17258	0.913893	1.1247	0.526157	1.1564	1.43651	1.04362	0.914736	1.21065	1.02451	0.65448	0.704491	0.798512	1.1478	0.950519	1.01738	0.676265	0.787709	0.802841	1.01666	0.793249	1.04945	0.905826	0.431837	1.32081
chr5-132000000	16.1232645780201	0.707037	0.839394	0.754756	0.816238	0.876418	0.885358	0.864097	0.859797	0.923167	0.827459	0.877289	0.861459	0.751927	1.06912	0.836715	0.858708	0.762904	0.719535	0.90569	0.79718	0.532465	0.988767	0.739859	1.0102	0.738061	0.806767	0.64224	0.808236	0.779278	1.01073	0.789119	0.945018	0.777912	0.44742	0.826384
chr5-133000000	17.5818421905074	0.717535	0.84533	0.821328	0.869378	0.957125	0.944131	0.969437	0.781716	1.16715	0.92805	1.02845	0.90953	1.04015	0.88969	0.977427	1.02884	1.04719	0.92269	1.38594	1.04901	0.564335	1.03298	0.800791	0.999736	0.798308	1.13612	0.657476	0.828825	0.798275	1.20318	0.848509	1.0824	0.855401	0.46398	0.986899
chr5-134000000	17.3797748273408	0.664191	0.947976	0.849106	0.947322	0.998039	0.934133	0.954158	0.664109	1.16388	0.942094	1.06922	0.898448	0.958268	0.589279	1.15354	1.25752	0.888777	0.780903	0.911986	0.95514	0.568242	0.885067	0.808535	1.0796	0.842804	1.07925	0.65412	0.878246	0.833162	1.19734	0.827434	1.24926	0.920424	0.455375	8.64383
chr5-135000000	14.4468350765063	0.734409	0.714979	0.727259	0.661748	0.691668	0.77112	0.699475	0.880262	0.651699	0.664107	0.649465	0.549962	0.42336	1.06791	0.549482	0.516727	0.418626	0.481736	0.536728	0.513018	0.61709	1.01518	0.694755	0.777131	0.657322	0.413952	0.686502	0.788998	0.747769	0.672199	0.695844	0.577105	0.718916	0.419687	0.389665
chr5-136000000	13.5456707118715	0.746828	0.584626	0.68643	0.593233	0.562645	0.615524	0.643176	0.677132	0.518383	0.501801	0.495259	0.400197	0.333301	0.790359	0.394519	0.292025	0.265927	0.338646	0.204111	0.398901	0.516894	0.912319	0.649386	0.739689	0.546958	0.233949	0.654703	0.744898	0.708643	0.609544	0.64404	0.454336	0.629689	0.418385	0.221708
chr5-137000000	16.2109374778941	0.682371	0.856295	0.798414	0.884138	0.935774	0.908754	1.03929	0.777434	0.960932	0.888868	0.963364	0.796225	1.13506	0.85163	1.26371	0.887241	1.06824	0.988687	1.34566	1.2278	0.560283	0.92273	0.751601	0.927766	0.807789	1.47577	0.674897	0.813826	0.803021	1.28356	0.782451	1.10575	0.8395	0.434006	1.14965
chr5-138000000	16.993340460073	0.626365	0.840928	0.725343	0.789588	0.890421	0.78677	0.854953	0.588485	0.848632	0.916409	0.932447	0.765553	0.929367	0.473686	1.06646	1.03289	0.9408	0.872845	1.69989	0.983985	0.520562	0.970847	0.706379	0.830615	0.795093	1.11488	0.621868	0.763329	0.737223	1.02062	0.729493	1.00261	0.827674	0.425799	0.978431
chr5-139000000	15.1716599598189	0.67866	0.970689	0.859193	0.970036	1.02505	1.07775	1.12853	0.814141	1.24275	1.07508	1.192	0.794145	1.29146	0.86702	0.982266	1.3208	1.22307	1.01403	1.64818	1.1482	0.54727	1.07036	0.796832	1.35137	0.890952	1.19433	0.636692	0.797438	0.821386	1.25919	0.877651	1.2524	0.907726	0.4587	1.3426
chr5-140000000	9.02745678270723	0.692886	0.761561	0.668762	0.684089	0.745115	1.15427	0.775995	0.684971	0.838706	0.648684	0.727665	0.67221	0.692066	0.61083	0.924383	0.585554	0.86284	0.845448	0.882843	0.695474	0.809414	0.527561	0.719139	0.921621	0.691029	0.782624	0.710045	0.738644	0.753697	0.81313	0.700819	0.761439	0.754381	0.416659	0.880501
chr5-141000000	5.04331478469505	0.680455	0.912846	0.796173	0.883771	1.02757	1.07329	1.07728	0.984611	1.13268	1.12759	1.12345	1.05503	1.00534	1.0789	0.816708	1.17218	1.05994	0.877079	0.69375	0.964016	0.604802	0.974651	0.765201	1.48112	0.910815	0.890318	0.645666	0.843107	0.838474	1.20359	0.862842	1.09338	0.951135	0.463295	1.0453
chr5-142000000	-3.26390749964716	0.694737	0.809476	0.697621	0.66426	0.775038	0.769867	0.732991	0.931075	0.612052	0.794083	0.734971	0.996457	0.606841	1.03034	0.621375	0.892234	0.595576	0.603618	0.549975	0.596057	0.644359	0.792763	0.693326	0.712586	0.74917	0.391193	0.738611	0.763287	0.741775	0.620209	0.735979	0.744098	0.72883	0.412484	0.606609
chr5-143000000	-11.7201921764748	0.688806	0.52596	0.605991	0.503134	0.516469	0.444729	0.581143	0.598414	0.416864	0.423967	0.409564	0.432627	0.298978	0.522643	0.427025	0.27641	0.273504	0.427627	0.204287	0.37764	0.798284	0.485744	0.631664	0.554501	0.513886	0.225178	0.684489	0.667911	0.704684	0.431574	0.556506	0.42159	0.577096	0.383587	0.295693
chr5-144000000	-12.3628184966697	0.68286	0.513791	0.56824	0.475977	0.483857	0.336525	0.549892	0.497209	0.359928	0.382832	0.400024	0.240718	0.216712	0.360898	0.398614	0.216081	0.201573	0.387489	0.17205	0.313993	0.970669	0.345267	0.607378	0.473223	0.491416	0.207595	0.613394	0.631732	0.696024	0.394114	0.500155	0.317303	0.552943	0.370098	0.277956
chr5-145000000	-10.1349396071438	0.715998	0.753091	0.788281	0.673192	0.719168	0.712602	0.776518	0.755861	0.65616	0.660507	0.650435	0.664479	0.6243	0.809674	1.10958	0.663491	0.563761	0.657245	1.01579	0.68498	0.591536	0.788267	0.687848	0.856355	0.688395	0.728819	0.718384	0.806693	0.783798	0.739525	0.650029	0.733501	0.712951	0.403301	1.06719
chr5-146000000	-10.9593629406658	0.705538	0.510444	0.632631	0.494806	0.486314	0.469068	0.531397	0.491867	0.385328	0.396106	0.403498	0.30063	0.248352	0.381321	0.3885	0.234198	0.2193	0.370001	0.162815	0.298681	0.910627	0.383322	0.606797	0.57963	0.485838	0.179217	0.613148	0.621637	0.689783	0.410255	0.530885	0.36537	0.567119	0.393979	0.266924
chr5-147000000	-10.3649048765987	0.637093	0.610899	0.593931	0.532897	0.534859	0.456439	0.619961	0.583994	0.46152	0.472061	0.445042	0.587879	0.327007	0.492553	0.559266	0.39793	0.351579	0.491837	0.299653	0.445416	0.819707	0.438743	0.663466	0.584613	0.557939	0.263129	0.679187	0.679593	0.713316	0.439215	0.544733	0.447718	0.613579	0.375313	0.394352
chr5-148000000	1.33515175739466	0.667892	0.859887	0.752152	0.769362	0.858355	0.991474	0.887957	0.831305	0.907132	0.935424	0.897888	1.04461	0.774747	0.997881	0.634547	1.09481	0.754909	0.705346	0.725718	0.747817	0.579819	0.839785	0.732974	1.01646	0.854619	0.56981	0.687502	0.820676	0.836055	0.886134	0.804579	0.929661	0.868127	0.430777	0.913733
chr5-149000000	10.4149963524998	0.70097	0.997432	0.847304	1.0003	1.1002	1.32717	1.07421	0.839305	1.41896	1.10212	1.24067	1.06617	1.06547	0.883616	1.12898	1.5206	1.02696	0.79641	1.1737	0.950536	0.519289	1.19669	0.849555	1.14533	0.919303	1.0907	0.613909	0.882694	0.84761	1.23848	0.915637	1.27644	1.03823	0.486289	1.20672
chr5-150000000	4.73747339676746	0.669519	0.821614	0.759725	0.780253	0.8306	0.926544	0.83191	0.811696	0.855025	0.845541	0.880722	0.882379	0.769643	0.908928	0.82191	0.869068	0.806254	0.763944	0.507027	0.707538	0.727638	0.805241	0.725314	0.867992	0.765286	0.708235	0.670409	0.79968	0.78248	0.872708	0.80203	0.915164	0.838679	0.439556	0.94476
chr5-151000000	-10.7178875430493	0.727004	0.617436	0.676155	0.600746	0.588097	0.578493	0.615732	0.578621	0.517419	0.481596	0.529932	0.425845	0.404525	0.538752	0.565612	0.385178	0.420102	0.483768	0.618602	0.48834	0.751639	0.597316	0.617524	0.776172	0.536791	0.41953	0.66193	0.694952	0.727663	0.572244	0.629139	0.50907	0.621554	0.405351	0.490314
chr5-152000000	-11.7205440091932	0.667988	0.490289	0.538389	0.467808	0.458358	0.352339	0.500764	0.45987	0.336083	0.368273	0.368571	0.24969	0.226324	0.363844	0.360457	0.202111	0.21656	0.361258	0.151632	0.296506	0.930966	0.36497	0.579827	0.510618	0.461183	0.164953	0.596303	0.591777	0.641785	0.355766	0.485751	0.323338	0.527884	0.384037	0.252892
chr5-153000000	-8.44783609493471	0.73689	0.742363	0.727602	0.717208	0.695877	0.748928	0.769893	0.838317	0.792519	0.657713	0.678024	0.574635	0.589848	0.955317	0.757848	0.826345	0.586834	0.601383	0.430315	0.589879	0.559251	0.932052	0.699071	0.863985	0.664274	0.52706	0.690272	0.829906	0.775814	0.790885	0.748067	0.697562	0.751276	0.429379	0.595603
chr5-154000000	-9.66491335994492	0.743873	0.727587	0.714763	0.688442	0.778492	0.653364	0.730621	0.60299	0.665231	0.664074	0.784789	0.533828	0.711918	0.532337	0.920664	0.757191	0.663191	0.672497	1.03443	0.691857	0.752027	0.687656	0.7046	0.763972	0.68735	0.688129	0.676556	0.783636	0.770082	0.77305	0.67209	0.681677	0.714414	0.418733	0.813436
chr5-155000000	-11.9498684120795	0.696198	0.46637	0.560352	0.467068	0.45646	0.341097	0.48784	0.445678	0.31635	0.354715	0.361466	0.224065	0.21973	0.341539	0.383677	0.198512	0.207136	0.363039	0.151518	0.28198	1.05561	0.326794	0.566405	0.508936	0.46155	0.167307	0.620662	0.576473	0.630383	0.364433	0.498161	0.339975	0.529901	0.365136	0.245163
chr5-156000000	-9.13456060967836	0.691244	0.622391	0.606624	0.553546	0.643204	0.65828	0.556103	0.669468	0.525668	0.620807	0.599088	0.53784	0.359872	0.749557	0.423598	0.435685	0.376431	0.432822	0.202812	0.392433	0.701057	0.600308	0.580698	0.54356	0.617648	0.247431	0.622967	0.657324	0.645438	0.53562	0.615714	0.51393	0.627524	0.41865	0.278531
chr5-157000000	-8.63679961278422	0.713975	0.650316	0.649978	0.585502	0.660249	0.627325	0.640467	0.679573	0.592889	0.581846	0.608592	0.631926	0.448016	0.705443	0.586286	0.509773	0.459871	0.516199	0.477917	0.498311	0.661835	0.672754	0.633428	0.680943	0.622384	0.337959	0.66422	0.765209	0.705921	0.595533	0.63464	0.603555	0.669187	0.413872	0.419758
chr5-158000000	-7.28836682508426	0.74186	0.669958	0.669666	0.617737	0.701788	0.625786	0.719066	0.80853	0.5706	0.671825	0.628718	0.665741	0.513171	0.86532	0.576128	0.468881	0.477447	0.56931	0.50004	0.574849	0.598459	0.781188	0.660446	0.729543	0.679228	0.365106	0.722436	0.763938	0.760441	0.617231	0.681469	0.644282	0.662242	0.403819	0.445776
chr5-159000000	-6.09819888243295	0.746411	0.736461	0.709846	0.698042	0.852695	0.694981	0.748957	0.886746	0.751024	0.843153	0.840039	0.769056	0.568598	1.01242	0.659453	0.687965	0.638553	0.622676	0.381661	0.610989	0.557128	0.823649	0.671369	0.794543	0.743124	0.511614	0.682282	0.795456	0.758664	0.800789	0.73682	0.740222	0.75105	0.433409	0.670855
chr5-160000000	-10.3767953370556	0.695745	0.482241	0.581687	0.467328	0.456965	0.355727	0.509636	0.46045	0.358128	0.358277	0.373077	0.250292	0.227971	0.355948	0.38502	0.210346	0.209784	0.377126	0.162486	0.293927	1.02355	0.342035	0.573484	0.447148	0.465324	0.176123	0.619719	0.584383	0.669749	0.363193	0.501523	0.386722	0.541733	0.384078	0.2526
chr5-161000000	-11.2852910601661	0.638629	0.480196	0.516835	0.448313	0.471203	0.319755	0.501565	0.459311	0.351215	0.35832	0.361111	0.249777	0.203444	0.349102	0.38464	0.199297	0.177304	0.382034	0.155625	0.292379	1.07035	0.300854	0.623146	0.473039	0.489134	0.154215	0.602906	0.554287	0.64241	0.315931	0.468416	0.305767	0.554952	0.358163	0.244695
chr5-162000000	-10.8265921569828	0.629946	0.583723	0.577372	0.537233	0.559108	0.424027	0.578839	0.521535	0.417836	0.471452	0.477825	0.435878	0.500391	0.397266	0.567461	0.343752	0.446949	0.611119	0.489047	0.615276	0.888963	0.394496	0.643003	0.566098	0.573166	0.398743	0.630372	0.622961	0.692375	0.503732	0.546574	0.430624	0.609912	0.373215	0.524266
chr5-163000000	-10.180686627671	0.735946	0.656293	0.628461	0.565657	0.563522	0.424223	0.625771	0.617433	0.440239	0.503317	0.474958	0.740614	0.377567	0.405648	0.472256	0.394363	0.306814	0.488549	0.242028	0.451537	0.935867	0.37424	0.683561	0.575111	0.617461	0.250339	0.775225	0.710743	0.790648	0.404614	0.548883	0.423053	0.647583	0.365383	0.437555
chr5-164000000	-9.69277486658474	0.566452	0.44728	0.451493	0.396624	0.422582	0.286078	0.428526	0.416115	0.307406	0.319071	0.316972	0.229181	0.172946	0.308286	0.335356	0.189886	0.168203	0.348721	0.143559	0.269232	0.969014	0.287159	0.562225	0.372258	0.428583	0.153845	0.531761	0.49081	0.564377	0.289421	0.404673	0.263064	0.492762	0.357569	0.228651
chr5-165000000	-12.1448261541961	0.637429	0.486399	0.494951	0.464599	0.463268	0.322109	0.47235	0.459743	0.334219	0.347578	0.373668	0.244613	0.207784	0.335008	0.384396	0.20778	0.18585	0.37348	0.152685	0.298841	1.08451	0.346635	0.59855	0.474939	0.477929	0.162914	0.605604	0.546689	0.627248	0.33114	0.472855	0.270023	0.554932	0.367617	0.229814
chr5-166000000	-13.5460922407541	0.701393	0.493595	0.524694	0.479703	0.468606	0.34362	0.469444	0.459003	0.325562	0.365058	0.374518	0.264767	0.217175	0.333502	0.388765	0.218688	0.206558	0.376815	0.153308	0.289921	1.0641	0.361272	0.610364	0.467231	0.454496	0.177766	0.601917	0.561021	0.631576	0.348492	0.506541	0.280078	0.566098	0.382069	0.226368
chr5-167000000	-9.87714428006378	0.771658	0.599902	0.653439	0.577877	0.535713	0.592675	0.608228	0.669231	0.549496	0.474818	0.459316	0.44706	0.361871	0.722825	0.573447	0.335774	0.336518	0.404881	0.298356	0.383615	0.687654	0.730788	0.655184	0.751234	0.502434	0.336501	0.657193	0.701581	0.676505	0.572592	0.621508	0.506686	0.623572	0.425647	0.296856
chr5-168000000	-0.619302661551959	0.785153	0.648559	0.687366	0.629661	0.624457	0.702362	0.719136	0.855238	0.686393	0.588084	0.583946	0.552883	0.483275	1.16033	0.434342	0.443442	0.410885	0.44335	0.32888	0.47904	0.548573	0.986728	0.672885	0.764957	0.575343	0.269452	0.678603	0.801332	0.720767	0.728831	0.7142	0.556992	0.679713	0.434213	0.30163
chr5-169000000	-0.388393887220189	0.769795	0.781541	0.762162	0.732489	0.685261	0.805566	0.814812	0.897361	0.77797	0.738949	0.71719	0.759627	0.619146	1.12736	0.677293	0.851431	0.547267	0.525749	0.348197	0.563221	0.611727	1.06036	0.664454	0.915631	0.692007	0.478679	0.690233	0.792337	0.766427	0.797707	0.781597	0.731653	0.798355	0.441749	0.63816
chr5-170000000	1.14434449382149	0.694823	0.608953	0.66306	0.624574	0.599765	0.74778	0.69458	0.723711	0.659352	0.54749	0.55195	0.484391	0.437181	0.830335	0.491224	0.439136	0.431464	0.495728	0.519922	0.478037	0.640245	0.845423	0.634336	0.804829	0.542516	0.437024	0.641663	0.719807	0.705407	0.696763	0.598269	0.584397	0.642189	0.424663	0.420792
chr5-171000000	9.25300371015998	0.729699	0.817407	0.674445	0.738237	0.823165	0.865621	0.818169	1.01479	0.953388	0.759877	0.844665	0.62774	0.551902	1.28004	0.56871	0.718639	0.59047	0.563542	0.49141	0.545813	0.599765	1.10118	0.698144	0.851495	0.701604	0.403894	0.660289	0.810989	0.746516	0.788341	0.776417	0.809857	0.828683	0.453939	0.473591
chr5-172000000	15.1769931895992	0.729004	0.905736	0.78016	0.893771	0.970254	1.06412	0.996596	1.03178	1.11172	0.956164	1.10112	0.825744	0.903112	1.21107	0.739886	0.974348	0.841461	0.728654	0.633763	0.793999	0.583512	1.04044	0.80341	1.01166	0.795184	0.761181	0.656802	0.852888	0.801633	1.09897	0.867043	1.04522	0.911833	0.469688	0.854433
chr5-173000000	14.5977970340268	0.70108	0.858749	0.753832	0.771795	0.896416	0.848021	0.801259	0.854474	0.809868	0.957587	0.919033	0.95605	0.802259	0.950316	0.592449	1.11102	0.745698	0.655895	0.497841	0.712524	0.600644	0.852223	0.748942	0.898992	0.865619	0.470025	0.674683	0.829553	0.777061	0.821151	0.808531	0.833674	0.849839	0.44308	0.992083
chr5-174000000	13.5085971511704	0.753206	0.689445	0.675622	0.637626	0.623221	0.721302	0.697455	0.887575	0.625664	0.560269	0.55143	0.488757	0.42831	1.15467	0.543629	0.396012	0.376552	0.426163	0.402876	0.447324	0.564197	0.97811	0.670832	0.791122	0.573096	0.33944	0.67659	0.787892	0.724652	0.684408	0.658163	0.52951	0.654503	0.42813	0.253756
chr5-175000000	17.0373608272705	0.582615	0.672277	0.62029	0.703309	0.722597	0.705565	0.757916	0.666828	0.932208	0.65203	0.793979	0.56169	0.68285	0.802912	0.694816	0.6464	0.717615	0.628732	0.627995	0.681094	0.455705	0.86788	0.585664	1.09437	0.550646	0.693342	0.510323	0.671701	0.627437	0.927707	0.636884	0.785585	0.686147	0.464382	0.727024
chr5-176000000	18.3969112466627	0.727139	0.989996	0.919314	1.17416	1.21945	1.31333	1.32653	0.931383	1.65173	1.07679	1.42731	0.814932	1.32546	0.945294	1.31052	1.22442	1.38907	1.06738	1.33374	1.2077	0.541127	1.23821	0.900732	1.51415	0.816145	1.85411	0.608113	0.866378	0.893772	1.5687	0.896543	1.50193	1.02745	0.502719	1.30276
chr5-177000000	17.9109412304846	0.51986	0.641809	0.593935	0.683262	0.753863	0.841468	0.761915	0.812859	0.998045	0.632198	0.806761	0.640793	0.637715	1.01416	0.518754	0.721006	0.765197	0.594278	0.486129	0.631376	0.467735	0.768662	0.553215	0.808489	0.548915	0.916083	0.464798	0.61822	0.573955	0.925778	0.588406	0.740615	0.624832	0.480254	0.633183
chr5-178000000	16.0711750421283	0.765566	0.694131	0.730697	0.704314	0.674988	0.778572	0.715361	1.02302	0.873655	0.594685	0.697032	0.567102	0.516968	1.09701	0.642754	0.469723	0.585056	0.54482	0.388689	0.482688	0.801046	0.790069	0.667533	0.729469	0.538768	0.488078	0.610273	0.739523	0.678278	0.835806	0.720897	0.670891	0.742467	0.479307	0.339682
chr5-179000000	17.6013073769867	0.698438	0.916002	0.826346	0.955874	1.01285	1.02212	1.01786	0.893457	1.25559	0.945381	1.17931	0.671508	1.11127	0.928499	1.27115	1.03426	1.08792	0.923262	1.35062	0.996434	0.67932	0.982528	0.762734	1.04146	0.792532	1.59993	0.611739	0.832321	0.842178	1.30739	0.79326	1.20368	0.845214	0.480096	0.949118
chr6-0	6.35747032334201	0.641516	0.65396	0.620932	0.647222	0.615784	0.743393	0.679794	0.981044	0.688654	0.595218	0.628412	0.548904	0.416231	1.13932	0.514586	0.511222	0.451156	0.483744	0.30885	0.439939	0.567046	0.859268	0.583948	0.636024	0.57635	0.35876	0.604525	0.692224	0.667088	0.601906	0.682795	0.656809	0.63953	0.404366	0.488047
chr6-1000000	8.32686302541627	0.823203	0.739269	0.783458	0.739709	0.669994	0.714467	0.756342	1.09463	0.820626	0.598539	0.627108	0.482784	0.399013	1.4257	0.422444	0.395912	0.358652	0.438336	0.231181	0.421271	0.621424	1.14215	0.700263	0.787951	0.620254	0.311073	0.690977	0.887102	0.81771	0.760318	0.779001	0.713539	0.689311	0.440935	0.493106
chr6-2000000	12.0276755345273	0.69887	0.857596	0.775458	0.794755	0.882247	0.807602	0.918729	0.899566	0.807227	0.844459	0.895164	0.826908	0.779654	1.01317	0.621939	0.850867	0.756944	0.715806	0.553746	0.746453	0.640236	0.926656	0.752793	0.842233	0.839756	0.633707	0.696096	0.875649	0.856719	0.878401	0.81631	0.980307	0.799644	0.420921	1.30962
chr6-3000000	15.6205636343923	0.677301	0.97856	0.858565	0.962553	1.03783	0.977793	1.13719	1.13029	1.22652	1.08776	1.18222	0.989325	0.999619	1.31298	0.771125	1.31968	1.09898	0.897577	0.676358	0.899423	0.681263	0.943396	0.810699	1.15201	0.913448	0.981574	0.676408	0.937093	0.935025	1.2377	0.946676	1.3466	0.904257	0.457806	1.58478
chr6-4000000	12.2419147382664	0.68893	0.846271	0.699794	0.780978	0.869566	0.688275	0.840635	0.872768	0.806884	0.994715	0.923823	0.833207	0.725206	0.939189	0.783742	1.06531	0.760453	0.72915	1.21011	0.712073	0.710264	0.903898	0.721392	0.8832	0.901667	0.615854	0.698366	0.857993	0.844865	0.85615	0.769494	0.911345	0.817885	0.422383	1.17458
chr6-5000000	6.42423793330922	0.719255	0.779529	0.750168	0.747965	0.744869	0.763002	0.80807	0.799431	0.775273	0.720487	0.767922	0.54023	0.54223	0.78988	0.733256	0.661726	0.517973	0.570233	0.635675	0.618599	0.636705	1.0513	0.711499	0.867579	0.689832	0.498225	0.682142	0.867811	0.808279	0.767482	0.7554	0.879101	0.791786	0.428351	0.7028
chr6-6000000	6.61393577821146	0.711029	0.853972	0.73181	0.754718	0.806403	0.729862	0.789171	0.837028	0.754099	0.809687	0.816554	1.11042	0.589117	0.952422	0.457815	0.910195	0.613955	0.571623	0.273843	0.601358	0.596891	0.778889	0.699219	0.889071	0.736571	0.352186	0.694427	0.849788	0.816285	0.752588	0.794039	0.875943	0.775459	0.428226	0.972912
chr6-7000000	3.90719590078065	0.692161	0.910067	0.786732	0.86301	0.927451	0.77802	0.946247	1.10109	0.996035	0.916927	0.990593	0.957111	1.12119	1.25438	1.04589	1.18144	1.00626	0.89611	1.3996	0.956358	0.632997	0.924035	0.778254	0.968571	0.831866	0.875434	0.705169	0.890484	0.877801	1.02799	0.808914	1.18661	0.834361	0.436801	1.51419
chr6-8000000	-5.47778369940856	0.766278	0.623159	0.665788	0.622168	0.617777	0.492715	0.692745	0.655758	0.561981	0.544236	0.542678	0.50306	0.446293	0.584177	0.615163	0.37095	0.444372	0.609289	0.465535	0.553697	0.939259	0.516701	0.702986	0.632565	0.631845	0.363421	0.742498	0.805499	0.846281	0.585581	0.637283	0.558511	0.674467	0.384748	0.534798
chr6-9000000	-9.84913743549522	0.813871	0.572819	0.61617	0.543284	0.53178	0.377638	0.6182	0.543727	0.457536	0.418989	0.432729	0.296949	0.243943	0.394978	0.451177	0.225785	0.221134	0.471514	0.180037	0.339907	1.23229	0.35362	0.663919	0.53324	0.555342	0.197479	0.729431	0.724329	0.802121	0.464856	0.564925	0.415299	0.628732	0.373612	0.33901
chr6-10000000	-6.26623173000934	0.708435	0.878956	0.642227	0.776654	0.861956	0.675007	0.8289	0.821212	0.878956	0.835607	0.883907	1.03965	0.694428	0.803301	0.761927	0.814469	0.793684	0.788545	0.506209	0.758426	0.675358	0.6251	0.753945	0.860665	0.821805	0.581338	0.71914	0.858112	0.836803	0.825322	0.765007	0.887021	0.815716	0.420439	1.19361
chr6-11000000	1.17861564721931	0.702759	0.807844	0.679382	0.698166	0.754986	0.680567	0.780644	0.974875	0.647399	0.762486	0.744035	1.17748	0.641986	1.01908	0.554278	0.779415	0.634421	0.650284	0.381928	0.627728	0.730836	0.717002	0.674591	0.802352	0.762858	0.343149	0.732922	0.80302	0.783105	0.682795	0.750603	0.839541	0.763856	0.412739	0.970901
chr6-12000000	2.94246823111703	0.782931	0.672017	0.681461	0.64119	0.634229	0.608186	0.803131	0.795424	0.587044	0.571174	0.552789	0.554024	0.522314	0.880359	0.648121	0.462497	0.416999	0.539852	0.676752	0.584525	0.666434	0.779957	0.666755	0.814278	0.626328	0.39627	0.753955	0.830866	0.831798	0.651108	0.671607	0.696912	0.66282	0.397482	0.554306
chr6-13000000	10.5382861617909	0.673039	0.934866	0.76564	0.833045	0.92078	0.763826	0.919351	0.820301	0.864592	0.908927	0.967299	1.01606	1.08425	0.819303	0.944826	1.1748	1.03744	0.986144	1.27388	1.03828	0.69779	0.767628	0.766568	0.934738	0.917833	0.769737	0.683111	0.858478	0.848171	0.968743	0.820246	1.04622	0.837571	0.421373	1.50873
chr6-14000000	15.2285786893463	0.653388	0.948467	0.725987	0.81789	0.945053	0.71046	0.872685	0.833481	0.810246	0.999217	0.999828	1.16286	0.781322	0.885568	0.557541	1.2487	0.664082	0.628379	0.311544	0.657662	0.704078	0.640001	0.7216	0.943515	0.952846	0.416172	0.698987	0.879463	0.8448	0.803648	0.82011	0.986812	0.857934	0.435144	1.37102
chr6-15000000	12.3606234449624	0.606741	1.04794	0.749974	0.86658	1.00259	0.710196	0.963257	0.627505	0.885639	1.09714	1.06724	1.11105	1.15363	0.442112	0.947323	1.7507	0.916501	0.815178	1.4399	0.98034	0.60337	0.885706	0.749577	1.01837	1.07296	0.777062	0.678723	0.860033	0.859581	0.949213	0.813128	1.2335	0.864288	0.43178	2.24049
chr6-16000000	4.57194551204003	0.715405	0.878274	0.802666	0.777777	0.845807	0.777063	0.834274	0.958152	0.737321	0.878804	0.853936	1.00023	0.807381	1.06481	0.693858	0.975205	0.719825	0.694187	0.589809	0.733812	0.657238	0.801472	0.712906	0.839827	0.86016	0.722205	0.705425	0.83365	0.850093	0.810625	0.762178	0.967731	0.786527	0.419661	1.34024
chr6-17000000	-2.73975555949689	0.738046	0.826324	0.728563	0.712355	0.764002	0.650036	0.831211	0.838005	0.785867	0.764622	0.726032	0.707914	0.747257	0.854192	0.941682	0.807151	0.641853	0.691527	1.16373	0.741668	0.631116	0.763747	0.712273	0.819003	0.767693	0.646412	0.728253	0.875785	0.846682	0.800308	0.69374	0.877558	0.736353	0.41618	0.795774
chr6-18000000	-8.10145175482811	0.795044	0.669273	0.693043	0.645323	0.658745	0.552673	0.732242	0.71054	0.602466	0.598518	0.59693	0.676026	0.436558	0.655096	0.710693	0.476401	0.415396	0.57243	0.463877	0.533932	0.86775	0.564148	0.681782	0.6721	0.64704	0.399001	0.739949	0.803394	0.822234	0.627661	0.654799	0.703128	0.680761	0.396659	0.437659
chr6-19000000	-12.4667667639366	0.805405	0.587074	0.646589	0.571834	0.549008	0.48457	0.671217	0.62676	0.484369	0.468462	0.472613	0.440524	0.290794	0.573511	0.427764	0.306223	0.278548	0.474404	0.191504	0.380599	0.98244	0.454406	0.655552	0.650291	0.589523	0.215352	0.745163	0.757933	0.815495	0.486333	0.590325	0.399388	0.645668	0.386174	0.276585
chr6-20000000	-7.45057747365122	0.664616	0.86769	0.674891	0.742116	0.757003	0.602108	0.870805	0.675648	0.770373	0.798519	0.742676	0.783749	0.772091	0.503757	0.971518	1.04286	0.63682	0.70379	1.27551	0.768497	0.640215	0.754618	0.722079	0.872012	0.826683	0.698838	0.736585	0.835332	0.847112	0.879753	0.688284	0.954774	0.753649	0.4016	1.12523
chr6-21000000	-4.2246759112284	0.770136	0.704752	0.636433	0.641749	0.615339	0.521376	0.749294	0.935575	0.638057	0.603149	0.571874	0.727418	0.42254	1.0492	0.529849	0.533859	0.399949	0.506964	0.264495	0.485659	0.625701	0.781374	0.650058	0.712556	0.628094	0.332086	0.734862	0.853171	0.799285	0.633853	0.697832	0.664462	0.663297	0.415449	0.419748
chr6-22000000	-9.68043445588881	0.802748	0.590704	0.630872	0.565287	0.549013	0.410572	0.628947	0.612818	0.476745	0.467321	0.467376	0.611845	0.330564	0.475849	0.471927	0.34791	0.29948	0.48548	0.226306	0.423503	1.03257	0.413327	0.650056	0.583425	0.583599	0.230242	0.773415	0.746869	0.805024	0.45509	0.606589	0.56113	0.637083	0.377035	0.390324
chr6-23000000	-11.9425268064154	0.793634	0.565288	0.594036	0.550846	0.530324	0.370042	0.59026	0.527544	0.397652	0.415004	0.432422	0.286236	0.228435	0.394555	0.435854	0.220538	0.224808	0.434059	0.173936	0.342072	1.1996	0.365092	0.657206	0.512688	0.571853	0.182483	0.720783	0.718413	0.78776	0.406695	0.562363	0.327459	0.622335	0.370515	0.239068
chr6-24000000	-6.16237513641008	0.770214	0.730874	0.713694	0.686163	0.697397	0.71723	0.76175	0.838221	0.650097	0.628948	0.648897	0.738994	0.619186	0.944437	0.709021	0.535828	0.62642	0.697553	0.581517	0.700004	0.724	0.711048	0.710111	0.759561	0.658719	0.556948	0.758651	0.814731	0.805211	0.761673	0.710504	0.72855	0.711363	0.407472	0.554587
chr6-25000000	3.9624602367583	0.756017	0.782109	0.662015	0.69143	0.713833	0.684239	0.751287	0.900296	0.595575	0.668309	0.643859	0.72876	0.42567	1.14137	0.488594	0.533315	0.432943	0.529956	0.262082	0.513948	0.606029	0.81776	0.711349	0.769189	0.726551	0.328688	0.763037	0.853278	0.844172	0.637673	0.696698	0.688961	0.714305	0.395658	0.352267
chr6-26000000	11.790703721525	0.487709	0.940381	1.03856	0.906427	1.01616	0.731644	0.94514	0.555282	0.813899	1.00832	1.04381	1.25534	2.05484	0.368984	0.798411	1.20025	2.23048	1.94413	1.27431	2.03665	0.54436	0.562422	0.752447	1.03341	0.969642	1.668	0.566534	0.707278	0.800339	1.38456	1.05029	1.25993	0.786234	0.412402	2.82777
chr6-27000000	15.7864174716381	0.58398	1.07886	1.02012	0.963624	1.05502	0.79451	1.01547	0.630826	0.926655	1.03133	1.08844	1.64276	1.59859	0.445227	0.859489	1.15228	2.33307	2.14212	1.19214	1.86423	0.715047	0.576729	0.835262	1.10723	1.01679	1.38223	0.704241	0.844467	0.942612	1.35968	1.50356	1.45888	0.895339	0.41126	2.73746
chr6-28000000	15.6404144949644	0.596659	1.0185	0.819689	0.89391	1.11466	0.781033	0.977711	0.65141	1.12416	1.09206	1.19114	1.71182	1.7875	0.451589	1.02031	1.30844	2.17967	1.89441	1.0251	1.79323	0.742694	0.509699	0.793811	1.09276	1.09096	1.29492	0.721354	0.86339	0.932773	1.33449	1.41984	1.45294	0.925412	0.411647	2.49019
chr6-29000000	14.057045794656	0.744456	0.764796	0.693209	0.741113	0.759147	0.795327	0.778073	0.862864	0.733765	0.711232	0.723566	0.711033	0.517878	1.09142	0.526199	0.541737	0.592823	0.624066	0.335865	0.583829	0.620707	0.805433	0.721143	0.875863	0.71013	0.554217	0.748756	0.836764	0.812594	0.75307	0.694657	0.776577	0.758744	0.417439	0.391362
chr6-30000000	13.10949242014	0.679473	0.972316	0.889353	1.03958	1.16379	1.09484	1.13992	0.829948	1.37954	1.10784	1.25617	1.10638	1.49222	0.929595	1.11438	1.18435	1.58136	1.28819	1.08275	1.35434	0.66649	0.788983	0.832019	1.21233	0.941745	1.74055	0.631856	0.906061	0.915276	1.46804	0.8911	1.45511	0.989871	0.458628	1.62598
chr6-31000000	13.4401986389747	0.648181	1.02801	0.92005	1.17396	1.27544	1.24953	1.18945	0.769316	1.47857	1.2594	1.45904	1.00839	1.69811	0.866428	1.04267	1.33907	1.82	1.41564	1.21576	1.51268	0.5208	0.840782	0.89022	1.34196	0.978989	2.21494	0.585492	0.882069	0.91079	1.74014	0.894524	1.80185	1.03701	0.48603	2.30325
chr6-32000000	12.94889289262	0.659507	0.784175	0.743582	0.835486	0.877028	0.926233	0.850129	0.872267	0.876579	0.8231	0.883964	0.756039	0.938988	1.09474	0.578129	0.745046	0.996399	0.844435	0.563087	0.872931	0.547126	0.804001	0.717445	0.876361	0.746854	0.903731	0.671496	0.755191	0.783007	0.945861	0.714092	1.11548	0.778817	0.432804	0.947199
chr6-33000000	14.5009057238545	0.71239	1.01933	0.947779	1.234	1.23635	1.3899	1.26939	0.978945	1.81994	1.17087	1.51405	1.04595	1.31614	1.18484	0.882009	1.21101	1.53644	1.19772	0.880171	1.21737	0.585896	1.13565	0.92054	1.40032	0.928128	1.52018	0.605553	0.953035	0.967802	1.58525	0.991643	1.81591	1.12798	0.500252	1.3043
chr6-34000000	14.4308519527797	0.687089	1.00881	0.810219	1.03812	1.11683	0.939976	1.21637	0.676131	1.33045	1.16281	1.25062	0.844657	1.28202	0.626932	1.0929	1.44031	1.08822	0.934804	1.6437	1.13113	0.56104	1.09765	0.83427	1.37601	0.961398	1.24178	0.653475	0.899513	0.895085	1.37035	0.868526	1.5403	0.994183	0.467644	1.37668
chr6-35000000	14.2019581063612	0.695321	0.99157	0.797056	0.969692	0.976328	0.911093	1.06204	0.84424	1.16699	0.932014	1.04899	0.758539	0.87396	0.899919	1.06766	1.03882	0.948664	0.856107	1.12547	0.924767	0.591155	1.00287	0.784756	1.14951	0.829159	1.10572	0.661865	0.895328	0.872966	1.23655	0.827289	1.28605	0.900667	0.461007	1.28016
chr6-36000000	15.3028008387003	0.665487	1.05339	0.832849	1.00623	1.10448	1.06132	1.0531	0.951584	1.21811	1.18956	1.24835	0.907405	1.00134	1.04618	1.04684	1.24581	0.990395	0.87127	1.01037	0.973686	0.604439	1.07304	0.8295	1.15489	0.979828	1.09707	0.655855	0.895908	0.884715	1.21694	0.890521	1.41976	1.00914	0.462681	1.65471
chr6-37000000	14.3890486110968	0.681619	1.00914	0.864925	0.952359	1.08096	0.961202	1.05557	0.887968	1.07626	1.1284	1.20424	0.948462	1.2608	0.90768	0.902828	1.4117	1.09437	0.932017	0.928479	1.066	0.560738	1.1423	0.795953	1.19561	1.03169	0.98729	0.668619	0.876883	0.883061	1.13829	0.894921	1.3472	0.93905	0.454058	1.9832
chr6-38000000	12.9595061367185	0.710041	0.721475	0.689323	0.668174	0.66551	0.612855	0.754471	0.934409	0.630689	0.637262	0.626701	0.545682	0.421562	1.13051	0.657612	0.537481	0.392105	0.527759	0.405256	0.509484	0.609432	1.00005	0.67285	0.765744	0.682445	0.472219	0.701523	0.827565	0.792979	0.614286	0.686044	0.694642	0.710198	0.403542	0.772756
chr6-39000000	11.1115358657527	0.777666	0.802926	0.7913	0.796813	0.744373	0.859142	0.84099	0.931742	0.862071	0.699261	0.751281	0.624402	0.634148	1.25808	0.579322	0.665162	0.564463	0.57522	0.651099	0.567982	0.630922	1.19185	0.698572	0.904279	0.678379	0.499392	0.708433	0.893929	0.82896	0.823013	0.787608	0.737195	0.800149	0.440421	0.699952
chr6-40000000	11.5792223004839	0.859142	0.777636	0.807099	0.806305	0.689667	0.806485	0.776736	0.973306	0.790908	0.663941	0.684408	0.67267	0.515222	1.27574	0.435562	0.580009	0.461284	0.469645	0.226069	0.481143	0.651094	1.16073	0.676686	0.839801	0.641548	0.32309	0.700858	0.940585	0.850038	0.793304	0.889109	0.652676	0.810958	0.454441	0.40788
chr6-41000000	15.8230404651067	0.716065	1.00789	0.83407	0.963512	1.02117	1.14754	1.01266	0.950872	1.22223	0.98307	1.1043	0.761403	0.983847	1.15111	0.77525	1.0049	0.970497	0.842254	0.658698	0.901523	0.558599	1.15028	0.788098	1.08263	0.886711	0.987056	0.619996	0.896859	0.884682	1.19456	0.89156	1.25214	0.9606	0.471241	1.70415
chr6-42000000	17.7949418390416	0.702202	0.928619	0.814667	0.931026	1.04764	0.978203	1.02248	0.825633	1.2008	1.04933	1.10566	0.940982	1.01744	0.931012	1.01792	1.13164	1.07263	0.959828	0.803246	1.03933	0.557332	0.86686	0.800232	1.04757	0.89716	1.21781	0.666725	0.884084	0.86634	1.30921	0.878847	1.45208	0.957225	0.455606	2.1475
chr6-43000000	15.8402984493717	0.652962	1.11189	0.956311	1.22472	1.40231	1.15463	1.20334	0.752925	1.45905	1.40597	1.70723	1.19053	1.54663	0.706066	1.13677	1.69278	1.58532	1.13096	1.00659	1.40531	0.543369	0.947908	0.872446	1.25629	1.11797	1.74047	0.574597	0.951579	0.924572	1.49994	0.99599	1.73865	1.15704	0.491317	2.92813
chr6-44000000	9.7285764617762	0.701765	0.849322	0.811806	0.93408	0.963674	1.05491	1.00007	0.855835	1.10279	0.93549	1.07859	0.792271	0.926691	0.99459	0.847955	1.02353	0.94233	0.78084	0.788875	0.835753	0.561607	0.954911	0.766037	1.06029	0.819548	1.01081	0.662664	0.883221	0.874253	1.07019	0.819597	1.19342	0.909126	0.447062	1.81585
chr6-45000000	1.24711895260007	0.739903	0.728394	0.679647	0.685224	0.71287	0.577427	0.734492	0.859075	0.623902	0.697434	0.647626	0.777005	0.471694	0.878012	0.518092	0.556992	0.40037	0.519894	0.341928	0.539288	0.674009	0.757915	0.700711	0.654848	0.721161	0.34193	0.75306	0.81996	0.79987	0.600321	0.686017	0.658823	0.723661	0.397425	0.911026
chr6-46000000	-0.822721402869474	0.837926	0.625007	0.676537	0.625748	0.578102	0.557665	0.725115	0.716127	0.532904	0.50252	0.513968	0.541848	0.317096	0.74499	0.430525	0.28947	0.278109	0.428939	0.218769	0.427725	0.670994	0.766085	0.672472	0.659523	0.597322	0.218313	0.794525	0.847009	0.849041	0.557253	0.658029	0.510069	0.655366	0.393013	0.426415
chr6-47000000	-5.18156800290753	0.746105	0.772067	0.665436	0.68436	0.687458	0.552938	0.73962	0.752863	0.575985	0.68331	0.638883	0.736661	0.505264	0.723319	0.72499	0.63374	0.491228	0.596614	0.83687	0.608459	0.738775	0.622649	0.71372	0.710181	0.729561	0.416795	0.755214	0.829235	0.844152	0.600734	0.645084	0.643815	0.69767	0.387593	1.05454
chr6-48000000	-10.7745965137596	0.771809	0.564798	0.603456	0.543974	0.544541	0.34374	0.629245	0.534232	0.441577	0.427887	0.431326	0.28257	0.207893	0.392962	0.426099	0.209843	0.201434	0.467391	0.172855	0.342053	1.20007	0.336202	0.679878	0.520157	0.588246	0.188799	0.744117	0.714844	0.845619	0.401486	0.515869	0.342283	0.636786	0.356084	0.432859
chr6-49000000	-8.42457947666121	0.679886	0.795009	0.610999	0.649523	0.659285	0.466198	0.697386	0.612933	0.540734	0.633675	0.591004	1.05923	0.513459	0.418565	0.666103	0.554615	0.457416	0.675872	0.625779	0.65072	0.875881	0.401389	0.710011	0.642228	0.775634	0.392648	0.78572	0.757751	0.815968	0.528842	0.561549	0.602453	0.695023	0.362522	1.14823
chr6-50000000	-4.62351457994544	0.756514	0.624027	0.62592	0.582052	0.560356	0.450572	0.725769	0.612989	0.521857	0.491844	0.474811	0.733144	0.312408	0.449773	0.450599	0.436549	0.303612	0.499912	0.213366	0.441971	0.938885	0.412489	0.673447	0.710009	0.622331	0.22248	0.782198	0.778997	0.863439	0.49208	0.566957	0.457095	0.65414	0.366714	0.685683
chr6-51000000	-4.16156848277125	0.743778	0.660801	0.675872	0.592536	0.577461	0.52777	0.698532	0.661735	0.492108	0.486707	0.475197	0.667533	0.361816	0.547617	0.438325	0.394424	0.291482	0.44474	0.218988	0.438665	0.728231	0.549005	0.651239	0.627031	0.601209	0.213304	0.748422	0.787406	0.832671	0.50875	0.598276	0.479481	0.624528	0.381115	0.59123
chr6-52000000	0.791516509618889	0.661131	0.842471	0.725268	0.739863	0.814603	0.802707	0.803231	0.755092	0.720755	0.837063	0.832996	1.04912	0.681004	0.768332	0.795601	1.06762	0.835285	0.776668	0.559237	0.784393	0.566685	0.719796	0.727818	0.838045	0.787987	0.617877	0.698154	0.79464	0.763208	0.785421	0.742079	0.788038	0.790244	0.420187	1.01326
chr6-53000000	-2.00603373822088	0.670344	0.687323	0.678182	0.634257	0.716608	0.689063	0.719952	0.747366	0.57146	0.641209	0.65912	0.650218	0.543505	0.781848	0.664898	0.664902	0.508013	0.56459	0.912133	0.59893	0.642072	0.777887	0.68809	0.65969	0.66611	0.47907	0.675722	0.747543	0.754211	0.625342	0.640971	0.589361	0.660533	0.400676	0.644476
chr6-54000000	-11.3834593683433	0.607586	0.473982	0.509879	0.450658	0.472426	0.345511	0.45216	0.449663	0.338028	0.358885	0.358535	0.262071	0.198534	0.346006	0.366883	0.213094	0.179334	0.362464	0.14876	0.299673	1.00142	0.315571	0.631227	0.393835	0.482275	0.168428	0.598802	0.534093	0.622589	0.301155	0.454793	0.279309	0.542874	0.359679	0.250693
chr6-55000000	-10.201172839609	0.605059	0.492264	0.496529	0.445467	0.478136	0.332201	0.458254	0.455099	0.345632	0.364087	0.364241	0.263818	0.192035	0.3399	0.362164	0.189837	0.167197	0.380351	0.144942	0.306065	0.987693	0.311163	0.649932	0.39611	0.499001	0.160169	0.583956	0.544842	0.63273	0.294961	0.443527	0.296649	0.549463	0.352586	0.256194
chr6-56000000	-4.71349125763792	0.65273	0.652505	0.595303	0.585248	0.67116	0.583749	0.634124	0.669435	0.474465	0.615894	0.596323	0.651933	0.500897	0.559514	0.738185	0.593229	0.485981	0.632414	0.642096	0.627683	0.636182	0.671257	0.700119	0.585255	0.670027	0.460166	0.725052	0.705111	0.692917	0.551786	0.610728	0.600422	0.682659	0.380724	0.597717
chr6-57000000	-2.89922542955695	0.61524	0.509539	0.523003	0.472668	0.499147	0.38972	0.506996	0.507416	0.379952	0.42656	0.439665	0.361304	0.40702	0.405887	0.632824	0.328976	0.395925	0.543091	0.605356	0.507111	0.753126	0.453578	0.55461	0.436957	0.504883	0.39564	0.63226	0.579771	0.603649	0.427779	0.457752	0.391002	0.519636	0.377562	0.498448
chr6-61000000	-8.78185023261185	0.0856396	0.0487755	0.040883	0.0478282	0.0475502	0.0421998	0.0392918	0.0396621	0.0218	0.037571	0.0408037	0.019344	0.0236795	0.038045	0.0544007	0.0278989	0.0240062	0.0445562	0.012418	0.0317201	0.101454	0.0446373	0.0636768	0.0348903	0.0521162	0.0188233	0.0640542	0.0687591	0.062725	0.0183049	0.0433274	0.020519	0.057803	0.043981	0.0779935
chr6-62000000	-10.2699723608517	0.545516	0.440359	0.418577	0.406818	0.418699	0.276474	0.394194	0.406047	0.276394	0.324402	0.319791	0.211025	0.162962	0.296598	0.327714	0.164719	0.147676	0.340022	0.141617	0.268789	0.952478	0.301322	0.564366	0.348753	0.434323	0.132754	0.520444	0.479954	0.5478	0.262591	0.406427	0.223316	0.508603	0.337291	0.20928
chr6-63000000	-8.91143310240761	0.601622	0.487567	0.463965	0.436925	0.456434	0.31222	0.435976	0.441795	0.312854	0.341499	0.348394	0.248913	0.184514	0.323983	0.355447	0.190794	0.172891	0.351285	0.148193	0.288574	0.931837	0.312355	0.62126	0.376354	0.473777	0.154811	0.572515	0.508568	0.603316	0.310022	0.426856	0.281863	0.529745	0.360493	0.218606
chr6-64000000	-8.85935879388592	0.632274	0.597459	0.527791	0.501043	0.533635	0.412632	0.544039	0.524195	0.405598	0.434968	0.454689	0.481492	0.341733	0.440048	0.506471	0.335061	0.364613	0.47809	0.577085	0.469917	0.702504	0.486906	0.614396	0.493118	0.526068	0.344641	0.650541	0.612835	0.643725	0.471612	0.525207	0.468498	0.566737	0.375824	0.347302
chr6-65000000	-10.6151318855154	0.576748	0.523363	0.483901	0.450195	0.471372	0.306785	0.484892	0.475117	0.356977	0.367684	0.36505	0.319843	0.197228	0.344413	0.378973	0.204591	0.177491	0.402042	0.168917	0.32501	1.00632	0.310199	0.616965	0.394747	0.510609	0.17461	0.566931	0.535693	0.637485	0.315645	0.434785	0.281563	0.564845	0.346004	0.264076
chr6-66000000	-10.7317907532471	0.567728	0.54686	0.472277	0.462283	0.462259	0.279516	0.486227	0.477246	0.374241	0.370234	0.345679	0.397045	0.21912	0.307159	0.382904	0.223554	0.180426	0.389408	0.164922	0.327323	0.987233	0.305874	0.603143	0.416365	0.505381	0.15654	0.575993	0.539235	0.620021	0.336115	0.448487	0.264691	0.567263	0.347035	0.25197
chr6-67000000	-12.1787266363683	0.558806	0.572457	0.467944	0.478715	0.484561	0.330463	0.515681	0.540589	0.423048	0.398227	0.385554	0.610165	0.220953	0.344558	0.398933	0.249009	0.232556	0.454207	0.251988	0.373853	0.981517	0.314531	0.616366	0.43829	0.532579	0.182371	0.646418	0.56974	0.664668	0.346063	0.444216	0.295972	0.585616	0.342219	0.276003
chr6-68000000	-4.83993569796419	0.567886	0.811006	0.664402	0.619939	0.678814	0.377844	0.651946	0.631327	0.514531	0.607326	0.588493	1.59725	0.880678	0.363123	0.666599	0.591896	0.638497	0.822889	0.690007	0.914755	0.993327	0.340731	0.707759	0.660634	0.782891	0.456045	0.775871	0.694212	0.733609	0.582444	0.518774	0.538699	0.688471	0.346909	0.649179
chr6-69000000	-4.40719478347903	0.584093	0.737138	0.559393	0.585831	0.625484	0.490565	0.650672	0.686784	0.478166	0.554748	0.517238	0.997412	0.482832	0.463596	0.504158	0.564227	0.444474	0.606727	0.472182	0.633695	0.655029	0.475469	0.691878	0.633306	0.668665	0.280147	0.760023	0.6997	0.732093	0.469938	0.516075	0.518292	0.672005	0.351315	0.576158
chr6-70000000	-6.26900961758602	0.63242	0.650352	0.579719	0.563774	0.597746	0.484147	0.653437	0.762072	0.484166	0.520273	0.486311	0.698108	0.326961	0.735569	0.501725	0.400466	0.317566	0.478929	0.350812	0.473874	0.592062	0.608898	0.663093	0.582259	0.608813	0.26044	0.724781	0.700286	0.734606	0.478069	0.546987	0.544395	0.608792	0.366343	0.446792
chr6-71000000	-8.41308489197012	0.621298	0.638649	0.579846	0.585229	0.617407	0.550687	0.627595	0.665444	0.515249	0.556775	0.548758	0.584631	0.413514	0.636106	0.628546	0.45687	0.460086	0.575046	0.465305	0.567306	0.581012	0.656309	0.650057	0.644505	0.622437	0.422499	0.687369	0.694079	0.691132	0.533251	0.5566	0.532013	0.611346	0.385497	0.538578
chr6-72000000	-8.09372233973025	0.644314	0.537128	0.574306	0.490905	0.495818	0.354012	0.550469	0.52873	0.402793	0.385466	0.3859	0.390663	0.223185	0.418303	0.388722	0.20862	0.192503	0.386134	0.175253	0.338063	0.806013	0.412077	0.656971	0.496577	0.508598	0.189858	0.625093	0.611245	0.6715	0.405258	0.494823	0.348218	0.566915	0.364864	0.270615
chr6-73000000	-4.68085059451922	0.656834	0.717662	0.582843	0.576668	0.608851	0.540075	0.667458	0.686137	0.55473	0.541112	0.530186	0.805874	0.443657	0.623622	0.567986	0.534688	0.393498	0.537864	0.441584	0.584973	0.560351	0.642265	0.663023	0.649416	0.625213	0.326715	0.728062	0.709722	0.713163	0.509321	0.575901	0.536441	0.622245	0.376791	0.526223
chr6-74000000	-9.1064352137343	0.642497	0.733885	0.628769	0.584608	0.661689	0.594768	0.667027	0.579274	0.590793	0.587477	0.59577	0.706712	0.617477	0.53455	0.595267	0.509424	0.569978	0.662082	0.4084	0.700174	0.662165	0.507178	0.649599	0.615353	0.598459	0.59004	0.650127	0.674904	0.693417	0.722053	0.600539	0.705095	0.610316	0.404003	0.664414
chr6-75000000	-8.83623812192346	0.593426	0.508646	0.55203	0.461663	0.486817	0.378294	0.510523	0.49552	0.427029	0.389632	0.383221	0.343079	0.283013	0.375847	0.423939	0.253469	0.284072	0.460206	0.32533	0.411734	0.88167	0.379952	0.634025	0.46174	0.507174	0.24868	0.613052	0.589576	0.654614	0.393267	0.484276	0.378853	0.549697	0.365984	0.382494
chr6-76000000	-8.69110276409527	0.657768	0.624888	0.591726	0.523398	0.575752	0.474223	0.620724	0.638378	0.471106	0.501623	0.489212	0.561322	0.395325	0.600743	0.604828	0.430839	0.362358	0.524003	0.527875	0.554152	0.677518	0.533727	0.652488	0.560348	0.585565	0.371937	0.684877	0.693008	0.688722	0.525343	0.562129	0.513103	0.594858	0.380107	0.408748
chr6-77000000	-11.3849054179777	0.598734	0.473702	0.469964	0.431034	0.458992	0.298904	0.453663	0.419853	0.325021	0.341975	0.358613	0.223496	0.178119	0.318169	0.355336	0.188915	0.174029	0.344504	0.148987	0.277378	0.974253	0.297775	0.591521	0.399895	0.47133	0.153005	0.568905	0.53691	0.596552	0.308971	0.429516	0.276272	0.526269	0.361964	0.224915
chr6-78000000	-12.7912303646649	0.592024	0.478967	0.481848	0.433669	0.448505	0.336002	0.455442	0.447249	0.321625	0.343841	0.357148	0.259078	0.188664	0.316029	0.359873	0.192932	0.197678	0.366011	0.152558	0.290124	0.967414	0.29732	0.575877	0.401847	0.465419	0.153062	0.583471	0.54154	0.615841	0.321217	0.440474	0.283462	0.53422	0.364564	0.223682
chr6-79000000	-9.44295550887504	0.615121	0.565321	0.517178	0.511766	0.528291	0.388607	0.570394	0.556449	0.410067	0.439061	0.439828	0.455596	0.345707	0.442215	0.711767	0.329953	0.320243	0.513926	0.515079	0.491662	0.74917	0.452499	0.619558	0.521763	0.548526	0.372237	0.651702	0.647859	0.685486	0.514824	0.489162	0.431394	0.584761	0.36764	0.382981
chr6-80000000	-8.36684731639593	0.650331	0.690774	0.571681	0.621397	0.645387	0.592938	0.69575	0.722362	0.549924	0.601774	0.579774	0.874946	0.482245	0.668395	0.651246	0.674372	0.538107	0.643245	0.44218	0.624668	0.586153	0.612723	0.695888	0.702124	0.677299	0.372123	0.741452	0.75461	0.753856	0.581063	0.616188	0.598536	0.698329	0.378457	0.602723
chr6-81000000	-11.0646869669942	0.589143	0.463992	0.489618	0.443449	0.45472	0.312635	0.498246	0.449809	0.354924	0.342622	0.341864	0.250628	0.191019	0.327716	0.365254	0.187119	0.168109	0.366866	0.164213	0.301975	0.92028	0.301839	0.596851	0.432609	0.473304	0.163082	0.588993	0.556403	0.625867	0.340456	0.432046	0.314564	0.530852	0.358798	0.245014
chr6-82000000	-11.1895493749464	0.632808	0.588938	0.565255	0.517367	0.53689	0.429613	0.591447	0.599932	0.419573	0.479653	0.470134	0.559917	0.374192	0.459383	0.563933	0.378724	0.35323	0.480229	0.317223	0.458744	0.787322	0.42689	0.655403	0.513157	0.556596	0.294177	0.649977	0.634877	0.712211	0.427424	0.52735	0.43906	0.611858	0.370598	0.393639
chr6-83000000	-2.89846449575015	0.633972	0.631458	0.581323	0.562719	0.613857	0.523565	0.678422	0.639223	0.503018	0.576987	0.55343	0.675054	0.416018	0.501834	0.708834	0.484462	0.374598	0.505239	0.350922	0.545769	0.595277	0.539503	0.667167	0.634644	0.668463	0.357406	0.686663	0.738494	0.709724	0.512933	0.563265	0.536323	0.636101	0.378526	0.566642
chr6-84000000	2.43541053169897	0.614956	0.684214	0.576433	0.591129	0.643591	0.530177	0.750127	0.672929	0.557828	0.621462	0.591758	0.854627	0.520857	0.561134	0.764013	0.672719	0.516103	0.609184	0.429567	0.591498	0.673169	0.516726	0.675641	0.749951	0.706102	0.385096	0.744911	0.746381	0.728932	0.569941	0.576882	0.619787	0.660917	0.380862	0.743036
chr6-85000000	1.03721152019841	0.665884	0.642462	0.605352	0.577728	0.617457	0.552289	0.665656	0.702463	0.501752	0.5461	0.529748	0.684895	0.405051	0.643659	0.508562	0.426316	0.378888	0.517538	0.309379	0.527784	0.586865	0.578677	0.659182	0.614471	0.614206	0.302371	0.699814	0.744638	0.738117	0.597525	0.583926	0.48826	0.628076	0.381726	0.381888
chr6-86000000	-6.43888898732992	0.636441	0.547292	0.582998	0.540369	0.568806	0.469988	0.597799	0.516562	0.495267	0.453764	0.514682	0.42967	0.461554	0.477109	0.672833	0.371529	0.454809	0.59112	0.712115	0.594533	0.689534	0.487906	0.615385	0.541671	0.513417	0.567365	0.656192	0.651023	0.674881	0.5876	0.520175	0.531768	0.567251	0.393135	0.465108
chr6-87000000	1.08431346062595	0.649376	0.596202	0.541736	0.542265	0.548656	0.47607	0.587557	0.5912	0.433551	0.483083	0.499454	0.610399	0.382365	0.511064	0.551489	0.43706	0.341143	0.465117	0.497288	0.439116	0.732653	0.526775	0.619467	0.581876	0.571303	0.340853	0.69689	0.672856	0.692896	0.448182	0.546597	0.462402	0.600184	0.38559	0.379617
chr6-88000000	9.29175687391193	0.694516	0.746826	0.639985	0.621169	0.693777	0.537553	0.725757	0.76819	0.619536	0.638163	0.623497	0.666361	0.570027	0.799905	0.852269	0.585954	0.601733	0.718417	0.774875	0.69417	0.592808	0.76232	0.669317	0.775601	0.661762	0.567852	0.722268	0.765747	0.733575	0.636056	0.642899	0.680488	0.693021	0.396226	0.623551
chr6-89000000	10.8557862314776	0.658037	0.698044	0.599286	0.61626	0.639237	0.556622	0.701532	0.786043	0.600401	0.603745	0.576554	0.615006	0.494284	0.844638	0.764263	0.619366	0.474914	0.571033	0.617109	0.58284	0.633943	0.70934	0.677289	0.765349	0.632991	0.460929	0.727675	0.731779	0.714504	0.640519	0.6217	0.662551	0.653879	0.398254	0.586647
chr6-90000000	12.0134457116579	0.726007	0.755004	0.705408	0.683925	0.705188	0.721305	0.807406	0.841069	0.744761	0.716191	0.680201	0.708999	0.61282	1.00384	1.13836	0.730814	0.602058	0.657791	0.683923	0.679068	0.59557	0.86166	0.689128	0.958093	0.685618	0.700574	0.706665	0.802244	0.768577	0.769375	0.689904	0.733657	0.702907	0.417389	0.866407
chr6-91000000	-0.0636201577669473	0.676053	0.667638	0.674241	0.612335	0.664216	0.541178	0.756472	0.693552	0.55576	0.681447	0.591361	0.770836	0.489474	0.626434	0.56296	0.595816	0.463725	0.542105	0.334099	0.589372	0.612792	0.610291	0.67624	0.732314	0.680794	0.348063	0.693685	0.757462	0.785515	0.640209	0.631949	0.597378	0.665218	0.38514	0.721397
chr6-92000000	-10.1775269625133	0.629834	0.508765	0.515087	0.450399	0.472545	0.313802	0.498147	0.485325	0.347146	0.358994	0.363751	0.26325	0.193512	0.332989	0.375314	0.184403	0.181891	0.384047	0.159577	0.315468	1.04588	0.337752	0.628487	0.421657	0.502545	0.156941	0.607058	0.558436	0.66384	0.32842	0.470082	0.329586	0.550907	0.354395	0.254519
chr6-93000000	-10.6824158108202	0.599009	0.485817	0.476825	0.446745	0.474595	0.306774	0.475065	0.458107	0.341862	0.342565	0.348498	0.2561	0.182781	0.328029	0.369508	0.186665	0.16808	0.369824	0.154411	0.297435	1.00971	0.329905	0.617532	0.405685	0.49223	0.154259	0.594467	0.547594	0.628998	0.319033	0.441096	0.310129	0.544592	0.351422	0.227307
chr6-94000000	-10.1815935820993	0.582043	0.514138	0.479637	0.459122	0.47479	0.286322	0.479395	0.473462	0.356646	0.357887	0.351311	0.257088	0.19081	0.328341	0.375241	0.190929	0.166107	0.390999	0.165842	0.312242	1.05538	0.318147	0.647879	0.399113	0.51233	0.151047	0.586228	0.536143	0.649853	0.291408	0.450497	0.298903	0.571511	0.344654	0.227276
chr6-95000000	-11.6404862558297	0.46704	0.406446	0.384043	0.376786	0.400795	0.258882	0.416453	0.400008	0.319151	0.303942	0.319725	0.280039	0.183545	0.279403	0.316935	0.178625	0.179462	0.338321	0.153631	0.291337	0.828271	0.27452	0.529092	0.34178	0.413264	0.160247	0.497763	0.462874	0.534478	0.298558	0.374727	0.277774	0.457741	0.295302	0.24663
chr6-96000000	-9.92126735401712	0.621687	0.536046	0.508862	0.490834	0.510896	0.330191	0.534914	0.495445	0.389644	0.396107	0.407467	0.342005	0.283154	0.3338	0.454567	0.239536	0.269971	0.491306	0.266157	0.407832	0.943939	0.332663	0.631928	0.519094	0.53428	0.252096	0.623219	0.589226	0.659608	0.386317	0.48283	0.380195	0.580465	0.357123	0.324484
chr6-97000000	-7.38080665079981	0.645168	0.636333	0.578703	0.603099	0.601978	0.494943	0.690681	0.704949	0.502932	0.516712	0.51494	0.665656	0.403572	0.666295	0.724774	0.431847	0.427205	0.590053	0.476545	0.587278	0.638066	0.581681	0.673737	0.614997	0.609664	0.391303	0.719861	0.728498	0.741113	0.548821	0.577594	0.517619	0.648229	0.372279	0.453154
chr6-98000000	-7.8953031317017	0.613827	0.502177	0.523003	0.45725	0.473602	0.314796	0.516062	0.469457	0.355409	0.361632	0.363322	0.265999	0.187901	0.340891	0.382837	0.197739	0.181091	0.387917	0.167155	0.300549	1.00535	0.305513	0.60554	0.4525	0.495575	0.162213	0.629215	0.581333	0.667384	0.325354	0.473915	0.322239	0.556173	0.355576	0.271731
chr6-99000000	-5.68974096577099	0.657613	0.642343	0.644069	0.611003	0.618017	0.590612	0.757514	0.70553	0.604587	0.521273	0.549066	0.661609	0.504437	0.693105	0.72892	0.431858	0.514741	0.621685	0.627889	0.60442	0.61914	0.669412	0.667154	0.759846	0.601677	0.504942	0.692341	0.744773	0.754408	0.679562	0.619031	0.647161	0.641003	0.389845	0.546282
chr6-100000000	-2.97968505648854	0.660433	0.666083	0.594714	0.576321	0.576002	0.515562	0.670736	0.853138	0.533796	0.508676	0.492607	0.853957	0.374481	0.870863	0.476335	0.429161	0.368432	0.508614	0.322756	0.495761	0.572107	0.607899	0.675466	0.647573	0.588423	0.275116	0.734106	0.726115	0.72566	0.555431	0.599522	0.541815	0.615503	0.380814	0.463118
chr6-101000000	-8.1580949957663	0.619266	0.626728	0.504397	0.520755	0.522534	0.371107	0.577644	0.541006	0.439955	0.430223	0.436822	0.403033	0.283364	0.367508	0.692467	0.283448	0.262297	0.471784	0.428816	0.42468	0.820875	0.401555	0.67932	0.555235	0.566972	0.301851	0.665843	0.632295	0.684495	0.423234	0.479623	0.427585	0.586163	0.356474	0.351238
chr6-102000000	-11.6446447726002	0.561351	0.49689	0.469526	0.446465	0.476769	0.269709	0.48733	0.467121	0.37359	0.36967	0.3503	0.260474	0.176763	0.326214	0.367352	0.186265	0.157475	0.380394	0.159919	0.307903	1.05584	0.302112	0.65157	0.400439	0.506445	0.155064	0.576252	0.53774	0.630656	0.333376	0.435599	0.28988	0.55917	0.34017	0.243246
chr6-103000000	-13.7417740890236	0.555569	0.496097	0.445926	0.425038	0.465838	0.282493	0.480811	0.463022	0.363939	0.352957	0.339218	0.266849	0.181338	0.303358	0.362705	0.186206	0.16234	0.383576	0.163876	0.30982	1.02365	0.306324	0.619507	0.413151	0.484881	0.151543	0.561956	0.52836	0.617782	0.330792	0.412716	0.28072	0.540838	0.344119	0.23327
chr6-104000000	-10.9995288296817	0.633261	0.540941	0.53729	0.465814	0.504348	0.363788	0.537469	0.508066	0.374136	0.413082	0.40826	0.380072	0.248096	0.366572	0.387673	0.252679	0.242947	0.40623	0.183121	0.348212	0.935754	0.357599	0.613148	0.470076	0.54201	0.170601	0.651229	0.6095	0.681239	0.380886	0.479096	0.32992	0.580484	0.361426	0.267357
chr6-105000000	5.30448952586791	0.660183	0.71103	0.598102	0.619814	0.69237	0.602581	0.731274	0.785848	0.614493	0.619377	0.611387	0.70542	0.584121	0.784423	0.880779	0.552444	0.517695	0.660852	0.800394	0.722744	0.596141	0.699478	0.687874	0.770716	0.680938	0.478514	0.751888	0.761359	0.746423	0.688425	0.595687	0.677115	0.679039	0.390545	0.578458
chr6-106000000	14.7204489322659	0.65247	0.759772	0.657544	0.634482	0.754938	0.599095	0.745383	0.936342	0.615022	0.780773	0.7379	0.966065	0.536439	1.01125	0.619546	0.819252	0.574227	0.614674	0.642124	0.597992	0.648338	0.704696	0.692931	0.704809	0.777501	0.394944	0.704113	0.755639	0.749166	0.60749	0.66357	0.659879	0.73356	0.3998	0.822474
chr6-107000000	16.8659132860345	0.666617	0.773525	0.64972	0.679073	0.74453	0.673099	0.787787	0.819814	0.722826	0.702465	0.722937	0.793143	0.5677	0.85919	0.777602	0.717821	0.5371	0.614542	0.532805	0.645698	0.636466	0.733869	0.707252	0.758849	0.699709	0.514975	0.704835	0.786769	0.737566	0.792115	0.691618	0.793969	0.743008	0.420206	0.733609
chr6-108000000	17.6280776717785	0.672384	0.790037	0.669978	0.743821	0.81485	0.71745	0.835248	0.826035	0.844795	0.776856	0.834682	0.775357	0.70151	0.831285	0.900691	0.856553	0.718232	0.717536	0.951003	0.781545	0.577775	0.885802	0.734148	0.919862	0.758734	0.714782	0.723427	0.803281	0.763043	0.870456	0.705011	0.879651	0.758076	0.419697	0.842965
chr6-109000000	18.0363760210081	0.624347	0.828162	0.674648	0.712999	0.894915	0.649221	0.796575	0.768257	0.767636	0.856969	0.916478	1.04312	0.697	0.785397	0.735751	1.01046	0.778991	0.789706	0.700169	0.775658	0.609891	0.668102	0.729173	0.791692	0.838546	0.700387	0.673549	0.770846	0.760236	0.804448	0.685191	0.827055	0.77901	0.409656	1.09799
chr6-110000000	16.7195385222842	0.694924	0.686133	0.671175	0.61497	0.696822	0.652092	0.668816	0.8581	0.603945	0.678763	0.639378	0.64452	0.407648	1.02041	0.546262	0.50031	0.435901	0.500217	0.354284	0.485662	0.577394	0.80276	0.663268	0.791916	0.648028	0.336766	0.7071	0.767994	0.727476	0.589856	0.658524	0.616013	0.722145	0.407914	0.403511
chr6-111000000	14.1654876564208	0.654674	0.816928	0.65544	0.699091	0.851144	0.619155	0.755422	0.739329	0.754416	0.805068	0.844597	0.745254	0.733752	0.709245	1.02482	0.858324	0.758223	0.783585	1.24739	0.847467	0.578916	0.782109	0.722664	0.734991	0.777387	0.826349	0.704374	0.756107	0.719528	0.882849	0.689954	0.912877	0.736222	0.410312	0.927267
chr6-112000000	1.91498140300581	0.682038	0.677131	0.657624	0.60783	0.6411	0.638544	0.693181	0.860413	0.541023	0.582651	0.561848	0.759413	0.395768	1.00241	0.514849	0.56244	0.469984	0.547803	0.291144	0.48885	0.643648	0.748556	0.668693	0.700807	0.622768	0.302807	0.715256	0.729952	0.750531	0.565345	0.658168	0.622413	0.653663	0.394842	0.543782
chr6-113000000	-11.2948881358861	0.625354	0.587719	0.569285	0.537499	0.562146	0.413225	0.605059	0.64982	0.442435	0.478082	0.464333	0.70667	0.31855	0.452956	0.41548	0.344598	0.282072	0.442846	0.234816	0.444687	0.726988	0.456732	0.675379	0.558421	0.588645	0.253147	0.703196	0.678463	0.704721	0.454069	0.539289	0.485807	0.615684	0.366713	0.387134
chr6-114000000	-11.2599647934406	0.679512	0.579473	0.56179	0.530463	0.566963	0.444603	0.57482	0.603873	0.454928	0.476351	0.469542	0.542078	0.344633	0.542075	0.482986	0.343569	0.34501	0.477911	0.4328	0.423235	0.832316	0.469663	0.634458	0.560368	0.557622	0.256655	0.677858	0.66867	0.694496	0.489754	0.542108	0.463922	0.594734	0.379424	0.344635
chr6-115000000	-12.2241864425687	0.581481	0.46689	0.455799	0.440889	0.457345	0.284488	0.480192	0.432448	0.328746	0.345816	0.335339	0.232914	0.180449	0.300624	0.350199	0.182866	0.174441	0.37479	0.151416	0.275166	1.00452	0.276305	0.596873	0.400309	0.480131	0.152276	0.583558	0.542688	0.631549	0.324821	0.413737	0.317531	0.529358	0.35639	0.244288
chr6-116000000	-7.19463211436593	0.621587	0.683204	0.621513	0.630026	0.66688	0.564342	0.6455	0.709566	0.506593	0.606642	0.592334	0.888535	0.526806	0.59988	0.619511	0.609103	0.656633	0.756193	0.557853	0.691137	0.67839	0.523729	0.685192	0.657213	0.671224	0.384398	0.721168	0.693617	0.7169	0.57717	0.607582	0.599643	0.68427	0.37607	0.680367
chr6-117000000	-7.29581976189449	0.636306	0.634995	0.611272	0.582544	0.627968	0.49925	0.686188	0.634038	0.53081	0.508979	0.562387	0.628664	0.427857	0.570666	0.659526	0.469902	0.532211	0.630194	0.562191	0.591283	0.681605	0.520896	0.651188	0.615431	0.599491	0.355739	0.686024	0.728625	0.731527	0.588873	0.579767	0.611478	0.627128	0.377941	0.550527
chr6-118000000	-5.15706270844589	0.654141	0.713582	0.642467	0.589894	0.603059	0.512062	0.686729	0.632834	0.498645	0.551503	0.533802	0.506047	0.343507	0.550478	0.618956	0.455244	0.311697	0.469753	0.580791	0.455321	0.666478	0.569237	0.620548	0.702427	0.618523	0.355527	0.702839	0.746739	0.751611	0.527977	0.568092	0.537194	0.641586	0.384042	0.455333
chr6-119000000	0.188828946661971	0.587245	0.874547	0.75937	0.705693	0.852675	0.621314	0.796985	0.659647	0.627497	0.869538	0.831175	1.12689	1.0699	0.441369	1.12662	1.20944	0.864929	0.902337	1.44886	0.996775	0.672402	0.589871	0.684101	0.829151	0.920958	0.75413	0.716851	0.768825	0.762634	0.761807	0.665169	0.861306	0.732906	0.387763	1.43028
chr6-120000000	-6.79282253720338	0.604496	0.5643	0.564933	0.505355	0.556117	0.395507	0.568327	0.545947	0.417556	0.428742	0.415269	0.456305	0.232819	0.409269	0.393982	0.262679	0.213219	0.425612	0.197374	0.366747	0.899042	0.353331	0.613244	0.489629	0.568704	0.181698	0.689936	0.617212	0.700492	0.365193	0.487799	0.347592	0.59809	0.351337	0.32595
chr6-121000000	-11.7121132011469	0.586959	0.517897	0.501272	0.470428	0.48451	0.386264	0.571429	0.525432	0.4331	0.392871	0.37352	0.434228	0.269994	0.402054	0.482731	0.294679	0.278956	0.444914	0.234562	0.386278	0.801791	0.358416	0.580828	0.511119	0.500566	0.215369	0.651002	0.610359	0.658025	0.414754	0.488897	0.396062	0.551946	0.367503	0.244176
chr6-122000000	-9.60115349468089	0.642862	0.605985	0.603852	0.556177	0.543007	0.427473	0.624429	0.565555	0.467214	0.455199	0.470108	0.543615	0.338954	0.402771	0.614092	0.371436	0.383583	0.549252	0.603057	0.464602	0.929539	0.401805	0.650532	0.537822	0.578997	0.340097	0.686316	0.662788	0.717845	0.497245	0.533189	0.454934	0.617927	0.36537	0.419064
chr6-123000000	-7.13497289920426	0.627574	0.643058	0.597063	0.521495	0.525589	0.431079	0.644461	0.608525	0.467452	0.440149	0.434765	0.866403	0.349091	0.42332	0.457844	0.406539	0.327966	0.488881	0.230629	0.45431	0.883351	0.374803	0.624113	0.618834	0.565718	0.217665	0.711802	0.689482	0.754308	0.459431	0.523686	0.420855	0.60465	0.362958	0.474113
chr6-124000000	-6.25169399752672	0.679425	0.536351	0.638558	0.502577	0.509694	0.350375	0.556364	0.525774	0.400707	0.387196	0.388216	0.344331	0.218419	0.371785	0.400637	0.220355	0.199297	0.42146	0.180252	0.326952	1.04833	0.32201	0.606991	0.503322	0.530958	0.170884	0.674852	0.624503	0.730129	0.393482	0.503446	0.338823	0.578489	0.36013	0.308951
chr6-125000000	0.352330347247607	0.661367	0.752767	0.711721	0.6382	0.73058	0.561543	0.774622	0.726495	0.597447	0.712195	0.671973	0.762564	0.671278	0.702695	0.84586	0.793899	0.585565	0.663969	0.824447	0.723185	0.652585	0.643211	0.682522	0.730558	0.771796	0.506809	0.746392	0.791143	0.790825	0.649102	0.623694	0.686561	0.673396	0.385448	0.837561
chr6-126000000	-2.64995253009179	0.616487	0.685775	0.674476	0.60329	0.727661	0.591282	0.702182	0.642216	0.54931	0.675605	0.652063	0.69057	0.60356	0.449367	0.834904	0.782975	0.58639	0.706293	0.569455	0.687866	0.691229	0.510766	0.666768	0.686943	0.756165	0.490789	0.723503	0.7181	0.750748	0.573669	0.590448	0.630456	0.676958	0.37301	1.00254
chr6-127000000	-11.726217222557	0.646904	0.575487	0.600786	0.521347	0.538564	0.472948	0.606982	0.562623	0.471968	0.448528	0.448242	0.494885	0.390165	0.43621	0.527598	0.355944	0.407751	0.535514	0.473677	0.513376	0.860989	0.418165	0.622924	0.640025	0.553872	0.317916	0.700122	0.673654	0.727565	0.477481	0.535427	0.45454	0.589984	0.368348	0.402982
chr6-128000000	-11.8978880085463	0.641203	0.504515	0.561309	0.466961	0.479661	0.326668	0.54349	0.482699	0.365008	0.372315	0.360973	0.285479	0.203275	0.347389	0.39105	0.198561	0.187943	0.39697	0.163344	0.305758	1.09338	0.313344	0.611457	0.454358	0.497292	0.168786	0.608182	0.581191	0.694315	0.371156	0.466058	0.330966	0.567817	0.357192	0.285181
chr6-129000000	-7.44745137589874	0.64477	0.567454	0.623792	0.497289	0.535784	0.442008	0.583036	0.556014	0.422637	0.48239	0.437488	0.437479	0.298672	0.439036	0.522297	0.394722	0.28709	0.447621	0.273501	0.408392	0.876654	0.399658	0.613555	0.504627	0.585896	0.273509	0.662197	0.62471	0.702279	0.403569	0.516285	0.421641	0.585486	0.364221	0.459607
chr6-130000000	-4.15099065031766	0.636101	0.688754	0.652562	0.587316	0.652877	0.581253	0.676157	0.68189	0.523577	0.632415	0.567118	1.00083	0.540115	0.634534	0.538904	0.734887	0.59734	0.630863	0.413771	0.594064	0.678962	0.527152	0.62455	0.7139	0.685565	0.286469	0.714484	0.730391	0.749907	0.556656	0.594813	0.625403	0.648809	0.383888	0.717423
chr6-131000000	-6.80511360809106	0.69247	0.688823	0.691771	0.58539	0.61576	0.561819	0.70445	0.717257	0.606558	0.592118	0.55142	0.684567	0.509746	0.695704	0.693452	0.557131	0.464711	0.569235	0.555409	0.610851	0.619864	0.626706	0.618467	0.672061	0.648142	0.366714	0.702426	0.767326	0.75189	0.602647	0.606444	0.55299	0.637114	0.390079	0.726772
chr6-132000000	-6.23439514503612	0.688562	0.568037	0.634799	0.546433	0.571493	0.558274	0.623485	0.693305	0.478565	0.477748	0.468743	0.545491	0.300277	0.626984	0.540831	0.338788	0.318887	0.453765	0.30605	0.413603	0.692037	0.560152	0.62428	0.592509	0.569049	0.274815	0.69821	0.723807	0.734213	0.473631	0.569328	0.482844	0.611617	0.377277	0.391318
chr6-133000000	-6.38650883242575	0.678032	0.589554	0.658104	0.557787	0.574123	0.536772	0.644023	0.655234	0.484996	0.482437	0.457792	0.561645	0.416308	0.608355	0.518578	0.343597	0.403782	0.54906	0.297428	0.521446	0.735897	0.519251	0.645315	0.57542	0.556878	0.332328	0.690827	0.715127	0.750353	0.544767	0.55939	0.472666	0.593988	0.379165	0.451368
chr6-134000000	6.86396290495032	0.647586	0.852465	0.687287	0.688957	0.829322	0.736748	0.755308	0.836194	0.681094	0.850633	0.785555	1.35782	0.710183	0.821686	0.572302	1.00221	0.736467	0.740794	0.665233	0.737464	0.610544	0.61112	0.685747	0.774992	0.867281	0.429824	0.750854	0.78494	0.775653	0.69583	0.706902	0.749003	0.738957	0.400056	0.97473
chr6-135000000	12.8674475835062	0.65939	0.830851	0.695848	0.68774	0.827399	0.627969	0.751444	0.771336	0.591261	0.824098	0.76156	1.0531	0.859178	0.739545	0.987374	0.968176	0.61196	0.748398	0.841599	0.823752	0.676571	0.580442	0.69976	0.747751	0.903279	0.650893	0.761079	0.769604	0.780218	0.699935	0.658594	0.809971	0.736231	0.388962	1.57137
chr6-136000000	11.2937779310577	0.700055	0.754672	0.740929	0.66527	0.761306	0.658514	0.745751	0.84292	0.625593	0.722064	0.699272	0.708091	0.529482	0.929469	0.701344	0.595756	0.498085	0.603863	0.578213	0.616992	0.581444	0.808158	0.675202	0.775283	0.777583	0.476275	0.714076	0.827727	0.819883	0.639306	0.64842	0.702316	0.714075	0.388223	0.994674
chr6-137000000	13.2457198528554	0.722552	0.753849	0.720356	0.656644	0.729625	0.704087	0.743052	0.890907	0.636918	0.677586	0.691383	0.810698	0.576442	0.990841	0.611807	0.69728	0.605829	0.636827	0.658665	0.608897	0.695754	0.719136	0.652544	0.699339	0.717926	0.39865	0.728638	0.797817	0.795339	0.650297	0.704818	0.737834	0.713998	0.399312	0.780334
chr6-138000000	9.89527736656395	0.724124	0.787499	0.744555	0.690641	0.838321	0.786039	0.770421	0.996132	0.662706	0.808702	0.799327	1.00806	0.649947	1.19076	0.532225	0.773103	0.584604	0.620017	0.291127	0.6525	0.640661	0.781294	0.658829	0.734731	0.818078	0.364634	0.742404	0.840953	0.801415	0.704498	0.731558	0.796229	0.719359	0.409663	1.06133
chr6-139000000	-0.0928582374103746	0.691567	0.814557	0.694105	0.7423	0.729004	0.619937	0.811481	0.895283	0.724592	0.722101	0.702591	1.1429	0.685188	1.0058	0.551087	0.884533	0.661045	0.713709	0.407845	0.708877	0.613235	0.690054	0.663386	0.80507	0.767384	0.42482	0.732708	0.822001	0.808854	0.721527	0.702867	0.845022	0.720668	0.40647	1.14638
[truncated: 1,651 more rows]
